# Supplementary material for: Abiotic Stresses Modulate Landscape of Poplar Transcriptome via Alternative Splicing, Differential Intron Retention, and Isoform Ratio Switching
Source: Front Plant Sci. 2018 Feb 12;9:5. doi: 10.3389/fpls.2018.00005 (PMC5816337; doi:10.3389/fpls.2018.00005)
Supplement: Supplementary file 1 [file Data_Sheet_1.zip]

Archive with 18 entries (17 files):
- Supplementary file 1-16/
- Supplementary file 1-16/References cited in Supporting information.jpg
- Supplementary file 1-16/Supplementary File 1.pdf
- Supplementary file 1-16/Supplementary File 10.pdf
- Supplementary file 1-16/Supplementary file 11.xlsx
- Supplementary file 1-16/Supplementary file 12.xlsx
- Supplementary file 1-16/Supplementary File 13.pdf
- Supplementary file 1-16/Supplementary File 14.pdf
- Supplementary file 1-16/Supplementary file 15.xlsx
- Supplementary file 1-16/Supplementary file 16.xlsx
- Supplementary file 1-16/Supplementary file 2.xlsx
- Supplementary file 1-16/Supplementary file 3.xlsx
- Supplementary file 1-16/Supplementary file 4.xlsx
- Supplementary file 1-16/Supplementary file 5.xlsx
- Supplementary file 1-16/Supplementary file 6.xlsx
- Supplementary file 1-16/Supplementary file 7.xlsx
- Supplementary file 1-16/Supplementary File 8.pdf
- Supplementary file 1-16/Supplementary File 9.pdf
