# Supplementary material for: Abiotic Stresses Modulate Landscape of Poplar Transcriptome via Alternative Splicing, Differential Intron Retention, and Isoform Ratio Switching
Source: Front Plant Sci. 2018 Feb 12;9:5. doi: 10.3389/fpls.2018.00005 (PMC5816337; doi:10.3389/fpls.2018.00005)
Supplement: Supplementary file 1 [file Data_Sheet_1.zip › Supplementary file 1-16/Supplementary file 11.xlsx]

## Sheet: Unique_genes_with _DIRs
				Genes harboring DIR events
Distribution of DIR-harboring genes across all stress treatments				Drought (990)	Salt (942)	Heat (651)	Cold (1021)
Type of stress (all tissues combined)	Total number of DIR-harboring genes	Number of unique genes		POTRI.002G221400	POTRI.004G085400	POTRI.016G089500	POTRI.011G142200
Cold	1121	725		POTRI.008G151200	POTRI.014G159000	POTRI.001G077400	POTRI.010G150800
Drought	990	786		POTRI.009G162100	POTRI.001G081500	POTRI.008G133600	POTRI.001G081500
Heat	651	477		POTRI.018G102500	POTRI.007G023800	POTRI.013G059300	POTRI.004G155300
Salt	942	624		POTRI.T120400	POTRI.014G122000	POTRI.009G038300	POTRI.012G048300
Overall number of unique genes		1654		POTRI.008G088500	POTRI.004G155300	POTRI.018G104500	POTRI.002G009000
				POTRI.004G085400	POTRI.016G036900	POTRI.003G171700	POTRI.009G003300
				POTRI.010G178600	POTRI.005G234000	POTRI.013G032700	POTRI.016G036900
				POTRI.002G180800	POTRI.005G073100	POTRI.001G219100	POTRI.009G135200
				POTRI.004G155300	POTRI.002G162600	POTRI.011G161100	POTRI.015G097200
				POTRI.013G062300	POTRI.003G171700	POTRI.011G144800	POTRI.006G010000
				POTRI.016G036900	POTRI.009G135200	POTRI.006G235200	POTRI.009G116400
				POTRI.003G089300	POTRI.019G063100	POTRI.018G063500	POTRI.002G260300
				POTRI.006G251900	POTRI.001G456300	POTRI.008G018800	POTRI.002G162600
				POTRI.005G073100	POTRI.002G055700	POTRI.008G146400	POTRI.003G121600
				POTRI.002G260100	POTRI.005G130400	POTRI.010G208900	POTRI.005G130400
				POTRI.008G058500	POTRI.016G098500	POTRI.012G088200	POTRI.001G077600
				POTRI.009G116400	POTRI.003G089300	POTRI.009G116400	POTRI.015G019800
				POTRI.002G129000	POTRI.018G102500	POTRI.002G180800	POTRI.001G309500
				POTRI.002G052300	POTRI.008G151200	POTRI.010G006300	POTRI.003G182200
				POTRI.009G099400	POTRI.011G148200	POTRI.002G068200	POTRI.019G054800
				POTRI.009G038300	POTRI.010G041200	POTRI.004G135300	POTRI.002G026800
				POTRI.012G005900	POTRI.001G438700	POTRI.003G167600	POTRI.011G123700
				POTRI.018G089200	POTRI.001G210000	POTRI.014G100900	POTRI.014G159000
				POTRI.011G098800	POTRI.014G024100	POTRI.014G049300	POTRI.T091100
				POTRI.006G216900	POTRI.001G142600	POTRI.010G142600	POTRI.003G067700
				POTRI.006G190000	POTRI.001G248100	POTRI.001G230800	POTRI.012G070900
				POTRI.010G152400	POTRI.001G077600	POTRI.019G096700	POTRI.004G089800
				POTRI.013G091200	POTRI.002G113600	POTRI.001G102100	POTRI.015G104500
				POTRI.009G095400	POTRI.019G043300	POTRI.009G111900	POTRI.017G107500
				POTRI.001G466000	POTRI.002G098000	POTRI.004G034400	POTRI.007G023800
				POTRI.010G200500	POTRI.010G126300	POTRI.006G144100	POTRI.002G168200
				POTRI.005G106400	POTRI.018G089200	POTRI.010G109600	POTRI.018G110800
				POTRI.010G206800	POTRI.009G003300	POTRI.018G057600	POTRI.003G045500
				POTRI.010G232200	POTRI.006G025200	POTRI.002G054700	POTRI.010G232200
				POTRI.014G073300	POTRI.008G189400	POTRI.018G143600	POTRI.014G022500
				POTRI.015G050800	POTRI.005G094700	POTRI.018G131100	POTRI.002G047100
				POTRI.010G200200	POTRI.013G072600	POTRI.017G129900	POTRI.010G176100
				POTRI.002G143000	POTRI.015G036900	POTRI.003G004200	POTRI.004G040000
				POTRI.006G243700	POTRI.012G048300	POTRI.001G025100	POTRI.016G098500
				POTRI.004G047100	POTRI.010G003200	POTRI.013G049100	POTRI.008G159800
				POTRI.015G010600	POTRI.006G231800	POTRI.005G123500	POTRI.003G052500
				POTRI.001G057400	POTRI.006G218900	POTRI.009G012900	POTRI.019G054200
				POTRI.001G204300	POTRI.001G438600	POTRI.009G032000	POTRI.002G098000
				POTRI.001G430900	POTRI.014G052900	POTRI.013G031900	POTRI.005G049300
				POTRI.019G127800	POTRI.005G049300	POTRI.006G034900	POTRI.006G190000
				POTRI.001G015600	POTRI.015G104500	POTRI.006G011600	POTRI.001G320500
				POTRI.002G160900	POTRI.019G053800	POTRI.008G008200	POTRI.011G067600
				POTRI.008G166800	POTRI.010G206800	POTRI.010G012100	POTRI.004G014800
				POTRI.012G062000	POTRI.005G235700	POTRI.013G157900	POTRI.008G102400
				POTRI.010G130800	POTRI.001G204300	POTRI.012G019100	POTRI.016G108900
				POTRI.010G185100	POTRI.018G013800	POTRI.007G132800	POTRI.002G260100
				POTRI.002G229200	POTRI.001G289400	POTRI.005G234000	POTRI.014G052900
				POTRI.013G056600	POTRI.018G110800	POTRI.003G046100	POTRI.008G057400
				POTRI.004G229700	POTRI.001G309500	POTRI.007G026900	POTRI.006G189300
				POTRI.009G034900	POTRI.010G176100	POTRI.005G015100	POTRI.001G142600
				POTRI.006G061700	POTRI.009G116400	POTRI.004G176100	POTRI.004G168800
				POTRI.001G257600	POTRI.005G020300	POTRI.002G201500	POTRI.003G104400
				POTRI.016G137300	POTRI.005G207000	POTRI.013G015400	POTRI.003G099400
				POTRI.014G098600	POTRI.019G127800	POTRI.009G150600	POTRI.012G091200
				POTRI.004G020500	POTRI.004G020500	POTRI.001G286700	POTRI.006G235400
				POTRI.001G064100	POTRI.007G010800	POTRI.001G050000	POTRI.010G108800
				POTRI.002G162600	POTRI.002G081000	POTRI.005G230600	POTRI.001G309200
				POTRI.002G220400	POTRI.011G123700	POTRI.014G118100	POTRI.002G221400
				POTRI.011G082500	POTRI.019G054200	POTRI.013G004400	POTRI.008G008200
				POTRI.002G113600	POTRI.002G058000	POTRI.003G071300	POTRI.003G089300
				POTRI.003G035400	POTRI.017G032700	POTRI.006G009200	POTRI.012G002600
				POTRI.011G167300	POTRI.017G000900	POTRI.002G113100	POTRI.012G091400
				POTRI.001G289400	POTRI.010G078800	POTRI.004G184300	POTRI.014G009300
				POTRI.006G132400	POTRI.002G160500	POTRI.T048400	POTRI.010G086100
				POTRI.015G019800	POTRI.001G412900	POTRI.004G188600	POTRI.017G076800
				POTRI.001G157300	POTRI.017G049000	POTRI.015G025700	POTRI.016G106900
				POTRI.005G215600	POTRI.015G009400	POTRI.003G205500	POTRI.010G108200
				POTRI.002G077700	POTRI.003G121600	POTRI.001G083800	POTRI.010G245200
				POTRI.005G197700	POTRI.008G087100	POTRI.008G131200	POTRI.013G092700
				POTRI.015G087600	POTRI.019G050500	POTRI.014G055300	POTRI.001G253300
				POTRI.015G061900	POTRI.005G191400	POTRI.003G056700	POTRI.018G114100
				POTRI.001G121400	POTRI.013G137200	POTRI.014G080000	POTRI.002G229200
				POTRI.018G070700	POTRI.008G203400	POTRI.004G059000	POTRI.015G047900
				POTRI.007G010800	POTRI.001G309200	POTRI.012G071600	POTRI.001G025100
				POTRI.009G124100	POTRI.011G010300	POTRI.001G449600	POTRI.004G020500
				POTRI.010G089700	POTRI.002G072400	POTRI.018G094900	POTRI.006G025200
				POTRI.006G093000	POTRI.003G182200	POTRI.011G032900	POTRI.011G022900
				POTRI.003G037800	POTRI.012G023200	POTRI.008G025900	POTRI.009G071300
				POTRI.008G107900	POTRI.002G052300	POTRI.001G398300	POTRI.002G160500
				POTRI.008G025900	POTRI.006G141700	POTRI.003G166200	POTRI.010G078800
				POTRI.004G019800	POTRI.014G172400	POTRI.005G169100	POTRI.008G010400
				POTRI.008G189400	POTRI.009G099600	POTRI.014G022900	POTRI.016G069700
				POTRI.014G159000	POTRI.014G198400	POTRI.008G053100	POTRI.007G127400
				POTRI.017G041700	POTRI.002G026800	POTRI.003G056000	POTRI.006G259400
				POTRI.001G250500	POTRI.004G149100	POTRI.010G144100	POTRI.004G059000
				POTRI.001G307400	POTRI.009G047700	POTRI.010G138500	POTRI.005G060500
				POTRI.014G068200	POTRI.002G229200	POTRI.008G177900	POTRI.001G351200
				POTRI.004G212100	POTRI.010G042000	POTRI.014G094900	POTRI.003G085500
				POTRI.019G019500	POTRI.008G130000	POTRI.010G110800	POTRI.013G159800
				POTRI.012G068500	POTRI.006G074900	POTRI.017G041800	POTRI.009G139000
				POTRI.006G132000	POTRI.002G260300	POTRI.008G054700	POTRI.006G186200
				POTRI.006G019800	POTRI.003G192800	POTRI.012G085700	POTRI.010G042000
				POTRI.006G254900	POTRI.004G160800	POTRI.015G083000	POTRI.001G239200
				POTRI.004G162400	POTRI.012G042400	POTRI.004G074300	POTRI.006G067400
				POTRI.008G041900	POTRI.001G222200	POTRI.006G072000	POTRI.001G310900
				POTRI.005G060000	POTRI.005G116600	POTRI.008G072700	POTRI.010G160200
				POTRI.004G100000	POTRI.006G235400	POTRI.006G102800	POTRI.012G006300
				POTRI.001G043100	POTRI.T119200	POTRI.013G010800	POTRI.003G098600
				POTRI.006G165100	POTRI.001G320500	POTRI.010G036200	POTRI.018G008200
				POTRI.001G210200	POTRI.006G203000	POTRI.001G190800	POTRI.001G342000
				POTRI.019G073700	POTRI.011G085700	POTRI.002G243700	POTRI.008G189100
				POTRI.019G024200	POTRI.002G160800	POTRI.005G235700	POTRI.001G438700
				POTRI.006G259400	POTRI.001G250500	POTRI.012G084600	POTRI.013G062300
				POTRI.016G031800	POTRI.017G050900	POTRI.010G013200	POTRI.004G149100
				POTRI.006G085200	POTRI.010G178600	POTRI.006G182100	POTRI.001G034700
				POTRI.005G146400	POTRI.002G180400	POTRI.005G167400	POTRI.001G102100
				POTRI.016G002300	POTRI.006G219100	POTRI.001G471500	POTRI.T083600
				POTRI.007G028500	POTRI.006G019800	POTRI.T136600	POTRI.018G102500
				POTRI.006G136400	POTRI.002G038800	POTRI.010G205800	POTRI.008G133600
				POTRI.011G090900	POTRI.009G163800	POTRI.014G042800	POTRI.014G122000
				POTRI.002G088600	POTRI.016G031800	POTRI.003G069000	POTRI.019G010400
				POTRI.001G135100	POTRI.014G070700	POTRI.014G033400	POTRI.004G020100
				POTRI.012G061400	POTRI.007G111800	POTRI.002G212900	POTRI.009G044600
				POTRI.003G196500	POTRI.017G076800	POTRI.005G221600	POTRI.010G206800
				POTRI.012G090000	POTRI.016G014300	POTRI.014G016000	POTRI.T079300
				POTRI.001G412900	POTRI.011G144800	POTRI.019G124300	POTRI.017G041700
				POTRI.003G056700	POTRI.003G166500	POTRI.005G248100	POTRI.001G093100
				POTRI.001G348000	POTRI.005G206000	POTRI.005G020400	POTRI.006G235200
				POTRI.001G013800	POTRI.014G170400	POTRI.006G246300	POTRI.018G057600
				POTRI.014G112300	POTRI.005G101200	POTRI.019G121700	POTRI.001G005100
				POTRI.002G261000	POTRI.002G121200	POTRI.013G090500	POTRI.008G088500
				POTRI.008G031700	POTRI.015G120200	POTRI.015G016600	POTRI.014G024100
				POTRI.006G050700	POTRI.003G125800	POTRI.001G164100	POTRI.013G059700
				POTRI.007G069800	POTRI.006G216900	POTRI.001G077600	POTRI.006G033300
				POTRI.008G171600	POTRI.010G089700	POTRI.009G106900	POTRI.002G055700
				POTRI.001G067300	POTRI.005G099400	POTRI.010G198800	POTRI.010G150700
				POTRI.017G095600	POTRI.013G059500	POTRI.004G236600	POTRI.004G082800
				POTRI.003G031000	POTRI.017G111100	POTRI.008G064700	POTRI.004G085400
				POTRI.002G002400	POTRI.T100000	POTRI.014G016800	POTRI.019G053800
				POTRI.013G058300	POTRI.015G061900	POTRI.001G207200	POTRI.008G151200
				POTRI.010G153100	POTRI.005G156600	POTRI.008G200200	POTRI.008G087100
				POTRI.017G000900	POTRI.010G124400	POTRI.002G018600	POTRI.010G236500
				POTRI.006G107900	POTRI.011G026900	POTRI.006G231800	POTRI.006G014400
				POTRI.016G003400	POTRI.006G251900	POTRI.014G052900	POTRI.004G224400
				POTRI.009G103700	POTRI.007G018900	POTRI.008G164500	POTRI.018G121600
				POTRI.006G038000	POTRI.012G018600	POTRI.002G014700	POTRI.003G059700
				POTRI.016G110400	POTRI.015G030600	POTRI.001G055300	POTRI.006G251900
				POTRI.014G097700	POTRI.008G121000	POTRI.002G102500	POTRI.003G171700
				POTRI.001G163200	POTRI.012G096400	POTRI.003G130300	POTRI.005G218800
				POTRI.005G234000	POTRI.018G083500	POTRI.004G155300	POTRI.009G095400
				POTRI.006G075200	POTRI.013G153400	POTRI.008G103700	POTRI.010G200200
				POTRI.001G292800	POTRI.011G105400	POTRI.016G124700	POTRI.006G217200
				POTRI.007G057200	POTRI.018G083200	POTRI.018G101600	POTRI.019G073700
				POTRI.004G016900	POTRI.011G138400	POTRI.008G099300	POTRI.001G466000
				POTRI.019G010400	POTRI.004G091400	POTRI.005G234500	POTRI.018G113100
				POTRI.005G178300	POTRI.018G114100	POTRI.010G245200	POTRI.013G126000
				POTRI.010G045100	POTRI.010G200200	POTRI.002G116300	POTRI.006G213000
				POTRI.010G150700	POTRI.009G038300	POTRI.002G222700	POTRI.019G043300
				POTRI.019G054800	POTRI.002G089800	POTRI.008G082100	POTRI.009G121400
				POTRI.002G109500	POTRI.005G207300	POTRI.004G060900	POTRI.001G367400
				POTRI.002G124300	POTRI.014G019500	POTRI.008G009500	POTRI.019G019500
				POTRI.005G168300	POTRI.013G127200	POTRI.T051400	POTRI.005G215600
				POTRI.016G048000	POTRI.001G118300	POTRI.004G060400	POTRI.006G140700
				POTRI.017G053000	POTRI.010G197400	POTRI.009G114700	POTRI.015G143700
				POTRI.012G085700	POTRI.010G243100	POTRI.013G137200	POTRI.003G219800
				POTRI.008G029300	POTRI.005G185400	POTRI.003G193400	POTRI.007G116400
				POTRI.004G091100	POTRI.013G156400	POTRI.008G072600	POTRI.016G084700
				POTRI.007G072600	POTRI.018G144600	POTRI.018G112000	POTRI.003G166500
				POTRI.001G211200	POTRI.008G006300	POTRI.003G134000	POTRI.005G235700
				POTRI.008G043400	POTRI.003G104400	POTRI.001G271300	POTRI.001G210000
				POTRI.010G184300	POTRI.018G050800	POTRI.011G113400	POTRI.019G079300
				POTRI.010G215700	POTRI.003G121900	POTRI.011G121900	POTRI.006G048400
				POTRI.015G008700	POTRI.015G068300	POTRI.014G072000	POTRI.005G248100
				POTRI.009G121400	POTRI.006G099900	POTRI.015G073200	POTRI.014G145100
				POTRI.018G057200	POTRI.003G087000	POTRI.008G151700	POTRI.007G044300
				POTRI.014G123000	POTRI.002G093400	POTRI.004G022500	POTRI.006G218900
				POTRI.009G166900	POTRI.005G097000	POTRI.018G057200	POTRI.010G222700
				POTRI.002G068200	POTRI.003G224000	POTRI.012G010100	POTRI.001G406700
				POTRI.014G070700	POTRI.004G149400	POTRI.015G125700	POTRI.002G165000
				POTRI.003G079500	POTRI.004G089500	POTRI.003G105000	POTRI.018G083500
				POTRI.004G055000	POTRI.T079300	POTRI.010G210300	POTRI.017G032700
				POTRI.003G121600	POTRI.010G182200	POTRI.013G047900	POTRI.015G009400
				POTRI.016G143000	POTRI.007G043800	POTRI.017G051500	POTRI.001G239900
				POTRI.002G026800	POTRI.011G067600	POTRI.013G010900	POTRI.006G216200
				POTRI.011G148200	POTRI.016G124700	POTRI.006G255000	POTRI.014G098600
				POTRI.008G133600	POTRI.006G140700	POTRI.010G085400	POTRI.017G141800
				POTRI.001G079900	POTRI.003G071800	POTRI.009G048300	POTRI.006G136400
				POTRI.010G191900	POTRI.004G163300	POTRI.019G108500	POTRI.005G206000
				POTRI.002G047100	POTRI.004G168800	POTRI.019G041500	POTRI.001G056700
				POTRI.001G077600	POTRI.T026600	POTRI.014G179400	POTRI.002G129000
				POTRI.009G003300	POTRI.009G044600	POTRI.015G094200	POTRI.005G207000
				POTRI.003G171700	POTRI.019G121800	POTRI.011G114000	POTRI.004G160800
				POTRI.008G082100	POTRI.010G191900	POTRI.008G088300	POTRI.005G073100
				POTRI.006G010000	POTRI.002G188600	POTRI.009G114400	POTRI.004G024700
				POTRI.004G089800	POTRI.017G000300	POTRI.010G207600	POTRI.016G002300
				POTRI.006G189300	POTRI.006G217200	POTRI.005G151700	POTRI.006G152200
				POTRI.003G050600	POTRI.002G047100	POTRI.003G187000	POTRI.006G141700
				POTRI.018G105300	POTRI.010G108800	POTRI.005G036400	POTRI.004G032500
				POTRI.001G034200	POTRI.015G047900	POTRI.018G013900	POTRI.006G092800
				POTRI.008G067500	POTRI.006G259400	POTRI.001G235700	POTRI.016G021900
				POTRI.004G149100	POTRI.006G190000	POTRI.006G258800	POTRI.013G130300
				POTRI.011G017200	POTRI.016G143000	POTRI.003G178000	POTRI.008G148000
				POTRI.005G123500	POTRI.008G171600	POTRI.014G025700	POTRI.009G138900
				POTRI.007G043800	POTRI.017G084500	POTRI.009G078600	POTRI.007G063000
				POTRI.013G131900	POTRI.011G115600	POTRI.006G048400	POTRI.005G094700
				POTRI.012G094300	POTRI.001G122400	POTRI.004G088600	POTRI.014G123000
				POTRI.004G086600	POTRI.008G133600	POTRI.016G019200	POTRI.007G121600
				POTRI.T100100	POTRI.T013300	POTRI.003G180300	POTRI.019G121800
				POTRI.001G222200	POTRI.015G019800	POTRI.002G165000	POTRI.016G143000
				POTRI.009G135200	POTRI.002G113100	POTRI.016G118800	POTRI.007G043800
				POTRI.003G207200	POTRI.007G006400	POTRI.013G094400	POTRI.014G080000
				POTRI.009G007900	POTRI.019G010400	POTRI.008G168400	POTRI.006G102800
				POTRI.002G088500	POTRI.015G129100	POTRI.003G159800	POTRI.011G146900
				POTRI.006G025200	POTRI.018G028600	POTRI.011G146900	POTRI.003G071800
				POTRI.002G098000	POTRI.008G131100	POTRI.002G060500	POTRI.011G115600
				POTRI.001G320500	POTRI.001G431800	POTRI.003G222700	POTRI.004G212100
				POTRI.005G099400	POTRI.007G037300	POTRI.009G027300	POTRI.T051400
				POTRI.009G163800	POTRI.019G079300	POTRI.004G208500	POTRI.001G077400
				POTRI.004G133600	POTRI.002G002400	POTRI.004G153800	POTRI.008G082100
				POTRI.014G118400	POTRI.T048300	POTRI.008G153900	POTRI.016G137400
				POTRI.012G018600	POTRI.008G038200	POTRI.008G073300	POTRI.T002600
				POTRI.001G309500	POTRI.006G134000	POTRI.010G026000	POTRI.011G048500
				POTRI.004G138400	POTRI.003G195300	POTRI.002G009000	POTRI.T048300
				POTRI.005G168700	POTRI.015G072400	POTRI.008G125200	POTRI.015G129100
				POTRI.004G123600	POTRI.001G142400	POTRI.006G131400	POTRI.018G104500
				POTRI.002G120400	POTRI.004G082800	POTRI.015G004600	POTRI.016G067800
				POTRI.017G120300	POTRI.007G086800	POTRI.008G012700	POTRI.001G101000
				POTRI.007G001200	POTRI.016G137400	POTRI.002G079500	POTRI.004G048300
				POTRI.010G013700	POTRI.003G039400	POTRI.003G141900	POTRI.002G120400
				POTRI.009G065500	POTRI.002G102500	POTRI.016G125500	POTRI.005G257000
				POTRI.014G120300	POTRI.018G040700	POTRI.003G217300	POTRI.014G022900
				POTRI.016G019200	POTRI.002G120400	POTRI.001G313000	POTRI.006G263300
				POTRI.013G092700	POTRI.002G045200	POTRI.003G015300	POTRI.010G109000
				POTRI.008G087700	POTRI.013G126000	POTRI.005G173100	POTRI.010G070800
				POTRI.006G166200	POTRI.009G095400	POTRI.005G068900	POTRI.001G060100
				POTRI.013G042700	POTRI.006G152200	POTRI.010G242800	POTRI.008G203400
				POTRI.005G143600	POTRI.005G196400	POTRI.017G095000	POTRI.019G129500
				POTRI.009G044600	POTRI.009G105300	POTRI.001G115500	POTRI.012G094300
				POTRI.010G108800	POTRI.019G019500	POTRI.008G107300	POTRI.008G110300
				POTRI.018G074300	POTRI.017G121600	POTRI.004G038100	POTRI.002G188600
				POTRI.001G060100	POTRI.008G148000	POTRI.001G471300	POTRI.012G085700
				POTRI.014G020500	POTRI.006G105100	POTRI.001G036900	POTRI.016G137600
				POTRI.006G241300	POTRI.007G116400	POTRI.018G070700	POTRI.010G113300
				POTRI.002G020900	POTRI.004G135300	POTRI.001G304800	POTRI.009G105300
				POTRI.012G023200	POTRI.011G052700	POTRI.006G124100	POTRI.010G191900
				POTRI.T091100	POTRI.006G051900	POTRI.010G141600	POTRI.003G204300
				POTRI.003G194700	POTRI.007G121600	POTRI.010G188200	POTRI.001G285800
				POTRI.002G168200	POTRI.017G120300	POTRI.002G038800	POTRI.007G006400
				POTRI.019G043300	POTRI.004G047100	POTRI.006G153300	POTRI.017G084500
				POTRI.002G214500	POTRI.015G143700	POTRI.015G056000	POTRI.002G156900
				POTRI.001G141200	POTRI.011G146900	POTRI.014G023800	POTRI.011G167300
				POTRI.005G123700	POTRI.001G101000	POTRI.011G122700	POTRI.014G041300
				POTRI.010G045600	POTRI.010G113300	POTRI.014G196900	POTRI.015G072400
				POTRI.004G040000	POTRI.018G113100	POTRI.014G114700	POTRI.009G103000
				POTRI.018G088500	POTRI.004G040000	POTRI.019G055800	POTRI.010G172700
				POTRI.006G102800	POTRI.004G133600	POTRI.002G140300	POTRI.005G107600
				POTRI.006G209400	POTRI.017G000800	POTRI.009G001100	POTRI.018G101600
				POTRI.008G036700	POTRI.005G070900	POTRI.013G105800	POTRI.002G160900
				POTRI.003G120600	POTRI.016G137300	POTRI.019G130700	POTRI.009G064600
				POTRI.014G117500	POTRI.003G037600	POTRI.003G102200	POTRI.013G106000
				POTRI.T125500	POTRI.005G109400	POTRI.018G013800	POTRI.018G032600
				POTRI.015G125700	POTRI.019G003200	POTRI.001G068100	POTRI.008G066000
				POTRI.005G196400	POTRI.008G131200	POTRI.008G136600	POTRI.005G093300
				POTRI.006G127200	POTRI.002G156900	POTRI.005G257900	POTRI.006G076000
				POTRI.006G219500	POTRI.004G176100	POTRI.008G114200	POTRI.019G131400
				POTRI.013G114200	POTRI.001G088600	POTRI.014G125000	POTRI.004G222100
				POTRI.005G112000	POTRI.001G367400	POTRI.013G065600	POTRI.009G114700
				POTRI.002G115000	POTRI.002G194000	POTRI.019G050700	POTRI.005G196400
				POTRI.006G203000	POTRI.005G242700	POTRI.008G012400	POTRI.014G020500
				POTRI.014G176000	POTRI.010G254500	POTRI.017G059400	POTRI.006G093000
				POTRI.004G014800	POTRI.008G194100	POTRI.007G016400	POTRI.017G000300
				POTRI.010G231900	POTRI.007G063000	POTRI.002G036200	POTRI.005G241200
				POTRI.004G018100	POTRI.019G097500	POTRI.002G099200	POTRI.010G147000
				POTRI.015G009400	POTRI.008G036700	POTRI.006G280900	POTRI.010G123400
				POTRI.019G054200	POTRI.006G263300	POTRI.016G006200	POTRI.014G119100
				POTRI.005G010300	POTRI.019G131400	POTRI.006G190500	POTRI.003G195300
				POTRI.014G150200	POTRI.010G208900	POTRI.001G245400	POTRI.019G116000
				POTRI.018G083500	POTRI.T083600	POTRI.015G034700	POTRI.008G044800
				POTRI.001G031800	POTRI.T051400	POTRI.002G173200	POTRI.014G096000
				POTRI.016G090800	POTRI.010G028800	POTRI.005G116600	POTRI.004G133600
				POTRI.007G006400	POTRI.004G233800	POTRI.002G188700	POTRI.010G182200
				POTRI.006G186200	POTRI.005G119200	POTRI.001G455000	POTRI.010G013700
				POTRI.005G084200	POTRI.014G033400	POTRI.001G418500	POTRI.002G003800
				POTRI.004G218800	POTRI.008G107300	POTRI.001G341100	POTRI.013G001400
				POTRI.001G005100	POTRI.013G042700	POTRI.010G003200	POTRI.T013300
				POTRI.009G015100	POTRI.002G260100	POTRI.006G056300	POTRI.009G038300
				POTRI.001G248200	POTRI.018G001900	POTRI.008G038200	POTRI.001G088600
				POTRI.006G144000	POTRI.T047500	POTRI.004G153500	POTRI.003G039400
				POTRI.014G145100	POTRI.008G134000	POTRI.004G218300	POTRI.008G087700
				POTRI.005G241200	POTRI.006G076000	POTRI.004G158400	POTRI.T071600
				POTRI.008G024600	POTRI.010G106800	POTRI.003G171500	POTRI.013G111700
				POTRI.016G098500	POTRI.T071600	POTRI.018G083200	POTRI.014G120300
				POTRI.004G163300	POTRI.011G048500	POTRI.006G131000	POTRI.002G068200
				POTRI.006G072900	POTRI.008G087700	POTRI.T147900	POTRI.008G064500
				POTRI.001G454300	POTRI.001G179500	POTRI.015G124700	POTRI.001G122400
				POTRI.001G211500	POTRI.001G074600	POTRI.008G006500	POTRI.012G048500
				POTRI.015G055500	POTRI.011G066900	POTRI.009G011100	POTRI.010G138500
				POTRI.017G097800	POTRI.013G092700	POTRI.018G024600	POTRI.011G144800
				POTRI.006G139300	POTRI.001G043700	POTRI.001G248100	POTRI.006G132400
				POTRI.013G022000	POTRI.009G056200	POTRI.012G087100	POTRI.003G050600
				POTRI.002G190300	POTRI.010G153100	POTRI.005G242000	POTRI.001G249900
				POTRI.014G103600	POTRI.009G064300	POTRI.015G075300	POTRI.002G045900
				POTRI.005G057700	POTRI.008G072600	POTRI.001G236500	POTRI.005G197800
				POTRI.006G191900	POTRI.008G074100	POTRI.006G050200	POTRI.010G153100
				POTRI.005G099200	POTRI.012G126400	POTRI.001G320500	POTRI.001G269000
				POTRI.012G131000	POTRI.013G004200	POTRI.006G123200	POTRI.005G177400
				POTRI.013G100500	POTRI.014G168300	POTRI.012G034400	POTRI.011G049400
				POTRI.018G081200	POTRI.017G059100	POTRI.010G152400	POTRI.010G053800
				POTRI.009G080200	POTRI.002G036800	POTRI.001G471100	POTRI.002G254000
				POTRI.010G052300	POTRI.002G020900	POTRI.018G114700	POTRI.008G072600
				POTRI.010G247500	POTRI.002G254000	POTRI.007G017100	POTRI.011G066900
				POTRI.016G109000	POTRI.004G024700	POTRI.011G134200	POTRI.006G154000
				POTRI.001G055300	POTRI.014G080000	POTRI.004G211900	POTRI.018G108000
				POTRI.011G144800	POTRI.010G036400	POTRI.003G101600	POTRI.T026600
				POTRI.013G022300	POTRI.001G392600	POTRI.003G074700	POTRI.003G121700
				POTRI.013G040700	POTRI.010G235200	POTRI.017G114000	POTRI.006G219900
				POTRI.010G182200	POTRI.017G126700	POTRI.001G320400	POTRI.012G033000
				POTRI.011G067600	POTRI.009G041400	POTRI.006G161200	POTRI.010G175300
				POTRI.006G140700	POTRI.002G037900	POTRI.004G047100	POTRI.001G043700
				POTRI.015G047900	POTRI.018G057600	POTRI.013G061800	POTRI.013G161500
				POTRI.017G084500	POTRI.002G107600	POTRI.012G006400	POTRI.009G064300
				POTRI.007G116400	POTRI.010G247500	POTRI.013G064200	POTRI.001G431800
				POTRI.T026600	POTRI.004G091200	POTRI.010G105900	POTRI.006G051900
				POTRI.019G121800	POTRI.004G198900	POTRI.007G046200	POTRI.002G002400
				POTRI.004G168800	POTRI.007G105300	POTRI.001G198000	POTRI.007G037300
				POTRI.003G071800	POTRI.006G100200	POTRI.013G014600	POTRI.001G197600
				POTRI.T051400	POTRI.006G167800	POTRI.002G061300	POTRI.004G072100
				POTRI.006G152200	POTRI.001G060100	POTRI.011G087200	POTRI.017G049000
				POTRI.004G082800	POTRI.012G033000	POTRI.010G222700	POTRI.008G008100
				POTRI.009G064300	POTRI.013G041000	POTRI.018G083500	POTRI.015G009100
				POTRI.001G122400	POTRI.011G145200	POTRI.010G067100	POTRI.012G062700
				POTRI.015G072400	POTRI.T064100	POTRI.015G037800	POTRI.016G102100
				POTRI.006G217200	POTRI.004G015300	POTRI.002G057300	POTRI.003G037600
				POTRI.016G137400	POTRI.004G212100	POTRI.006G161400	POTRI.001G142400
				POTRI.003G195300	POTRI.010G150700	POTRI.001G404400	POTRI.010G036200
				POTRI.008G131200	POTRI.010G070800	POTRI.019G035100	POTRI.002G033600
				POTRI.012G126400	POTRI.006G102800	POTRI.008G147400	POTRI.014G072300
				POTRI.015G129100	POTRI.009G080600	POTRI.009G112600	POTRI.013G004200
				POTRI.T013300	POTRI.008G050300	POTRI.016G110400	POTRI.006G002600
				POTRI.002G107600	POTRI.003G173100	POTRI.011G068300	POTRI.014G034700
				POTRI.010G113300	POTRI.010G150800	POTRI.003G200600	POTRI.005G005400
				POTRI.003G173100	POTRI.T176100	POTRI.007G014300	POTRI.008G179200
				POTRI.008G038200	POTRI.005G241200	POTRI.015G056700	POTRI.017G037900
				POTRI.010G109000	POTRI.008G146400	POTRI.006G086400	POTRI.004G195200
				POTRI.007G086800	POTRI.001G154500	POTRI.005G247400	POTRI.002G045200
				POTRI.008G072600	POTRI.006G102200	POTRI.005G243000	POTRI.012G088200
				POTRI.007G121600	POTRI.018G109100	POTRI.010G206800	POTRI.019G035000
				POTRI.001G142400	POTRI.002G009000	POTRI.005G162800	POTRI.013G068300
				POTRI.013G041000	POTRI.011G167300	POTRI.002G112400	POTRI.006G142100
				POTRI.017G121600	POTRI.010G152400	POTRI.003G138100	POTRI.014G112700
				POTRI.013G106000	POTRI.008G133800	POTRI.007G131300	POTRI.002G204400
				POTRI.017G000800	POTRI.004G142800	POTRI.005G109400	POTRI.006G167800
				POTRI.010G028800	POTRI.003G207200	POTRI.014G131000	POTRI.002G059000
				POTRI.005G153800	POTRI.012G044600	POTRI.010G242600	POTRI.004G142800
				POTRI.001G101000	POTRI.012G043200	POTRI.006G281200	POTRI.010G188800
				POTRI.014G055300	POTRI.005G226300	POTRI.010G043500	POTRI.010G003000
				POTRI.006G074900	POTRI.018G095200	POTRI.001G121400	POTRI.007G054900
				POTRI.001G088600	POTRI.004G222100	POTRI.006G196100	POTRI.016G006700
				POTRI.007G063000	POTRI.001G110800	POTRI.010G023800	POTRI.001G110200
				POTRI.008G131100	POTRI.002G003800	POTRI.013G040100	POTRI.018G020900
				POTRI.007G105300	POTRI.005G257000	POTRI.001G182000	POTRI.018G026900
				POTRI.002G045200	POTRI.001G213800	POTRI.005G158000	POTRI.018G074300
				POTRI.018G057600	POTRI.010G012100	POTRI.006G072900	POTRI.002G119300
				POTRI.007G037300	POTRI.019G034400	POTRI.009G014700	POTRI.005G099200
				POTRI.013G126000	POTRI.013G132300	POTRI.018G091400	POTRI.006G020100
				POTRI.014G112700	POTRI.005G099200	POTRI.002G081400	POTRI.005G144900
				POTRI.001G110800	POTRI.014G112700	POTRI.006G062200	POTRI.009G030800
				POTRI.009G034800	POTRI.001G319600	POTRI.007G116400	POTRI.T125100
				POTRI.006G134000	POTRI.014G048700	POTRI.008G139700	POTRI.006G105100
				POTRI.002G101200	POTRI.004G189000	POTRI.008G153000	POTRI.016G124700
				POTRI.014G032300	POTRI.006G020100	POTRI.002G101300	POTRI.004G163300
				POTRI.002G018600	POTRI.002G204400	POTRI.017G032200	POTRI.001G179500
				POTRI.005G257000	POTRI.004G224000	POTRI.016G113600	POTRI.010G152400
				POTRI.004G224000	POTRI.006G014400	POTRI.007G003000	POTRI.014G100900
				POTRI.018G001900	POTRI.015G119800	POTRI.005G260100	POTRI.011G091900
				POTRI.005G225400	POTRI.010G138500	POTRI.015G089300	POTRI.013G157900
				POTRI.008G212500	POTRI.003G138600	POTRI.001G037400	POTRI.008G038200
				POTRI.010G235200	POTRI.014G020500	POTRI.010G180500	POTRI.010G028800
				POTRI.006G021600	POTRI.009G031800	POTRI.010G252500	POTRI.008G099300
				POTRI.018G028600	POTRI.010G038700	POTRI.002G103400	POTRI.001G207200
				POTRI.014G080000	POTRI.012G131000	POTRI.015G135500	POTRI.004G015300
				POTRI.017G049000	POTRI.010G067100	POTRI.014G025200	POTRI.001G395700
				POTRI.010G066600	POTRI.018G099800	POTRI.006G153000	POTRI.013G041000
				POTRI.012G043200	POTRI.010G141600	POTRI.016G086400	POTRI.005G225000
				POTRI.016G124700	POTRI.013G157900	POTRI.010G170700	POTRI.002G100000
				POTRI.009G031800	POTRI.002G113300	POTRI.009G068400	POTRI.017G108500
				POTRI.016G005300	POTRI.009G095800	POTRI.006G119200	POTRI.003G214500
				POTRI.010G208900	POTRI.T004700	POTRI.002G069800	POTRI.008G012700
				POTRI.001G043700	POTRI.008G073300	POTRI.008G018300	POTRI.002G101200
				POTRI.006G076000	POTRI.002G176800	POTRI.002G003700	POTRI.016G137300
				POTRI.001G431800	POTRI.009G070400	POTRI.018G026400	POTRI.011G161100
				POTRI.003G138600	POTRI.003G102200	POTRI.005G191400	POTRI.007G126700
				POTRI.002G025800	POTRI.002G018600	POTRI.006G021600	POTRI.012G131000
				POTRI.006G051900	POTRI.004G089800	POTRI.005G105600	POTRI.T064100
				POTRI.003G039400	POTRI.004G184300	POTRI.002G059000	POTRI.017G000800
				POTRI.013G004200	POTRI.003G141900	POTRI.018G099800	POTRI.002G107600
				POTRI.016G125500	POTRI.001G416500	POTRI.001G337600	POTRI.005G143600
				POTRI.006G067400	POTRI.019G102900	POTRI.010G187900	POTRI.005G052400
				POTRI.009G028700	POTRI.018G083700	POTRI.005G130400	POTRI.018G070700
				POTRI.001G427700	POTRI.005G005900	POTRI.008G155900	POTRI.016G061500
				POTRI.018G113100	POTRI.009G138900	POTRI.004G236100	POTRI.007G111800
				POTRI.001G028200	POTRI.015G069000	POTRI.009G135200	POTRI.005G225400
				POTRI.002G188600	POTRI.008G128800	POTRI.009G138900	POTRI.018G001900
				POTRI.009G041400	POTRI.008G099300	POTRI.001G222200	POTRI.008G171600
				POTRI.009G105300	POTRI.006G124800	POTRI.003G098800	POTRI.014G168300
				POTRI.T048300	POTRI.001G448400	POTRI.001G102000	POTRI.010G066600
				POTRI.002G194000	POTRI.013G066600	POTRI.002G099800	POTRI.004G124800
				POTRI.009G005700	POTRI.006G139400	POTRI.018G083700	POTRI.002G250500
				POTRI.003G182200	POTRI.004G004600	POTRI.001G415700	POTRI.008G194100
				POTRI.011G115600	POTRI.001G088800	POTRI.001G278500	POTRI.013G035800
				POTRI.008G156600	POTRI.001G455000	POTRI.006G218900	POTRI.016G081300
				POTRI.008G074100	POTRI.008G140400	POTRI.015G143600	POTRI.004G007500
				POTRI.006G105100	POTRI.012G101400	POTRI.001G309500	POTRI.012G126400
				POTRI.004G015300	POTRI.009G007900	POTRI.005G211500	POTRI.014G032300
				POTRI.011G052700	POTRI.001G162100	POTRI.004G106800	POTRI.008G074100
				POTRI.001G392600	POTRI.001G032500	POTRI.009G086900	POTRI.016G089500
				POTRI.016G114700	POTRI.004G138400	POTRI.002G231900	POTRI.001G161400
				POTRI.008G107300	POTRI.014G081700	POTRI.003G164800	POTRI.009G085100
				POTRI.011G146900	POTRI.010G071200	POTRI.015G141400	POTRI.011G024100
				POTRI.004G024700	POTRI.005G177400	POTRI.006G234100	POTRI.006G134000
				POTRI.003G089800	POTRI.005G257900	POTRI.006G222200	POTRI.013G060200
				POTRI.010G070800	POTRI.010G128300	POTRI.015G009100	POTRI.009G009300
				POTRI.013G126800	POTRI.008G034500	POTRI.005G226400	POTRI.003G173100
				POTRI.008G146400	POTRI.010G137300	POTRI.010G153500	POTRI.013G156300
				POTRI.019G079300	POTRI.014G108300	POTRI.009G141400	POTRI.001G017300
				POTRI.012G033000	POTRI.008G103700	POTRI.007G040400	POTRI.009G028700
				POTRI.003G037600	POTRI.004G029400	POTRI.002G242500	POTRI.006G246300
				POTRI.002G241800	POTRI.008G201600	POTRI.009G133600	POTRI.010G206400
				POTRI.010G106800	POTRI.013G051200	POTRI.002G113300	POTRI.010G220900
				POTRI.004G142800	POTRI.016G013000	POTRI.008G203400	POTRI.001G237000
				POTRI.T137700	POTRI.011G122900	POTRI.004G149100	POTRI.002G194000
				POTRI.004G189000	POTRI.017G069800	POTRI.009G064800	POTRI.007G086800
				POTRI.011G048500	POTRI.007G008200	POTRI.007G083400	POTRI.016G015400
				POTRI.010G044900	POTRI.001G034200	POTRI.008G087700	POTRI.001G337400
				POTRI.003G116500	POTRI.011G136700	POTRI.019G053800	POTRI.004G224000
				POTRI.016G081300	POTRI.008G054400	POTRI.018G067800	POTRI.008G154200
				POTRI.011G161100	POTRI.001G027100	POTRI.010G243100	POTRI.010G067100
				POTRI.015G097200	POTRI.016G086400	POTRI.004G235000	POTRI.015G096900
				POTRI.003G195400	POTRI.010G066300	POTRI.006G044600	POTRI.006G060600
				POTRI.008G194100	POTRI.006G062800	POTRI.011G131400	POTRI.008G124900
				POTRI.004G198900	POTRI.010G188200	POTRI.010G060500	POTRI.015G069200
				POTRI.019G131400	POTRI.011G122700	POTRI.006G102200	POTRI.016G104300
				POTRI.014G168300	POTRI.001G345300	POTRI.002G059800	POTRI.002G113300
				POTRI.006G014400	POTRI.005G248100	POTRI.004G175900	POTRI.015G132700
				POTRI.001G455000	POTRI.001G102100	POTRI.004G048300	POTRI.002G101300
				POTRI.001G102100	POTRI.010G188400	POTRI.006G130300	POTRI.008G073300
				POTRI.006G231800	POTRI.004G091100	POTRI.015G069200	POTRI.001G235500
				POTRI.018G099800	POTRI.003G126900	POTRI.014G035800	POTRI.004G004600
				POTRI.002G054700	POTRI.015G069200	POTRI.004G040000	POTRI.001G027100
				POTRI.002G102500	POTRI.006G186200	POTRI.003G044200	POTRI.002G205900
				POTRI.014G052900	POTRI.002G073800	POTRI.005G191500	POTRI.015G012500
				POTRI.016G131800	POTRI.004G055000	POTRI.008G023800	POTRI.016G086400
				POTRI.018G101600	POTRI.002G165000	POTRI.009G080000	POTRI.011G122700
				POTRI.005G119200	POTRI.009G149200	POTRI.008G221400	POTRI.019G127800
				POTRI.004G135300	POTRI.004G225800	POTRI.010G012800	POTRI.003G132000
				POTRI.014G016000	POTRI.002G127800	POTRI.001G347100	POTRI.009G070400
				POTRI.006G271500	POTRI.006G255000	POTRI.001G246900	POTRI.006G144000
				POTRI.001G025200	POTRI.001G101700	POTRI.009G108200	POTRI.004G067000
				POTRI.006G020100	POTRI.012G071900	POTRI.002G104200	POTRI.018G099800
				POTRI.005G068900	POTRI.006G238200	POTRI.011G011100	POTRI.018G083700
				POTRI.002G222700	POTRI.013G007900	POTRI.014G087900	POTRI.001G333200
				POTRI.005G169700	POTRI.001G245200	POTRI.T051700	POTRI.008G103700
				POTRI.013G137200	POTRI.011G109900	POTRI.014G170600	POTRI.003G030400
				POTRI.004G188600	POTRI.014G103600	POTRI.013G014400	POTRI.005G020900
				POTRI.010G053900	POTRI.003G132000	POTRI.008G141000	POTRI.010G141600
				POTRI.012G076700	POTRI.015G124700	POTRI.007G043800	POTRI.018G109100
				POTRI.014G019700	POTRI.009G065500	POTRI.008G069100	POTRI.006G242400
				POTRI.004G122800	POTRI.002G108000	POTRI.002G047100	POTRI.011G122900
				POTRI.003G120000	POTRI.004G059000	POTRI.010G172400	POTRI.005G257900
				POTRI.006G025800	POTRI.003G157100	POTRI.005G106400	POTRI.009G027300
				POTRI.010G006300	POTRI.003G031000	POTRI.005G218900	POTRI.013G066600
				POTRI.019G108500	POTRI.008G183400	POTRI.007G059100	POTRI.014G136300
				POTRI.005G023000	POTRI.001G285800	POTRI.019G053300	POTRI.009G095800
				POTRI.018G095200	POTRI.006G219500	POTRI.010G119400	POTRI.007G090600
				POTRI.005G167000	POTRI.006G061700	POTRI.016G062500	POTRI.002G189200
				POTRI.008G085000	POTRI.012G071600	POTRI.008G027100	POTRI.008G069900
				POTRI.018G085000	POTRI.005G122400	POTRI.009G084500	POTRI.001G121400
				POTRI.006G052800	POTRI.014G035800	POTRI.005G216900	POTRI.006G056200
				POTRI.011G114000	POTRI.010G088200	POTRI.002G034400	POTRI.001G068100
				POTRI.012G096400	POTRI.011G068300	POTRI.010G199600	POTRI.006G087100
				POTRI.018G143600	POTRI.017G064800	POTRI.006G016200	POTRI.010G105900
				POTRI.001G088800	POTRI.005G123500		POTRI.002G101800
				POTRI.015G034700	POTRI.008G178000		POTRI.010G184000
				POTRI.006G034900	POTRI.002G259400		POTRI.001G416500
				POTRI.009G027300	POTRI.001G055100		POTRI.006G124800
				POTRI.019G129500	POTRI.006G064200		POTRI.001G269900
				POTRI.005G168600	POTRI.009G136600		POTRI.007G135300
				POTRI.001G230800	POTRI.011G148400		POTRI.007G013900
				POTRI.004G188200	POTRI.009G099400		POTRI.003G138100
				POTRI.012G136600	POTRI.002G257900		POTRI.016G000400
				POTRI.005G257900	POTRI.009G166900		POTRI.002G127800
				POTRI.012G012300	POTRI.010G044900		POTRI.001G337600
				POTRI.005G002100	POTRI.002G107700		POTRI.008G152200
				POTRI.013G092000	POTRI.013G091200		POTRI.016G006200
				POTRI.010G150500	POTRI.002G099800		POTRI.T059900
				POTRI.011G131100	POTRI.007G061500		POTRI.009G009800
				POTRI.014G111000	POTRI.014G032300		POTRI.006G255000
				POTRI.001G235500	POTRI.003G115800		POTRI.013G061800
				POTRI.002G072100	POTRI.009G064800		POTRI.006G139400
				POTRI.011G103200	POTRI.001G175000		POTRI.012G006400
				POTRI.011G111400	POTRI.002G124300		POTRI.009G127900
				POTRI.010G061600	POTRI.008G069900		POTRI.005G242700
				POTRI.010G245200	POTRI.019G050700		POTRI.001G316800
				POTRI.003G056000	POTRI.016G119100		POTRI.015G088300
				POTRI.004G210000	POTRI.006G049300		POTRI.006G136700
				POTRI.018G013900	POTRI.017G101300		POTRI.003G173300
				POTRI.005G072300	POTRI.018G015100		POTRI.005G158100
				POTRI.014G081000	POTRI.001G248200		POTRI.016G019200
				POTRI.002G113100	POTRI.018G074300		POTRI.005G105700
				POTRI.006G235200	POTRI.012G087100		POTRI.014G134400
				POTRI.006G258100	POTRI.014G120300		POTRI.005G221600
				POTRI.010G107300	POTRI.001G200500		POTRI.016G018100
				POTRI.008G053100	POTRI.007G003200		POTRI.007G021400
				POTRI.018G095100	POTRI.001G310900		POTRI.009G012100
				POTRI.007G091100	POTRI.002G143000		POTRI.002G216000
				POTRI.010G150800	POTRI.015G016600		POTRI.004G059600
				POTRI.012G010100	POTRI.012G019100		POTRI.001G332200
				POTRI.002G261900	POTRI.016G125500		POTRI.006G021600
				POTRI.001G344100	POTRI.006G222200		POTRI.018G050300
				POTRI.003G046100	POTRI.008G179700		POTRI.018G074400
				POTRI.009G012900	POTRI.010G236500		POTRI.017G069800
				POTRI.010G142600	POTRI.007G011200		POTRI.012G043900
				POTRI.009G114700	POTRI.009G030800		POTRI.006G064800
				POTRI.006G267200	POTRI.001G292900		POTRI.001G088800
				POTRI.016G116100	POTRI.006G152800		POTRI.009G037800
				POTRI.008G041800	POTRI.002G241900		POTRI.003G141900
				POTRI.003G152700	POTRI.002G094100		POTRI.006G102200
				POTRI.010G089300	POTRI.019G101900		POTRI.011G061500
				POTRI.014G170600	POTRI.017G018000		POTRI.001G170500
				POTRI.010G200600	POTRI.014G081100		POTRI.015G131800
				POTRI.001G325100	POTRI.018G063500		POTRI.008G094800
				POTRI.004G176100	POTRI.004G155000		POTRI.002G008600
				POTRI.019G079500	POTRI.014G089200		POTRI.006G216900
				POTRI.001G044500	POTRI.019G039700		POTRI.014G050000
				POTRI.002G250500	POTRI.002G068200		POTRI.008G200200
				POTRI.004G146100	POTRI.013G159800		POTRI.007G009700
				POTRI.005G230600	POTRI.006G241300		POTRI.002G007500
				POTRI.011G089800	POTRI.016G032400		POTRI.001G292900
				POTRI.009G028300	POTRI.001G158000		POTRI.005G005900
				POTRI.005G229300	POTRI.014G126100		POTRI.015G143600
				POTRI.006G053200	POTRI.017G108900		POTRI.010G198300
				POTRI.011G113400	POTRI.008G159500		POTRI.013G067300
				POTRI.T059900	POTRI.002G222700		POTRI.001G013400
				POTRI.010G141600	POTRI.001G167700		POTRI.001G448400
				POTRI.010G188200	POTRI.001G325100		POTRI.009G011000
				POTRI.002G165000	POTRI.014G096200		POTRI.014G108300
				POTRI.006G139400	POTRI.006G226400		POTRI.007G085900
				POTRI.008G103700	POTRI.001G296500		POTRI.012G061400
				POTRI.006G124800	POTRI.006G021600		POTRI.005G206700
				POTRI.014G111800	POTRI.001G335300		POTRI.005G038800
				POTRI.008G099300	POTRI.007G040400		POTRI.005G168300
				POTRI.T070100	POTRI.018G019800		POTRI.001G157300
				POTRI.003G102200	POTRI.012G007500		POTRI.015G135500
				POTRI.018G013800	POTRI.016G131800		POTRI.016G038200
				POTRI.T083600	POTRI.001G105900		POTRI.004G106800
				POTRI.019G038200	POTRI.019G074400		POTRI.001G026500
				POTRI.010G003200	POTRI.002G049800		POTRI.010G207600
				POTRI.002G072400	POTRI.014G120800		POTRI.001G355600
				POTRI.009G095800	POTRI.008G151700		POTRI.007G022700
				POTRI.013G157900	POTRI.014G043100		POTRI.008G036700
				POTRI.001G073100	POTRI.003G101600		POTRI.010G043500
				POTRI.002G034400	POTRI.019G128600		POTRI.006G243100
				POTRI.015G098400	POTRI.012G078700		POTRI.008G125800
				POTRI.010G067100	POTRI.006G098100		POTRI.015G033600
				POTRI.002G099200	POTRI.004G030700		POTRI.003G064300
				POTRI.001G270600	POTRI.015G098400		POTRI.006G186600
				POTRI.005G248100	POTRI.006G202200		POTRI.002G254600
				POTRI.001G304800	POTRI.012G105300		POTRI.002G201500
				POTRI.010G137300	POTRI.009G048400		POTRI.003G136000
				POTRI.015G135500	POTRI.013G129900		POTRI.006G056300
				POTRI.018G019800	POTRI.009G066100		POTRI.012G080000
				POTRI.009G133600	POTRI.011G079600		POTRI.008G199100
				POTRI.003G173300	POTRI.010G178000		POTRI.012G034400
				POTRI.001G068100	POTRI.T035300		POTRI.002G014200
				POTRI.002G071500	POTRI.014G114700		POTRI.018G013800
				POTRI.006G181900	POTRI.011G135900		POTRI.008G151700
				POTRI.009G065300	POTRI.009G005700		POTRI.T059600
				POTRI.001G167100	POTRI.008G177600		POTRI.001G190800
				POTRI.013G127200	POTRI.017G147000		POTRI.008G128800
				POTRI.011G152600	POTRI.011G043300		POTRI.009G051100
				POTRI.006G056300	POTRI.018G104000		POTRI.003G073500
				POTRI.015G035000	POTRI.008G152200		POTRI.010G038900
				POTRI.010G153500	POTRI.016G019200		POTRI.009G074300
				POTRI.001G036900	POTRI.006G226500		POTRI.003G222700
				POTRI.006G224800	POTRI.003G212000		POTRI.003G207200
				POTRI.012G101400	POTRI.014G176000		POTRI.005G193400
				POTRI.010G224100	POTRI.002G092700		POTRI.006G131400
				POTRI.010G222700	POTRI.003G098800		POTRI.008G015700
				POTRI.004G067000	POTRI.008G156600		POTRI.008G067500
				POTRI.014G083300	POTRI.019G079700		POTRI.005G105600
				POTRI.006G120400	POTRI.017G145700		POTRI.016G024700
				POTRI.019G128600	POTRI.014G022100		POTRI.013G126800
				POTRI.003G030400	POTRI.001G301900		POTRI.002G231900
				POTRI.008G009500	POTRI.004G143400		POTRI.004G236100
				POTRI.002G018100	POTRI.013G106700		POTRI.007G046900
				POTRI.001G278500	POTRI.013G010800		POTRI.007G040800
				POTRI.003G067700	POTRI.004G188600		POTRI.010G038700
				POTRI.002G257900	POTRI.010G107300		POTRI.002G140300
				POTRI.T059700	POTRI.002G018400		POTRI.008G004300
				POTRI.009G087200	POTRI.013G106000		POTRI.006G258100
				POTRI.010G038700	POTRI.010G189600		POTRI.005G211000
				POTRI.017G152900	POTRI.010G135900		POTRI.004G103800
				POTRI.014G080900	POTRI.001G344100		POTRI.002G085100
				POTRI.012G006400	POTRI.005G206500		POTRI.001G117400
				POTRI.007G023400	POTRI.002G055100		POTRI.005G167400
				POTRI.008G073300	POTRI.014G029000		POTRI.009G073600
				POTRI.009G080000	POTRI.019G069800		POTRI.017G000100
				POTRI.007G019600	POTRI.002G116300		POTRI.006G130300
				POTRI.014G086300	POTRI.002G059000		POTRI.006G100200
				POTRI.015G009100	POTRI.014G162000		POTRI.014G166200
				POTRI.005G082000	POTRI.006G259700		POTRI.008G085600
				POTRI.017G000300	POTRI.005G093100		POTRI.016G051700
				POTRI.011G134200	POTRI.006G244400		POTRI.002G198300
				POTRI.013G061800	POTRI.017G129900		POTRI.014G195800
				POTRI.008G221400	POTRI.006G062200		POTRI.005G243000
				POTRI.019G116000	POTRI.010G213000		POTRI.010G137300
				POTRI.006G224500	POTRI.004G161100		POTRI.001G172400
				POTRI.019G055800	POTRI.001G270600		POTRI.019G120900
				POTRI.015G069200	POTRI.008G221400		POTRI.006G072900
				POTRI.001G320400	POTRI.006G016200		POTRI.006G181900
				POTRI.015G056000	POTRI.019G079500		POTRI.002G109200
				POTRI.003G125700	POTRI.019G129500		POTRI.014G162000
				POTRI.003G171500	POTRI.015G105100		POTRI.009G075700
				POTRI.T004700	POTRI.T035100		POTRI.009G054900
				POTRI.T048400	POTRI.001G247700		POTRI.002G016200
				POTRI.002G254800	POTRI.008G009500		POTRI.018G110100
				POTRI.017G059400	POTRI.002G257800		POTRI.001G019100
				POTRI.014G166200	POTRI.001G055300		POTRI.013G011200
				POTRI.002G038800			POTRI.001G272800
				POTRI.004G133400			POTRI.011G068300
				POTRI.019G079700			POTRI.016G131800
				POTRI.002G101300			POTRI.011G025700
				POTRI.010G224200			POTRI.005G109400
				POTRI.006G117200			POTRI.001G280400
				POTRI.002G121400			POTRI.001G005500
				POTRI.010G236500			POTRI.011G098300
				POTRI.015G099500			POTRI.010G106800
				POTRI.002G199800			POTRI.005G021000
				POTRI.012G034200			POTRI.003G143200
				POTRI.005G061600			POTRI.005G232700
				POTRI.008G026400			POTRI.017G051500
				POTRI.017G083000			POTRI.001G334300
				POTRI.012G016200			POTRI.017G125200
				POTRI.011G044000			POTRI.012G096400
				POTRI.007G016400			POTRI.018G063600
				POTRI.019G039700			POTRI.008G025800
				POTRI.014G018700			POTRI.013G017600
				POTRI.001G167700			POTRI.018G105300
				POTRI.011G122700			POTRI.012G139900
				POTRI.006G121200			POTRI.014G073300
				POTRI.009G141400			POTRI.015G080000
				POTRI.006G087100			POTRI.010G088200
				POTRI.001G042400			POTRI.013G001200
				POTRI.015G130900			POTRI.006G061700
				POTRI.010G066300			POTRI.010G188200
				POTRI.003G071500			POTRI.010G129300
				POTRI.002G025400			POTRI.005G169100
				POTRI.019G130700			POTRI.001G196100
				POTRI.005G068700			POTRI.004G189900
				POTRI.010G043500			POTRI.001G392600
				POTRI.010G081400			POTRI.017G120300
				POTRI.003G203600			POTRI.018G028600
				POTRI.019G072800			POTRI.015G050800
				POTRI.001G271700			POTRI.013G072800
				POTRI.009G009500			POTRI.008G105300
				POTRI.001G448400			POTRI.012G109200
				POTRI.003G181400			POTRI.010G207700
				POTRI.012G065900			POTRI.006G250400
				POTRI.006G263000			POTRI.008G114800
				POTRI.013G129900			POTRI.005G234000
				POTRI.006G186600			POTRI.009G041400
				POTRI.003G151700			POTRI.002G163000
				POTRI.014G102300			POTRI.002G188700
				POTRI.005G005900			POTRI.003G217900
				POTRI.009G048400			POTRI.001G127100
				POTRI.004G058900			POTRI.005G260100
				POTRI.006G226400			POTRI.005G023000
				POTRI.014G185300			POTRI.002G240600
				POTRI.008G170900			POTRI.011G138400
				POTRI.005G188700			POTRI.010G003200
				POTRI.008G183400			POTRI.012G088900
				POTRI.016G113600			POTRI.001G367100
				POTRI.003G059200			POTRI.001G055100
				POTRI.010G044700			POTRI.014G122800
				POTRI.002G059000			POTRI.010G174800
				POTRI.016G032400			POTRI.012G049600
				POTRI.001G164700			POTRI.010G126800
				POTRI.014G126100			POTRI.014G074700
				POTRI.002G092700			POTRI.004G029100
				POTRI.010G043800			POTRI.001G050100
				POTRI.014G096200			POTRI.011G094800
				POTRI.006G208300			POTRI.008G064900
				POTRI.009G142800			POTRI.002G036800
				POTRI.001G375700			POTRI.005G145300
				POTRI.017G059300			POTRI.006G129200
				POTRI.005G197800			POTRI.006G220700
				POTRI.010G178000			POTRI.015G056000
				POTRI.006G202200			POTRI.009G092300
				POTRI.003G141900			POTRI.019G025600
				POTRI.012G109200			POTRI.001G296500
				POTRI.001G140200			POTRI.004G138400
				POTRI.009G086900			POTRI.001G193100
				POTRI.004G161100			POTRI.003G018600
				POTRI.003G083900			POTRI.001G248200
				POTRI.002G081400			POTRI.010G098800
				POTRI.001G105900			POTRI.002G059800
				POTRI.004G143400			POTRI.017G064800
				POTRI.003G098800			POTRI.001G323200
				POTRI.018G063500			POTRI.010G254500
				POTRI.017G108900			POTRI.002G095600
				POTRI.011G033100			POTRI.014G175200
				POTRI.002G079500			POTRI.017G059100
				POTRI.001G416500			POTRI.008G135100
				POTRI.011G061500			POTRI.009G031800
				POTRI.013G013800			POTRI.007G040400
				POTRI.001G092900			POTRI.001G408200
				POTRI.006G126800			POTRI.001G158000
				POTRI.001G371200			POTRI.006G177900
				POTRI.007G039100			POTRI.003G034900
				POTRI.005G109900			POTRI.007G003400
				POTRI.018G092100			POTRI.003G105000
				POTRI.010G198800			POTRI.001G375700
				POTRI.003G183200			POTRI.008G107300
				POTRI.007G040400			POTRI.006G165100
				POTRI.018G083200			POTRI.019G087900
				POTRI.005G206500			POTRI.019G128600
				POTRI.014G024100			POTRI.019G036000
				POTRI.015G078900			POTRI.007G014300
				POTRI.001G158000			POTRI.006G062800
				POTRI.001G121100
				POTRI.014G086900
				POTRI.004G217800
				POTRI.008G111200
				POTRI.016G120100
				POTRI.016G018900
				POTRI.008G155900
				POTRI.005G032600
				POTRI.005G236300
				POTRI.017G084600
				POTRI.003G183700
				POTRI.009G073600
				POTRI.003G168500
				POTRI.010G114300
				POTRI.006G131000
				POTRI.002G094100
				POTRI.005G201200
				POTRI.002G155400
				POTRI.008G128800
				POTRI.001G285800
				POTRI.014G079800
				POTRI.014G014900
				POTRI.002G257800
				POTRI.002G138900
				POTRI.008G042700
				POTRI.019G053200
				POTRI.008G029800
				POTRI.T143600
				POTRI.005G108900
				POTRI.002G099800
				POTRI.001G181800
				POTRI.008G151700
				POTRI.008G206400
				POTRI.002G108500
				POTRI.010G062900
				POTRI.006G053400
				POTRI.002G228800
				POTRI.005G139800
				POTRI.008G087100
				POTRI.019G087000
				POTRI.001G370700
				POTRI.018G026900
				POTRI.017G129200
				POTRI.T060400
				POTRI.001G013400
				POTRI.005G167400
				POTRI.008G226200
				POTRI.017G133500
				POTRI.002G024700
				POTRI.016G011000
				POTRI.001G471100
				POTRI.006G259700
				POTRI.018G126600
				POTRI.016G043600
				POTRI.014G115500
				POTRI.016G109700
				POTRI.007G020500
				POTRI.006G243100
				POTRI.015G018200
				POTRI.001G348400
				POTRI.T035300

## Sheet: Intersecting_Genes
Stress Treatments	Total genes	Non-reduntant list of genes with DIRs	Cold	Heat	Drought	Salt
Cold Drought Heat Salt	53	POTRI.018G013800	Y	Y	Y	Y
Cold Drought Heat Salt		POTRI.001G102100	Y	Y	Y	Y
Cold Drought Heat Salt		POTRI.007G040400	Y	Y	Y	Y
Cold Drought Heat Salt		POTRI.018G099800	Y	Y	Y	Y
Cold Drought Heat Salt		POTRI.006G021600	Y	Y	Y	Y
Cold Drought Heat Salt		POTRI.011G146900	Y	Y	Y	Y
Cold Drought Heat Salt		POTRI.001G320500	Y	Y	Y	Y
Cold Drought Heat Salt		POTRI.005G234000	Y	Y	Y	Y
Cold Drought Heat Salt		POTRI.008G038200	Y	Y	Y	Y
Cold Drought Heat Salt		POTRI.009G116400	Y	Y	Y	Y
Cold Drought Heat Salt		POTRI.016G019200	Y	Y	Y	Y
Cold Drought Heat Salt		POTRI.014G052900	Y	Y	Y	Y
Cold Drought Heat Salt		POTRI.008G072600	Y	Y	Y	Y
Cold Drought Heat Salt		POTRI.008G107300	Y	Y	Y	Y
Cold Drought Heat Salt		POTRI.005G257900	Y	Y	Y	Y
Cold Drought Heat Salt		POTRI.014G080000	Y	Y	Y	Y
Cold Drought Heat Salt		POTRI.008G151700	Y	Y	Y	Y
Cold Drought Heat Salt		POTRI.018G057600	Y	Y	Y	Y
Cold Drought Heat Salt		POTRI.008G099300	Y	Y	Y	Y
Cold Drought Heat Salt		POTRI.011G122700	Y	Y	Y	Y
Cold Drought Heat Salt		POTRI.018G083500	Y	Y	Y	Y
Cold Drought Heat Salt		POTRI.016G124700	Y	Y	Y	Y
Cold Drought Heat Salt		POTRI.008G087700	Y	Y	Y	Y
Cold Drought Heat Salt		POTRI.013G157900	Y	Y	Y	Y
Cold Drought Heat Salt		POTRI.007G116400	Y	Y	Y	Y
Cold Drought Heat Salt		POTRI.010G067100	Y	Y	Y	Y
Cold Drought Heat Salt		POTRI.004G149100	Y	Y	Y	Y
Cold Drought Heat Salt		POTRI.010G188200	Y	Y	Y	Y
Cold Drought Heat Salt		POTRI.009G038300	Y	Y	Y	Y
Cold Drought Heat Salt		POTRI.010G152400	Y	Y	Y	Y
Cold Drought Heat Salt		POTRI.010G003200	Y	Y	Y	Y
Cold Drought Heat Salt		POTRI.003G171700	Y	Y	Y	Y
Cold Drought Heat Salt		POTRI.010G206800	Y	Y	Y	Y
Cold Drought Heat Salt		POTRI.004G155300	Y	Y	Y	Y
Cold Drought Heat Salt		POTRI.002G059000	Y	Y	Y	Y
Cold Drought Heat Salt		POTRI.005G248100	Y	Y	Y	Y
Cold Drought Heat Salt		POTRI.T051400	Y	Y	Y	Y
Cold Drought Heat Salt		POTRI.004G040000	Y	Y	Y	Y
Cold Drought Heat Salt		POTRI.009G135200	Y	Y	Y	Y
Cold Drought Heat Salt		POTRI.011G144800	Y	Y	Y	Y
Cold Drought Heat Salt		POTRI.015G069200	Y	Y	Y	Y
Cold Drought Heat Salt		POTRI.008G133600	Y	Y	Y	Y
Cold Drought Heat Salt		POTRI.008G073300	Y	Y	Y	Y
Cold Drought Heat Salt		POTRI.002G047100	Y	Y	Y	Y
Cold Drought Heat Salt		POTRI.002G068200	Y	Y	Y	Y
Cold Drought Heat Salt		POTRI.007G043800	Y	Y	Y	Y
Cold Drought Heat Salt		POTRI.008G103700	Y	Y	Y	Y
Cold Drought Heat Salt		POTRI.001G077600	Y	Y	Y	Y
Cold Drought Heat Salt		POTRI.003G141900	Y	Y	Y	Y
Cold Drought Heat Salt		POTRI.010G141600	Y	Y	Y	Y
Cold Drought Heat Salt		POTRI.002G165000	Y	Y	Y	Y
Cold Drought Heat Salt		POTRI.006G102800	Y	Y	Y	Y
Cold Drought Heat Salt		POTRI.001G309500	Y	Y	Y	Y
Drought Heat Salt	26	POTRI.008G009500		Y	Y	Y
Drought Heat Salt		POTRI.002G099800		Y	Y	Y
Drought Heat Salt		POTRI.001G222200		Y	Y	Y
Drought Heat Salt		POTRI.002G018600		Y	Y	Y
Drought Heat Salt		POTRI.002G222700		Y	Y	Y
Drought Heat Salt		POTRI.003G102200		Y	Y	Y
Drought Heat Salt		POTRI.008G146400		Y	Y	Y
Drought Heat Salt		POTRI.008G221400		Y	Y	Y
Drought Heat Salt		POTRI.018G063500		Y	Y	Y
Drought Heat Salt		POTRI.013G137200		Y	Y	Y
Drought Heat Salt		POTRI.005G123500		Y	Y	Y
Drought Heat Salt		POTRI.001G455000		Y	Y	Y
Drought Heat Salt		POTRI.002G102500		Y	Y	Y
Drought Heat Salt		POTRI.004G047100		Y	Y	Y
Drought Heat Salt		POTRI.006G231800		Y	Y	Y
Drought Heat Salt		POTRI.008G131200		Y	Y	Y
Drought Heat Salt		POTRI.003G098800		Y	Y	Y
Drought Heat Salt		POTRI.002G113100		Y	Y	Y
Drought Heat Salt		POTRI.004G176100		Y	Y	Y
Drought Heat Salt		POTRI.010G208900		Y	Y	Y
Drought Heat Salt		POTRI.001G055300		Y	Y	Y
Drought Heat Salt		POTRI.004G188600		Y	Y	Y
Drought Heat Salt		POTRI.018G083200		Y	Y	Y
Drought Heat Salt		POTRI.004G135300		Y	Y	Y
Drought Heat Salt		POTRI.002G038800		Y	Y	Y
Drought Heat Salt		POTRI.016G125500		Y	Y	Y
Cold Drought Salt	160	POTRI.010G106800	Y		Y	Y
Cold Drought Salt		POTRI.005G257000	Y		Y	Y
Cold Drought Salt		POTRI.006G061700	Y		Y	Y
Cold Drought Salt		POTRI.011G048500	Y		Y	Y
Cold Drought Salt		POTRI.006G076000	Y		Y	Y
Cold Drought Salt		POTRI.004G085400	Y		Y	Y
Cold Drought Salt		POTRI.001G448400	Y		Y	Y
Cold Drought Salt		POTRI.T013300	Y		Y	Y
Cold Drought Salt		POTRI.001G088600	Y		Y	Y
Cold Drought Salt		POTRI.007G086800	Y		Y	Y
Cold Drought Salt		POTRI.004G163300	Y		Y	Y
Cold Drought Salt		POTRI.008G036700	Y		Y	Y
Cold Drought Salt		POTRI.010G153100	Y		Y	Y
Cold Drought Salt		POTRI.006G051900	Y		Y	Y
Cold Drought Salt		POTRI.019G054200	Y		Y	Y
Cold Drought Salt		POTRI.010G182200	Y		Y	Y
Cold Drought Salt		POTRI.007G037300	Y		Y	Y
Cold Drought Salt		POTRI.011G067600	Y		Y	Y
Cold Drought Salt		POTRI.006G251900	Y		Y	Y
Cold Drought Salt		POTRI.006G020100	Y		Y	Y
Cold Drought Salt		POTRI.018G074300	Y		Y	Y
Cold Drought Salt		POTRI.001G158000	Y		Y	Y
Cold Drought Salt		POTRI.006G259400	Y		Y	Y
Cold Drought Salt		POTRI.006G139400	Y		Y	Y
Cold Drought Salt		POTRI.017G120300	Y		Y	Y
Cold Drought Salt		POTRI.005G005900	Y		Y	Y
Cold Drought Salt		POTRI.009G095800	Y		Y	Y
Cold Drought Salt		POTRI.008G074100	Y		Y	Y
Cold Drought Salt		POTRI.004G024700	Y		Y	Y
Cold Drought Salt		POTRI.013G106000	Y		Y	Y
Cold Drought Salt		POTRI.004G133600	Y		Y	Y
Cold Drought Salt		POTRI.005G099200	Y		Y	Y
Cold Drought Salt		POTRI.006G216900	Y		Y	Y
Cold Drought Salt		POTRI.009G031800	Y		Y	Y
Cold Drought Salt		POTRI.003G039400	Y		Y	Y
Cold Drought Salt		POTRI.007G063000	Y		Y	Y
Cold Drought Salt		POTRI.013G004200	Y		Y	Y
Cold Drought Salt		POTRI.011G167300	Y		Y	Y
Cold Drought Salt		POTRI.004G168800	Y		Y	Y
Cold Drought Salt		POTRI.009G041400	Y		Y	Y
Cold Drought Salt		POTRI.010G137300	Y		Y	Y
Cold Drought Salt		POTRI.015G019800	Y		Y	Y
Cold Drought Salt		POTRI.006G190000	Y		Y	Y
Cold Drought Salt		POTRI.018G102500	Y		Y	Y
Cold Drought Salt		POTRI.017G000300	Y		Y	Y
Cold Drought Salt		POTRI.010G028800	Y		Y	Y
Cold Drought Salt		POTRI.003G182200	Y		Y	Y
Cold Drought Salt		POTRI.002G026800	Y		Y	Y
Cold Drought Salt		POTRI.014G112700	Y		Y	Y
Cold Drought Salt		POTRI.012G033000	Y		Y	Y
Cold Drought Salt		POTRI.019G010400	Y		Y	Y
Cold Drought Salt		POTRI.010G150800	Y		Y	Y
Cold Drought Salt		POTRI.013G092700	Y		Y	Y
Cold Drought Salt		POTRI.001G060100	Y		Y	Y
Cold Drought Salt		POTRI.001G416500	Y		Y	Y
Cold Drought Salt		POTRI.016G137400	Y		Y	Y
Cold Drought Salt		POTRI.004G142800	Y		Y	Y
Cold Drought Salt		POTRI.002G260100	Y		Y	Y
Cold Drought Salt		POTRI.006G014400	Y		Y	Y
Cold Drought Salt		POTRI.010G108800	Y		Y	Y
Cold Drought Salt		POTRI.008G171600	Y		Y	Y
Cold Drought Salt		POTRI.012G131000	Y		Y	Y
Cold Drought Salt		POTRI.004G224000	Y		Y	Y
Cold Drought Salt		POTRI.006G140700	Y		Y	Y
Cold Drought Salt		POTRI.014G168300	Y		Y	Y
Cold Drought Salt		POTRI.018G028600	Y		Y	Y
Cold Drought Salt		POTRI.009G044600	Y		Y	Y
Cold Drought Salt		POTRI.T083600	Y		Y	Y
Cold Drought Salt		POTRI.016G036900	Y		Y	Y
Cold Drought Salt		POTRI.018G113100	Y		Y	Y
Cold Drought Salt		POTRI.010G070800	Y		Y	Y
Cold Drought Salt		POTRI.006G134000	Y		Y	Y
Cold Drought Salt		POTRI.004G089800	Y		Y	Y
Cold Drought Salt		POTRI.004G015300	Y		Y	Y
Cold Drought Salt		POTRI.004G020500	Y		Y	Y
Cold Drought Salt		POTRI.003G173100	Y		Y	Y
Cold Drought Salt		POTRI.006G152200	Y		Y	Y
Cold Drought Salt		POTRI.010G191900	Y		Y	Y
Cold Drought Salt		POTRI.008G194100	Y		Y	Y
Cold Drought Salt		POTRI.014G020500	Y		Y	Y
Cold Drought Salt		POTRI.014G032300	Y		Y	Y
Cold Drought Salt		POTRI.008G151200	Y		Y	Y
Cold Drought Salt		POTRI.002G120400	Y		Y	Y
Cold Drought Salt		POTRI.002G188600	Y		Y	Y
Cold Drought Salt		POTRI.015G047900	Y		Y	Y
Cold Drought Salt		POTRI.004G082800	Y		Y	Y
Cold Drought Salt		POTRI.019G127800	Y		Y	Y
Cold Drought Salt		POTRI.001G088800	Y		Y	Y
Cold Drought Salt		POTRI.009G003300	Y		Y	Y
Cold Drought Salt		POTRI.011G115600	Y		Y	Y
Cold Drought Salt		POTRI.001G431800	Y		Y	Y
Cold Drought Salt		POTRI.015G129100	Y		Y	Y
Cold Drought Salt		POTRI.016G137300	Y		Y	Y
Cold Drought Salt		POTRI.001G392600	Y		Y	Y
Cold Drought Salt		POTRI.010G236500	Y		Y	Y
Cold Drought Salt		POTRI.001G122400	Y		Y	Y
Cold Drought Salt		POTRI.001G142400	Y		Y	Y
Cold Drought Salt		POTRI.001G285800	Y		Y	Y
Cold Drought Salt		POTRI.001G043700	Y		Y	Y
Cold Drought Salt		POTRI.T048300	Y		Y	Y
Cold Drought Salt		POTRI.006G025200	Y		Y	Y
Cold Drought Salt		POTRI.006G105100	Y		Y	Y
Cold Drought Salt		POTRI.007G006400	Y		Y	Y
Cold Drought Salt		POTRI.005G241200	Y		Y	Y
Cold Drought Salt		POTRI.006G186200	Y		Y	Y
Cold Drought Salt		POTRI.008G087100	Y		Y	Y
Cold Drought Salt		POTRI.010G200200	Y		Y	Y
Cold Drought Salt		POTRI.001G101000	Y		Y	Y
Cold Drought Salt		POTRI.019G129500	Y		Y	Y
Cold Drought Salt		POTRI.003G121600	Y		Y	Y
Cold Drought Salt		POTRI.002G045200	Y		Y	Y
Cold Drought Salt		POTRI.002G229200	Y		Y	Y
Cold Drought Salt		POTRI.009G064300	Y		Y	Y
Cold Drought Salt		POTRI.001G248200	Y		Y	Y
Cold Drought Salt		POTRI.012G126400	Y		Y	Y
Cold Drought Salt		POTRI.014G120300	Y		Y	Y
Cold Drought Salt		POTRI.019G131400	Y		Y	Y
Cold Drought Salt		POTRI.005G073100	Y		Y	Y
Cold Drought Salt		POTRI.014G159000	Y		Y	Y
Cold Drought Salt		POTRI.017G049000	Y		Y	Y
Cold Drought Salt		POTRI.015G009400	Y		Y	Y
Cold Drought Salt		POTRI.009G105300	Y		Y	Y
Cold Drought Salt		POTRI.010G150700	Y		Y	Y
Cold Drought Salt		POTRI.007G121600	Y		Y	Y
Cold Drought Salt		POTRI.005G196400	Y		Y	Y
Cold Drought Salt		POTRI.002G098000	Y		Y	Y
Cold Drought Salt		POTRI.012G096400	Y		Y	Y
Cold Drought Salt		POTRI.018G001900	Y		Y	Y
Cold Drought Salt		POTRI.014G024100	Y		Y	Y
Cold Drought Salt		POTRI.016G131800	Y		Y	Y
Cold Drought Salt		POTRI.019G043300	Y		Y	Y
Cold Drought Salt		POTRI.003G089300	Y		Y	Y
Cold Drought Salt		POTRI.002G002400	Y		Y	Y
Cold Drought Salt		POTRI.006G124800	Y		Y	Y
Cold Drought Salt		POTRI.015G072400	Y		Y	Y
Cold Drought Salt		POTRI.010G038700	Y		Y	Y
Cold Drought Salt		POTRI.003G195300	Y		Y	Y
Cold Drought Salt		POTRI.T026600	Y		Y	Y
Cold Drought Salt		POTRI.008G128800	Y		Y	Y
Cold Drought Salt		POTRI.017G000800	Y		Y	Y
Cold Drought Salt		POTRI.019G019500	Y		Y	Y
Cold Drought Salt		POTRI.004G138400	Y		Y	Y
Cold Drought Salt		POTRI.016G143000	Y		Y	Y
Cold Drought Salt		POTRI.013G041000	Y		Y	Y
Cold Drought Salt		POTRI.016G098500	Y		Y	Y
Cold Drought Salt		POTRI.009G095400	Y		Y	Y
Cold Drought Salt		POTRI.017G084500	Y		Y	Y
Cold Drought Salt		POTRI.010G113300	Y		Y	Y
Cold Drought Salt		POTRI.006G217200	Y		Y	Y
Cold Drought Salt		POTRI.019G128600	Y		Y	Y
Cold Drought Salt		POTRI.013G126000	Y		Y	Y
Cold Drought Salt		POTRI.004G212100	Y		Y	Y
Cold Drought Salt		POTRI.003G207200	Y		Y	Y
Cold Drought Salt		POTRI.002G194000	Y		Y	Y
Cold Drought Salt		POTRI.002G162600	Y		Y	Y
Cold Drought Salt		POTRI.019G079300	Y		Y	Y
Cold Drought Salt		POTRI.019G121800	Y		Y	Y
Cold Drought Salt		POTRI.002G107600	Y		Y	Y
Cold Drought Salt		POTRI.003G037600	Y		Y	Y
Cold Drought Salt		POTRI.003G071800	Y		Y	Y
Cold Drought Heat	22	POTRI.008G082100	Y	Y	Y
Cold Drought Heat		POTRI.015G135500	Y	Y	Y
Cold Drought Heat		POTRI.005G167400	Y	Y	Y
Cold Drought Heat		POTRI.009G027300	Y	Y	Y
Cold Drought Heat		POTRI.018G101600	Y	Y	Y
Cold Drought Heat		POTRI.009G114700	Y	Y	Y
Cold Drought Heat		POTRI.006G072900	Y	Y	Y
Cold Drought Heat		POTRI.013G061800	Y	Y	Y
Cold Drought Heat		POTRI.010G222700	Y	Y	Y
Cold Drought Heat		POTRI.015G009100	Y	Y	Y
Cold Drought Heat		POTRI.006G056300	Y	Y	Y
Cold Drought Heat		POTRI.006G235200	Y	Y	Y
Cold Drought Heat		POTRI.018G070700	Y	Y	Y
Cold Drought Heat		POTRI.001G121400	Y	Y	Y
Cold Drought Heat		POTRI.001G068100	Y	Y	Y
Cold Drought Heat		POTRI.010G043500	Y	Y	Y
Cold Drought Heat		POTRI.015G056000	Y	Y	Y
Cold Drought Heat		POTRI.012G085700	Y	Y	Y
Cold Drought Heat		POTRI.012G006400	Y	Y	Y
Cold Drought Heat		POTRI.002G101300	Y	Y	Y
Cold Drought Heat		POTRI.011G161100	Y	Y	Y
Cold Drought Heat		POTRI.010G245200	Y	Y	Y
Cold Heat Salt	16	POTRI.005G130400	Y	Y		Y
Cold Heat Salt		POTRI.002G009000	Y	Y		Y
Cold Heat Salt		POTRI.019G053800	Y	Y		Y
Cold Heat Salt		POTRI.005G235700	Y	Y		Y
Cold Heat Salt		POTRI.016G086400	Y	Y		Y
Cold Heat Salt		POTRI.005G109400	Y	Y		Y
Cold Heat Salt		POTRI.006G102200	Y	Y		Y
Cold Heat Salt		POTRI.011G068300	Y	Y		Y
Cold Heat Salt		POTRI.010G138500	Y	Y		Y
Cold Heat Salt		POTRI.018G083700	Y	Y		Y
Cold Heat Salt		POTRI.004G059000	Y	Y		Y
Cold Heat Salt		POTRI.006G218900	Y	Y		Y
Cold Heat Salt		POTRI.002G113300	Y	Y		Y
Cold Heat Salt		POTRI.009G138900	Y	Y		Y
Cold Heat Salt		POTRI.008G203400	Y	Y		Y
Cold Heat Salt		POTRI.006G255000	Y	Y		Y
Drought Salt	91	POTRI.004G161100			Y	Y
Drought Salt		POTRI.001G325100			Y	Y
Drought Salt		POTRI.001G204300			Y	Y
Drought Salt		POTRI.007G105300			Y	Y
Drought Salt		POTRI.014G126100			Y	Y
Drought Salt		POTRI.004G091100			Y	Y
Drought Salt		POTRI.004G198900			Y	Y
Drought Salt		POTRI.017G108900			Y	Y
Drought Salt		POTRI.012G023200			Y	Y
Drought Salt		POTRI.001G270600			Y	Y
Drought Salt		POTRI.001G289400			Y	Y
Drought Salt		POTRI.014G176000			Y	Y
Drought Salt		POTRI.001G167700			Y	Y
Drought Salt		POTRI.006G074900			Y	Y
Drought Salt		POTRI.002G020900			Y	Y
Drought Salt		POTRI.002G124300			Y	Y
Drought Salt		POTRI.002G094100			Y	Y
Drought Salt		POTRI.010G235200			Y	Y
Drought Salt		POTRI.004G189000			Y	Y
Drought Salt		POTRI.002G072400			Y	Y
Drought Salt		POTRI.018G089200			Y	Y
Drought Salt		POTRI.001G344100			Y	Y
Drought Salt		POTRI.010G107300			Y	Y
Drought Salt		POTRI.010G247500			Y	Y
Drought Salt		POTRI.006G259700			Y	Y
Drought Salt		POTRI.014G096200			Y	Y
Drought Salt		POTRI.008G156600			Y	Y
Drought Salt		POTRI.014G070700			Y	Y
Drought Salt		POTRI.002G257900			Y	Y
Drought Salt		POTRI.005G119200			Y	Y
Drought Salt		POTRI.T035300			Y	Y
Drought Salt		POTRI.002G113600			Y	Y
Drought Salt		POTRI.012G043200			Y	Y
Drought Salt		POTRI.009G099400			Y	Y
Drought Salt		POTRI.004G143400			Y	Y
Drought Salt		POTRI.002G052300			Y	Y
Drought Salt		POTRI.012G101400			Y	Y
Drought Salt		POTRI.015G098400			Y	Y
Drought Salt		POTRI.019G079500			Y	Y
Drought Salt		POTRI.009G005700			Y	Y
Drought Salt		POTRI.008G189400			Y	Y
Drought Salt		POTRI.009G065500			Y	Y
Drought Salt		POTRI.011G148200			Y	Y
Drought Salt		POTRI.010G066300			Y	Y
Drought Salt		POTRI.019G039700			Y	Y
Drought Salt		POTRI.013G127200			Y	Y
Drought Salt		POTRI.003G138600			Y	Y
Drought Salt		POTRI.016G032400			Y	Y
Drought Salt		POTRI.006G019800			Y	Y
Drought Salt		POTRI.018G095200			Y	Y
Drought Salt		POTRI.009G163800			Y	Y
Drought Salt		POTRI.018G019800			Y	Y
Drought Salt		POTRI.007G010800			Y	Y
Drought Salt		POTRI.010G089700			Y	Y
Drought Salt		POTRI.003G031000			Y	Y
Drought Salt		POTRI.005G206500			Y	Y
Drought Salt		POTRI.006G202200			Y	Y
Drought Salt		POTRI.010G178600			Y	Y
Drought Salt		POTRI.009G007900			Y	Y
Drought Salt		POTRI.008G183400			Y	Y
Drought Salt		POTRI.010G044900			Y	Y
Drought Salt		POTRI.006G241300			Y	Y
Drought Salt		POTRI.006G219500			Y	Y
Drought Salt		POTRI.017G121600			Y	Y
Drought Salt		POTRI.010G178000			Y	Y
Drought Salt		POTRI.001G105900			Y	Y
Drought Salt		POTRI.004G055000			Y	Y
Drought Salt		POTRI.016G031800			Y	Y
Drought Salt		POTRI.001G034200			Y	Y
Drought Salt		POTRI.005G099400			Y	Y
Drought Salt		POTRI.002G257800			Y	Y
Drought Salt		POTRI.001G110800			Y	Y
Drought Salt		POTRI.017G000900			Y	Y
Drought Salt		POTRI.013G129900			Y	Y
Drought Salt		POTRI.012G018600			Y	Y
Drought Salt		POTRI.014G103600			Y	Y
Drought Salt		POTRI.001G250500			Y	Y
Drought Salt		POTRI.013G091200			Y	Y
Drought Salt		POTRI.002G092700			Y	Y
Drought Salt		POTRI.006G226400			Y	Y
Drought Salt		POTRI.008G131100			Y	Y
Drought Salt		POTRI.002G143000			Y	Y
Drought Salt		POTRI.015G061900			Y	Y
Drought Salt		POTRI.001G412900			Y	Y
Drought Salt		POTRI.009G048400			Y	Y
Drought Salt		POTRI.011G052700			Y	Y
Drought Salt		POTRI.009G166900			Y	Y
Drought Salt		POTRI.013G042700			Y	Y
Drought Salt		POTRI.T004700			Y	Y
Drought Salt		POTRI.006G203000			Y	Y
Drought Salt		POTRI.019G079700			Y	Y
Drought Heat	53	POTRI.018G013900		Y	Y
Drought Heat		POTRI.009G080000		Y	Y
Drought Heat		POTRI.002G081400		Y	Y
Drought Heat		POTRI.010G142600		Y	Y
Drought Heat		POTRI.008G053100		Y	Y
Drought Heat		POTRI.001G278500		Y	Y
Drought Heat		POTRI.014G016000		Y	Y
Drought Heat		POTRI.014G170600		Y	Y
Drought Heat		POTRI.005G068900		Y	Y
Drought Heat		POTRI.003G046100		Y	Y
Drought Heat		POTRI.019G130700		Y	Y
Drought Heat		POTRI.011G134200		Y	Y
Drought Heat		POTRI.014G055300		Y	Y
Drought Heat		POTRI.T048400		Y	Y
Drought Heat		POTRI.018G143600		Y	Y
Drought Heat		POTRI.017G059400		Y	Y
Drought Heat		POTRI.003G171500		Y	Y
Drought Heat		POTRI.015G034700		Y	Y
Drought Heat		POTRI.011G113400		Y	Y
Drought Heat		POTRI.019G108500		Y	Y
Drought Heat		POTRI.012G010100		Y	Y
Drought Heat		POTRI.015G125700		Y	Y
Drought Heat		POTRI.019G055800		Y	Y
Drought Heat		POTRI.006G034900		Y	Y
Drought Heat		POTRI.010G006300		Y	Y
Drought Heat		POTRI.002G099200		Y	Y
Drought Heat		POTRI.002G079500		Y	Y
Drought Heat		POTRI.003G056700		Y	Y
Drought Heat		POTRI.005G106400		Y	Y
Drought Heat		POTRI.009G133600		Y	Y
Drought Heat		POTRI.002G054700		Y	Y
Drought Heat		POTRI.016G113600		Y	Y
Drought Heat		POTRI.008G025900		Y	Y
Drought Heat		POTRI.010G198800		Y	Y
Drought Heat		POTRI.005G230600		Y	Y
Drought Heat		POTRI.009G086900		Y	Y
Drought Heat		POTRI.003G056000		Y	Y
Drought Heat		POTRI.016G110400		Y	Y
Drought Heat		POTRI.002G180800		Y	Y
Drought Heat		POTRI.008G155900		Y	Y
Drought Heat		POTRI.001G320400		Y	Y
Drought Heat		POTRI.018G057200		Y	Y
Drought Heat		POTRI.007G016400		Y	Y
Drought Heat		POTRI.011G114000		Y	Y
Drought Heat		POTRI.002G034400		Y	Y
Drought Heat		POTRI.001G304800		Y	Y
Drought Heat		POTRI.010G153500		Y	Y
Drought Heat		POTRI.009G141400		Y	Y
Drought Heat		POTRI.001G036900		Y	Y
Drought Heat		POTRI.001G230800		Y	Y
Drought Heat		POTRI.006G131000		Y	Y
Drought Heat		POTRI.009G012900		Y	Y
Drought Heat		POTRI.001G471100		Y	Y
Cold Drought	69	POTRI.006G181900	Y		Y
Cold Drought		POTRI.003G067700	Y		Y
Cold Drought		POTRI.014G098600	Y		Y
Cold Drought		POTRI.002G168200	Y		Y
Cold Drought		POTRI.013G126800	Y		Y
Cold Drought		POTRI.015G097200	Y		Y
Cold Drought		POTRI.005G168300	Y		Y
Cold Drought		POTRI.T091100	Y		Y
Cold Drought		POTRI.018G026900	Y		Y
Cold Drought		POTRI.003G173300	Y		Y
Cold Drought		POTRI.002G101200	Y		Y
Cold Drought		POTRI.001G005100	Y		Y
Cold Drought		POTRI.005G023000	Y		Y
Cold Drought		POTRI.019G054800	Y		Y
Cold Drought		POTRI.014G166200	Y		Y
Cold Drought		POTRI.002G129000	Y		Y
Cold Drought		POTRI.006G093000	Y		Y
Cold Drought		POTRI.012G094300	Y		Y
Cold Drought		POTRI.006G067400	Y		Y
Cold Drought		POTRI.006G165100	Y		Y
Cold Drought		POTRI.006G132400	Y		Y
Cold Drought		POTRI.005G143600	Y		Y
Cold Drought		POTRI.010G232200	Y		Y
Cold Drought		POTRI.005G225400	Y		Y
Cold Drought		POTRI.004G014800	Y		Y
Cold Drought		POTRI.001G157300	Y		Y
Cold Drought		POTRI.013G062300	Y		Y
Cold Drought		POTRI.015G050800	Y		Y
Cold Drought		POTRI.016G081300	Y		Y
Cold Drought		POTRI.T059900	Y		Y
Cold Drought		POTRI.008G067500	Y		Y
Cold Drought		POTRI.016G002300	Y		Y
Cold Drought		POTRI.010G109000	Y		Y
Cold Drought		POTRI.003G030400	Y		Y
Cold Drought		POTRI.011G061500	Y		Y
Cold Drought		POTRI.006G087100	Y		Y
Cold Drought		POTRI.012G061400	Y		Y
Cold Drought		POTRI.009G073600	Y		Y
Cold Drought		POTRI.001G466000	Y		Y
Cold Drought		POTRI.019G073700	Y		Y
Cold Drought		POTRI.005G197800	Y		Y
Cold Drought		POTRI.017G041700	Y		Y
Cold Drought		POTRI.010G066600	Y		Y
Cold Drought		POTRI.014G145100	Y		Y
Cold Drought		POTRI.002G221400	Y		Y
Cold Drought		POTRI.006G189300	Y		Y
Cold Drought		POTRI.006G186600	Y		Y
Cold Drought		POTRI.006G258100	Y		Y
Cold Drought		POTRI.006G243100	Y		Y
Cold Drought		POTRI.009G028700	Y		Y
Cold Drought		POTRI.009G121400	Y		Y
Cold Drought		POTRI.006G010000	Y		Y
Cold Drought		POTRI.010G013700	Y		Y
Cold Drought		POTRI.004G067000	Y		Y
Cold Drought		POTRI.001G013400	Y		Y
Cold Drought		POTRI.003G050600	Y		Y
Cold Drought		POTRI.014G123000	Y		Y
Cold Drought		POTRI.008G088500	Y		Y
Cold Drought		POTRI.001G375700	Y		Y
Cold Drought		POTRI.012G109200	Y		Y
Cold Drought		POTRI.002G160900	Y		Y
Cold Drought		POTRI.006G144000	Y		Y
Cold Drought		POTRI.005G215600	Y		Y
Cold Drought		POTRI.018G105300	Y		Y
Cold Drought		POTRI.001G235500	Y		Y
Cold Drought		POTRI.006G136400	Y		Y
Cold Drought		POTRI.014G073300	Y		Y
Cold Drought		POTRI.019G116000	Y		Y
Cold Drought		POTRI.002G250500	Y		Y
Heat Salt	23	POTRI.015G124700		Y		Y
Heat Salt		POTRI.004G184300		Y		Y
Heat Salt		POTRI.012G019100		Y		Y
Heat Salt		POTRI.002G116300		Y		Y
Heat Salt		POTRI.015G016600		Y		Y
Heat Salt		POTRI.006G016200		Y		Y
Heat Salt		POTRI.003G101600		Y		Y
Heat Salt		POTRI.013G010800		Y		Y
Heat Salt		POTRI.009G064800		Y		Y
Heat Salt		POTRI.012G087100		Y		Y
Heat Salt		POTRI.014G035800		Y		Y
Heat Salt		POTRI.005G116600		Y		Y
Heat Salt		POTRI.010G012100		Y		Y
Heat Salt		POTRI.019G050700		Y		Y
Heat Salt		POTRI.012G071600		Y		Y
Heat Salt		POTRI.005G191400		Y		Y
Heat Salt		POTRI.006G222200		Y		Y
Heat Salt		POTRI.001G248100		Y		Y
Heat Salt		POTRI.017G129900		Y		Y
Heat Salt		POTRI.014G114700		Y		Y
Heat Salt		POTRI.010G243100		Y		Y
Heat Salt		POTRI.014G033400		Y		Y
Heat Salt		POTRI.006G062200		Y		Y
Cold Salt	74	POTRI.005G207000	Y			Y
Cold Salt		POTRI.014G162000	Y			Y
Cold Salt		POTRI.002G260300	Y			Y
Cold Salt		POTRI.001G142600	Y			Y
Cold Salt		POTRI.001G309200	Y			Y
Cold Salt		POTRI.008G148000	Y			Y
Cold Salt		POTRI.006G235400	Y			Y
Cold Salt		POTRI.007G023800	Y			Y
Cold Salt		POTRI.018G109100	Y			Y
Cold Salt		POTRI.013G159800	Y			Y
Cold Salt		POTRI.002G160500	Y			Y
Cold Salt		POTRI.013G066600	Y			Y
Cold Salt		POTRI.009G070400	Y			Y
Cold Salt		POTRI.003G104400	Y			Y
Cold Salt		POTRI.005G206000	Y			Y
Cold Salt		POTRI.017G076800	Y			Y
Cold Salt		POTRI.001G438700	Y			Y
Cold Salt		POTRI.007G111800	Y			Y
Cold Salt		POTRI.001G367400	Y			Y
Cold Salt		POTRI.T064100	Y			Y
Cold Salt		POTRI.018G114100	Y			Y
Cold Salt		POTRI.011G138400	Y			Y
Cold Salt		POTRI.005G177400	Y			Y
Cold Salt		POTRI.001G292900	Y			Y
Cold Salt		POTRI.010G042000	Y			Y
Cold Salt		POTRI.T079300	Y			Y
Cold Salt		POTRI.004G222100	Y			Y
Cold Salt		POTRI.011G122900	Y			Y
Cold Salt		POTRI.017G064800	Y			Y
Cold Salt		POTRI.002G055700	Y			Y
Cold Salt		POTRI.010G088200	Y			Y
Cold Salt		POTRI.010G176100	Y			Y
Cold Salt		POTRI.001G027100	Y			Y
Cold Salt		POTRI.006G167800	Y			Y
Cold Salt		POTRI.006G062800	Y			Y
Cold Salt		POTRI.002G204400	Y			Y
Cold Salt		POTRI.003G166500	Y			Y
Cold Salt		POTRI.012G048300	Y			Y
Cold Salt		POTRI.005G049300	Y			Y
Cold Salt		POTRI.001G296500	Y			Y
Cold Salt		POTRI.008G152200	Y			Y
Cold Salt		POTRI.017G069800	Y			Y
Cold Salt		POTRI.014G122000	Y			Y
Cold Salt		POTRI.010G078800	Y			Y
Cold Salt		POTRI.010G254500	Y			Y
Cold Salt		POTRI.006G141700	Y			Y
Cold Salt		POTRI.017G059100	Y			Y
Cold Salt		POTRI.014G108300	Y			Y
Cold Salt		POTRI.003G132000	Y			Y
Cold Salt		POTRI.015G143700	Y			Y
Cold Salt		POTRI.005G094700	Y			Y
Cold Salt		POTRI.006G100200	Y			Y
Cold Salt		POTRI.001G055100	Y			Y
Cold Salt		POTRI.006G263300	Y			Y
Cold Salt		POTRI.002G003800	Y			Y
Cold Salt		POTRI.001G081500	Y			Y
Cold Salt		POTRI.005G242700	Y			Y
Cold Salt		POTRI.017G032700	Y			Y
Cold Salt		POTRI.001G210000	Y			Y
Cold Salt		POTRI.002G254000	Y			Y
Cold Salt		POTRI.001G179500	Y			Y
Cold Salt		POTRI.002G127800	Y			Y
Cold Salt		POTRI.T071600	Y			Y
Cold Salt		POTRI.018G110800	Y			Y
Cold Salt		POTRI.008G069900	Y			Y
Cold Salt		POTRI.004G004600	Y			Y
Cold Salt		POTRI.002G156900	Y			Y
Cold Salt		POTRI.015G104500	Y			Y
Cold Salt		POTRI.001G310900	Y			Y
Cold Salt		POTRI.002G036800	Y			Y
Cold Salt		POTRI.004G160800	Y			Y
Cold Salt		POTRI.011G123700	Y			Y
Cold Salt		POTRI.011G066900	Y			Y
Cold Salt		POTRI.009G030800	Y			Y
Cold Heat	41	POTRI.002G059800	Y	Y
Cold Heat		POTRI.001G025100	Y	Y
Cold Heat		POTRI.008G200200	Y	Y
Cold Heat		POTRI.006G246300	Y	Y
Cold Heat		POTRI.004G048300	Y	Y
Cold Heat		POTRI.014G100900	Y	Y
Cold Heat		POTRI.006G130300	Y	Y
Cold Heat		POTRI.015G143600	Y	Y
Cold Heat		POTRI.010G036200	Y	Y
Cold Heat		POTRI.007G014300	Y	Y
Cold Heat		POTRI.004G236100	Y	Y
Cold Heat		POTRI.003G222700	Y	Y
Cold Heat		POTRI.014G022900	Y	Y
Cold Heat		POTRI.005G221600	Y	Y
Cold Heat		POTRI.003G138100	Y	Y
Cold Heat		POTRI.008G012700	Y	Y
Cold Heat		POTRI.006G048400	Y	Y
Cold Heat		POTRI.006G131400	Y	Y
Cold Heat		POTRI.004G106800	Y	Y
Cold Heat		POTRI.012G034400	Y	Y
Cold Heat		POTRI.016G089500	Y	Y
Cold Heat		POTRI.018G104500	Y	Y
Cold Heat		POTRI.001G337600	Y	Y
Cold Heat		POTRI.002G201500	Y	Y
Cold Heat		POTRI.005G169100	Y	Y
Cold Heat		POTRI.003G105000	Y	Y
Cold Heat		POTRI.001G207200	Y	Y
Cold Heat		POTRI.008G008200	Y	Y
Cold Heat		POTRI.005G105600	Y	Y
Cold Heat		POTRI.010G207600	Y	Y
Cold Heat		POTRI.002G140300	Y	Y
Cold Heat		POTRI.016G006200	Y	Y
Cold Heat		POTRI.012G088200	Y	Y
Cold Heat		POTRI.017G051500	Y	Y
Cold Heat		POTRI.001G077400	Y	Y
Cold Heat		POTRI.005G243000	Y	Y
Cold Heat		POTRI.002G188700	Y	Y
Cold Heat		POTRI.001G190800	Y	Y
Cold Heat		POTRI.010G105900	Y	Y
Cold Heat		POTRI.005G260100	Y	Y
Cold Heat		POTRI.002G231900	Y	Y
Drought	312	POTRI.006G075200			Y
Drought		POTRI.008G058500			Y
Drought		POTRI.006G120400			Y
Drought		POTRI.014G115500			Y
Drought		POTRI.004G122800			Y
Drought		POTRI.018G085000			Y
Drought		POTRI.003G183200			Y
Drought		POTRI.018G095100			Y
Drought		POTRI.009G034900			Y
Drought		POTRI.T059700			Y
Drought		POTRI.008G111200			Y
Drought		POTRI.003G071500			Y
Drought		POTRI.017G097800			Y
Drought		POTRI.001G210200			Y
Drought		POTRI.007G023400			Y
Drought		POTRI.010G215700			Y
Drought		POTRI.002G025800			Y
Drought		POTRI.005G084200			Y
Drought		POTRI.017G095600			Y
Drought		POTRI.019G053200			Y
Drought		POTRI.002G088500			Y
Drought		POTRI.001G015600			Y
Drought		POTRI.007G001200			Y
Drought		POTRI.008G166800			Y
Drought		POTRI.009G142800			Y
Drought		POTRI.001G257600			Y
Drought		POTRI.016G005300			Y
Drought		POTRI.011G044000			Y
Drought		POTRI.010G081400			Y
Drought		POTRI.006G127200			Y
Drought		POTRI.016G048000			Y
Drought		POTRI.007G019600			Y
Drought		POTRI.001G370700			Y
Drought		POTRI.005G178300			Y
Drought		POTRI.002G138900			Y
Drought		POTRI.012G076700			Y
Drought		POTRI.019G038200			Y
Drought		POTRI.006G166200			Y
Drought		POTRI.014G102300			Y
Drought		POTRI.011G089800			Y
Drought		POTRI.017G059300			Y
Drought		POTRI.002G025400			Y
Drought		POTRI.002G077700			Y
Drought		POTRI.013G131900			Y
Drought		POTRI.017G152900			Y
Drought		POTRI.017G129200			Y
Drought		POTRI.006G209400			Y
Drought		POTRI.016G043600			Y
Drought		POTRI.006G085200			Y
Drought		POTRI.015G035000			Y
Drought		POTRI.005G123700			Y
Drought		POTRI.005G061600			Y
Drought		POTRI.014G080900			Y
Drought		POTRI.002G254800			Y
Drought		POTRI.001G013800			Y
Drought		POTRI.008G206400			Y
Drought		POTRI.008G041800			Y
Drought		POTRI.001G073100			Y
Drought		POTRI.009G162100			Y
Drought		POTRI.005G002100			Y
Drought		POTRI.002G261900			Y
Drought		POTRI.005G169700			Y
Drought		POTRI.006G243700			Y
Drought		POTRI.010G224200			Y
Drought		POTRI.016G090800			Y
Drought		POTRI.001G141200			Y
Drought		POTRI.018G126600			Y
Drought		POTRI.003G089800			Y
Drought		POTRI.012G090000			Y
Drought		POTRI.011G090900			Y
Drought		POTRI.003G120000			Y
Drought		POTRI.008G043400			Y
Drought		POTRI.001G430900			Y
Drought		POTRI.005G197700			Y
Drought		POTRI.004G210000			Y
Drought		POTRI.007G039100			Y
Drought		POTRI.002G214500			Y
Drought		POTRI.014G150200			Y
Drought		POTRI.006G267200			Y
Drought		POTRI.004G016900			Y
Drought		POTRI.005G060000			Y
Drought		POTRI.014G083300			Y
Drought		POTRI.004G217800			Y
Drought		POTRI.002G220400			Y
Drought		POTRI.016G003400			Y
Drought		POTRI.018G088500			Y
Drought		POTRI.014G019700			Y
Drought		POTRI.T120400			Y
Drought		POTRI.001G167100			Y
Drought		POTRI.012G016200			Y
Drought		POTRI.009G015100			Y
Drought		POTRI.009G009500			Y
Drought		POTRI.001G454300			Y
Drought		POTRI.013G022300			Y
Drought		POTRI.008G026400			Y
Drought		POTRI.004G100000			Y
Drought		POTRI.T070100			Y
Drought		POTRI.010G130800			Y
Drought		POTRI.003G203600			Y
Drought		POTRI.005G139800			Y
Drought		POTRI.012G136600			Y
Drought		POTRI.014G117500			Y
Drought		POTRI.003G181400			Y
Drought		POTRI.010G061600			Y
Drought		POTRI.001G067300			Y
Drought		POTRI.003G083900			Y
Drought		POTRI.013G092000			Y
Drought		POTRI.003G168500			Y
Drought		POTRI.006G132000			Y
Drought		POTRI.016G109000			Y
Drought		POTRI.005G146400			Y
Drought		POTRI.017G084600			Y
Drought		POTRI.002G018100			Y
Drought		POTRI.005G032600			Y
Drought		POTRI.006G053200			Y
Drought		POTRI.014G185300			Y
Drought		POTRI.001G064100			Y
Drought		POTRI.006G121200			Y
Drought		POTRI.003G151700			Y
Drought		POTRI.011G152600			Y
Drought		POTRI.019G024200			Y
Drought		POTRI.014G086900			Y
Drought		POTRI.006G254900			Y
Drought		POTRI.001G028200			Y
Drought		POTRI.002G241800			Y
Drought		POTRI.004G086600			Y
Drought		POTRI.001G271700			Y
Drought		POTRI.012G062000			Y
Drought		POTRI.006G052800			Y
Drought		POTRI.007G091100			Y
Drought		POTRI.T137700			Y
Drought		POTRI.009G087200			Y
Drought		POTRI.001G025200			Y
Drought		POTRI.009G103700			Y
Drought		POTRI.002G261000			Y
Drought		POTRI.016G120100			Y
Drought		POTRI.004G162400			Y
Drought		POTRI.010G114300			Y
Drought		POTRI.007G057200			Y
Drought		POTRI.001G348400			Y
Drought		POTRI.003G037800			Y
Drought		POTRI.005G236300			Y
Drought		POTRI.005G229300			Y
Drought		POTRI.003G059200			Y
Drought		POTRI.006G139300			Y
Drought		POTRI.013G013800			Y
Drought		POTRI.011G131100			Y
Drought		POTRI.011G017200			Y
Drought		POTRI.002G199800			Y
Drought		POTRI.008G041900			Y
Drought		POTRI.003G116500			Y
Drought		POTRI.004G133400			Y
Drought		POTRI.010G184300			Y
Drought		POTRI.006G038000			Y
Drought		POTRI.009G034800			Y
Drought		POTRI.005G010300			Y
Drought		POTRI.015G008700			Y
Drought		POTRI.005G168700			Y
Drought		POTRI.001G135100			Y
Drought		POTRI.011G082500			Y
Drought		POTRI.001G163200			Y
Drought		POTRI.015G055500			Y
Drought		POTRI.005G057700			Y
Drought		POTRI.009G080200			Y
Drought		POTRI.006G191900			Y
Drought		POTRI.002G121400			Y
Drought		POTRI.007G028500			Y
Drought		POTRI.005G168600			Y
Drought		POTRI.010G231900			Y
Drought		POTRI.015G087600			Y
Drought		POTRI.009G028300			Y
Drought		POTRI.018G092100			Y
Drought		POTRI.012G034200			Y
Drought		POTRI.003G183700			Y
Drought		POTRI.003G196500			Y
Drought		POTRI.008G212500			Y
Drought		POTRI.010G062900			Y
Drought		POTRI.012G068500			Y
Drought		POTRI.006G263000			Y
Drought		POTRI.010G185100			Y
Drought		POTRI.008G029300			Y
Drought		POTRI.006G117200			Y
Drought		POTRI.015G018200			Y
Drought		POTRI.010G052300			Y
Drought		POTRI.T060400			Y
Drought		POTRI.018G081200			Y
Drought		POTRI.012G012300			Y
Drought		POTRI.002G115000			Y
Drought		POTRI.005G112000			Y
Drought		POTRI.008G029800			Y
Drought		POTRI.013G056600			Y
Drought		POTRI.013G100500			Y
Drought		POTRI.010G045100			Y
Drought		POTRI.014G079800			Y
Drought		POTRI.006G126800			Y
Drought		POTRI.006G224500			Y
Drought		POTRI.004G188200			Y
Drought		POTRI.014G111800			Y
Drought		POTRI.001G043100			Y
Drought		POTRI.001G140200			Y
Drought		POTRI.002G108500			Y
Drought		POTRI.014G111000			Y
Drought		POTRI.014G018700			Y
Drought		POTRI.001G057400			Y
Drought		POTRI.019G072800			Y
Drought		POTRI.001G079900			Y
Drought		POTRI.005G072300			Y
Drought		POTRI.017G053000			Y
Drought		POTRI.005G153800			Y
Drought		POTRI.001G181800			Y
Drought		POTRI.008G031700			Y
Drought		POTRI.010G200600			Y
Drought		POTRI.006G208300			Y
Drought		POTRI.012G065900			Y
Drought		POTRI.008G107900			Y
Drought		POTRI.006G050700			Y
Drought		POTRI.001G348000			Y
Drought		POTRI.003G152700			Y
Drought		POTRI.T143600			Y
Drought		POTRI.017G133500			Y
Drought		POTRI.002G109500			Y
Drought		POTRI.006G271500			Y
Drought		POTRI.013G114200			Y
Drought		POTRI.004G123600			Y
Drought		POTRI.013G040700			Y
Drought		POTRI.002G190300			Y
Drought		POTRI.001G031800			Y
Drought		POTRI.005G082000			Y
Drought		POTRI.008G170900			Y
Drought		POTRI.011G103200			Y
Drought		POTRI.007G072600			Y
Drought		POTRI.003G194700			Y
Drought		POTRI.010G200500			Y
Drought		POTRI.010G053900			Y
Drought		POTRI.016G011000			Y
Drought		POTRI.006G107900			Y
Drought		POTRI.012G005900			Y
Drought		POTRI.015G130900			Y
Drought		POTRI.003G125700			Y
Drought		POTRI.010G150500			Y
Drought		POTRI.004G018100			Y
Drought		POTRI.010G045600			Y
Drought		POTRI.003G195400			Y
Drought		POTRI.010G044700			Y
Drought		POTRI.016G109700			Y
Drought		POTRI.001G371200			Y
Drought		POTRI.013G022000			Y
Drought		POTRI.006G053400			Y
Drought		POTRI.005G068700			Y
Drought		POTRI.001G092900			Y
Drought		POTRI.017G083000			Y
Drought		POTRI.014G097700			Y
Drought		POTRI.015G010600			Y
Drought		POTRI.003G079500			Y
Drought		POTRI.014G118400			Y
Drought		POTRI.004G019800			Y
Drought		POTRI.001G307400			Y
Drought		POTRI.011G098800			Y
Drought		POTRI.014G112300			Y
Drought		POTRI.005G201200			Y
Drought		POTRI.001G211500			Y
Drought		POTRI.004G218800			Y
Drought		POTRI.001G042400			Y
Drought		POTRI.T100100			Y
Drought		POTRI.015G099500			Y
Drought		POTRI.008G024600			Y
Drought		POTRI.T125500			Y
Drought		POTRI.003G120600			Y
Drought		POTRI.006G025800			Y
Drought		POTRI.009G124100			Y
Drought		POTRI.014G068200			Y
Drought		POTRI.010G224100			Y
Drought		POTRI.007G020500			Y
Drought		POTRI.001G211200			Y
Drought		POTRI.006G224800			Y
Drought		POTRI.011G033100			Y
Drought		POTRI.009G065300			Y
Drought		POTRI.001G292800			Y
Drought		POTRI.001G427700			Y
Drought		POTRI.001G044500			Y
Drought		POTRI.004G146100			Y
Drought		POTRI.005G109900			Y
Drought		POTRI.002G024700			Y
Drought		POTRI.005G188700			Y
Drought		POTRI.004G229700			Y
Drought		POTRI.013G058300			Y
Drought		POTRI.016G116100			Y
Drought		POTRI.002G228800			Y
Drought		POTRI.002G072100			Y
Drought		POTRI.001G121100			Y
Drought		POTRI.014G086300			Y
Drought		POTRI.001G164700			Y
Drought		POTRI.008G042700			Y
Drought		POTRI.011G111400			Y
Drought		POTRI.019G087000			Y
Drought		POTRI.002G155400			Y
Drought		POTRI.002G071500			Y
Drought		POTRI.008G226200			Y
Drought		POTRI.002G088600			Y
Drought		POTRI.003G035400			Y
Drought		POTRI.010G089300			Y
Drought		POTRI.005G108900			Y
Drought		POTRI.014G014900			Y
Drought		POTRI.008G085000			Y
Drought		POTRI.004G058900			Y
Drought		POTRI.007G069800			Y
Drought		POTRI.016G018900			Y
Drought		POTRI.014G081000			Y
Drought		POTRI.010G043800			Y
Drought		POTRI.005G167000			Y
Drought		POTRI.016G114700			Y
Drought		POTRI.015G078900			Y
Salt	181	POTRI.011G105400				Y
Salt		POTRI.005G093100				Y
Salt		POTRI.009G066100				Y
Salt		POTRI.013G051200				Y
Salt		POTRI.002G180400				Y
Salt		POTRI.001G335300				Y
Salt		POTRI.002G160800				Y
Salt		POTRI.013G153400				Y
Salt		POTRI.003G126900				Y
Salt		POTRI.008G201600				Y
Salt		POTRI.019G034400				Y
Salt		POTRI.011G010300				Y
Salt		POTRI.002G055100				Y
Salt		POTRI.018G144600				Y
Salt		POTRI.011G135900				Y
Salt		POTRI.011G109900				Y
Salt		POTRI.016G119100				Y
Salt		POTRI.003G224000				Y
Salt		POTRI.010G041200				Y
Salt		POTRI.003G125800				Y
Salt		POTRI.015G069000				Y
Salt		POTRI.012G007500				Y
Salt		POTRI.011G026900				Y
Salt		POTRI.015G030600				Y
Salt		POTRI.T035100				Y
Salt		POTRI.018G040700				Y
Salt		POTRI.017G126700				Y
Salt		POTRI.001G074600				Y
Salt		POTRI.010G188400				Y
Salt		POTRI.018G104000				Y
Salt		POTRI.016G014300				Y
Salt		POTRI.006G064200				Y
Salt		POTRI.010G126300				Y
Salt		POTRI.011G145200				Y
Salt		POTRI.002G081000				Y
Salt		POTRI.004G029400				Y
Salt		POTRI.001G154500				Y
Salt		POTRI.008G178000				Y
Salt		POTRI.008G133800				Y
Salt		POTRI.012G105300				Y
Salt		POTRI.006G152800				Y
Salt		POTRI.T047500				Y
Salt		POTRI.019G074400				Y
Salt		POTRI.012G078700				Y
Salt		POTRI.008G179700				Y
Salt		POTRI.013G072600				Y
Salt		POTRI.013G059500				Y
Salt		POTRI.002G241900				Y
Salt		POTRI.005G226300				Y
Salt		POTRI.003G212000				Y
Salt		POTRI.019G069800				Y
Salt		POTRI.004G149400				Y
Salt		POTRI.004G155000				Y
Salt		POTRI.007G061500				Y
Salt		POTRI.003G087000				Y
Salt		POTRI.008G130000				Y
Salt		POTRI.001G345300				Y
Salt		POTRI.002G108000				Y
Salt		POTRI.001G213800				Y
Salt		POTRI.010G124400				Y
Salt		POTRI.007G018900				Y
Salt		POTRI.005G185400				Y
Salt		POTRI.019G063100				Y
Salt		POTRI.006G226500				Y
Salt		POTRI.001G200500				Y
Salt		POTRI.015G105100				Y
Salt		POTRI.015G119800				Y
Salt		POTRI.017G111100				Y
Salt		POTRI.009G080600				Y
Salt		POTRI.009G149200				Y
Salt		POTRI.002G176800				Y
Salt		POTRI.001G101700				Y
Salt		POTRI.002G121200				Y
Salt		POTRI.005G020300				Y
Salt		POTRI.005G122400				Y
Salt		POTRI.018G015100				Y
Salt		POTRI.001G247700				Y
Salt		POTRI.010G189600				Y
Salt		POTRI.010G036400				Y
Salt		POTRI.015G036900				Y
Salt		POTRI.010G213000				Y
Salt		POTRI.017G147000				Y
Salt		POTRI.004G089500				Y
Salt		POTRI.014G019500				Y
Salt		POTRI.005G207300				Y
Salt		POTRI.009G099600				Y
Salt		POTRI.008G054400				Y
Salt		POTRI.003G121900				Y
Salt		POTRI.002G107700				Y
Salt		POTRI.012G042400				Y
Salt		POTRI.001G301900				Y
Salt		POTRI.008G034500				Y
Salt		POTRI.004G030700				Y
Salt		POTRI.010G135900				Y
Salt		POTRI.001G319600				Y
Salt		POTRI.006G244400				Y
Salt		POTRI.010G197400				Y
Salt		POTRI.004G225800				Y
Salt		POTRI.008G006300				Y
Salt		POTRI.003G157100				Y
Salt		POTRI.014G043100				Y
Salt		POTRI.013G106700				Y
Salt		POTRI.014G081700				Y
Salt		POTRI.012G044600				Y
Salt		POTRI.014G089200				Y
Salt		POTRI.019G102900				Y
Salt		POTRI.013G132300				Y
Salt		POTRI.009G056200				Y
Salt		POTRI.002G089800				Y
Salt		POTRI.T100000				Y
Salt		POTRI.002G037900				Y
Salt		POTRI.019G050500				Y
Salt		POTRI.008G050300				Y
Salt		POTRI.002G093400				Y
Salt		POTRI.014G029000				Y
Salt		POTRI.003G192800				Y
Salt		POTRI.006G238200				Y
Salt		POTRI.013G156400				Y
Salt		POTRI.002G259400				Y
Salt		POTRI.019G097500				Y
Salt		POTRI.015G120200				Y
Salt		POTRI.014G170400				Y
Salt		POTRI.005G156600				Y
Salt		POTRI.T176100				Y
Salt		POTRI.006G049300				Y
Salt		POTRI.010G128300				Y
Salt		POTRI.008G140400				Y
Salt		POTRI.011G148400				Y
Salt		POTRI.015G068300				Y
Salt		POTRI.002G073800				Y
Salt		POTRI.009G047700				Y
Salt		POTRI.014G172400				Y
Salt		POTRI.001G032500				Y
Salt		POTRI.007G003200				Y
Salt		POTRI.001G175000				Y
Salt		POTRI.005G101200				Y
Salt		POTRI.007G011200				Y
Salt		POTRI.001G456300				Y
Salt		POTRI.011G136700				Y
Salt		POTRI.008G177600				Y
Salt		POTRI.017G101300				Y
Salt		POTRI.018G050800				Y
Salt		POTRI.019G003200				Y
Salt		POTRI.006G219100				Y
Salt		POTRI.014G120800				Y
Salt		POTRI.014G081100				Y
Salt		POTRI.014G198400				Y
Salt		POTRI.019G101900				Y
Salt		POTRI.002G049800				Y
Salt		POTRI.012G071900				Y
Salt		POTRI.004G091200				Y
Salt		POTRI.009G136600				Y
Salt		POTRI.017G145700				Y
Salt		POTRI.007G008200				Y
Salt		POTRI.001G162100				Y
Salt		POTRI.013G007900				Y
Salt		POTRI.016G013000				Y
Salt		POTRI.008G159500				Y
Salt		POTRI.002G018400				Y
Salt		POTRI.011G043300				Y
Salt		POTRI.005G097000				Y
Salt		POTRI.011G079600				Y
Salt		POTRI.010G071200				Y
Salt		POTRI.001G438600				Y
Salt		POTRI.T119200				Y
Salt		POTRI.003G115800				Y
Salt		POTRI.017G018000				Y
Salt		POTRI.004G233800				Y
Salt		POTRI.002G058000				Y
Salt		POTRI.001G118300				Y
Salt		POTRI.014G022100				Y
Salt		POTRI.014G048700				Y
Salt		POTRI.004G091400				Y
Salt		POTRI.011G085700				Y
Salt		POTRI.001G245200				Y
Salt		POTRI.005G070900				Y
Salt		POTRI.008G134000				Y
Salt		POTRI.017G050900				Y
Salt		POTRI.006G098100				Y
Salt		POTRI.008G121000				Y
Salt		POTRI.006G099900				Y
Heat	243	POTRI.006G119200		Y
Heat		POTRI.003G167600		Y
Heat		POTRI.005G234500		Y
Heat		POTRI.010G012800		Y
Heat		POTRI.014G025200		Y
Heat		POTRI.002G060500		Y
Heat		POTRI.003G069000		Y
Heat		POTRI.006G086400		Y
Heat		POTRI.010G172400		Y
Heat		POTRI.005G247400		Y
Heat		POTRI.003G187000		Y
Heat		POTRI.010G180500		Y
Heat		POTRI.018G112000		Y
Heat		POTRI.014G016800		Y
Heat		POTRI.001G236500		Y
Heat		POTRI.019G053300		Y
Heat		POTRI.014G179400		Y
Heat		POTRI.009G150600		Y
Heat		POTRI.015G089300		Y
Heat		POTRI.006G281200		Y
Heat		POTRI.013G040100		Y
Heat		POTRI.002G103400		Y
Heat		POTRI.003G166200		Y
Heat		POTRI.003G074700		Y
Heat		POTRI.006G124100		Y
Heat		POTRI.010G026000		Y
Heat		POTRI.008G054700		Y
Heat		POTRI.011G011100		Y
Heat		POTRI.017G032200		Y
Heat		POTRI.003G134000		Y
Heat		POTRI.010G187900		Y
Heat		POTRI.008G027100		Y
Heat		POTRI.013G015400		Y
Heat		POTRI.015G004600		Y
Heat		POTRI.015G094200		Y
Heat		POTRI.009G032000		Y
Heat		POTRI.008G139700		Y
Heat		POTRI.009G106900		Y
Heat		POTRI.015G141400		Y
Heat		POTRI.013G031900		Y
Heat		POTRI.007G083400		Y
Heat		POTRI.006G011600		Y
Heat		POTRI.T051700		Y
Heat		POTRI.011G087200		Y
Heat		POTRI.005G015100		Y
Heat		POTRI.003G164800		Y
Heat		POTRI.004G236600		Y
Heat		POTRI.013G010900		Y
Heat		POTRI.001G246900		Y
Heat		POTRI.005G036400		Y
Heat		POTRI.004G060400		Y
Heat		POTRI.014G131000		Y
Heat		POTRI.002G112400		Y
Heat		POTRI.009G011100		Y
Heat		POTRI.009G111900		Y
Heat		POTRI.019G041500		Y
Heat		POTRI.010G242600		Y
Heat		POTRI.006G280900		Y
Heat		POTRI.019G035100		Y
Heat		POTRI.001G235700		Y
Heat		POTRI.001G347100		Y
Heat		POTRI.013G014600		Y
Heat		POTRI.006G161400		Y
Heat		POTRI.013G049100		Y
Heat		POTRI.003G015300		Y
Heat		POTRI.008G153900		Y
Heat		POTRI.001G219100		Y
Heat		POTRI.013G065600		Y
Heat		POTRI.001G418500		Y
Heat		POTRI.009G114400		Y
Heat		POTRI.002G243700		Y
Heat		POTRI.003G004200		Y
Heat		POTRI.017G114000		Y
Heat		POTRI.006G072000		Y
Heat		POTRI.T147900		Y
Heat		POTRI.011G032900		Y
Heat		POTRI.004G235000		Y
Heat		POTRI.006G182100		Y
Heat		POTRI.008G168400		Y
Heat		POTRI.003G071300		Y
Heat		POTRI.009G112600		Y
Heat		POTRI.013G059300		Y
Heat		POTRI.008G018300		Y
Heat		POTRI.002G069800		Y
Heat		POTRI.013G064200		Y
Heat		POTRI.005G158000		Y
Heat		POTRI.008G023800		Y
Heat		POTRI.006G258800		Y
Heat		POTRI.014G125000		Y
Heat		POTRI.011G131400		Y
Heat		POTRI.001G037400		Y
Heat		POTRI.014G025700		Y
Heat		POTRI.009G048300		Y
Heat		POTRI.005G020400		Y
Heat		POTRI.002G104200		Y
Heat		POTRI.004G175900		Y
Heat		POTRI.013G047900		Y
Heat		POTRI.002G014700		Y
Heat		POTRI.014G196900		Y
Heat		POTRI.008G018800		Y
Heat		POTRI.008G069100		Y
Heat		POTRI.001G115500		Y
Heat		POTRI.004G034400		Y
Heat		POTRI.005G151700		Y
Heat		POTRI.010G144100		Y
Heat		POTRI.008G141000		Y
Heat		POTRI.003G159800		Y
Heat		POTRI.015G056700		Y
Heat		POTRI.009G108200		Y
Heat		POTRI.006G050200		Y
Heat		POTRI.007G059100		Y
Heat		POTRI.004G211900		Y
Heat		POTRI.009G014700		Y
Heat		POTRI.002G173200		Y
Heat		POTRI.018G024600		Y
Heat		POTRI.003G044200		Y
Heat		POTRI.010G013200		Y
Heat		POTRI.003G178000		Y
Heat		POTRI.001G198000		Y
Heat		POTRI.019G124300		Y
Heat		POTRI.001G271300		Y
Heat		POTRI.004G088600		Y
Heat		POTRI.010G252500		Y
Heat		POTRI.014G094900		Y
Heat		POTRI.007G003000		Y
Heat		POTRI.015G083000		Y
Heat		POTRI.010G210300		Y
Heat		POTRI.003G130300		Y
Heat		POTRI.004G060900		Y
Heat		POTRI.004G153500		Y
Heat		POTRI.005G173100		Y
Heat		POTRI.001G286700		Y
Heat		POTRI.003G193400		Y
Heat		POTRI.004G153800		Y
Heat		POTRI.008G136600		Y
Heat		POTRI.017G095000		Y
Heat		POTRI.009G078600		Y
Heat		POTRI.008G164500		Y
Heat		POTRI.013G090500		Y
Heat		POTRI.009G068400		Y
Heat		POTRI.013G032700		Y
Heat		POTRI.003G217300		Y
Heat		POTRI.015G073200		Y
Heat		POTRI.006G190500		Y
Heat		POTRI.013G094400		Y
Heat		POTRI.014G049300		Y
Heat		POTRI.001G102000		Y
Heat		POTRI.004G208500		Y
Heat		POTRI.003G200600		Y
Heat		POTRI.008G006500		Y
Heat		POTRI.004G074300		Y
Heat		POTRI.015G075300		Y
Heat		POTRI.010G110800		Y
Heat		POTRI.008G153000		Y
Heat		POTRI.013G014400		Y
Heat		POTRI.002G212900		Y
Heat		POTRI.006G153300		Y
Heat		POTRI.007G017100		Y
Heat		POTRI.001G313000		Y
Heat		POTRI.002G242500		Y
Heat		POTRI.015G025700		Y
Heat		POTRI.004G158400		Y
Heat		POTRI.007G131300		Y
Heat		POTRI.006G196100		Y
Heat		POTRI.005G191500		Y
Heat		POTRI.014G042800		Y
Heat		POTRI.006G123200		Y
Heat		POTRI.003G180300		Y
Heat		POTRI.016G118800		Y
Heat		POTRI.018G067800		Y
Heat		POTRI.008G072700		Y
Heat		POTRI.008G147400		Y
Heat		POTRI.012G084600		Y
Heat		POTRI.006G044600		Y
Heat		POTRI.006G009200		Y
Heat		POTRI.015G037800		Y
Heat		POTRI.017G041800		Y
Heat		POTRI.008G064700		Y
Heat		POTRI.001G164100		Y
Heat		POTRI.014G072000		Y
Heat		POTRI.008G012400		Y
Heat		POTRI.001G471300		Y
Heat		POTRI.001G404400		Y
Heat		POTRI.005G242000		Y
Heat		POTRI.001G398300		Y
Heat		POTRI.005G211500		Y
Heat		POTRI.019G121700		Y
Heat		POTRI.018G026400		Y
Heat		POTRI.010G085400		Y
Heat		POTRI.003G205500		Y
Heat		POTRI.008G125200		Y
Heat		POTRI.004G038100		Y
Heat		POTRI.004G218300		Y
Heat		POTRI.005G162800		Y
Heat		POTRI.001G182000		Y
Heat		POTRI.006G161200		Y
Heat		POTRI.002G036200		Y
Heat		POTRI.T136600		Y
Heat		POTRI.009G001100		Y
Heat		POTRI.009G084500		Y
Heat		POTRI.014G023800		Y
Heat		POTRI.001G449600		Y
Heat		POTRI.018G094900		Y
Heat		POTRI.018G091400		Y
Heat		POTRI.007G132800		Y
Heat		POTRI.008G114200		Y
Heat		POTRI.002G061300		Y
Heat		POTRI.018G131100		Y
Heat		POTRI.005G226400		Y
Heat		POTRI.004G022500		Y
Heat		POTRI.010G119400		Y
Heat		POTRI.001G083800		Y
Heat		POTRI.011G121900		Y
Heat		POTRI.001G245400		Y
Heat		POTRI.016G062500		Y
Heat		POTRI.005G218900		Y
Heat		POTRI.014G118100		Y
Heat		POTRI.010G199600		Y
Heat		POTRI.008G177900		Y
Heat		POTRI.006G234100		Y
Heat		POTRI.014G087900		Y
Heat		POTRI.006G144100		Y
Heat		POTRI.019G096700		Y
Heat		POTRI.001G341100		Y
Heat		POTRI.013G105800		Y
Heat		POTRI.005G216900		Y
Heat		POTRI.010G205800		Y
Heat		POTRI.010G023800		Y
Heat		POTRI.008G088300		Y
Heat		POTRI.010G242800		Y
Heat		POTRI.001G415700		Y
Heat		POTRI.013G004400		Y
Heat		POTRI.010G060500		Y
Heat		POTRI.007G046200		Y
Heat		POTRI.006G153000		Y
Heat		POTRI.001G050000		Y
Heat		POTRI.002G057300		Y
Heat		POTRI.001G471500		Y
Heat		POTRI.010G170700		Y
Heat		POTRI.002G003700		Y
Heat		POTRI.010G109600		Y
Heat		POTRI.018G114700		Y
Heat		POTRI.007G026900		Y
Cold	290	POTRI.007G040800	Y
Cold		POTRI.016G038200	Y
Cold		POTRI.009G092300	Y
Cold		POTRI.009G075700	Y
Cold		POTRI.007G054900	Y
Cold		POTRI.010G184000	Y
Cold		POTRI.008G094800	Y
Cold		POTRI.010G098800	Y
Cold		POTRI.005G038800	Y
Cold		POTRI.010G108200	Y
Cold		POTRI.011G022900	Y
Cold		POTRI.001G269000	Y
Cold		POTRI.012G091200	Y
Cold		POTRI.016G024700	Y
Cold		POTRI.001G406700	Y
Cold		POTRI.014G122800	Y
Cold		POTRI.005G060500	Y
Cold		POTRI.008G064500	Y
Cold		POTRI.005G145300	Y
Cold		POTRI.010G160200	Y
Cold		POTRI.001G332200	Y
Cold		POTRI.012G062700	Y
Cold		POTRI.013G017600	Y
Cold		POTRI.006G220700	Y
Cold		POTRI.002G085100	Y
Cold		POTRI.012G139900	Y
Cold		POTRI.005G193400	Y
Cold		POTRI.001G239200	Y
Cold		POTRI.016G108900	Y
Cold		POTRI.009G054900	Y
Cold		POTRI.010G206400	Y
Cold		POTRI.002G119300	Y
Cold		POTRI.008G102400	Y
Cold		POTRI.006G142100	Y
Cold		POTRI.010G220900	Y
Cold		POTRI.010G175300	Y
Cold		POTRI.012G080000	Y
Cold		POTRI.002G216000	Y
Cold		POTRI.009G009300	Y
Cold		POTRI.005G052400	Y
Cold		POTRI.005G107600	Y
Cold		POTRI.015G088300	Y
Cold		POTRI.018G063600	Y
Cold		POTRI.004G032500	Y
Cold		POTRI.002G014200	Y
Cold		POTRI.001G172400	Y
Cold		POTRI.001G196100	Y
Cold		POTRI.003G219800	Y
Cold		POTRI.006G213000	Y
Cold		POTRI.019G025600	Y
Cold		POTRI.004G059600	Y
Cold		POTRI.008G124900	Y
Cold		POTRI.014G009300	Y
Cold		POTRI.013G130300	Y
Cold		POTRI.010G086100	Y
Cold		POTRI.013G111700	Y
Cold		POTRI.001G026500	Y
Cold		POTRI.001G237000	Y
Cold		POTRI.016G018100	Y
Cold		POTRI.008G004300	Y
Cold		POTRI.003G052500	Y
Cold		POTRI.008G179200	Y
Cold		POTRI.014G195800	Y
Cold		POTRI.001G127100	Y
Cold		POTRI.013G161500	Y
Cold		POTRI.012G006300	Y
Cold		POTRI.006G250400	Y
Cold		POTRI.016G051700	Y
Cold		POTRI.006G154000	Y
Cold		POTRI.013G011200	Y
Cold		POTRI.006G242400	Y
Cold		POTRI.010G126800	Y
Cold		POTRI.003G136000	Y
Cold		POTRI.002G007500	Y
Cold		POTRI.015G012500	Y
Cold		POTRI.008G125800	Y
Cold		POTRI.001G395700	Y
Cold		POTRI.001G337400	Y
Cold		POTRI.014G041300	Y
Cold		POTRI.002G101800	Y
Cold		POTRI.001G355600	Y
Cold		POTRI.017G107500	Y
Cold		POTRI.001G249900	Y
Cold		POTRI.005G093300	Y
Cold		POTRI.001G323200	Y
Cold		POTRI.002G163000	Y
Cold		POTRI.017G141800	Y
Cold		POTRI.015G033600	Y
Cold		POTRI.019G120900	Y
Cold		POTRI.010G038900	Y
Cold		POTRI.001G193100	Y
Cold		POTRI.013G035800	Y
Cold		POTRI.003G059700	Y
Cold		POTRI.013G156300	Y
Cold		POTRI.016G021900	Y
Cold		POTRI.001G253300	Y
Cold		POTRI.017G125200	Y
Cold		POTRI.002G109200	Y
Cold		POTRI.002G205900	Y
Cold		POTRI.006G060600	Y
Cold		POTRI.010G172700	Y
Cold		POTRI.004G072100	Y
Cold		POTRI.008G110300	Y
Cold		POTRI.009G011000	Y
Cold		POTRI.001G019100	Y
Cold		POTRI.003G085500	Y
Cold		POTRI.002G189200	Y
Cold		POTRI.018G032600	Y
Cold		POTRI.002G100000	Y
Cold		POTRI.012G070900	Y
Cold		POTRI.007G127400	Y
Cold		POTRI.010G147000	Y
Cold		POTRI.002G198300	Y
Cold		POTRI.013G001200	Y
Cold		POTRI.004G020100	Y
Cold		POTRI.008G008100	Y
Cold		POTRI.001G197600	Y
Cold		POTRI.007G085900	Y
Cold		POTRI.018G020900	Y
Cold		POTRI.009G009800	Y
Cold		POTRI.008G044800	Y
Cold		POTRI.016G069700	Y
Cold		POTRI.009G064600	Y
Cold		POTRI.018G008200	Y
Cold		POTRI.006G002600	Y
Cold		POTRI.007G044300	Y
Cold		POTRI.010G053800	Y
Cold		POTRI.011G025700	Y
Cold		POTRI.011G091900	Y
Cold		POTRI.001G333200	Y
Cold		POTRI.010G123400	Y
Cold		POTRI.003G018600	Y
Cold		POTRI.006G219900	Y
Cold		POTRI.009G127900	Y
Cold		POTRI.003G034900	Y
Cold		POTRI.008G199100	Y
Cold		POTRI.007G021400	Y
Cold		POTRI.016G015400	Y
Cold		POTRI.001G056700	Y
Cold		POTRI.003G064300	Y
Cold		POTRI.001G408200	Y
Cold		POTRI.015G131800	Y
Cold		POTRI.008G154200	Y
Cold		POTRI.005G005400	Y
Cold		POTRI.014G034700	Y
Cold		POTRI.016G102100	Y
Cold		POTRI.012G088900	Y
Cold		POTRI.005G158100	Y
Cold		POTRI.001G117400	Y
Cold		POTRI.014G119100	Y
Cold		POTRI.004G189900	Y
Cold		POTRI.014G096000	Y
Cold		POTRI.006G064800	Y
Cold		POTRI.013G068300	Y
Cold		POTRI.017G108500	Y
Cold		POTRI.006G129200	Y
Cold		POTRI.002G254600	Y
Cold		POTRI.010G129300	Y
Cold		POTRI.T059600	Y
Cold		POTRI.014G136300	Y
Cold		POTRI.007G126700	Y
Cold		POTRI.012G091400	Y
Cold		POTRI.008G189100	Y
Cold		POTRI.008G114800	Y
Cold		POTRI.001G316800	Y
Cold		POTRI.016G084700	Y
Cold		POTRI.017G037900	Y
Cold		POTRI.014G050000	Y
Cold		POTRI.015G132700	Y
Cold		POTRI.018G110100	Y
Cold		POTRI.003G121700	Y
Cold		POTRI.004G029100	Y
Cold		POTRI.009G074300	Y
Cold		POTRI.014G175200	Y
Cold		POTRI.013G072800	Y
Cold		POTRI.006G092800	Y
Cold		POTRI.012G002600	Y
Cold		POTRI.016G137600	Y
Cold		POTRI.013G067300	Y
Cold		POTRI.001G342000	Y
Cold		POTRI.009G139000	Y
Cold		POTRI.001G017300	Y
Cold		POTRI.007G046900	Y
Cold		POTRI.002G033600	Y
Cold		POTRI.005G144900	Y
Cold		POTRI.003G045500	Y
Cold		POTRI.017G000100	Y
Cold		POTRI.010G188800	Y
Cold		POTRI.009G103000	Y
Cold		POTRI.012G043900	Y
Cold		POTRI.010G198300	Y
Cold		POTRI.005G218800	Y
Cold		POTRI.003G217900	Y
Cold		POTRI.005G225000	Y
Cold		POTRI.004G224400	Y
Cold		POTRI.016G104300	Y
Cold		POTRI.003G214500	Y
Cold		POTRI.007G022700	Y
Cold		POTRI.002G008600	Y
Cold		POTRI.001G005500	Y
Cold		POTRI.005G020900	Y
Cold		POTRI.T002600	Y
Cold		POTRI.012G048500	Y
Cold		POTRI.001G050100	Y
Cold		POTRI.016G061500	Y
Cold		POTRI.018G108000	Y
Cold		POTRI.008G015700	Y
Cold		POTRI.001G093100	Y
Cold		POTRI.003G143200	Y
Cold		POTRI.016G106900	Y
Cold		POTRI.001G280400	Y
Cold		POTRI.005G232700	Y
Cold		POTRI.005G105700	Y
Cold		POTRI.014G072300	Y
Cold		POTRI.006G177900	Y
Cold		POTRI.014G074700	Y
Cold		POTRI.001G170500	Y
Cold		POTRI.009G051100	Y
Cold		POTRI.011G049400	Y
Cold		POTRI.001G034700	Y
Cold		POTRI.009G037800	Y
Cold		POTRI.014G134400	Y
Cold		POTRI.001G110200	Y
Cold		POTRI.001G367100	Y
Cold		POTRI.018G050300	Y
Cold		POTRI.002G045900	Y
Cold		POTRI.005G211000	Y
Cold		POTRI.013G059700	Y
Cold		POTRI.006G216200	Y
Cold		POTRI.009G085100	Y
Cold		POTRI.008G066000	Y
Cold		POTRI.004G007500	Y
Cold		POTRI.008G064900	Y
Cold		POTRI.016G067800	Y
Cold		POTRI.001G272800	Y
Cold		POTRI.002G240600	Y
Cold		POTRI.011G098300	Y
Cold		POTRI.019G087900	Y
Cold		POTRI.001G334300	Y
Cold		POTRI.011G094800	Y
Cold		POTRI.013G001400	Y
Cold		POTRI.001G161400	Y
Cold		POTRI.019G036000	Y
Cold		POTRI.008G135100	Y
Cold		POTRI.001G269900	Y
Cold		POTRI.008G025800	Y
Cold		POTRI.008G057400	Y
Cold		POTRI.003G098600	Y
Cold		POTRI.006G056200	Y
Cold		POTRI.009G012100	Y
Cold		POTRI.007G003400	Y
Cold		POTRI.003G099400	Y
Cold		POTRI.010G207700	Y
Cold		POTRI.004G124800	Y
Cold		POTRI.006G136700	Y
Cold		POTRI.001G351200	Y
Cold		POTRI.002G095600	Y
Cold		POTRI.004G103800	Y
Cold		POTRI.009G071300	Y
Cold		POTRI.005G206700	Y
Cold		POTRI.007G090600	Y
Cold		POTRI.014G022500	Y
Cold		POTRI.018G074400	Y
Cold		POTRI.011G142200	Y
Cold		POTRI.007G135300	Y
Cold		POTRI.002G016200	Y
Cold		POTRI.011G024100	Y
Cold		POTRI.015G080000	Y
Cold		POTRI.010G003000	Y
Cold		POTRI.016G006700	Y
Cold		POTRI.007G009700	Y
Cold		POTRI.019G035000	Y
Cold		POTRI.006G033300	Y
Cold		POTRI.T125100	Y
Cold		POTRI.003G073500	Y
Cold		POTRI.012G049600	Y
Cold		POTRI.008G105300	Y
Cold		POTRI.008G010400	Y
Cold		POTRI.008G159800	Y
Cold		POTRI.010G174800	Y
Cold		POTRI.013G060200	Y
Cold		POTRI.016G000400	Y
Cold		POTRI.015G096900	Y
Cold		POTRI.001G239900	Y
Cold		POTRI.004G195200	Y
Cold		POTRI.008G085600	Y
Cold		POTRI.003G204300	Y
Cold		POTRI.018G121600	Y
Cold		POTRI.005G021000	Y
Cold		POTRI.007G013900	Y
