# Supplementary material for: Abiotic Stresses Modulate Landscape of Poplar Transcriptome via Alternative Splicing, Differential Intron Retention, and Isoform Ratio Switching
Source: Front Plant Sci. 2018 Feb 12;9:5. doi: 10.3389/fpls.2018.00005 (PMC5816337; doi:10.3389/fpls.2018.00005)
Supplement: Supplementary file 1 [file Data_Sheet_1.zip › Supplementary file 1-16/Supplementary file 12.xlsx]

## Sheet: LEAF-Short-term
Intersect between conditions	Total genes	Unique genes
Cold Drought Heat Salt	5	POTRI.003G089300
		POTRI.002G229200
		POTRI.004G155300
		POTRI.014G159000
		POTRI.002G162600
Drought Heat Salt	7	POTRI.001G204300
		POTRI.017G000900
		POTRI.010G178600
		POTRI.002G052300
		POTRI.008G151200
		POTRI.018G089200
		POTRI.018G102500
Cold Drought Salt	3	POTRI.016G036900
		POTRI.004G020500
		POTRI.009G116400
Cold Heat Salt	12	POTRI.005G130400
		POTRI.012G048300
		POTRI.005G049300
		POTRI.001G081500
		POTRI.010G078800
		POTRI.006G025200
		POTRI.007G023800
		POTRI.016G098500
		POTRI.018G110800
		POTRI.001G077600
		POTRI.014G052900
		POTRI.011G123700
Drought Salt	11	POTRI.004G085400
		POTRI.007G010800
		POTRI.005G234000
		POTRI.002G113600
		POTRI.001G250500
		POTRI.001G289400
		POTRI.010G206800
		POTRI.001G412900
		POTRI.005G073100
		POTRI.008G189400
		POTRI.019G127800
Drought Heat	9	POTRI.008G058500
		POTRI.016G031800
		POTRI.009G038300
		POTRI.008G088500
		POTRI.010G200200
		POTRI.009G162100
		POTRI.008G107900
		POTRI.016G110400
		POTRI.010G150700
Cold Drought	8	POTRI.019G054800
		POTRI.002G260100
		POTRI.006G259400
		POTRI.010G232200
		POTRI.002G221400
		POTRI.013G062300
		POTRI.015G019800
		POTRI.006G190000
Heat Salt	14	POTRI.002G180400
		POTRI.011G010300
		POTRI.014G024100
		POTRI.019G043300
		POTRI.019G063100
		POTRI.001G210000
		POTRI.014G122000
		POTRI.006G231800
		POTRI.001G248100
		POTRI.003G171700
		POTRI.008G087100
		POTRI.002G055700
		POTRI.002G072400
		POTRI.006G203000
Cold Salt	19	POTRI.004G149100
		POTRI.002G260300
		POTRI.001G142600
		POTRI.009G003300
		POTRI.002G098000
		POTRI.009G135200
		POTRI.001G309200
		POTRI.019G054200
		POTRI.001G320500
		POTRI.006G235400
		POTRI.010G042000
		POTRI.003G121600
		POTRI.010G176100
		POTRI.002G160500
		POTRI.015G104500
		POTRI.001G438700
		POTRI.003G182200
		POTRI.001G309500
		POTRI.002G026800
Cold Heat	4	POTRI.008G189100
		POTRI.003G045500
		POTRI.003G104400
		POTRI.003G052500
Drought	131	POTRI.006G075200
		POTRI.002G220400
		POTRI.016G003400
		POTRI.009G121400
		POTRI.006G061700
		POTRI.T120400
		POTRI.007G072600
		POTRI.009G034900
		POTRI.006G019800
		POTRI.007G028500
		POTRI.019G010400
		POTRI.014G098600
		POTRI.016G137300
		POTRI.002G129000
		POTRI.010G200500
		POTRI.001G210200
		POTRI.015G087600
		POTRI.010G215700
		POTRI.006G107900
		POTRI.017G095600
		POTRI.016G002300
		POTRI.012G005900
		POTRI.003G196500
		POTRI.010G152400
		POTRI.004G100000
		POTRI.010G130800
		POTRI.012G068500
		POTRI.018G070700
		POTRI.001G015600
		POTRI.010G153100
		POTRI.008G166800
		POTRI.010G185100
		POTRI.008G029300
		POTRI.001G067300
		POTRI.001G257600
		POTRI.014G097700
		POTRI.002G002400
		POTRI.015G010600
		POTRI.004G091100
		POTRI.005G168300
		POTRI.006G132000
		POTRI.006G251900
		POTRI.016G048000
		POTRI.003G056700
		POTRI.004G019800
		POTRI.001G307400
		POTRI.005G146400
		POTRI.005G178300
		POTRI.005G106400
		POTRI.011G098800
		POTRI.014G112300
		POTRI.012G061400
		POTRI.004G047100
		POTRI.010G089700
		POTRI.008G171600
		POTRI.013G056600
		POTRI.006G093000
		POTRI.010G045100
		POTRI.003G031000
		POTRI.001G064100
		POTRI.009G124100
		POTRI.002G077700
		POTRI.014G068200
		POTRI.001G211200
		POTRI.001G466000
		POTRI.014G123000
		POTRI.006G085200
		POTRI.001G292800
		POTRI.019G019500
		POTRI.009G099400
		POTRI.019G073700
		POTRI.019G024200
		POTRI.001G043100
		POTRI.008G025900
		POTRI.006G254900
		POTRI.012G085700
		POTRI.001G057400
		POTRI.006G165100
		POTRI.013G091200
		POTRI.004G229700
		POTRI.002G068200
		POTRI.013G058300
		POTRI.006G132400
		POTRI.001G013800
		POTRI.009G095400
		POTRI.017G053000
		POTRI.012G062000
		POTRI.002G143000
		POTRI.002G160900
		POTRI.008G031700
		POTRI.006G243700
		POTRI.006G216900
		POTRI.015G061900
		POTRI.017G041700
		POTRI.009G103700
		POTRI.002G261000
		POTRI.004G162400
		POTRI.002G124300
		POTRI.004G212100
		POTRI.005G215600
		POTRI.007G057200
		POTRI.012G090000
		POTRI.011G090900
		POTRI.001G157300
		POTRI.001G121400
		POTRI.011G167300
		POTRI.006G050700
		POTRI.003G037800
		POTRI.002G088600
		POTRI.008G043400
		POTRI.001G430900
		POTRI.001G348000
		POTRI.015G050800
		POTRI.005G197700
		POTRI.003G035400
		POTRI.006G136400
		POTRI.002G180800
		POTRI.008G041900
		POTRI.009G166900
		POTRI.007G069800
		POTRI.004G016900
		POTRI.002G109500
		POTRI.014G073300
		POTRI.005G060000
		POTRI.010G184300
		POTRI.006G038000
		POTRI.015G008700
		POTRI.001G135100
		POTRI.018G057200
		POTRI.011G082500
		POTRI.001G163200
Salt	41	POTRI.005G207000
		POTRI.018G013800
		POTRI.002G160800
		POTRI.014G198400
		POTRI.008G130000
		POTRI.001G222200
		POTRI.017G032700
		POTRI.010G041200
		POTRI.019G050500
		POTRI.010G003200
		POTRI.005G116600
		POTRI.012G023200
		POTRI.005G020300
		POTRI.003G192800
		POTRI.015G036900
		POTRI.006G141700
		POTRI.006G218900
		POTRI.010G126300
		POTRI.002G081000
		POTRI.001G438600
		POTRI.T119200
		POTRI.005G191400
		POTRI.019G053800
		POTRI.006G074900
		POTRI.009G099600
		POTRI.002G058000
		POTRI.005G235700
		POTRI.009G047700
		POTRI.012G042400
		POTRI.014G172400
		POTRI.017G049000
		POTRI.015G009400
		POTRI.005G094700
		POTRI.011G085700
		POTRI.004G160800
		POTRI.008G203400
		POTRI.011G148200
		POTRI.017G050900
		POTRI.013G072600
		POTRI.013G137200
		POTRI.001G456300
Heat	52	POTRI.005G058400
		POTRI.005G123500
		POTRI.013G049100
		POTRI.005G211000
		POTRI.014G072000
		POTRI.013G036500
		POTRI.005G141100
		POTRI.007G086800
		POTRI.014G104500
		POTRI.011G144800
		POTRI.007G126700
		POTRI.016G105600
		POTRI.007G048900
		POTRI.003G040800
		POTRI.013G121500
		POTRI.016G084700
		POTRI.009G008400
		POTRI.016G105400
		POTRI.002G192500
		POTRI.010G210000
		POTRI.014G019300
		POTRI.006G190900
		POTRI.009G041700
		POTRI.014G170600
		POTRI.008G107700
		POTRI.003G134000
		POTRI.002G252800
		POTRI.002G019200
		POTRI.011G098600
		POTRI.005G206700
		POTRI.001G079900
		POTRI.012G083100
		POTRI.011G079600
		POTRI.005G156600
		POTRI.002G166800
		POTRI.006G004300
		POTRI.010G027800
		POTRI.004G188900
		POTRI.004G051500
		POTRI.001G077400
		POTRI.002G082100
		POTRI.005G221100
		POTRI.001G287400
		POTRI.001G011300
		POTRI.005G206000
		POTRI.T099400
		POTRI.005G023000
		POTRI.T051400
		POTRI.006G195200
		POTRI.005G208900
		POTRI.002G078900
		POTRI.016G118800
Cold	59	POTRI.004G059000
		POTRI.001G025100
		POTRI.003G067700
		POTRI.006G010000
		POTRI.004G040000
		POTRI.017G107500
		POTRI.010G150800
		POTRI.002G168200
		POTRI.013G092700
		POTRI.015G097200
		POTRI.012G091400
		POTRI.010G108200
		POTRI.011G022900
		POTRI.012G091200
		POTRI.005G060500
		POTRI.018G114100
		POTRI.010G160200
		POTRI.011G067600
		POTRI.001G253300
		POTRI.010G108800
		POTRI.012G002600
		POTRI.001G239200
		POTRI.016G108900
		POTRI.003G085500
		POTRI.008G057400
		POTRI.008G102400
		POTRI.002G009000
		POTRI.003G098600
		POTRI.006G067400
		POTRI.012G070900
		POTRI.002G047100
		POTRI.007G127400
		POTRI.001G342000
		POTRI.009G139000
		POTRI.006G186200
		POTRI.003G099400
		POTRI.T091100
		POTRI.001G351200
		POTRI.009G071300
		POTRI.014G022500
		POTRI.016G069700
		POTRI.004G089800
		POTRI.011G142200
		POTRI.014G009300
		POTRI.013G159800
		POTRI.010G086100
		POTRI.018G008200
		POTRI.006G189300
		POTRI.004G014800
		POTRI.008G010400
		POTRI.004G168800
		POTRI.001G310900
		POTRI.017G076800
		POTRI.008G159800
		POTRI.012G006300
		POTRI.016G106900
		POTRI.010G245200
		POTRI.008G008200
		POTRI.015G047900

## Sheet: LEAF-Prolonged
Intersect between conditions	Total genes	Unique genes
Cold Drought Heat Salt	3	POTRI.003G089300
		POTRI.001G077600
		POTRI.002G162600
Drought Heat Salt	3	POTRI.009G038300
		POTRI.011G144800
		POTRI.015G061900
Cold Drought Salt	6	POTRI.009G135200
		POTRI.003G171700
		POTRI.018G083500
		POTRI.009G116400
		POTRI.014G159000
		POTRI.015G009400
Cold Drought Heat	3	POTRI.006G025200
		POTRI.016G098500
		POTRI.010G150700
Cold Heat Salt	8	POTRI.014G024100
		POTRI.014G122000
		POTRI.008G087100
		POTRI.010G200200
		POTRI.018G110800
		POTRI.010G206800
		POTRI.003G104400
		POTRI.005G206000
Drought Salt	7	POTRI.009G003300
		POTRI.014G070700
		POTRI.001G222200
		POTRI.005G099400
		POTRI.009G163800
		POTRI.012G018600
		POTRI.006G203000
Drought Heat	5	POTRI.001G055300
		POTRI.016G109000
		POTRI.013G100500
		POTRI.006G085200
		POTRI.018G089200
Cold Drought	12	POTRI.004G149100
		POTRI.019G043300
		POTRI.002G260100
		POTRI.010G108800
		POTRI.008G133600
		POTRI.009G044600
		POTRI.016G036900
		POTRI.008G088500
		POTRI.014G145100
		POTRI.013G062300
		POTRI.001G005100
		POTRI.006G190000
Heat Salt	10	POTRI.001G204300
		POTRI.011G138400
		POTRI.005G234000
		POTRI.005G020300
		POTRI.001G248100
		POTRI.005G097000
		POTRI.005G156600
		POTRI.002G229200
		POTRI.010G243100
		POTRI.006G099900
Cold Salt	13	POTRI.003G166500
		POTRI.005G049300
		POTRI.017G032700
		POTRI.018G114100
		POTRI.006G251900
		POTRI.T079300
		POTRI.006G141700
		POTRI.006G218900
		POTRI.019G053800
		POTRI.005G235700
		POTRI.008G151200
		POTRI.017G076800
		POTRI.014G052900
Cold Heat	10	POTRI.007G116400
		POTRI.008G189100
		POTRI.001G210000
		POTRI.018G057600
		POTRI.007G023800
		POTRI.005G218800
		POTRI.002G055700
		POTRI.015G143700
		POTRI.001G438700
		POTRI.018G102500
Drought	131	POTRI.001G031800
		POTRI.015G055500
		POTRI.008G082100
		POTRI.009G080200
		POTRI.005G057700
		POTRI.005G123500
		POTRI.018G088500
		POTRI.006G191900
		POTRI.006G010000
		POTRI.005G196400
		POTRI.004G040000
		POTRI.002G168200
		POTRI.009G015100
		POTRI.017G097800
		POTRI.001G454300
		POTRI.002G098000
		POTRI.003G194700
		POTRI.015G125700
		POTRI.010G231900
		POTRI.001G034200
		POTRI.008G067500
		POTRI.005G084200
		POTRI.013G092700
		POTRI.012G005900
		POTRI.001G060100
		POTRI.013G022300
		POTRI.004G018100
		POTRI.010G013700
		POTRI.002G088500
		POTRI.010G045600
		POTRI.010G130800
		POTRI.004G163300
		POTRI.008G036700
		POTRI.006G072900
		POTRI.001G015600
		POTRI.013G022000
		POTRI.007G001200
		POTRI.014G117500
		POTRI.019G054200
		POTRI.001G067300
		POTRI.010G052300
		POTRI.004G091100
		POTRI.006G127200
		POTRI.003G079500
		POTRI.018G081200
		POTRI.014G118400
		POTRI.016G048000
		POTRI.002G115000
		POTRI.005G112000
		POTRI.012G061400
		POTRI.006G166200
		POTRI.001G211500
		POTRI.001G320500
		POTRI.012G131000
		POTRI.004G218800
		POTRI.T100100
		POTRI.012G023200
		POTRI.008G024600
		POTRI.T125500
		POTRI.003G120600
		POTRI.018G074300
		POTRI.007G006400
		POTRI.013G131900
		POTRI.014G068200
		POTRI.003G050600
		POTRI.012G094300
		POTRI.006G209400
		POTRI.002G047100
		POTRI.005G241200
		POTRI.017G120300
		POTRI.006G186200
		POTRI.T091100
		POTRI.005G123700
		POTRI.008G025900
		POTRI.004G138400
		POTRI.014G103600
		POTRI.009G007900
		POTRI.016G143000
		POTRI.006G132400
		POTRI.001G079900
		POTRI.004G089800
		POTRI.004G086600
		POTRI.014G176000
		POTRI.006G241300
		POTRI.003G121600
		POTRI.009G162100
		POTRI.004G133600
		POTRI.005G143600
		POTRI.010G191900
		POTRI.006G219500
		POTRI.006G144000
		POTRI.001G248200
		POTRI.006G243700
		POTRI.005G099200
		POTRI.016G090800
		POTRI.007G043800
		POTRI.010G232200
		POTRI.002G020900
		POTRI.004G055000
		POTRI.014G020500
		POTRI.001G412900
		POTRI.014G120300
		POTRI.001G141200
		POTRI.016G019200
		POTRI.006G189300
		POTRI.004G014800
		POTRI.018G105300
		POTRI.011G167300
		POTRI.003G037800
		POTRI.003G207200
		POTRI.006G139300
		POTRI.009G065500
		POTRI.003G035400
		POTRI.008G087700
		POTRI.002G214500
		POTRI.011G017200
		POTRI.002G120400
		POTRI.014G150200
		POTRI.011G148200
		POTRI.013G042700
		POTRI.019G127800
		POTRI.013G114200
		POTRI.005G010300
		POTRI.010G247500
		POTRI.004G123600
		POTRI.006G102800
		POTRI.005G168700
		POTRI.001G309500
		POTRI.013G040700
		POTRI.002G026800
		POTRI.002G190300
Salt	54	POTRI.011G105400
		POTRI.018G083200
		POTRI.016G031800
		POTRI.018G050800
		POTRI.006G019800
		POTRI.004G149400
		POTRI.006G219100
		POTRI.018G013800
		POTRI.012G096400
		POTRI.013G153400
		POTRI.003G087000
		POTRI.018G144600
		POTRI.010G124400
		POTRI.007G018900
		POTRI.005G185400
		POTRI.002G089800
		POTRI.003G224000
		POTRI.T100000
		POTRI.003G125800
		POTRI.017G111100
		POTRI.011G026900
		POTRI.010G089700
		POTRI.015G030600
		POTRI.002G093400
		POTRI.002G121200
		POTRI.006G235400
		POTRI.002G038800
		POTRI.016G014300
		POTRI.010G178600
		POTRI.001G250500
		POTRI.015G036900
		POTRI.013G156400
		POTRI.015G120200
		POTRI.014G170400
		POTRI.002G081000
		POTRI.002G052300
		POTRI.004G089500
		POTRI.014G019500
		POTRI.006G216900
		POTRI.015G068300
		POTRI.004G155300
		POTRI.005G207300
		POTRI.001G118300
		POTRI.003G121900
		POTRI.004G091400
		POTRI.017G049000
		POTRI.013G127200
		POTRI.010G197400
		POTRI.005G101200
		POTRI.008G006300
		POTRI.007G111800
		POTRI.013G072600
		POTRI.008G121000
		POTRI.013G059500
Heat	59	POTRI.004G059000
		POTRI.008G058500
		POTRI.005G130400
		POTRI.018G088600
		POTRI.012G048300
		POTRI.014G072000
		POTRI.003G222700
		POTRI.013G036500
		POTRI.008G153900
		POTRI.001G081500
		POTRI.007G086800
		POTRI.010G152400
		POTRI.011G010300
		POTRI.016G105600
		POTRI.005G145000
		POTRI.012G091400
		POTRI.012G091200
		POTRI.003G130300
		POTRI.019G063100
		POTRI.017G000900
		POTRI.010G041200
		POTRI.012G141000
		POTRI.014G019300
		POTRI.010G003200
		POTRI.001G252900
		POTRI.007G088000
		POTRI.010G078800
		POTRI.005G116600
		POTRI.009G041700
		POTRI.002G127800
		POTRI.013G003300
		POTRI.015G120100
		POTRI.004G002800
		POTRI.009G057300
		POTRI.003G200600
		POTRI.005G206700
		POTRI.016G062500
		POTRI.011G079600
		POTRI.003G171000
		POTRI.001G438600
		POTRI.002G166800
		POTRI.T119200
		POTRI.013G014400
		POTRI.003G171500
		POTRI.004G188900
		POTRI.014G019400
		POTRI.006G150000
		POTRI.003G052500
		POTRI.012G068800
		POTRI.001G157300
		POTRI.014G172400
		POTRI.T099400
		POTRI.002G072400
		POTRI.016G110400
		POTRI.011G123700
		POTRI.006G195200
		POTRI.011G140800
		POTRI.002G078900
		POTRI.016G118800
Cold	75	POTRI.001G034700
		POTRI.005G207000
		POTRI.009G121400
		POTRI.019G054800
		POTRI.002G260300
		POTRI.017G107500
		POTRI.014G098600
		POTRI.019G010400
		POTRI.001G367400
		POTRI.002G129000
		POTRI.013G059700
		POTRI.006G216200
		POTRI.004G085400
		POTRI.016G002300
		POTRI.017G141800
		POTRI.010G236500
		POTRI.006G235200
		POTRI.008G148000
		POTRI.001G406700
		POTRI.016G084700
		POTRI.006G014400
		POTRI.001G102100
		POTRI.003G059700
		POTRI.016G021900
		POTRI.011G067600
		POTRI.006G092800
		POTRI.006G140700
		POTRI.002G009000
		POTRI.001G466000
		POTRI.014G123000
		POTRI.006G259400
		POTRI.T083600
		POTRI.004G020100
		POTRI.019G019500
		POTRI.019G073700
		POTRI.010G042000
		POTRI.004G032500
		POTRI.018G113100
		POTRI.004G024700
		POTRI.003G219800
		POTRI.006G213000
		POTRI.009G095400
		POTRI.004G020500
		POTRI.011G142200
		POTRI.004G224400
		POTRI.010G176100
		POTRI.013G130300
		POTRI.013G159800
		POTRI.006G152200
		POTRI.006G217200
		POTRI.017G041700
		POTRI.009G138900
		POTRI.013G126000
		POTRI.007G044300
		POTRI.007G063000
		POTRI.002G221400
		POTRI.005G215600
		POTRI.006G033300
		POTRI.015G104500
		POTRI.005G073100
		POTRI.001G056700
		POTRI.001G093100
		POTRI.005G094700
		POTRI.005G248100
		POTRI.004G160800
		POTRI.006G136400
		POTRI.019G079300
		POTRI.001G239900
		POTRI.004G082800
		POTRI.007G121600
		POTRI.019G121800
		POTRI.002G165000
		POTRI.006G048400
		POTRI.018G121600
		POTRI.010G222700

## Sheet: ROOT_Short-term
Intersect between conditions	Total genes	Unique genes
Cold Drought Heat Salt	3	POTRI.008G133600
		POTRI.014G080000
		POTRI.003G171700
Drought Heat Salt	4	POTRI.018G057600
		POTRI.008G131200
		POTRI.009G116400
		POTRI.010G208900
Cold Drought Salt	65	POTRI.007G116400
		POTRI.012G033000
		POTRI.011G048500
		POTRI.011G115600
		POTRI.006G076000
		POTRI.005G196400
		POTRI.004G040000
		POTRI.001G431800
		POTRI.015G129100
		POTRI.002G098000
		POTRI.T013300
		POTRI.001G088600
		POTRI.013G092700
		POTRI.016G137400
		POTRI.006G051900
		POTRI.001G122400
		POTRI.019G054200
		POTRI.002G002400
		POTRI.010G182200
		POTRI.007G037300
		POTRI.011G067600
		POTRI.001G142400
		POTRI.010G108800
		POTRI.001G043700
		POTRI.011G146900
		POTRI.T048300
		POTRI.015G072400
		POTRI.006G105100
		POTRI.006G140700
		POTRI.003G195300
		POTRI.T026600
		POTRI.002G047100
		POTRI.009G044600
		POTRI.006G259400
		POTRI.019G019500
		POTRI.001G101000
		POTRI.016G143000
		POTRI.004G024700
		POTRI.009G095400
		POTRI.017G084500
		POTRI.002G045200
		POTRI.006G152200
		POTRI.004G133600
		POTRI.010G191900
		POTRI.009G064300
		POTRI.010G113300
		POTRI.007G043800
		POTRI.004G155300
		POTRI.007G063000
		POTRI.003G039400
		POTRI.019G131400
		POTRI.013G004200
		POTRI.004G168800
		POTRI.009G105300
		POTRI.015G019800
		POTRI.002G120400
		POTRI.019G079300
		POTRI.T051400
		POTRI.002G188600
		POTRI.015G047900
		POTRI.007G121600
		POTRI.008G072600
		POTRI.002G026800
		POTRI.003G037600
		POTRI.003G071800
Cold Drought Heat	1	POTRI.006G102800
Cold Heat Salt	1	POTRI.011G144800
Drought Salt	39	POTRI.010G106800
		POTRI.019G010400
		POTRI.016G137300
		POTRI.007G105300
		POTRI.007G086800
		POTRI.018G001900
		POTRI.001G392600
		POTRI.004G163300
		POTRI.008G107300
		POTRI.004G198900
		POTRI.008G171600
		POTRI.014G168300
		POTRI.008G038200
		POTRI.018G028600
		POTRI.017G000800
		POTRI.008G074100
		POTRI.013G041000
		POTRI.018G113100
		POTRI.006G134000
		POTRI.004G015300
		POTRI.008G131100
		POTRI.017G121600
		POTRI.008G194100
		POTRI.006G216900
		POTRI.006G217200
		POTRI.012G126400
		POTRI.013G126000
		POTRI.016G124700
		POTRI.011G052700
		POTRI.010G235200
		POTRI.002G194000
		POTRI.009G041400
		POTRI.006G190000
		POTRI.004G082800
		POTRI.019G121800
		POTRI.002G107600
		POTRI.010G028800
		POTRI.003G182200
		POTRI.010G247500
Drought Heat	4	POTRI.014G055300
		POTRI.002G018600
		POTRI.008G146400
		POTRI.011G161100
Cold Drought	13	POTRI.008G082100
		POTRI.005G257000
		POTRI.014G112700
		POTRI.010G109000
		POTRI.015G097200
		POTRI.004G142800
		POTRI.005G241200
		POTRI.010G070800
		POTRI.013G106000
		POTRI.005G099200
		POTRI.004G212100
		POTRI.011G167300
		POTRI.017G049000
Heat Salt	4	POTRI.004G135300
		POTRI.014G033400
		POTRI.002G113100
		POTRI.004G176100
Cold Salt	14	POTRI.001G060100
		POTRI.010G153100
		POTRI.002G260100
		POTRI.002G254000
		POTRI.007G006400
		POTRI.T071600
		POTRI.019G053800
		POTRI.002G156900
		POTRI.015G143700
		POTRI.008G087700
		POTRI.011G066900
		POTRI.017G000300
		POTRI.006G167800
		POTRI.006G263300
Cold Heat	11	POTRI.004G059000
		POTRI.009G038300
		POTRI.014G022900
		POTRI.006G235200
		POTRI.018G104500
		POTRI.012G085700
		POTRI.002G068200
		POTRI.012G088200
		POTRI.010G138500
		POTRI.001G077400
		POTRI.010G036200
Drought	42	POTRI.006G061700
		POTRI.016G031800
		POTRI.016G081300
		POTRI.008G156600
		POTRI.002G025800
		POTRI.013G126800
		POTRI.008G067500
		POTRI.003G195400
		POTRI.008G212500
		POTRI.001G110800
		POTRI.006G014400
		POTRI.016G005300
		POTRI.006G021600
		POTRI.012G131000
		POTRI.004G224000
		POTRI.006G067400
		POTRI.012G043200
		POTRI.001G427700
		POTRI.010G178600
		POTRI.001G028200
		POTRI.002G241800
		POTRI.010G044900
		POTRI.003G173100
		POTRI.005G153800
		POTRI.T137700
		POTRI.006G074900
		POTRI.010G066600
		POTRI.009G031800
		POTRI.005G225400
		POTRI.016G125500
		POTRI.014G032300
		POTRI.003G089800
		POTRI.013G062300
		POTRI.009G005700
		POTRI.002G101200
		POTRI.004G189000
		POTRI.003G116500
		POTRI.009G034800
		POTRI.003G138600
		POTRI.009G028700
		POTRI.016G114700
		POTRI.013G040700
Salt	35	POTRI.019G003200
		POTRI.001G367400
		POTRI.T064100
		POTRI.018G013800
		POTRI.005G109400
		POTRI.005G242700
		POTRI.008G036700
		POTRI.008G148000
		POTRI.009G056200
		POTRI.005G119200
		POTRI.002G037900
		POTRI.002G102500
		POTRI.001G179500
		POTRI.004G047100
		POTRI.004G091200
		POTRI.012G023200
		POTRI.018G040700
		POTRI.017G126700
		POTRI.001G074600
		POTRI.T083600
		POTRI.017G120300
		POTRI.010G254500
		POTRI.010G036400
		POTRI.019G097500
		POTRI.011G145200
		POTRI.017G059100
		POTRI.002G020900
		POTRI.004G233800
		POTRI.002G036800
		POTRI.005G070900
		POTRI.T047500
		POTRI.013G042700
		POTRI.019G127800
		POTRI.006G100200
		POTRI.008G134000
Heat	113	POTRI.003G046100
		POTRI.005G123500
		POTRI.012G084600
		POTRI.003G167600
		POTRI.006G009200
		POTRI.013G049100
		POTRI.001G025100
		POTRI.010G013200
		POTRI.008G200200
		POTRI.017G041800
		POTRI.008G064700
		POTRI.003G069000
		POTRI.001G164100
		POTRI.019G124300
		POTRI.014G094900
		POTRI.001G219100
		POTRI.013G010800
		POTRI.002G243700
		POTRI.003G004200
		POTRI.006G034900
		POTRI.015G083000
		POTRI.010G006300
		POTRI.001G398300
		POTRI.014G016800
		POTRI.006G072000
		POTRI.019G121700
		POTRI.009G150600
		POTRI.003G205500
		POTRI.006G246300
		POTRI.011G032900
		POTRI.010G142600
		POTRI.016G089500
		POTRI.004G188600
		POTRI.001G102100
		POTRI.008G053100
		POTRI.003G166200
		POTRI.003G056700
		POTRI.014G016000
		POTRI.006G182100
		POTRI.T136600
		POTRI.017G129900
		POTRI.001G286700
		POTRI.T048400
		POTRI.003G071300
		POTRI.001G449600
		POTRI.018G094900
		POTRI.013G059300
		POTRI.008G054700
		POTRI.007G132800
		POTRI.010G012100
		POTRI.005G221600
		POTRI.018G143600
		POTRI.005G234000
		POTRI.006G231800
		POTRI.004G184300
		POTRI.008G164500
		POTRI.005G167400
		POTRI.013G090500
		POTRI.002G201500
		POTRI.018G131100
		POTRI.013G032700
		POTRI.012G071600
		POTRI.002G054700
		POTRI.008G025900
		POTRI.013G015400
		POTRI.014G049300
		POTRI.014G100900
		POTRI.001G083800
		POTRI.010G198800
		POTRI.012G019100
		POTRI.014G118100
		POTRI.004G074300
		POTRI.008G177900
		POTRI.009G032000
		POTRI.005G230600
		POTRI.009G106900
		POTRI.010G110800
		POTRI.013G031900
		POTRI.006G011600
		POTRI.006G144100
		POTRI.002G212900
		POTRI.005G020400
		POTRI.005G015100
		POTRI.003G056000
		POTRI.019G096700
		POTRI.005G169100
		POTRI.005G235700
		POTRI.004G236600
		POTRI.010G205800
		POTRI.008G018800
		POTRI.001G207200
		POTRI.001G230800
		POTRI.001G077600
		POTRI.013G004400
		POTRI.004G034400
		POTRI.009G111900
		POTRI.010G144100
		POTRI.005G248100
		POTRI.015G025700
		POTRI.014G052900
		POTRI.002G180800
		POTRI.001G050000
		POTRI.018G063500
		POTRI.008G008200
		POTRI.001G471500
		POTRI.009G012900
		POTRI.014G042800
		POTRI.001G190800
		POTRI.013G157900
		POTRI.010G109600
		POTRI.015G016600
		POTRI.007G026900
		POTRI.008G072700
Cold	100	POTRI.014G096000
		POTRI.013G068300
		POTRI.014G041300
		POTRI.002G003800
		POTRI.009G003300
		POTRI.001G110200
		POTRI.007G054900
		POTRI.018G101600
		POTRI.002G045900
		POTRI.015G009100
		POTRI.001G249900
		POTRI.013G059700
		POTRI.005G093300
		POTRI.008G066000
		POTRI.009G114700
		POTRI.010G013700
		POTRI.010G236500
		POTRI.001G269000
		POTRI.016G067800
		POTRI.017G037900
		POTRI.008G064500
		POTRI.003G121700
		POTRI.012G062700
		POTRI.001G285800
		POTRI.010G172700
		POTRI.013G001400
		POTRI.004G072100
		POTRI.008G110300
		POTRI.006G093000
		POTRI.006G020100
		POTRI.004G048300
		POTRI.016G137600
		POTRI.002G119300
		POTRI.018G032600
		POTRI.006G142100
		POTRI.002G009000
		POTRI.018G074300
		POTRI.006G235400
		POTRI.010G175300
		POTRI.003G050600
		POTRI.012G094300
		POTRI.007G127400
		POTRI.010G147000
		POTRI.005G177400
		POTRI.006G186200
		POTRI.005G107600
		POTRI.002G033600
		POTRI.005G197800
		POTRI.018G026900
		POTRI.008G008100
		POTRI.001G197600
		POTRI.005G144900
		POTRI.018G020900
		POTRI.003G045500
		POTRI.004G222100
		POTRI.008G044800
		POTRI.006G218900
		POTRI.010G188800
		POTRI.006G132400
		POTRI.009G103000
		POTRI.014G022500
		POTRI.019G129500
		POTRI.004G089800
		POTRI.004G224400
		POTRI.002G160900
		POTRI.002G160500
		POTRI.013G111700
		POTRI.010G003000
		POTRI.009G064600
		POTRI.016G006700
		POTRI.018G008200
		POTRI.014G020500
		POTRI.006G002600
		POTRI.014G145100
		POTRI.014G120300
		POTRI.010G053800
		POTRI.019G035000
		POTRI.T002600
		POTRI.010G123400
		POTRI.006G219900
		POTRI.006G189300
		POTRI.T125100
		POTRI.012G048500
		POTRI.008G179200
		POTRI.018G108000
		POTRI.002G059000
		POTRI.013G161500
		POTRI.008G203400
		POTRI.005G005400
		POTRI.014G034700
		POTRI.016G102100
		POTRI.006G154000
		POTRI.014G072300
		POTRI.004G195200
		POTRI.019G116000
		POTRI.014G119100
		POTRI.011G049400
		POTRI.003G204300
		POTRI.002G204400
		POTRI.009G030800

## Sheet: Root_prolonged
Intersect between conditions	Total genes	Unique genes
Cold Drought Heat Salt	5	POTRI.008G133600
		POTRI.014G080000
		POTRI.004G155300
		POTRI.009G116400
		POTRI.016G124700
Cold Drought Salt	6	POTRI.010G152400
		POTRI.010G108800
		POTRI.006G020100
		POTRI.003G171700
		POTRI.003G173100
		POTRI.007G043800
Cold Drought Heat	3	POTRI.018G101600
		POTRI.009G114700
		POTRI.010G245200
Cold Heat Salt	2	POTRI.011G146900
		POTRI.T051400
Drought Salt	7	POTRI.010G150800
		POTRI.018G095200
		POTRI.005G119200
		POTRI.004G135300
		POTRI.008G131200
		POTRI.010G150700
		POTRI.003G138600
Drought Heat	24	POTRI.003G046100
		POTRI.012G010100
		POTRI.011G114000
		POTRI.018G013900
		POTRI.009G038300
		POTRI.010G006300
		POTRI.014G055300
		POTRI.006G235200
		POTRI.004G188600
		POTRI.001G102100
		POTRI.002G222700
		POTRI.002G102500
		POTRI.018G143600
		POTRI.006G231800
		POTRI.002G068200
		POTRI.005G230600
		POTRI.009G027300
		POTRI.003G056000
		POTRI.011G113400
		POTRI.001G230800
		POTRI.005G068900
		POTRI.004G176100
		POTRI.019G108500
		POTRI.013G137200
Cold Drought	3	POTRI.012G085700
		POTRI.011G161100
		POTRI.002G250500
Heat Salt	7	POTRI.011G144800
		POTRI.008G107300
		POTRI.002G009000
		POTRI.008G146400
		POTRI.010G138500
		POTRI.008G072600
		POTRI.006G102800
Cold Salt	60	POTRI.007G116400
		POTRI.005G257000
		POTRI.014G112700
		POTRI.012G033000
		POTRI.002G003800
		POTRI.006G076000
		POTRI.019G010400
		POTRI.015G129100
		POTRI.016G137300
		POTRI.T064100
		POTRI.T013300
		POTRI.007G086800
		POTRI.018G001900
		POTRI.004G163300
		POTRI.006G051900
		POTRI.001G122400
		POTRI.004G142800
		POTRI.006G014400
		POTRI.002G002400
		POTRI.010G182200
		POTRI.007G037300
		POTRI.011G067600
		POTRI.001G142400
		POTRI.008G171600
		POTRI.012G131000
		POTRI.004G224000
		POTRI.015G072400
		POTRI.006G140700
		POTRI.003G195300
		POTRI.008G038200
		POTRI.T026600
		POTRI.002G047100
		POTRI.009G044600
		POTRI.006G259400
		POTRI.018G057600
		POTRI.019G019500
		POTRI.001G101000
		POTRI.013G041000
		POTRI.018G113100
		POTRI.004G024700
		POTRI.010G070800
		POTRI.009G095400
		POTRI.017G084500
		POTRI.002G045200
		POTRI.002G160500
		POTRI.010G113300
		POTRI.006G217200
		POTRI.012G126400
		POTRI.013G126000
		POTRI.007G063000
		POTRI.003G039400
		POTRI.004G168800
		POTRI.002G120400
		POTRI.006G190000
		POTRI.015G047900
		POTRI.007G121600
		POTRI.002G107600
		POTRI.010G028800
		POTRI.003G037600
		POTRI.003G071800
Cold Heat	5	POTRI.014G100900
		POTRI.008G099300
		POTRI.008G012700
		POTRI.002G165000
		POTRI.010G036200
Drought	75	POTRI.004G122800
		POTRI.014G019700
		POTRI.018G085000
		POTRI.011G103200
		POTRI.001G325100
		POTRI.018G095100
		POTRI.008G156600
		POTRI.005G168600
		POTRI.010G053900
		POTRI.012G096400
		POTRI.009G028300
		POTRI.008G067500
		POTRI.006G034900
		POTRI.010G109000
		POTRI.010G150500
		POTRI.012G136600
		POTRI.016G131800
		POTRI.010G142600
		POTRI.010G061600
		POTRI.001G455000
		POTRI.005G257900
		POTRI.008G053100
		POTRI.013G092000
		POTRI.018G099800
		POTRI.016G048000
		POTRI.014G016000
		POTRI.012G012300
		POTRI.006G021600
		POTRI.012G076700
		POTRI.011G089800
		POTRI.006G053200
		POTRI.006G025800
		POTRI.006G067400
		POTRI.014G170600
		POTRI.004G188200
		POTRI.002G054700
		POTRI.001G044500
		POTRI.004G146100
		POTRI.014G111000
		POTRI.016G116100
		POTRI.019G129500
		POTRI.005G072300
		POTRI.008G041800
		POTRI.002G072100
		POTRI.005G002100
		POTRI.002G261900
		POTRI.006G144000
		POTRI.006G052800
		POTRI.007G091100
		POTRI.005G169700
		POTRI.010G200600
		POTRI.001G025200
		POTRI.015G034700
		POTRI.011G111400
		POTRI.019G079500
		POTRI.003G120000
		POTRI.005G229300
		POTRI.002G113100
		POTRI.011G131100
		POTRI.001G235500
		POTRI.004G210000
		POTRI.010G089300
		POTRI.006G258100
		POTRI.003G152700
		POTRI.014G052900
		POTRI.005G023000
		POTRI.006G267200
		POTRI.008G085000
		POTRI.009G012900
		POTRI.006G271500
		POTRI.001G344100
		POTRI.014G081000
		POTRI.010G107300
		POTRI.005G167000
		POTRI.001G088800
Salt	74	POTRI.005G226300
		POTRI.011G115600
		POTRI.012G044600
		POTRI.005G196400
		POTRI.004G040000
		POTRI.001G431800
		POTRI.002G098000
		POTRI.001G088600
		POTRI.005G109400
		POTRI.013G092700
		POTRI.019G034400
		POTRI.001G392600
		POTRI.005G242700
		POTRI.013G132300
		POTRI.008G036700
		POTRI.016G137400
		POTRI.001G213800
		POTRI.006G102200
		POTRI.010G153100
		POTRI.001G110800
		POTRI.019G054200
		POTRI.002G254000
		POTRI.015G119800
		POTRI.008G050300
		POTRI.009G080600
		POTRI.004G047100
		POTRI.010G012100
		POTRI.012G023200
		POTRI.010G038700
		POTRI.006G235400
		POTRI.017G126700
		POTRI.007G006400
		POTRI.018G028600
		POTRI.012G043200
		POTRI.017G120300
		POTRI.005G241200
		POTRI.010G036400
		POTRI.004G222100
		POTRI.018G109100
		POTRI.011G145200
		POTRI.008G131100
		POTRI.T176100
		POTRI.004G133600
		POTRI.017G121600
		POTRI.005G099200
		POTRI.006G216900
		POTRI.014G020500
		POTRI.002G156900
		POTRI.009G031800
		POTRI.011G052700
		POTRI.019G131400
		POTRI.004G212100
		POTRI.001G154500
		POTRI.013G004200
		POTRI.011G167300
		POTRI.008G133800
		POTRI.003G207200
		POTRI.001G077600
		POTRI.014G048700
		POTRI.004G189000
		POTRI.015G019800
		POTRI.001G319600
		POTRI.010G208900
		POTRI.002G188600
		POTRI.013G042700
		POTRI.004G082800
		POTRI.019G127800
		POTRI.011G066900
		POTRI.019G121800
		POTRI.003G182200
		POTRI.006G167800
		POTRI.010G247500
		POTRI.002G026800
		POTRI.002G204400
Heat	110	POTRI.008G082100
		POTRI.004G059000
		POTRI.005G123500
		POTRI.010G207600
		POTRI.006G009200
		POTRI.005G234500
		POTRI.013G049100
		POTRI.006G131400
		POTRI.002G060500
		POTRI.010G013200
		POTRI.003G178000
		POTRI.017G041800
		POTRI.008G064700
		POTRI.003G015300
		POTRI.003G069000
		POTRI.014G072000
		POTRI.001G271300
		POTRI.004G088600
		POTRI.003G222700
		POTRI.008G009500
		POTRI.015G125700
		POTRI.008G153900
		POTRI.001G471300
		POTRI.003G187000
		POTRI.009G114400
		POTRI.003G004200
		POTRI.018G112000
		POTRI.006G072000
		POTRI.010G210300
		POTRI.010G085400
		POTRI.014G179400
		POTRI.008G125200
		POTRI.004G038100
		POTRI.001G055300
		POTRI.003G130300
		POTRI.002G079500
		POTRI.018G104500
		POTRI.004G060900
		POTRI.006G182100
		POTRI.008G168400
		POTRI.005G173100
		POTRI.T048400
		POTRI.010G026000
		POTRI.003G071300
		POTRI.003G193400
		POTRI.001G449600
		POTRI.013G059300
		POTRI.004G153800
		POTRI.005G221600
		POTRI.005G234000
		POTRI.017G095000
		POTRI.008G151700
		POTRI.009G078600
		POTRI.008G164500
		POTRI.005G167400
		POTRI.008G073300
		POTRI.013G090500
		POTRI.002G201500
		POTRI.003G134000
		POTRI.013G032700
		POTRI.003G217300
		POTRI.004G022500
		POTRI.015G073200
		POTRI.012G071600
		POTRI.013G094400
		POTRI.014G049300
		POTRI.006G258800
		POTRI.004G208500
		POTRI.015G004600
		POTRI.012G019100
		POTRI.011G121900
		POTRI.015G094200
		POTRI.008G177900
		POTRI.012G088200
		POTRI.014G025700
		POTRI.009G048300
		POTRI.013G031900
		POTRI.017G051500
		POTRI.014G033400
		POTRI.019G096700
		POTRI.001G077400
		POTRI.013G010900
		POTRI.013G047900
		POTRI.002G014700
		POTRI.016G019200
		POTRI.003G105000
		POTRI.016G125500
		POTRI.005G036400
		POTRI.004G060400
		POTRI.008G088300
		POTRI.008G103700
		POTRI.010G242800
		POTRI.001G115500
		POTRI.001G313000
		POTRI.003G141900
		POTRI.005G151700
		POTRI.019G041500
		POTRI.015G025700
		POTRI.003G159800
		POTRI.001G050000
		POTRI.008G008200
		POTRI.002G116300
		POTRI.001G235700
		POTRI.001G190800
		POTRI.006G255000
		POTRI.006G048400
		POTRI.010G109600
		POTRI.003G180300
		POTRI.018G057200
		POTRI.016G118800
Cold	68	POTRI.001G395700
		POTRI.001G337400
		POTRI.009G121400
		POTRI.017G108500
		POTRI.003G067700
		POTRI.016G081300
		POTRI.009G085100
		POTRI.004G007500
		POTRI.007G126700
		POTRI.014G022900
		POTRI.013G035800
		POTRI.018G070700
		POTRI.006G246300
		POTRI.016G089500
		POTRI.013G156300
		POTRI.016G021900
		POTRI.006G251900
		POTRI.001G179500
		POTRI.001G161400
		POTRI.008G110300
		POTRI.010G206400
		POTRI.006G105100
		POTRI.014G168300
		POTRI.002G100000
		POTRI.010G220900
		POTRI.010G175300
		POTRI.009G009300
		POTRI.001G017300
		POTRI.017G000800
		POTRI.005G052400
		POTRI.005G197800
		POTRI.004G124800
		POTRI.003G045500
		POTRI.008G074100
		POTRI.008G044800
		POTRI.006G134000
		POTRI.004G015300
		POTRI.013G106000
		POTRI.005G225000
		POTRI.013G130300
		POTRI.006G152200
		POTRI.005G143600
		POTRI.011G024100
		POTRI.010G191900
		POTRI.009G064300
		POTRI.003G214500
		POTRI.008G194100
		POTRI.001G237000
		POTRI.010G066600
		POTRI.005G225400
		POTRI.011G091900
		POTRI.T002600
		POTRI.014G032300
		POTRI.016G061500
		POTRI.001G207200
		POTRI.016G015400
		POTRI.002G101200
		POTRI.002G194000
		POTRI.013G060200
		POTRI.009G105300
		POTRI.008G154200
		POTRI.019G079300
		POTRI.017G000300
		POTRI.013G157900
		POTRI.007G111800
		POTRI.006G263300
		POTRI.009G028700
		POTRI.009G030800

## Sheet: Xylem_Short-term
Intersect between conditions	Total genes	Unique genes
Cold Drought Heat Salt	7	POTRI.010G067100
		POTRI.010G152400
		POTRI.005G248100
		POTRI.008G073300
		POTRI.011G122700
		POTRI.010G141600
		POTRI.013G157900
Drought Heat Salt	8	POTRI.007G116400
		POTRI.010G188200
		POTRI.003G171700
		POTRI.003G102200
		POTRI.004G155300
		POTRI.014G052900
		POTRI.002G038800
		POTRI.008G099300
Cold Drought Salt	11	POTRI.001G448400
		POTRI.010G236500
		POTRI.018G099800
		POTRI.006G139400
		POTRI.005G005900
		POTRI.009G095800
		POTRI.015G069200
		POTRI.006G124800
		POTRI.008G103700
		POTRI.019G127800
		POTRI.002G165000
Cold Drought Heat	7	POTRI.015G135500
		POTRI.001G068100
		POTRI.013G061800
		POTRI.010G043500
		POTRI.012G006400
		POTRI.002G101300
		POTRI.010G222700
Cold Heat Salt	5	POTRI.001G320500
		POTRI.009G116400
		POTRI.005G257900
		POTRI.002G068200
		POTRI.016G086400
Drought Salt	17	POTRI.001G222200
		POTRI.010G200200
		POTRI.008G183400
		POTRI.010G044900
		POTRI.015G009400
		POTRI.010G137300
		POTRI.016G031800
		POTRI.002G257900
		POTRI.010G038700
		POTRI.009G095400
		POTRI.012G101400
		POTRI.014G032300
		POTRI.001G077600
		POTRI.008G087700
		POTRI.010G066300
		POTRI.T004700
		POTRI.019G039700
Drought Heat	16	POTRI.018G013800
		POTRI.019G055800
		POTRI.006G056300
		POTRI.002G099200
		POTRI.010G003200
		POTRI.016G113600
		POTRI.001G320400
		POTRI.007G016400
		POTRI.019G130700
		POTRI.011G134200
		POTRI.001G304800
		POTRI.006G072900
		POTRI.017G059400
		POTRI.015G056000
		POTRI.003G171500
		POTRI.001G036900
Cold Drought	11	POTRI.003G067700
		POTRI.T059900
		POTRI.015G009100
		POTRI.003G030400
		POTRI.006G087100
		POTRI.003G173300
		POTRI.006G186600
		POTRI.017G000300
		POTRI.009G135200
		POTRI.004G067000
		POTRI.019G116000
Heat Salt	13	POTRI.002G018600
		POTRI.015G124700
		POTRI.011G068300
		POTRI.012G019100
		POTRI.010G206800
		POTRI.018G063500
		POTRI.005G123500
		POTRI.001G455000
		POTRI.012G087100
		POTRI.004G047100
		POTRI.019G050700
		POTRI.012G071600
		POTRI.018G083500
Cold Salt	50	POTRI.017G069800
		POTRI.008G036700
		POTRI.006G102200
		POTRI.019G054200
		POTRI.001G102100
		POTRI.011G067600
		POTRI.001G285800
		POTRI.007G006400
		POTRI.005G241200
		POTRI.006G186200
		POTRI.006G216900
		POTRI.012G126400
		POTRI.013G066600
		POTRI.007G063000
		POTRI.009G070400
		POTRI.014G108300
		POTRI.011G167300
		POTRI.003G132000
		POTRI.004G168800
		POTRI.018G083700
		POTRI.008G072600
		POTRI.002G026800
		POTRI.004G059000
		POTRI.004G040000
		POTRI.002G098000
		POTRI.013G092700
		POTRI.001G416500
		POTRI.002G002400
		POTRI.006G140700
		POTRI.002G127800
		POTRI.009G044600
		POTRI.002G047100
		POTRI.005G177400
		POTRI.001G292900
		POTRI.011G122900
		POTRI.004G089800
		POTRI.017G084500
		POTRI.008G069900
		POTRI.004G004600
		POTRI.010G191900
		POTRI.002G113300
		POTRI.007G043800
		POTRI.009G138900
		POTRI.001G027100
		POTRI.003G141900
		POTRI.008G203400
		POTRI.006G255000
		POTRI.001G309500
		POTRI.001G088800
		POTRI.003G071800
Cold Heat	8	POTRI.008G200200
		POTRI.018G070700
		POTRI.006G021600
		POTRI.001G121400
		POTRI.003G138100
		POTRI.012G085700
		POTRI.016G006200
		POTRI.010G105900
Drought	96	POTRI.008G082100
		POTRI.006G120400
		POTRI.006G181900
		POTRI.001G325100
		POTRI.002G121400
		POTRI.T059700
		POTRI.003G071500
		POTRI.009G080000
		POTRI.008G009500
		POTRI.007G023400
		POTRI.012G034200
		POTRI.006G263000
		POTRI.018G019800
		POTRI.008G166800
		POTRI.006G117200
		POTRI.002G222700
		POTRI.011G044000
		POTRI.010G081400
		POTRI.001G278500
		POTRI.007G019600
		POTRI.019G038200
		POTRI.014G102300
		POTRI.002G025400
		POTRI.009G133600
		POTRI.017G152900
		POTRI.006G224500
		POTRI.014G111800
		POTRI.015G035000
		POTRI.005G061600
		POTRI.014G080900
		POTRI.014G018700
		POTRI.002G254800
		POTRI.001G270600
		POTRI.019G072800
		POTRI.001G073100
		POTRI.001G167700
		POTRI.010G224200
		POTRI.012G065900
		POTRI.008G221400
		POTRI.002G072400
		POTRI.014G083300
		POTRI.005G082000
		POTRI.008G170900
		POTRI.001G167100
		POTRI.012G016200
		POTRI.008G156600
		POTRI.014G166200
		POTRI.009G009500
		POTRI.002G034400
		POTRI.015G130900
		POTRI.003G125700
		POTRI.008G026400
		POTRI.T070100
		POTRI.010G044700
		POTRI.003G203600
		POTRI.010G153500
		POTRI.003G181400
		POTRI.005G068700
		POTRI.017G083000
		POTRI.013G129900
		POTRI.009G141400
		POTRI.004G019800
		POTRI.008G133600
		POTRI.T048400
		POTRI.014G080000
		POTRI.002G018100
		POTRI.001G042400
		POTRI.015G099500
		POTRI.014G185300
		POTRI.001G064100
		POTRI.010G224100
		POTRI.006G121200
		POTRI.003G151700
		POTRI.011G152600
		POTRI.006G224800
		POTRI.T083600
		POTRI.009G065300
		POTRI.005G188700
		POTRI.006G134000
		POTRI.006G226400
		POTRI.001G271700
		POTRI.014G086300
		POTRI.009G087200
		POTRI.019G128600
		POTRI.016G124700
		POTRI.009G048400
		POTRI.015G098400
		POTRI.002G071500
		POTRI.003G059200
		POTRI.002G162600
		POTRI.002G199800
		POTRI.004G058900
		POTRI.004G133400
		POTRI.013G127200
		POTRI.006G102800
		POTRI.019G079700
Salt	117	POTRI.004G149100
		POTRI.006G061700
		POTRI.014G081700
		POTRI.012G044600
		POTRI.006G222200
		POTRI.014G089200
		POTRI.013G051200
		POTRI.002G099800
		POTRI.018G095200
		POTRI.019G102900
		POTRI.003G126900
		POTRI.008G201600
		POTRI.009G163800
		POTRI.011G109900
		POTRI.016G119100
		POTRI.004G091100
		POTRI.015G069000
		POTRI.006G251900
		POTRI.001G043700
		POTRI.018G074300
		POTRI.003G031000
		POTRI.004G184300
		POTRI.010G188400
		POTRI.008G087100
		POTRI.006G064200
		POTRI.006G238200
		POTRI.009G007900
		POTRI.002G259400
		POTRI.006G241300
		POTRI.006G049300
		POTRI.010G128300
		POTRI.013G159800
		POTRI.004G133600
		POTRI.004G029400
		POTRI.008G140400
		POTRI.006G219500
		POTRI.011G148400
		POTRI.001G248200
		POTRI.004G055000
		POTRI.014G120300
		POTRI.002G124300
		POTRI.003G104400
		POTRI.002G073800
		POTRI.008G178000
		POTRI.002G094100
		POTRI.013G004200
		POTRI.008G133800
		POTRI.001G032500
		POTRI.006G152800
		POTRI.007G003200
		POTRI.001G175000
		POTRI.001G055100
		POTRI.007G011200
		POTRI.008G179700
		POTRI.015G016600
		POTRI.002G241900
		POTRI.011G136700
		POTRI.017G101300
		POTRI.005G196400
		POTRI.019G010400
		POTRI.004G155000
		POTRI.014G081100
		POTRI.001G034200
		POTRI.007G061500
		POTRI.001G345300
		POTRI.014G024100
		POTRI.009G064800
		POTRI.002G108000
		POTRI.019G101900
		POTRI.008G107300
		POTRI.001G200500
		POTRI.002G102500
		POTRI.012G071900
		POTRI.014G035800
		POTRI.008G171600
		POTRI.009G149200
		POTRI.009G136600
		POTRI.002G176800
		POTRI.007G008200
		POTRI.002G009000
		POTRI.001G162100
		POTRI.001G101700
		POTRI.006G231800
		POTRI.005G020300
		POTRI.013G007900
		POTRI.004G135300
		POTRI.005G122400
		POTRI.018G015100
		POTRI.016G013000
		POTRI.008G128800
		POTRI.012G018600
		POTRI.009G099400
		POTRI.004G138400
		POTRI.014G103600
		POTRI.013G091200
		POTRI.013G041000
		POTRI.017G064800
		POTRI.010G071200
		POTRI.010G088200
		POTRI.002G143000
		POTRI.003G173100
		POTRI.003G115800
		POTRI.017G018000
		POTRI.008G054400
		POTRI.002G107700
		POTRI.016G125500
		POTRI.008G034500
		POTRI.009G065500
		POTRI.001G310900
		POTRI.001G245200
		POTRI.009G166900
		POTRI.002G188600
		POTRI.004G225800
		POTRI.003G157100
		POTRI.006G062800
		POTRI.002G204400
		POTRI.009G030800
Heat	132	POTRI.002G173200
		POTRI.006G119200
		POTRI.018G024600
		POTRI.014G025200
		POTRI.003G178000
		POTRI.001G198000
		POTRI.006G086400
		POTRI.010G252500
		POTRI.005G247400
		POTRI.005G109400
		POTRI.007G003000
		POTRI.010G180500
		POTRI.014G016800
		POTRI.001G236500
		POTRI.002G081400
		POTRI.006G235200
		POTRI.012G034400
		POTRI.015G089300
		POTRI.010G142600
		POTRI.001G055300
		POTRI.006G281200
		POTRI.013G040100
		POTRI.002G103400
		POTRI.003G074700
		POTRI.004G153500
		POTRI.006G124100
		POTRI.008G136600
		POTRI.001G248100
		POTRI.008G038200
		POTRI.017G032200
		POTRI.003G134000
		POTRI.009G068400
		POTRI.015G073200
		POTRI.006G190500
		POTRI.008G025900
		POTRI.014G049300
		POTRI.003G200600
		POTRI.010G198800
		POTRI.008G006500
		POTRI.004G074300
		POTRI.009G032000
		POTRI.008G139700
		POTRI.015G075300
		POTRI.008G153000
		POTRI.011G087200
		POTRI.006G153300
		POTRI.007G017100
		POTRI.014G131000
		POTRI.002G112400
		POTRI.009G011100
		POTRI.004G158400
		POTRI.010G242600
		POTRI.016G110400
		POTRI.007G131300
		POTRI.006G280900
		POTRI.006G196100
		POTRI.019G035100
		POTRI.005G105600
		POTRI.006G123200
		POTRI.007G014300
		POTRI.018G057200
		POTRI.013G014600
		POTRI.008G147400
		POTRI.006G161400
		POTRI.003G101600
		POTRI.013G049100
		POTRI.018G083200
		POTRI.015G037800
		POTRI.008G064700
		POTRI.003G015300
		POTRI.013G065600
		POTRI.008G012400
		POTRI.001G418500
		POTRI.002G140300
		POTRI.017G114000
		POTRI.001G404400
		POTRI.011G144800
		POTRI.005G242000
		POTRI.014G055300
		POTRI.018G026400
		POTRI.T147900
		POTRI.004G218300
		POTRI.005G162800
		POTRI.006G161200
		POTRI.001G182000
		POTRI.002G036200
		POTRI.009G001100
		POTRI.014G023800
		POTRI.009G112600
		POTRI.013G059300
		POTRI.018G091400
		POTRI.005G116600
		POTRI.008G114200
		POTRI.008G018300
		POTRI.002G069800
		POTRI.002G061300
		POTRI.018G057600
		POTRI.013G064200
		POTRI.005G158000
		POTRI.001G245400
		POTRI.014G125000
		POTRI.014G114700
		POTRI.001G037400
		POTRI.012G088200
		POTRI.005G191400
		POTRI.005G020400
		POTRI.006G062200
		POTRI.015G034700
		POTRI.013G105800
		POTRI.001G341100
		POTRI.005G243000
		POTRI.014G196900
		POTRI.008G018800
		POTRI.010G023800
		POTRI.007G046200
		POTRI.006G153000
		POTRI.001G050000
		POTRI.002G188700
		POTRI.010G208900
		POTRI.002G057300
		POTRI.006G131000
		POTRI.001G471500
		POTRI.015G056700
		POTRI.010G170700
		POTRI.001G190800
		POTRI.002G003700
		POTRI.006G050200
		POTRI.005G260100
		POTRI.018G114700
		POTRI.001G471100
		POTRI.004G211900
		POTRI.009G014700
Cold	128	POTRI.006G064800
		POTRI.016G038200
		POTRI.005G207000
		POTRI.002G254600
		POTRI.009G003300
		POTRI.006G076000
		POTRI.010G184000
		POTRI.004G106800
		POTRI.015G129100
		POTRI.008G094800
		POTRI.008G152200
		POTRI.014G136300
		POTRI.015G097200
		POTRI.005G038800
		POTRI.006G246300
		POTRI.010G153100
		POTRI.001G316800
		POTRI.001G122400
		POTRI.014G050000
		POTRI.015G132700
		POTRI.001G337600
		POTRI.005G168300
		POTRI.011G061500
		POTRI.001G332200
		POTRI.012G062700
		POTRI.012G061400
		POTRI.011G146900
		POTRI.004G048300
		POTRI.010G220900
		POTRI.002G216000
		POTRI.013G067300
		POTRI.006G259400
		POTRI.005G107600
		POTRI.018G026900
		POTRI.015G088300
		POTRI.003G045500
		POTRI.009G103000
		POTRI.012G043900
		POTRI.018G109100
		POTRI.019G129500
		POTRI.004G059600
		POTRI.010G198300
		POTRI.008G124900
		POTRI.016G104300
		POTRI.001G026500
		POTRI.007G022700
		POTRI.009G027300
		POTRI.002G008600
		POTRI.016G018100
		POTRI.005G020900
		POTRI.019G131400
		POTRI.016G019200
		POTRI.006G189300
		POTRI.002G101200
		POTRI.018G108000
		POTRI.013G161500
		POTRI.015G019800
		POTRI.009G105300
		POTRI.006G190000
		POTRI.T051400
		POTRI.005G105700
		POTRI.006G242400
		POTRI.008G008200
		POTRI.006G243100
		POTRI.015G143600
		POTRI.001G170500
		POTRI.002G007500
		POTRI.010G036200
		POTRI.015G012500
		POTRI.006G263300
		POTRI.011G049400
		POTRI.008G125800
		POTRI.009G037800
		POTRI.014G134400
		POTRI.014G041300
		POTRI.010G207600
		POTRI.002G101800
		POTRI.001G355600
		POTRI.018G050300
		POTRI.010G013700
		POTRI.015G033600
		POTRI.005G242700
		POTRI.016G067800
		POTRI.002G260100
		POTRI.002G205900
		POTRI.006G060600
		POTRI.010G108800
		POTRI.013G001400
		POTRI.001G013400
		POTRI.001G269900
		POTRI.009G011000
		POTRI.002G189200
		POTRI.005G221600
		POTRI.018G032600
		POTRI.012G094300
		POTRI.006G056200
		POTRI.009G012100
		POTRI.008G008100
		POTRI.006G136700
		POTRI.001G197600
		POTRI.007G085900
		POTRI.009G009800
		POTRI.016G143000
		POTRI.005G206700
		POTRI.006G218900
		POTRI.007G090600
		POTRI.018G074400
		POTRI.007G135300
		POTRI.002G160900
		POTRI.006G144000
		POTRI.018G008200
		POTRI.007G009700
		POTRI.001G077400
		POTRI.001G333200
		POTRI.001G157300
		POTRI.009G127900
		POTRI.007G021400
		POTRI.001G235500
		POTRI.003G064300
		POTRI.015G131800
		POTRI.016G000400
		POTRI.002G120400
		POTRI.015G096900
		POTRI.019G079300
		POTRI.015G047900
		POTRI.005G158100
		POTRI.003G204300
		POTRI.007G013900

## Sheet: Xylem_prolonged
Intersect between conditions	Total genes	Unique genes
Cold Drought Heat Salt	3	POTRI.007G040400
		POTRI.007G043800
		POTRI.003G141900
Drought Heat Salt	6	POTRI.007G116400
		POTRI.004G149100
		POTRI.001G222200
		POTRI.008G221400
		POTRI.002G059000
		POTRI.003G098800
Cold Drought Salt	9	POTRI.001G158000
		POTRI.005G257900
		POTRI.008G133600
		POTRI.006G140700
		POTRI.008G151700
		POTRI.004G138400
		POTRI.008G099300
		POTRI.019G128600
		POTRI.001G088800
Cold Drought Heat	1	POTRI.018G013800
Cold Heat Salt	5	POTRI.010G067100
		POTRI.018G099800
		POTRI.005G248100
		POTRI.009G135200
		POTRI.008G087700
Drought Salt	30	POTRI.004G161100
		POTRI.009G003300
		POTRI.001G055300
		POTRI.014G126100
		POTRI.017G108900
		POTRI.003G171700
		POTRI.005G206500
		POTRI.008G087100
		POTRI.006G202200
		POTRI.014G176000
		POTRI.010G178000
		POTRI.001G105900
		POTRI.015G009400
		POTRI.006G259700
		POTRI.014G096200
		POTRI.018G083200
		POTRI.008G156600
		POTRI.002G257800
		POTRI.T035300
		POTRI.002G002400
		POTRI.002G102500
		POTRI.006G231800
		POTRI.004G135300
		POTRI.002G092700
		POTRI.004G143400
		POTRI.009G048400
		POTRI.015G098400
		POTRI.008G103700
		POTRI.002G165000
		POTRI.016G032400
Drought Heat	9	POTRI.002G099800
		POTRI.019G055800
		POTRI.018G070700
		POTRI.009G086900
		POTRI.008G155900
		POTRI.019G130700
		POTRI.011G144800
		POTRI.015G069200
		POTRI.006G131000
Cold Drought	13	POTRI.008G082100
		POTRI.009G073600
		POTRI.005G167400
		POTRI.018G026900
		POTRI.004G168800
		POTRI.002G101200
		POTRI.006G190000
		POTRI.014G080000
		POTRI.008G128800
		POTRI.001G375700
		POTRI.009G095400
		POTRI.012G109200
		POTRI.004G082800
Heat Salt	8	POTRI.006G102200
		POTRI.003G102200
		POTRI.016G019200
		POTRI.006G016200
		POTRI.009G064800
		POTRI.010G243100
		POTRI.018G083500
		POTRI.001G309500
Cold Salt	20	POTRI.014G162000
		POTRI.001G296500
		POTRI.004G163300
		POTRI.006G139400
		POTRI.005G241200
		POTRI.013G106000
		POTRI.009G064300
		POTRI.006G216900
		POTRI.009G031800
		POTRI.017G049000
		POTRI.010G137300
		POTRI.002G026800
		POTRI.002G098000
		POTRI.016G131800
		POTRI.010G108800
		POTRI.004G089800
		POTRI.017G084500
		POTRI.003G173100
		POTRI.005G235700
		POTRI.013G157900
Cold Heat	16	POTRI.002G059800
		POTRI.006G131400
		POTRI.010G188200
		POTRI.006G235200
		POTRI.012G034400
		POTRI.001G102100
		POTRI.010G003200
		POTRI.009G116400
		POTRI.006G130300
		POTRI.018G083700
		POTRI.004G236100
		POTRI.002G009000
		POTRI.002G047100
		POTRI.009G138900
		POTRI.001G077400
		POTRI.002G231900
Drought	108	POTRI.006G120400
		POTRI.014G115500
		POTRI.003G183200
		POTRI.T059900
		POTRI.008G111200
		POTRI.018G095200
		POTRI.018G092100
		POTRI.003G183700
		POTRI.002G099200
		POTRI.019G053200
		POTRI.010G062900
		POTRI.002G081400
		POTRI.009G142800
		POTRI.002G079500
		POTRI.015G018200
		POTRI.T060400
		POTRI.003G030400
		POTRI.011G061500
		POTRI.001G370700
		POTRI.002G138900
		POTRI.001G285800
		POTRI.006G087100
		POTRI.008G029800
		POTRI.017G059300
		POTRI.014G079800
		POTRI.017G129200
		POTRI.006G126800
		POTRI.016G043600
		POTRI.001G140200
		POTRI.002G108500
		POTRI.005G197800
		POTRI.014G018700
		POTRI.010G198800
		POTRI.008G206400
		POTRI.001G073100
		POTRI.010G206800
		POTRI.001G181800
		POTRI.010G224200
		POTRI.006G208300
		POTRI.018G126600
		POTRI.002G094100
		POTRI.003G173300
		POTRI.007G039100
		POTRI.003G152700
		POTRI.T143600
		POTRI.018G063500
		POTRI.017G133500
		POTRI.014G083300
		POTRI.006G243100
		POTRI.004G217800
		POTRI.001G320400
		POTRI.007G016400
		POTRI.008G170900
		POTRI.016G011000
		POTRI.001G304800
		POTRI.015G130900
		POTRI.010G013700
		POTRI.014G024100
		POTRI.004G067000
		POTRI.001G416500
		POTRI.005G139800
		POTRI.016G109700
		POTRI.001G371200
		POTRI.003G181400
		POTRI.006G053400
		POTRI.001G092900
		POTRI.006G124800
		POTRI.003G083900
		POTRI.003G168500
		POTRI.017G084600
		POTRI.005G201200
		POTRI.001G013400
		POTRI.005G032600
		POTRI.010G224100
		POTRI.013G061800
		POTRI.007G020500
		POTRI.003G151700
		POTRI.011G033100
		POTRI.012G018600
		POTRI.014G086900
		POTRI.005G109900
		POTRI.002G024700
		POTRI.002G228800
		POTRI.006G134000
		POTRI.001G121100
		POTRI.001G164700
		POTRI.008G042700
		POTRI.016G120100
		POTRI.001G036900
		POTRI.010G114300
		POTRI.019G087000
		POTRI.002G155400
		POTRI.016G125500
		POTRI.008G226200
		POTRI.001G348400
		POTRI.005G236300
		POTRI.013G013800
		POTRI.002G162600
		POTRI.005G108900
		POTRI.014G014900
		POTRI.008G085000
		POTRI.016G018900
		POTRI.019G039700
		POTRI.019G127800
		POTRI.010G043800
		POTRI.001G471100
		POTRI.015G078900
		POTRI.010G222700
Salt	91	POTRI.014G043100
		POTRI.013G106700
		POTRI.001G325100
		POTRI.005G093100
		POTRI.006G076000
		POTRI.009G066100
		POTRI.008G009500
		POTRI.001G335300
		POTRI.008G152200
		POTRI.013G153400
		POTRI.010G152400
		POTRI.002G055100
		POTRI.011G135900
		POTRI.010G153100
		POTRI.018G019800
		POTRI.004G188600
		POTRI.002G222700
		POTRI.015G069000
		POTRI.012G007500
		POTRI.006G021600
		POTRI.001G320500
		POTRI.T035100
		POTRI.004G184300
		POTRI.010G188400
		POTRI.014G029000
		POTRI.018G104000
		POTRI.001G270600
		POTRI.019G129500
		POTRI.001G167700
		POTRI.002G081000
		POTRI.011G167300
		POTRI.008G133800
		POTRI.012G105300
		POTRI.001G344100
		POTRI.019G074400
		POTRI.002G116300
		POTRI.010G107300
		POTRI.008G072600
		POTRI.012G078700
		POTRI.003G101600
		POTRI.008G177600
		POTRI.003G212000
		POTRI.019G069800
		POTRI.014G120800
		POTRI.007G061500
		POTRI.013G010800
		POTRI.013G092700
		POTRI.005G119200
		POTRI.019G101900
		POTRI.002G049800
		POTRI.006G226500
		POTRI.013G129900
		POTRI.015G105100
		POTRI.017G129900
		POTRI.009G149200
		POTRI.017G145700
		POTRI.002G176800
		POTRI.005G020300
		POTRI.018G015100
		POTRI.001G247700
		POTRI.005G177400
		POTRI.008G159500
		POTRI.010G189600
		POTRI.014G103600
		POTRI.002G018400
		POTRI.011G043300
		POTRI.011G079600
		POTRI.014G114700
		POTRI.006G226400
		POTRI.010G071200
		POTRI.010G213000
		POTRI.017G147000
		POTRI.004G004600
		POTRI.010G191900
		POTRI.014G019500
		POTRI.006G062200
		POTRI.002G107700
		POTRI.019G079500
		POTRI.001G301900
		POTRI.004G030700
		POTRI.010G135900
		POTRI.009G005700
		POTRI.001G077600
		POTRI.014G022100
		POTRI.006G244400
		POTRI.010G066300
		POTRI.003G138600
		POTRI.006G098100
		POTRI.006G102800
		POTRI.019G079700
		POTRI.003G071800
Heat	110	POTRI.005G130400
		POTRI.003G044200
		POTRI.010G012800
		POTRI.004G106800
		POTRI.006G222200
		POTRI.015G009100
		POTRI.010G172400
		POTRI.009G080000
		POTRI.001G236500
		POTRI.019G053300
		POTRI.002G018600
		POTRI.001G337600
		POTRI.001G278500
		POTRI.005G106400
		POTRI.004G153500
		POTRI.004G048300
		POTRI.009G133600
		POTRI.011G011100
		POTRI.001G248100
		POTRI.014G170600
		POTRI.013G090500
		POTRI.003G134000
		POTRI.010G187900
		POTRI.008G027100
		POTRI.009G068400
		POTRI.015G073200
		POTRI.016G113600
		POTRI.006G190500
		POTRI.001G102000
		POTRI.015G141400
		POTRI.013G014400
		POTRI.007G083400
		POTRI.T051700
		POTRI.011G087200
		POTRI.004G155300
		POTRI.003G056000
		POTRI.003G164800
		POTRI.013G010900
		POTRI.001G246900
		POTRI.007G017100
		POTRI.009G011100
		POTRI.002G242500
		POTRI.014G052900
		POTRI.016G110400
		POTRI.005G191500
		POTRI.015G143600
		POTRI.001G347100
		POTRI.003G180300
		POTRI.018G057200
		POTRI.018G067800
		POTRI.005G123500
		POTRI.006G044600
		POTRI.006G009200
		POTRI.010G207600
		POTRI.008G064700
		POTRI.003G015300
		POTRI.004G040000
		POTRI.002G034400
		POTRI.003G004200
		POTRI.017G114000
		POTRI.005G211500
		POTRI.010G153500
		POTRI.004G235000
		POTRI.009G141400
		POTRI.014G035800
		POTRI.009G084500
		POTRI.014G023800
		POTRI.004G047100
		POTRI.003G138100
		POTRI.008G114200
		POTRI.019G050700
		POTRI.002G038800
		POTRI.005G226400
		POTRI.012G071600
		POTRI.010G043500
		POTRI.010G119400
		POTRI.006G258800
		POTRI.008G023800
		POTRI.002G068200
		POTRI.006G218900
		POTRI.016G062500
		POTRI.005G218900
		POTRI.010G199600
		POTRI.011G131400
		POTRI.012G088200
		POTRI.006G234100
		POTRI.014G087900
		POTRI.002G113300
		POTRI.019G053800
		POTRI.016G124700
		POTRI.001G341100
		POTRI.005G216900
		POTRI.002G104200
		POTRI.004G175900
		POTRI.008G069100
		POTRI.001G415700
		POTRI.010G060500
		POTRI.008G203400
		POTRI.016G086400
		POTRI.006G153000
		POTRI.008G141000
		POTRI.001G050000
		POTRI.002G057300
		POTRI.010G208900
		POTRI.002G003700
		POTRI.009G108200
		POTRI.010G105900
		POTRI.006G048400
		POTRI.007G059100
		POTRI.004G211900
Cold	227	POTRI.007G040800
		POTRI.010G106800
		POTRI.005G257000
		POTRI.009G092300
		POTRI.006G061700
		POTRI.006G181900
		POTRI.006G129200
		POTRI.002G254600
		POTRI.009G075700
		POTRI.008G200200
		POTRI.010G129300
		POTRI.T059600
		POTRI.016G081300
		POTRI.005G049300
		POTRI.015G129100
		POTRI.016G137300
		POTRI.001G088600
		POTRI.005G109400
		POTRI.013G126800
		POTRI.008G067500
		POTRI.006G056300
		POTRI.007G086800
		POTRI.017G069800
		POTRI.015G097200
		POTRI.001G392600
		POTRI.010G098800
		POTRI.008G148000
		POTRI.008G114800
		POTRI.016G024700
		POTRI.014G122800
		POTRI.006G051900
		POTRI.001G122400
		POTRI.019G054200
		POTRI.005G145300
		POTRI.018G110100
		POTRI.011G067600
		POTRI.006G251900
		POTRI.004G029100
		POTRI.009G074300
		POTRI.014G175200
		POTRI.013G017600
		POTRI.013G072800
		POTRI.006G220700
		POTRI.002G085100
		POTRI.012G139900
		POTRI.005G193400
		POTRI.006G092800
		POTRI.009G054900
		POTRI.006G105100
		POTRI.005G234000
		POTRI.011G068300
		POTRI.008G038200
		POTRI.012G080000
		POTRI.001G466000
		POTRI.006G259400
		POTRI.002G201500
		POTRI.017G120300
		POTRI.007G046900
		POTRI.010G200200
		POTRI.010G254500
		POTRI.018G063600
		POTRI.017G000100
		POTRI.008G074100
		POTRI.002G014200
		POTRI.001G172400
		POTRI.004G024700
		POTRI.001G196100
		POTRI.019G025600
		POTRI.003G217900
		POTRI.004G224400
		POTRI.013G130300
		POTRI.002G045200
		POTRI.001G026500
		POTRI.017G059100
		POTRI.001G248200
		POTRI.012G126400
		POTRI.001G005500
		POTRI.005G169100
		POTRI.003G039400
		POTRI.008G004300
		POTRI.007G063000
		POTRI.019G131400
		POTRI.003G105000
		POTRI.014G108300
		POTRI.013G004200
		POTRI.001G050100
		POTRI.014G195800
		POTRI.001G127100
		POTRI.008G015700
		POTRI.009G041400
		POTRI.006G258100
		POTRI.003G143200
		POTRI.005G023000
		POTRI.001G280400
		POTRI.006G250400
		POTRI.005G232700
		POTRI.016G051700
		POTRI.006G154000
		POTRI.013G011200
		POTRI.006G177900
		POTRI.014G074700
		POTRI.010G126800
		POTRI.005G105600
		POTRI.007G121600
		POTRI.003G136000
		POTRI.006G100200
		POTRI.001G055100
		POTRI.010G028800
		POTRI.017G000300
		POTRI.006G263300
		POTRI.007G014300
		POTRI.009G051100
		POTRI.012G033000
		POTRI.001G367100
		POTRI.005G211000
		POTRI.019G010400
		POTRI.014G166200
		POTRI.001G367400
		POTRI.003G222700
		POTRI.009G085100
		POTRI.012G096400
		POTRI.001G323200
		POTRI.002G140300
		POTRI.002G163000
		POTRI.008G064900
		POTRI.005G242700
		POTRI.006G072900
		POTRI.019G120900
		POTRI.010G038900
		POTRI.001G193100
		POTRI.013G035800
		POTRI.008G107300
		POTRI.004G142800
		POTRI.002G260100
		POTRI.001G272800
		POTRI.002G240600
		POTRI.011G098300
		POTRI.019G087900
		POTRI.011G138400
		POTRI.001G334300
		POTRI.017G125200
		POTRI.002G109200
		POTRI.011G094800
		POTRI.008G171600
		POTRI.019G036000
		POTRI.008G135100
		POTRI.006G093000
		POTRI.008G025800
		POTRI.012G131000
		POTRI.004G224000
		POTRI.015G072400
		POTRI.001G019100
		POTRI.010G038700
		POTRI.003G195300
		POTRI.018G028600
		POTRI.012G094300
		POTRI.T026600
		POTRI.006G056200
		POTRI.009G044600
		POTRI.T071600
		POTRI.014G123000
		POTRI.018G057600
		POTRI.002G198300
		POTRI.013G001200
		POTRI.019G019500
		POTRI.007G003400
		POTRI.010G207700
		POTRI.015G056000
		POTRI.006G136700
		POTRI.007G085900
		POTRI.002G095600
		POTRI.004G103800
		POTRI.006G165100
		POTRI.018G113100
		POTRI.013G041000
		POTRI.016G006200
		POTRI.004G015300
		POTRI.017G064800
		POTRI.010G088200
		POTRI.002G016200
		POTRI.015G080000
		POTRI.017G051500
		POTRI.018G008200
		POTRI.010G113300
		POTRI.006G217200
		POTRI.013G126000
		POTRI.011G025700
		POTRI.005G243000
		POTRI.003G018600
		POTRI.001G027100
		POTRI.014G032300
		POTRI.018G105300
		POTRI.003G073500
		POTRI.012G049600
		POTRI.003G207200
		POTRI.003G034900
		POTRI.008G105300
		POTRI.008G199100
		POTRI.001G310900
		POTRI.001G235500
		POTRI.001G056700
		POTRI.015G050800
		POTRI.002G036800
		POTRI.002G194000
		POTRI.001G408200
		POTRI.015G131800
		POTRI.010G174800
		POTRI.002G120400
		POTRI.015G096900
		POTRI.010G245200
		POTRI.019G079300
		POTRI.002G188700
		POTRI.012G088900
		POTRI.015G047900
		POTRI.014G073300
		POTRI.001G117400
		POTRI.008G085600
		POTRI.001G190800
		POTRI.002G107600
		POTRI.006G167800
		POTRI.005G260100
		POTRI.014G119100
		POTRI.004G189900
		POTRI.006G062800
		POTRI.003G037600
		POTRI.005G021000
		POTRI.002G250500
