# Supplementary material for: Abiotic Stresses Modulate Landscape of Poplar Transcriptome via Alternative Splicing, Differential Intron Retention, and Isoform Ratio Switching
Source: Front Plant Sci. 2018 Feb 12;9:5. doi: 10.3389/fpls.2018.00005 (PMC5816337; doi:10.3389/fpls.2018.00005)
Supplement: Supplementary file 1 [file Data_Sheet_1.zip › Supplementary file 1-16/Supplementary file 15.xlsx]

## Sheet: multi-DIRs_Genes
Leaf-st-drought		Leaf-pr-drought		Leaf-st-salt		Leaf-pr-salt		Leaf-st-heat		Leaf-pr-heat		Leaf-st-cold		Leaf-pr-cold		Root-st-drought		Root-pr-drought		Root-st-salt		Root-pr-salt		Root-st-heat		Root-pr-heat		Root-st-cold		Root-pr-cold		Xylem-st-drought		Xylem-pr-drought		Xylem-st-salt		Xylem-pr-salt		Xylem-st-heat		Xylem-pr-heat		Xylem-st-cold		Xylem-pr-cold
Gene ID	Number of DiffIR events	Gene ID	Number of DiffIR events	Gene ID	Number of DiffIR events	Gene ID	Number of DiffIR events	Gene ID	Number of DiffIR events	Gene ID	Number of DiffIR events	Gene ID	Number of DiffIR events	Gene ID	Number of DiffIR events	Gene ID	Number of DiffIR events	Gene ID	Number of DiffIR events	Gene ID	Number of DiffIR events	Gene ID	Number of DiffIR events	Gene ID	Number of DiffIR events	Gene ID	Number of DiffIR events	Gene ID	Number of DiffIR events	Gene ID	Number of DiffIR events	Gene ID	Number of DiffIR events	Gene ID	Number of DiffIR events	Gene ID	Number of DiffIR events	Gene ID	Number of DiffIR events	Gene ID	Number of DiffIR events	Gene ID	Number of DiffIR events	Gene ID	Number of DiffIR events	Gene ID	Number of DiffIR events
POTRI.001G015600	2	POTRI.001G015600	2	POTRI.001G077600	2	POTRI.003G089300	2	POTRI.001G204300	3	POTRI.001G204300	3	POTRI.001G077600	2	POTRI.001G102100	2	POTRI.006G102800	2	POTRI.001G088800	2	POTRI.002G102500	2	N/A	0	POTRI.002G180800	2	POTRI.001G050000	2	POTRI.006G102800	2	POTRI.001G237000	2	POTRI.001G036900	2	POTRI.001G036900	2	POTRI.001G088800	3	POTRI.001G088800	4	POTRI.001G036900	2	POTRI.001G222200	2	POTRI.001G068100	2	POTRI.001G026500	2
POTRI.001G204300	2	POTRI.003G089300	2	POTRI.001G204300	3	POTRI.003G125800	2	POTRI.002G162600	2	POTRI.010G041200	2	POTRI.002G162600	2	POTRI.004G085400	2			POTRI.001G325100	2					POTRI.003G171700	2	POTRI.002G014700	2	POTRI.008G203400	2	POTRI.017G108500	2	POTRI.001G270600	3	POTRI.001G088800	3	POTRI.001G416500	2	POTRI.001G105900	2	POTRI.001G050000	2	POTRI.001G278500	2	POTRI.003G141900	2	POTRI.001G088800	2
POTRI.002G162600	2	POTRI.008G025900	4	POTRI.001G289400	2	POTRI.003G166500	2	POTRI.002G180400	2	POTRI.011G010300	2	POTRI.010G232200	4	POTRI.006G048400	2			POTRI.002G102500	4					POTRI.006G235200	2	POTRI.002G102500	3	POTRI.011G048500	2			POTRI.001G304800	3	POTRI.001G092900	2	POTRI.002G018600	2	POTRI.001G167700	2	POTRI.001G068100	2	POTRI.002G231900	2	POTRI.003G173300	2	POTRI.001G102100	2
POTRI.003G089300	2	POTRI.008G088500	2	POTRI.001G412900	2	POTRI.006G019800	2	POTRI.008G088500	2	POTRI.014G072000	3	POTRI.014G159000	3	POTRI.013G062300	2			POTRI.003G171700	2					POTRI.008G025900	2	POTRI.003G071300	2	POTRI.011G167300	2			POTRI.001G325100	2	POTRI.001G304800	4	POTRI.002G102500	2	POTRI.001G296500	2	POTRI.001G198000	2	POTRI.003G141900	4	POTRI.004G059000	2	POTRI.004G236100	2
POTRI.005G106400	2	POTRI.011G167300	2	POTRI.001G438700	2	POTRI.006G141700	3	POTRI.008G189100	2	POTRI.014G122000	2			POTRI.014G122000	2			POTRI.004G135300	2					POTRI.009G038300	2	POTRI.006G102800	2	POTRI.014G020500	2			POTRI.002G034400	2	POTRI.002G081400	2	POTRI.003G141900	2	POTRI.001G325100	2	POTRI.001G304800	4	POTRI.004G106800	2	POTRI.004G067000	2	POTRI.005G105600	2
POTRI.006G019800	2	POTRI.013G062300	2	POTRI.004G085400	6	POTRI.008G087100	2	POTRI.009G041700	2	POTRI.017G000900	2			POTRI.014G159000	3			POTRI.006G021600	2					POTRI.013G059300	2	POTRI.013G059300	2					POTRI.002G162600	2	POTRI.002G092700	3	POTRI.004G059000	2	POTRI.001G335300	3	POTRI.003G101600	2	POTRI.004G236100	2	POTRI.005G257900	2	POTRI.005G167400	2
POTRI.006G136400	2			POTRI.006G141700	3	POTRI.008G121000	2	POTRI.011G010300	2	POTRI.018G089200	2			POTRI.015G009400	2			POTRI.008G041800	2					POTRI.014G055300	2	POTRI.014G072000	3					POTRI.002G222700	2	POTRI.002G102500	4	POTRI.004G149100	2	POTRI.002G102500	4	POTRI.003G171500	2	POTRI.006G009200	3	POTRI.006G021600	2	POTRI.005G169100	2
POTRI.008G031700	2			POTRI.008G087100	2	POTRI.014G024100	2	POTRI.014G072000	3					POTRI.016G098500	2			POTRI.010G142600	2					POTRI.016G089500	3	POTRI.014G080000	3					POTRI.003G173300	2	POTRI.002G162600	2	POTRI.005G005900	3	POTRI.002G107700	2	POTRI.007G017100	2	POTRI.006G222200	2	POTRI.006G064800	2	POTRI.006G056300	5
POTRI.008G088500	2			POTRI.008G189400	2	POTRI.014G122000	3	POTRI.014G122000	2					POTRI.019G043300	2			POTRI.014G055300	2													POTRI.005G082000	2	POTRI.003G141900	2	POTRI.005G257900	2	POTRI.003G101600	2	POTRI.008G006500	2	POTRI.007G017100	3	POTRI.006G087100	2	POTRI.006G139400	2
POTRI.009G034900	2			POTRI.014G122000	3	POTRI.014G159000	2	POTRI.014G159000	2									POTRI.014G080000	3													POTRI.006G102800	2	POTRI.004G135300	2	POTRI.006G139400	2	POTRI.003G138600	2	POTRI.008G025900	4	POTRI.007G083400	2	POTRI.006G139400	2	POTRI.008G087700	2
POTRI.009G038300	2			POTRI.014G159000	2	POTRI.015G009400	2	POTRI.017G000900	2									POTRI.016G131800	2													POTRI.006G120400	2	POTRI.004G143400	3	POTRI.009G095800	2	POTRI.003G141900	4	POTRI.009G011100	2	POTRI.008G155900	2	POTRI.008G073300	2	POTRI.009G051100	2
POTRI.009G124100	2			POTRI.014G198400	2																											POTRI.006G124800	2	POTRI.004G161100	2	POTRI.009G138900	2	POTRI.004G135300	2	POTRI.010G142600	2	POTRI.008G203400	4	POTRI.008G203400	2	POTRI.010G137300	2
POTRI.010G232200	3			POTRI.015G009400	2																											POTRI.006G139400	3	POTRI.005G257900	2	POTRI.010G038700	2	POTRI.004G143400	2	POTRI.011G087200	2	POTRI.009G064800	2	POTRI.010G067100	4	POTRI.012G034400	2
POTRI.011G167300	2			POTRI.016G098500	2																											POTRI.006G181900	3	POTRI.007G039100	2	POTRI.010G067100	3	POTRI.004G149100	2	POTRI.011G122700	2	POTRI.009G133600	4	POTRI.011G122900	2	POTRI.012G080000	2
POTRI.013G062300	2			POTRI.019G043300	2																											POTRI.009G133600	3	POTRI.008G111200	2	POTRI.010G128300	2	POTRI.005G020300	3	POTRI.012G006400	2	POTRI.009G138900	2	POTRI.011G167300	2	POTRI.013G011200	2
POTRI.014G098600	2																															POTRI.010G067100	3	POTRI.008G128800	2	POTRI.011G122900	2	POTRI.005G235700	2	POTRI.013G061800	2	POTRI.009G141400	2			POTRI.017G000100	2
POTRI.015G061900	2																															POTRI.012G006400	2	POTRI.012G018600	2	POTRI.015G009400	2	POTRI.005G257900	2	POTRI.014G196900	4	POTRI.010G067100	2
POTRI.016G002300	3																															POTRI.015G009400	2	POTRI.013G061800	3	POTRI.T004700	2	POTRI.006G021600	2	POTRI.015G034700	2	POTRI.010G153500	2
POTRI.017G095600	2																															POTRI.015G035000	3	POTRI.014G080000	3			POTRI.006G102800	2	POTRI.017G114000	3	POTRI.011G087200	3
																																POTRI.T059900	5	POTRI.014G096200	2			POTRI.006G139400	3			POTRI.014G035800	2
																																		POTRI.014G115500	2			POTRI.006G226400	3			POTRI.017G114000	2
																																		POTRI.015G009400	2			POTRI.006G226500	2			POTRI.018G083500	2
																																		POTRI.016G109700	2			POTRI.008G159500	2			POTRI.019G130700	2
																																		POTRI.018G095200	2			POTRI.009G066100	3
																																		POTRI.019G039700	2			POTRI.010G067100	6
																																		POTRI.019G130700	2			POTRI.012G007500	2
																																		POTRI.T059900	4			POTRI.013G153400	2
																																		POTRI.T143600	2			POTRI.014G043100	2
																																						POTRI.014G096200	2
																																						POTRI.016G019200	2
																																						POTRI.017G145700	2
																																						POTRI.019G128600	3
																																						POTRI.T035300	2
