# Supplementary material for: Abiotic Stresses Modulate Landscape of Poplar Transcriptome via Alternative Splicing, Differential Intron Retention, and Isoform Ratio Switching
Source: Front Plant Sci. 2018 Feb 12;9:5. doi: 10.3389/fpls.2018.00005 (PMC5816337; doi:10.3389/fpls.2018.00005)
Supplement: Supplementary file 1 [file Data_Sheet_1.zip › Supplementary file 1-16/Supplementary file 16.xlsx]

## Sheet: Super-responsive-DIIRs
Drought (combined)	Salt (combined)	Treatments	Intersect	Intersect Genes
POTRI.001G015600	POTRI.001G077600	Cold, Drought, Heat, Salt	3	POTRI.010G067100
POTRI.001G204300	POTRI.001G204300			POTRI.003G141900
POTRI.002G162600	POTRI.001G289400			POTRI.006G102800
POTRI.003G089300	POTRI.001G412900
POTRI.005G106400	POTRI.001G438700	Drought, Heat, Salt	2	POTRI.001G204300
POTRI.006G019800	POTRI.004G085400			POTRI.002G102500
POTRI.006G136400	POTRI.006G141700
POTRI.008G031700	POTRI.008G087100	Cold, Drought, Salt	5	POTRI.005G257900
POTRI.008G088500	POTRI.008G189400			POTRI.015G009400
POTRI.009G034900	POTRI.014G122000			POTRI.006G021600
POTRI.009G038300	POTRI.014G159000			POTRI.006G139400
POTRI.009G124100	POTRI.014G198400			POTRI.001G088800
POTRI.010G232200	POTRI.015G009400
POTRI.011G167300	POTRI.016G098500	Cold, Drought, Heat	1	POTRI.002G162600
POTRI.013G062300	POTRI.019G043300
POTRI.014G098600	POTRI.003G089300	Cold, Heat, Salt	2	POTRI.014G159000
POTRI.015G061900	POTRI.003G125800			POTRI.014G122000
POTRI.016G002300	POTRI.003G166500
POTRI.017G095600	POTRI.006G019800	Drought, Salt	6	POTRI.014G096200
POTRI.001G015600	POTRI.006G141700			POTRI.001G325100
POTRI.003G089300	POTRI.008G087100			POTRI.006G019800
POTRI.008G025900	POTRI.008G121000			POTRI.004G143400
POTRI.008G088500	POTRI.014G024100			POTRI.003G089300
POTRI.011G167300	POTRI.014G122000			POTRI.004G135300
POTRI.013G062300	POTRI.014G159000
POTRI.006G102800	POTRI.015G009400	Drought, Heat	13	POTRI.003G171700
POTRI.001G088800	POTRI.002G102500			POTRI.008G025900
POTRI.001G325100	POTRI.001G088800			POTRI.019G130700
POTRI.002G102500	POTRI.001G416500			POTRI.012G006400
POTRI.003G171700	POTRI.002G018600			POTRI.009G038300
POTRI.004G135300	POTRI.002G102500			POTRI.001G304800
POTRI.006G021600	POTRI.003G141900			POTRI.014G055300
POTRI.008G041800	POTRI.004G059000			POTRI.001G036900
POTRI.010G142600	POTRI.004G149100			POTRI.010G142600
POTRI.014G055300	POTRI.005G005900			POTRI.014G080000
POTRI.014G080000	POTRI.005G257900			POTRI.009G133600
POTRI.016G131800	POTRI.006G139400			POTRI.013G061800
POTRI.001G036900	POTRI.009G095800			POTRI.008G088500
POTRI.001G270600	POTRI.009G138900
POTRI.001G304800	POTRI.010G038700	Cold Drought	4	POTRI.010G232200
POTRI.001G325100	POTRI.010G067100			POTRI.003G173300
POTRI.002G034400	POTRI.010G128300			POTRI.011G167300
POTRI.002G162600	POTRI.011G122900			POTRI.013G062300
POTRI.002G222700	POTRI.015G009400
POTRI.003G173300	POTRI.T004700	Heat Salt	2	POTRI.003G101600
POTRI.005G082000	POTRI.001G088800			POTRI.009G138900
POTRI.006G102800	POTRI.001G105900
POTRI.006G120400	POTRI.001G167700	Cold Salt	6	POTRI.004G059000
POTRI.006G124800	POTRI.001G296500			POTRI.011G122900
POTRI.006G139400	POTRI.001G325100			POTRI.016G098500
POTRI.006G181900	POTRI.001G335300			POTRI.004G085400
POTRI.009G133600	POTRI.002G102500			POTRI.019G043300
POTRI.010G067100	POTRI.002G107700			POTRI.001G077600
POTRI.012G006400	POTRI.003G101600
POTRI.015G009400	POTRI.003G138600	Cold Heat	3	POTRI.001G068100
POTRI.015G035000	POTRI.003G141900			POTRI.004G236100
POTRI.T059900	POTRI.004G135300			POTRI.008G203400
POTRI.001G036900	POTRI.004G143400
POTRI.001G088800	POTRI.004G149100	Drought	34	POTRI.005G082000
POTRI.001G092900	POTRI.005G020300			POTRI.006G120400
POTRI.001G304800	POTRI.005G235700			POTRI.014G115500
POTRI.002G081400	POTRI.005G257900			POTRI.015G035000
POTRI.002G092700	POTRI.006G021600			POTRI.006G181900
POTRI.002G102500	POTRI.006G102800			POTRI.004G161100
POTRI.002G162600	POTRI.006G139400			POTRI.001G270600
POTRI.003G141900	POTRI.006G226400			POTRI.002G092700
POTRI.004G135300	POTRI.006G226500			POTRI.009G034900
POTRI.004G143400	POTRI.008G159500			POTRI.T059900
POTRI.004G161100	POTRI.009G066100			POTRI.014G098600
POTRI.005G257900	POTRI.010G067100			POTRI.008G111200
POTRI.007G039100	POTRI.012G007500			POTRI.008G041800
POTRI.008G111200	POTRI.013G153400			POTRI.018G095200
POTRI.008G128800	POTRI.014G043100			POTRI.002G034400
POTRI.012G018600	POTRI.014G096200			POTRI.017G095600
POTRI.013G061800	POTRI.016G019200			POTRI.016G002300
POTRI.014G080000	POTRI.017G145700			POTRI.008G031700
POTRI.014G096200	POTRI.019G128600			POTRI.015G061900
POTRI.014G115500	POTRI.T035300			POTRI.002G081400
POTRI.015G009400				POTRI.016G109700
POTRI.016G109700				POTRI.016G131800
POTRI.018G095200				POTRI.001G015600
POTRI.019G039700				POTRI.001G092900
POTRI.019G130700				POTRI.006G124800
POTRI.T059900				POTRI.002G222700
POTRI.T143600				POTRI.005G106400
				POTRI.007G039100
				POTRI.006G136400
				POTRI.T143600
				POTRI.019G039700
				POTRI.009G124100
				POTRI.008G128800
				POTRI.012G018600
		Salt	38	POTRI.005G005900
				POTRI.014G043100
				POTRI.004G149100
				POTRI.008G159500
				POTRI.008G087100
				POTRI.003G166500
				POTRI.009G095800
				POTRI.006G141700
				POTRI.009G066100
				POTRI.006G226400
				POTRI.001G289400
				POTRI.001G335300
				POTRI.010G128300
				POTRI.001G296500
				POTRI.001G167700
				POTRI.013G153400
				POTRI.014G198400
				POTRI.014G024100
				POTRI.001G105900
				POTRI.001G416500
				POTRI.019G128600
				POTRI.002G018600
				POTRI.005G235700
				POTRI.001G412900
				POTRI.002G107700
				POTRI.016G019200
				POTRI.T035300
				POTRI.006G226500
				POTRI.003G125800
				POTRI.008G189400
				POTRI.012G007500
				POTRI.001G438700
				POTRI.017G145700
				POTRI.T004700
				POTRI.010G038700
				POTRI.005G020300
				POTRI.003G138600
				POTRI.008G121000
		Heat	38	POTRI.006G009200
				POTRI.004G106800
				POTRI.006G222200
				POTRI.008G006500
				POTRI.001G198000
				POTRI.014G072000
				POTRI.002G180400
				POTRI.011G122700
				POTRI.017G114000
				POTRI.003G171500
				POTRI.007G083400
				POTRI.001G222200
				POTRI.011G010300
				POTRI.018G083500
				POTRI.011G087200
				POTRI.008G189100
				POTRI.006G235200
				POTRI.009G064800
				POTRI.015G034700
				POTRI.010G153500
				POTRI.016G089500
				POTRI.007G017100
				POTRI.002G014700
				POTRI.017G000900
				POTRI.014G196900
				POTRI.010G041200
				POTRI.009G141400
				POTRI.001G278500
				POTRI.009G011100
				POTRI.014G035800
				POTRI.003G071300
				POTRI.013G059300
				POTRI.008G155900
				POTRI.018G089200
				POTRI.002G180800
				POTRI.001G050000
				POTRI.009G041700
				POTRI.002G231900
		Cold	22	POTRI.006G064800
				POTRI.017G108500
				POTRI.011G048500
				POTRI.017G000100
				POTRI.006G056300
				POTRI.001G026500
				POTRI.004G067000
				POTRI.001G237000
				POTRI.014G020500
				POTRI.012G034400
				POTRI.005G169100
				POTRI.001G102100
				POTRI.010G137300
				POTRI.008G087700
				POTRI.006G087100
				POTRI.013G011200
				POTRI.005G105600
				POTRI.012G080000
				POTRI.006G048400
				POTRI.005G167400
				POTRI.008G073300
				POTRI.009G051100
