# Supplementary material for: Abiotic Stresses Modulate Landscape of Poplar Transcriptome via Alternative Splicing, Differential Intron Retention, and Isoform Ratio Switching
Source: Front Plant Sci. 2018 Feb 12;9:5. doi: 10.3389/fpls.2018.00005 (PMC5816337; doi:10.3389/fpls.2018.00005)
Supplement: Supplementary file 1 [file Data_Sheet_1.zip › Supplementary file 1-16/Supplementary file 2.xlsx]

## Sheet: Sheet1
Sample	Sample_abbreviation	Tissue	Treatment	Treatment_info
Control-1-Leaf	DCL1	Leaf	Control-1	Control-27 degrees C, 12h light, 300 micromoles
Control-2-Leaf	DCL2	Leaf	Control-2	Control-27 degrees C, 12h light, 300 micromoles
Control-3-Leaf	DCL3	Leaf	Control-3	Control-27 degrees C, 12h light, 300 micromoles
Control-1-Xylem	DCX1	Xylem	Control-1	Control-27 degrees C, 12h light, 300 micromoles
Control-2-Xylem	DCX2	Xylem	Control-2	Control-27 degrees C, 12h light, 300 micromoles
Control-3-Xylem	DCX3	Xylem	Control-3	Control-27 degrees C, 12h light, 300 micromoles
Control-1-Root	DCR1	Root	Control-1	Control-27 degrees C, 12h light, 300 micromoles
Control-2-Root	DCR2	Root	Control-2	Control-27 degrees C, 12h light, 300 micromoles
Control-3-Root	DCR3	Root	Control-3	Control-27 degrees C, 12h light, 300 micromoles
Shot-term drought-1-Leaf	DIWL1	Leaf	Shot-term drought-1	At initial wilting (5 days after witholding water)
Shot-term drought-2-Leaf	DIWL2	Leaf	Shot-term drought-2	At initial wilting (5 days after witholding water)
Shot-term drought-3-Leaf	DIWL3	Leaf	Shot-term drought-3	At initial wilting (5 days after witholding water)
Shot-term drought-1-Xylem	DIWX1	Xylem	Shot-term drought-1	At initial wilting (5 days after witholding water)
Shot-term drought-2-Xylem	DIWX2	Xylem	Shot-term drought-2	At initial wilting (5 days after witholding water)
Shot-term drought-3-Xylem	DIWX3	Xylem	Shot-term drought-3	At initial wilting (5 days after witholding water)
Shot-term drought-1-Root	DIWR1	Root	Shot-term drought-1	At initial wilting (5 days after witholding water)
Shot-term drought-2-Root	DIWR2	Root	Shot-term drought-2	At initial wilting (5 days after witholding water)
Shot-term drought-3-Root	DIWR3	Root	Shot-term drought-3	At initial wilting (5 days after witholding water)
Prolonged drought-1-Leaf	DEXL1	Leaf	Prolonged drought-1	7 days after initial wilt
Prolonged drought-2-Leaf	DEXL2	Leaf	Prolonged drought-2	7 days after initial wilt
Prolonged drought-3-Leaf	DEXL3	Leaf	Prolonged drought-3	7 days after initial wilt
Prolonged drought-1-Xylem	DEXX1	Xylem	Prolonged drought-1	7 days after initial wilt
Prolonged drought-2-Xylem	DEXX2	Xylem	Prolonged drought-2	7 days after initial wilt
Prolonged drought-3-Xylem	DEXX3	Xylem	Prolonged drought-3	7 days after initial wilt
Prolonged drought-1-Root	DEXR1	Root	Prolonged drought-1	7 days after initial wilt
Prolonged drought-2-Root	DEXR2	Root	Prolonged drought-2	7 days after initial wilt
Prolonged drought-3-Root	DEXR3	Root	Prolonged drought-3	7 days after initial wilt
Shot-term heat-1-Leaf	H12HL1	Leaf	Shot-term heat-1	12 h at 39 degrees C
Shot-term heat-2-Leaf	H12HL2	Leaf	Shot-term heat-2	12 h at 39 degrees C
Shot-term heat-3-Leaf	H12HL3	Leaf	Shot-term heat-3	12 h at 39 degrees C
Shot-term heat-1-Xylem	H12HX1	Xylem	Shot-term heat-1	12 h at 39 degrees C
Shot-term heat-2-Xylem	H12HX2	Xylem	Shot-term heat-2	12 h at 39 degrees C
Shot-term heat-3-Xylem	H12HX3	Xylem	Shot-term heat-3	12 h at 39 degrees C
Shot-term heat-1-Root	H12HR1	Root	Shot-term heat-1	12 h at 39 degrees C
Shot-term heat-2-Root	H12HR2	Root	Shot-term heat-2	12 h at 39 degrees C
Shot-term heat-3-Root	H12HR3	Root	Shot-term heat-3	12 h at 39 degrees C
Prolonged heat-1-Leaf	HEXL1	Leaf	Prolonged heat-1	7 days at 39 degrees C
Prolonged heat-2-Leaf	HEXL2	Leaf	Prolonged heat-2	7 days at 39 degrees C
Prolonged heat-3-Leaf	HEXL3	Leaf	Prolonged heat-3	7 days at 39 degrees C
Prolonged heat-1-Xylem	HEXX1	Xylem	Prolonged heat-1	7 days at 39 degrees C
Prolonged heat-2-Xylem	HEXX2	Xylem	Prolonged heat-2	7 days at 39 degrees C
Prolonged heat-3-Xylem	HEXX3	Xylem	Prolonged heat-3	7 days at 39 degrees C
Prolonged heat-1-Root	HEXR1	Root	Prolonged heat-1	7 days at 39 degrees C
Prolonged heat-2-Root	HEXR2	Root	Prolonged heat-2	7 days at 39 degrees C
Prolonged heat-3-Root	HEXR3	Root	Prolonged heat-3	7 days at 39 degrees C
Shot-term salt-1-Leaf	S24HL1	Leaf	Shot-term salt-1	24h after 100mM NaCl
Shot-term salt-2-Leaf	S24HL2	Leaf	Shot-term salt-2	24h after 100mM NaCl
Shot-term salt-3-Leaf	S24HL3	Leaf	Shot-term salt-3	24h after 100mM NaCl
Shot-term salt-1-Xylem	S24HX1	Xylem	Shot-term salt-1	24h after 100mM NaCl
Shot-term salt-2-Xylem	S24HX2	Xylem	Shot-term salt-2	24h after 100mM NaCl
Shot-term salt-3-Xylem	S24HX3	Xylem	Shot-term salt-3	24h after 100mM NaCl
Shot-term salt-1-Root	S24HR1	Root	Shot-term salt-1	24h after 100mM NaCl
Shot-term salt-2-Root	S24HR2	Root	Shot-term salt-2	24h after 100mM NaCl
Shot-term salt-3-Root	S24HR3	Root	Shot-term salt-3	24h after 100mM NaCl
Prolonged salt-1-Leaf	SEXL1	Leaf	Prolonged salt-1	7 days after 100mM NaCl
Prolonged salt-2-Leaf	SEXL2	Leaf	Prolonged salt-2	7 days after 100mM NaCl
Prolonged salt-3-Leaf	SEXL3	Leaf	Prolonged salt-3	7 days after 100mM NaCl
Prolonged salt-1-Xylem	SEXX1	Xylem	Prolonged salt-1	7 days after 100mM NaCl
Prolonged salt-2-Xylem	SEXX2	Xylem	Prolonged salt-2	7 days after 100mM NaCl
Prolonged salt-3-Xylem	SEXX3	Xylem	Prolonged salt-3	7 days after 100mM NaCl
Prolonged salt-1-Root	SEXR1	Root	Prolonged salt-1	7 days after 100mM NaCl
Prolonged salt-2-Root	SEXR2	Root	Prolonged salt-2	7 days after 100mM NaCl
Prolonged salt-3-Root	SEXR3	Root	Prolonged salt-3	7 days after 100mM NaCl
Shot-term cold-1-Leaf	C24HL1	Leaf	Shot-term cold-1	24 h after temp cycling (night 4C, day 12C)
Shot-term cold-2-Leaf	C24HL2	Leaf	Shot-term cold-2	24 h after temp cycling (night 4C, day 12C)
Shot-term cold-3-Leaf	C24HL3	Leaf	Shot-term cold-3	24 h after temp cycling (night 4C, day 12C)
Shot-term cold-1-Xylem	C24HX1	Xylem	Shot-term cold-1	24 h after temp cycling (night 4C, day 12C)
Shot-term cold-2-Xylem	C24HX2	Xylem	Shot-term cold-2	24 h after temp cycling (night 4C, day 12C)
Shot-term cold-3-Xylem	C24HX3	Xylem	Shot-term cold-3	24 h after temp cycling (night 4C, day 12C)
Shot-term cold-1-Root	C24HR1	Root	Shot-term cold-1	24 h after temp cycling (night 4C, day 12C)
Shot-term cold-2-Root	C24HR2	Root	Shot-term cold-2	24 h after temp cycling (night 4C, day 12C)
Shot-term cold-3-Root	C24HR3	Root	Shot-term cold-3	24 h after temp cycling (night 4C, day 12C)
Prolonged cold-1-Leaf	CEXL1	Leaf	Prolonged cold-1	7 days after temp cycling (night 4C, day 12C)
Prolonged cold-2-Leaf	CEXL2	Leaf	Prolonged cold-2	7 days after temp cycling (night 4C, day 12C)
Prolonged cold-3-Leaf	CEXL3	Leaf	Prolonged cold-3	7 days after temp cycling (night 4C, day 12C)
Prolonged cold-1-Xylem	CEXX1	Xylem	Prolonged cold-1	7 days after temp cycling (night 4C, day 12C)
Prolonged cold-2-Xylem	CEXX2	Xylem	Prolonged cold-2	7 days after temp cycling (night 4C, day 12C)
Prolonged cold-3-Xylem	CEXX3	Xylem	Prolonged cold-3	7 days after temp cycling (night 4C, day 12C)
Prolonged cold-1-Root	CEXR1	Root	Prolonged cold-1	7 days after temp cycling (night 4C, day 12C)
Prolonged cold-2-Root	CEXR2	Root	Prolonged cold-2	7 days after temp cycling (night 4C, day 12C)
Prolonged cold-3-Root	CEXR3	Root	Prolonged cold-3	7 days after temp cycling (night 4C, day 12C)
