# Supplementary material for: Abiotic Stresses Modulate Landscape of Poplar Transcriptome via Alternative Splicing, Differential Intron Retention, and Isoform Ratio Switching
Source: Front Plant Sci. 2018 Feb 12;9:5. doi: 10.3389/fpls.2018.00005 (PMC5816337; doi:10.3389/fpls.2018.00005)
Supplement: Supplementary file 1 [file Data_Sheet_1.zip › Supplementary file 1-16/Supplementary file 3.xlsx]

## Sheet: stats
	Iso-seq aligned reads by tisuue/treatment
Tissue type	Control	Stress	Total
Leaf	154882	162714	317596
Root	117467	182319	299786
Xylem	184101	175153	359254
Total	456450	520186	976636
	Aligned reads by library and read type
Library	Read type*	numReads/(3'end nfl reads)	Aligned Reads
Leaf_control_pool_1-2k	flnc	51254	49747
Leaf_control_pool_1-2k	nfl	27681/7206	6454
Leaf_control_pool_2-3k	flnc	30776	30067
Leaf_control_pool_2-3k	nfl	20255/5055	4491
Leaf_control_pool_3-6k	flnc	29415	28809
Leaf_control_pool_3-6k	nfl	62880/13656	11063
Leaf_control_pool_5-10k	flnc	13795	12215
Leaf_control_pool_5-10k	nfl	79427/16901	12036
Leaf_stress_pool_1-2k	flnc	46085	45290
Leaf_stress_pool_1-2k	nfl	54650/12468	9349
Leaf_stress_pool_2-3k	flnc	27674	27373
Leaf_stress_pool_2-3k	nfl	16554/5270	3853
Leaf_stress_pool_3-6k	flnc	30411	29573
Leaf_stress_pool_3-6k	nfl	63765/16700	14169
Leaf_stress_pool_5-10k	flnc	20876	19508
Leaf_stress_pool_5-10k	nfl	65230/16588	13599
Root_control_pool_1-2k	flnc	53172	51454
Root_control_pool_1-2k	nfl	35323/9589	8538
Root_control_pool_2-3k	flnc	21405	21054
Root_control_pool_2-3k	nfl	11755/3551	2249
Root_control_pool_3-6k	flnc	12435	12211
Root_control_pool_3-6k	nfl	12638/3181	2946
Root_control_pool_5-10k	flnc	4762	3766
Root_control_pool_5-10k	nfl	83063/17528	15249
Root_stress_pool_1-2k	flnc	43945	41727
Root_stress_pool_1-2k	nfl	58316/12282	9591
Root_stress_pool_2-3k	flnc	50819	49564
Root_stress_pool_2-3k	nfl	46155/13460	11629
Root_stress_pool_3-6k	flnc	29089	27763
Root_stress_pool_3-6k	nfl	65434/10710	8644
Root_stress_pool_5-10k	flnc	25058	21358
Root_stress_pool_5-10k	nfl	69375/18216	12043
Xylem_control_pool_1-2k	flnc	70746	69032
Xylem_control_pool_1-2k	nfl	43965/12025	10740
Xylem_control_pool_2-3k	flnc	27817	27186
Xylem_control_pool_2-3k	nfl	18737/5230	4513
Xylem_control_pool_3-6k	flnc	29895	29148
Xylem_control_pool_3-6k	nfl	66354/14501	12463
Xylem_control_pool_5-10k	flnc	18979	17954
Xylem_control_pool_5-10k	nfl	68439/16416	13065
Xylem_stress_pool_1-2k	flnc	42184	40690
Xylem_stress_pool_1-2k	nfl	48539/11748	9809
Xylem_stress_pool_2-3k	flnc	49335	48307
Xylem_stress_pool_2-3k	nfl	46304/12987	11770
Xylem_stress_pool_3-6k	flnc	27435	27058
Xylem_stress_pool_3-6k	nfl	50229/9424	7424
Xylem_stress_pool_5-10k	flnc	17868	17055
Xylem_stress_pool_5-10k	nfl	65473/15366	13040
* flnc - full-lengh non-chimeric reads; nfl - non-full-lengh reads			Total aligned reads: 976,636
