# Supplementary material for: Abiotic Stresses Modulate Landscape of Poplar Transcriptome via Alternative Splicing, Differential Intron Retention, and Isoform Ratio Switching
Source: Front Plant Sci. 2018 Feb 12;9:5. doi: 10.3389/fpls.2018.00005 (PMC5816337; doi:10.3389/fpls.2018.00005)
Supplement: Supplementary file 1 [file Data_Sheet_1.zip › Supplementary file 1-16/Supplementary file 4.xlsx]

## Sheet: Sheet1
chromosome	minPos	maxPos	strand	expression	ASforms
Chr09	2722413	2728850	-	266	Alt3'
Chr10	21476431	21478129	+	2	Alt3'
Chr19	14991380	14994235	-	5	Alt3'
scaffold_136	30370	39509	-	7	Alt3'
scaffold_90	74423	78395	+	20	Alt3'
Chr01	2590815	2599349	+	58	Alt3',Alt5'
Chr08	3220609	3229255	+	107	Alt3',Alt5'
Chr08	16377112	16385729	+	135	Alt3',Alt5'
Chr15	2219904	2233024	+	4	Alt3',Alt5'
Chr15	3320620	3330743	+	10	Alt3',Alt5'
Chr16	919531	938300	-	8	Alt3',Alt5'
Chr17	9187318	9203707	+	85	Alt3',Alt5'
Chr19	3056404	3066927	+	68	Alt3',Alt5'
Chr01	35078386	35080046	-	4	Alt3',Alt5',AI,IR
Chr18	1576382	1583942	-	14	Alt3',Alt5',AI,IR,ES
Chr05	12174137	12189640	+	16	Alt3',Alt5',AltT
Chr11	17890138	17911331	+	17	Alt3',Alt5',AltT
Chr16	643080	653421	+	421	Alt3',Alt5',AltT
Chr11	17953823	17969934	+	34	Alt3',Alt5',AltT,IR,ES
Chr04	21982202	21990327	+	7	Alt3',IR
Chr06	1868236	1883918	+	32	Alt3',IR
Chr07	9007709	9011577	-	3	Alt3',IR
Chr14	6841838	6846011	-	3	Alt3',IR
Chr18	16593077	16594486	+	2	Alt3',IR
Chr18	901036	905621	-	4	Alt3',IR
Chr01	1588575	1596956	+	9	Alt3',IR,Alt5'
Chr01	22881047	22883609	+	11	Alt3',IR,Alt5'
Chr06	4863834	4871061	+	32	Alt3',IR,Alt5'
Chr06	27570582	27571797	-	6	Alt3',IR,Alt5'
Chr09	6764405	6766659	-	13	Alt3',IR,Alt5'
Chr11	7195562	7199984	+	4758	Alt3',IR,Alt5'
Chr14	11392587	11400086	+	5	Alt3',IR,Alt5'
Chr15	6717459	6727283	+	10	Alt3',IR,Alt5'
Chr18	15946182	15952124	+	14	Alt3',IR,Alt5'
scaffold_20	499819	503276	+	63	Alt3',IR,Alt5'
Chr10	8716964	8720831	+	14	Alt3',IR,ES
Chr01	6485892	6489565	-	14	Alt5'
Chr08	933456	935625	-	2	Alt5'
Chr10	20786336	20791459	-	30	Alt5'
scaffold_33	255933	259863	-	7	Alt5'
Chr05	3610710	3627421	+	6	Alt5',AltT
Chr10	2215265	2219433	+	4	Alt5',ES
Chr14	1837059	1871158	+	19	AI,Alt3',Alt5',AltT
Chr06	504783	519902	+	56	AI,Alt3',AltT
Chr16	13262904	13274871	+	27	AI,Alt3',IR
Chr01	42980820	42991830	-	3	AI,Alt3',ES
Chr02	5521527	5541995	+	6	AI,IR,AltT
Chr01	45057505	45087033	+	4	AltT
Chr04	1426930	1430905	+	199	AltT
Chr09	10655597	10669709	+	34	AltT
Chr14	1771437	1799675	+	55	AltT
Chr17	12311918	12323299	+	65	AltT
Chr18	11720339	11739594	+	5	AltT
Chr01	1804274	1807963	+	8	IR
Chr01	4076579	4083828	+	4	IR
Chr01	4417221	4422925	+	6	IR
Chr01	5227805	5231730	+	3	IR
Chr01	6496874	6500356	+	3	IR
Chr01	8191377	8193045	+	3	IR
Chr01	13941852	13951482	+	4	IR
Chr01	19763674	19766986	+	17	IR
Chr01	23294234	23301743	+	3	IR
Chr01	32565215	32573210	+	49	IR
Chr01	45411374	45416323	+	3	IR
Chr01	37611950	37613582	-	2	IR
Chr01	44337123	44338517	-	4	IR
Chr02	1684899	1686354	+	18	IR
Chr02	2922380	2928062	+	2	IR
Chr02	5976800	5980288	+	2	IR
Chr02	7313786	7320002	+	14	IR
Chr02	8056830	8060340	+	7	IR
Chr02	8063238	8074486	+	6	IR
Chr02	14883161	14886337	+	309	IR
Chr02	15242987	15250060	+	3	IR
Chr02	9251337	9255108	-	3	IR
Chr02	12860958	12864946	-	8	IR
Chr02	25037211	25044482	-	2	IR
Chr03	10011175	10015758	+	185	IR
Chr03	11218335	11222603	+	3	IR
Chr03	11424528	11429105	+	8	IR
Chr03	11484870	11486286	+	4	IR
Chr03	11923919	11927472	+	86	IR
Chr03	13355066	13363913	+	12	IR
Chr03	14016502	14019322	+	24	IR
Chr03	15389039	15389850	+	5	IR
Chr03	16518001	16519166	+	2	IR
Chr03	18687151	18689466	+	13	IR
Chr03	19029024	19035596	+	3	IR
Chr03	21336682	21342935	+	4	IR
Chr03	12479874	12482742	-	2	IR
Chr04	2220160	2227651	+	10	IR
Chr04	2021048	2022501	-	2	IR
Chr04	9026230	9029657	-	2	IR
Chr05	119491	120471	+	3	IR
Chr05	12834046	12840619	+	4	IR
Chr05	17663382	17669546	+	3	IR
Chr05	21353071	21359799	+	4	IR
Chr05	24753314	24757341	+	6	IR
Chr06	1307060	1311838	+	3	IR
Chr06	22340805	22351083	+	5	IR
Chr06	24320017	24327450	+	5	IR
Chr06	8619890	8628810	-	3	IR
Chr07	3794459	3796000	+	10	IR
Chr08	1362893	1375782	+	5	IR
Chr08	1820983	1823516	+	46	IR
Chr08	2150597	2156565	+	40	IR
Chr08	14046491	14052681	+	7	IR
Chr08	14847790	14849579	+	3	IR
Chr09	517730	521331	+	3	IR
Chr09	3081238	3088027	+	5	IR
Chr10	7918985	7924585	+	4	IR
Chr10	11976235	11980769	+	2	IR
Chr10	10749106	10752588	-	2	IR
Chr11	3686209	3688712	+	2	IR
Chr11	6491761	6500765	+	6	IR
Chr11	7203542	7207257	+	96	IR
Chr11	12454482	12459276	+	2	IR
Chr11	14769368	14773077	+	77	IR
Chr11	14917461	14921294	+	14	IR
Chr11	15344867	15362156	+	23	IR
Chr11	15622884	15626548	+	19	IR
Chr12	2169490	2173421	+	2	IR
Chr12	4735601	4736845	-	5	IR
Chr13	4078132	4089754	+	7	IR
Chr13	6587686	6589442	+	3	IR
Chr13	13767258	13771789	-	27	IR
Chr14	1168961	1172266	+	2	IR
Chr14	8042568	8054426	+	6	IR
Chr14	8086149	8087855	+	9	IR
Chr14	10117178	10120257	+	7	IR
Chr14	5820433	5825853	-	14	IR
Chr15	1845363	1846275	+	3	IR
Chr15	4056635	4058490	+	10	IR
Chr15	10480224	10482591	+	5	IR
Chr15	11705378	11707032	+	10	IR
Chr15	13729188	13744962	+	3	IR
Chr16	58841	64669	+	4	IR
Chr16	1937206	1939744	+	2	IR
Chr16	2554970	2558449	-	2	IR
Chr17	14516008	14519924	+	21	IR
Chr18	1072650	1080469	+	7	IR
Chr19	2949908	2951115	+	66	IR
Chr19	11887590	11894305	+	6	IR
scaffold_20	140239	143906	+	3	IR
scaffold_20	751023	753618	+	2	IR
scaffold_29	19641	25889	+	3	IR
scaffold_29	171658	175650	-	12	IR
scaffold_39	239883	244708	+	3	IR
scaffold_53	39219	45850	+	6	IR
scaffold_56	80720	84659	+	935	IR
scaffold_814	151	7554	+	3	IR
Chr01	28027876	28030330	-	4	IR,Alt5'
Chr03	3716757	3720740	-	7	IR,Alt5'
Chr05	15505547	15509032	-	5	IR,Alt5'
Chr06	4908017	4915192	-	3	IR,Alt5'
Chr13	8021333	8031858	+	4	IR,Alt5',AltT
Chr05	25089388	25095599	+	3	IR,Alt5',ES
Chr01	23191436	23200903	+	94	IR,AltT
Chr01	41627938	41637942	+	91	IR,AltT
Chr06	26629188	26637852	+	3	IR,AltT
Chr17	4078287	4091735	+	13	IR,AltT
Chr01	29103528	29111543	-	6	IR,AltT,ES
Chr13	9084464	9090710	+	14	IR,ES
Chr15	3253087	3257278	-	11	ES
Chr01	10010	12354	+	3
Chr01	18040	21306	+	1
Chr01	47264	51972	+	1
Chr01	57561	60197	+	1
Chr01	74117	76813	+	1
Chr01	78236	80230	+	1
Chr01	85502	86652	+	1
Chr01	116962	124001	+	2
Chr01	201070	201647	+	1
Chr01	201909	204495	+	3
Chr01	248272	249655	+	1
Chr01	258576	260045	+	2
Chr01	281986	287438	+	1
Chr01	291416	291701	+	1
Chr01	309880	312337	+	1
Chr01	323934	331259	+	1
Chr01	391405	391952	+	1
Chr01	485739	487216	+	1
Chr01	496386	497953	+	7
Chr01	499365	501251	+	16
Chr01	501316	506898	+	1
Chr01	512666	513996	+	1
Chr01	521485	522833	+	1
Chr01	592703	598512	+	2
Chr01	623631	625802	+	1
Chr01	688587	693908	+	1
Chr01	732316	739286	+	2
Chr01	757055	759250	+	13
Chr01	762089	768750	+	2
Chr01	771735	773573	+	1
Chr01	782965	783901	+	1
Chr01	785486	787943	+	1
Chr01	789444	794877	+	3
Chr01	798892	801270	+	1
Chr01	816516	821505	+	1
Chr01	858718	865033	+	2
Chr01	883567	883976	+	1
Chr01	896967	899414	+	2
Chr01	903882	911702	+	3
Chr01	985517	987749	+	2
Chr01	1003999	1009911	+	1
Chr01	1062715	1064914	+	1
Chr01	1073350	1074104	+	1
Chr01	1088453	1092526	+	2
Chr01	1093474	1098034	+	3
Chr01	1100654	1101961	+	1
Chr01	1103499	1106716	+	2
Chr01	1118089	1119142	+	6
Chr01	1138567	1141446	+	5
Chr01	1144508	1150119	+	1
Chr01	1154255	1157859	+	1
Chr01	1181387	1183081	+	9
Chr01	1196276	1197860	+	1
Chr01	1203460	1204706	+	1
Chr01	1226492	1227181	+	1
Chr01	1240905	1241978	+	1
Chr01	1290405	1294821	+	1
Chr01	1300320	1302745	+	7
Chr01	1314677	1320659	+	2
Chr01	1322068	1323687	+	4
Chr01	1354243	1357568	+	1
Chr01	1387210	1388371	+	2
Chr01	1438277	1441292	+	1
Chr01	1511694	1515076	+	1
Chr01	1528298	1529473	+	1
Chr01	1555890	1559637	+	1
Chr01	1608182	1611054	+	2
Chr01	1690192	1693210	+	1
Chr01	1721374	1727169	+	1
Chr01	1729281	1730465	+	1
Chr01	1737865	1738408	+	1
Chr01	1751089	1752835	+	4
Chr01	1765027	1766475	+	1
Chr01	1794670	1795519	+	1
Chr01	1810472	1815746	+	1
Chr01	1823800	1826953	+	13
Chr01	1873672	1875509	+	4
Chr01	1880740	1884503	+	19
Chr01	1905397	1907106	+	1
Chr01	1915872	1916290	+	1
Chr01	1947790	1949735	+	37
Chr01	1953113	1954140	+	1
Chr01	1971633	1971986	+	1
Chr01	1976299	1981910	+	1
Chr01	1986938	1992483	+	1
Chr01	1993702	1995398	+	3
Chr01	2067845	2073932	+	1
Chr01	2136945	2141470	+	3
Chr01	2164071	2165601	+	8
Chr01	2169978	2172213	+	1
Chr01	2205529	2214353	+	3
Chr01	2218014	2222858	+	1
Chr01	2238407	2239725	+	1
Chr01	2254982	2256595	+	2
Chr01	2296514	2300731	+	1
Chr01	2300802	2306797	+	2
Chr01	2336272	2338746	+	1
Chr01	2368901	2370211	+	26
Chr01	2397492	2403101	+	2
Chr01	2419797	2420708	+	1
Chr01	2457050	2460805	+	3
Chr01	2460917	2461681	+	1
Chr01	2503556	2505194	+	3
Chr01	2510034	2513759	+	5
Chr01	2515607	2516922	+	3
Chr01	2527751	2529348	+	2
Chr01	2529830	2531751	+	2
Chr01	2601278	2602499	+	33
Chr01	2614848	2617711	+	2
Chr01	2618232	2625757	+	3
Chr01	2653223	2654441	+	1
Chr01	2655544	2657269	+	1
Chr01	2662530	2667471	+	2
Chr01	2668286	2671842	+	1
Chr01	2694654	2695065	+	1
Chr01	2723554	2725392	+	1
Chr01	2787754	2788758	+	1
Chr01	2809238	2811705	+	1
Chr01	2890252	2896953	+	2
Chr01	2977794	2983824	+	1
Chr01	2991301	2993733	+	2
Chr01	3021856	3024210	+	1
Chr01	3053496	3059565	+	3
Chr01	3067617	3068802	+	1
Chr01	3072683	3074496	+	1
Chr01	3074588	3074921	+	1
Chr01	3108188	3109507	+	2
Chr01	3159391	3162810	+	16
Chr01	3179365	3183627	+	2
Chr01	3308848	3312585	+	1
Chr01	3322418	3329976	+	1
Chr01	3379669	3381316	+	1
Chr01	3381870	3386601	+	1
Chr01	3395077	3396421	+	1
Chr01	3401556	3407882	+	1
Chr01	3452765	3455633	+	1
Chr01	3466075	3472353	+	2
Chr01	3478457	3480619	+	1
Chr01	3497440	3501684	+	1
Chr01	3501865	3507700	+	1
Chr01	3519806	3522723	+	1
Chr01	3548406	3551992	+	1
Chr01	3590395	3594805	+	1
Chr01	3596007	3597295	+	1
Chr01	3642530	3648557	+	1
Chr01	3732070	3737404	+	1
Chr01	3742453	3742754	+	1
Chr01	3767598	3769869	+	1
Chr01	3801143	3808198	+	1
Chr01	3896356	3901817	+	3
Chr01	3908232	3909276	+	1
Chr01	3912131	3913675	+	1
Chr01	3924323	3927582	+	1
Chr01	3935119	3940045	+	1
Chr01	3948413	3950670	+	1
Chr01	3956016	3962420	+	1
Chr01	3983979	3989478	+	1
Chr01	4023730	4026316	+	1
Chr01	4085498	4087683	+	2
Chr01	4105514	4106853	+	1
Chr01	4124384	4127144	+	2
Chr01	4151244	4154512	+	2
Chr01	4163922	4170584	+	1
Chr01	4217994	4218350	+	1
Chr01	4239001	4241694	+	1
Chr01	4255451	4256483	+	1
Chr01	4265005	4265756	+	1
Chr01	4288067	4295969	+	2
Chr01	4327663	4329600	+	1
Chr01	4339074	4341042	+	1
Chr01	4344061	4346459	+	4
Chr01	4361986	4363753	+	1
Chr01	4425590	4429178	+	1
Chr01	4444729	4446503	+	1
Chr01	4462241	4465346	+	1
Chr01	4465836	4468835	+	1
Chr01	4478157	4481213	+	1
Chr01	4493754	4494061	+	1
Chr01	4496300	4499918	+	2
Chr01	4523080	4525580	+	1
Chr01	4556861	4557365	+	1
Chr01	4609325	4610336	+	1
Chr01	4645327	4646632	+	12
Chr01	4660653	4666312	+	1
Chr01	4709604	4712442	+	1
Chr01	4731219	4733653	+	1
Chr01	4824811	4829932	+	1
Chr01	4892647	4900740	+	8
Chr01	4957294	4959469	+	1
Chr01	5048492	5050570	+	2
Chr01	5088424	5091084	+	1
Chr01	5135874	5137624	+	3
Chr01	5172845	5175573	+	1
Chr01	5213580	5218985	+	1
Chr01	5240093	5243176	+	3
Chr01	5285052	5285571	+	2
Chr01	5304352	5305827	+	1
Chr01	5316418	5318413	+	1
Chr01	5322008	5323810	+	1
Chr01	5354616	5358165	+	2
Chr01	5365386	5370722	+	1
Chr01	5394253	5396733	+	1
Chr01	5470030	5475875	+	3
Chr01	5481260	5489131	+	3
Chr01	5504402	5506447	+	1
Chr01	5540682	5543454	+	1
Chr01	5634996	5638848	+	7
Chr01	5710948	5718943	+	5
Chr01	5730616	5732768	+	1
Chr01	5845888	5850597	+	1
Chr01	5863378	5868857	+	2
Chr01	5868967	5869387	+	1
Chr01	5874198	5880283	+	1
Chr01	5910627	5911975	+	1
Chr01	5917128	5917542	+	1
Chr01	5942206	5949561	+	1
Chr01	5980667	5982644	+	1
Chr01	6025321	6028191	+	1
Chr01	6050587	6051698	+	1
Chr01	6061717	6062864	+	1
Chr01	6065159	6068596	+	2
Chr01	6080817	6083035	+	1
Chr01	6099560	6101433	+	1
Chr01	6143193	6149907	+	7
Chr01	6153705	6155180	+	12
Chr01	6159328	6161634	+	2
Chr01	6174091	6175187	+	2
Chr01	6183626	6188823	+	1
Chr01	6221041	6223766	+	1
Chr01	6250805	6251516	+	1
Chr01	6256281	6261359	+	2
Chr01	6307431	6310666	+	4
Chr01	6317043	6318339	+	6
Chr01	6353637	6356222	+	1
Chr01	6357041	6359692	+	1
Chr01	6368839	6373283	+	3
Chr01	6444391	6445793	+	1
Chr01	6463772	6465264	+	1
Chr01	6485292	6490658	+	4
Chr01	6491034	6492540	+	1
Chr01	6509812	6511111	+	1
Chr01	6553225	6554361	+	1
Chr01	6556820	6558495	+	9
Chr01	6563475	6567126	+	2
Chr01	6589983	6592579	+	2
Chr01	6597374	6598881	+	1
Chr01	6603969	6610015	+	1
Chr01	6619978	6623119	+	4
Chr01	6660025	6663695	+	4
Chr01	6687531	6688203	+	1
Chr01	6704203	6705994	+	3
Chr01	6711100	6712721	+	1
Chr01	6763404	6763925	+	2
Chr01	6774079	6778096	+	1
Chr01	6779564	6786319	+	1
Chr01	6823495	6824810	+	4
Chr01	6867035	6872514	+	3
Chr01	6893135	6898828	+	1
Chr01	6907101	6914359	+	3
Chr01	6921073	6921612	+	3
Chr01	6936807	6939349	+	1
Chr01	6941610	6943031	+	1
Chr01	6950616	6951862	+	1
Chr01	6954904	6956032	+	1
Chr01	6958034	6959847	+	1
Chr01	6963024	6964649	+	1
Chr01	6989530	6990537	+	1
Chr01	6994458	6994767	+	1
Chr01	7000097	7005443	+	1
Chr01	7052478	7060359	+	3
Chr01	7062461	7063748	+	1
Chr01	7075307	7075888	+	1
Chr01	7139050	7144729	+	2
Chr01	7148936	7155388	+	1
Chr01	7186047	7187199	+	1
Chr01	7191388	7196587	+	2
Chr01	7299815	7301155	+	6
Chr01	7313169	7313919	+	4
Chr01	7365244	7370638	+	1
Chr01	7379052	7385309	+	2
Chr01	7387221	7394599	+	3
Chr01	7409800	7412691	+	9
Chr01	7424272	7429427	+	1
Chr01	7463953	7470987	+	4
Chr01	7473547	7473768	+	1
Chr01	7476684	7481106	+	1
Chr01	7556966	7562625	+	1
Chr01	7572253	7573833	+	3
Chr01	7579314	7581181	+	1
Chr01	7584431	7585765	+	1
Chr01	7588513	7594041	+	2
Chr01	7644767	7645521	+	1
Chr01	7736448	7736937	+	1
Chr01	7742184	7748479	+	2
Chr01	7771392	7772043	+	2
Chr01	7774538	7776630	+	1
Chr01	7808708	7812111	+	1
Chr01	7827590	7829380	+	1
Chr01	7868195	7872752	+	2
Chr01	7876043	7881771	+	2
Chr01	7892172	7894656	+	1
Chr01	7925196	7931033	+	1
Chr01	7960976	7966516	+	1
Chr01	7986220	7987104	+	3
Chr01	7991651	7993700	+	1
Chr01	7999483	8003110	+	1
Chr01	8003635	8005270	+	1
Chr01	8043396	8043822	+	1
Chr01	8049234	8051646	+	1
Chr01	8177698	8178309	+	1
Chr01	8187871	8188878	+	16
Chr01	8217347	8222738	+	1
Chr01	8231037	8233405	+	1
Chr01	8234593	8236051	+	1
Chr01	8249164	8256771	+	1
Chr01	8304601	8308016	+	1
Chr01	8336669	8337854	+	1
Chr01	8353459	8354358	+	1
Chr01	8389481	8392620	+	1
Chr01	8410990	8411441	+	1
Chr01	8413274	8413518	+	1
Chr01	8477030	8479585	+	2
Chr01	8496340	8497703	+	2
Chr01	8545928	8551418	+	1
Chr01	8553636	8554696	+	33
Chr01	8559056	8561589	+	2
Chr01	8563922	8564855	+	3
Chr01	8568391	8574369	+	4
Chr01	8612649	8618979	+	1
Chr01	8640184	8641101	+	1
Chr01	8650642	8651276	+	1
Chr01	8663948	8666894	+	1
Chr01	8680578	8688912	+	2
Chr01	8694601	8697520	+	1
Chr01	8745559	8751180	+	3
Chr01	8760094	8761486	+	1
Chr01	8771204	8772454	+	1
Chr01	8789233	8792932	+	1
Chr01	8797766	8798849	+	1
Chr01	8933585	8934705	+	1
Chr01	8941114	8944473	+	2
Chr01	8959072	8964363	+	2
Chr01	9009158	9015346	+	1
Chr01	9019120	9021703	+	1
Chr01	9022252	9032695	+	4
Chr01	9051006	9051796	+	3
Chr01	9053818	9058179	+	5
Chr01	9070985	9071993	+	1
Chr01	9088678	9090588	+	11
Chr01	9136682	9138582	+	1
Chr01	9152316	9159871	+	5
Chr01	9207829	9209719	+	8
Chr01	9220743	9223087	+	1
Chr01	9296798	9297230	+	1
Chr01	9504136	9504669	+	1
Chr01	9513392	9514817	+	2
Chr01	9541917	9547089	+	1
Chr01	9610727	9613244	+	1
Chr01	9719352	9720453	+	1
Chr01	9727037	9728120	+	1
Chr01	9743120	9750923	+	1
Chr01	9756235	9759247	+	1
Chr01	9799021	9804183	+	4
Chr01	9820666	9821816	+	3
Chr01	9829524	9834761	+	2
Chr01	9841463	9849154	+	2
Chr01	9889879	9891526	+	1
Chr01	9899967	9902307	+	2
Chr01	9934350	9936855	+	1
Chr01	9942144	9947477	+	1
Chr01	9966954	9969583	+	6
Chr01	9987885	9990229	+	3
Chr01	9991883	9994325	+	1
Chr01	10001005	10006554	+	1
Chr01	10045312	10048874	+	4
Chr01	10079402	10081221	+	3
Chr01	10159898	10164938	+	4
Chr01	10186996	10193093	+	3
Chr01	10199063	10200746	+	1
Chr01	10220490	10221079	+	3
Chr01	10233978	10239861	+	2
Chr01	10263953	10266695	+	5
Chr01	10275005	10277423	+	1
Chr01	10296188	10298553	+	1
Chr01	10326281	10331181	+	1
Chr01	10351855	10353199	+	1
Chr01	10377880	10380048	+	1
Chr01	10380125	10380650	+	1
Chr01	10393680	10400512	+	2
Chr01	10414063	10417695	+	2
Chr01	10444219	10445311	+	1
Chr01	10477020	10482874	+	3
Chr01	10485779	10488098	+	9
Chr01	10491497	10493849	+	2
Chr01	10556266	10558907	+	1
Chr01	10572174	10573386	+	1
Chr01	10627989	10629933	+	1
Chr01	10669412	10675232	+	2
Chr01	10679605	10684758	+	2
Chr01	10698664	10700876	+	17
Chr01	10721773	10724132	+	1
Chr01	10725745	10728699	+	1
Chr01	10731281	10736948	+	2
Chr01	10744394	10751299	+	1
Chr01	10772767	10778708	+	1
Chr01	10781321	10790254	+	9
Chr01	10810813	10817737	+	42
Chr01	10821798	10824908	+	2
Chr01	10826184	10834169	+	4
Chr01	10846923	10847977	+	1
Chr01	10856045	10864350	+	5
Chr01	10887736	10893953	+	3
Chr01	10928213	10930046	+	4
Chr01	10932844	10934152	+	1
Chr01	10952067	10957715	+	1
Chr01	10964869	10974596	+	3
Chr01	10976029	10977182	+	1
Chr01	11006708	11012128	+	2
Chr01	11037904	11044132	+	1
Chr01	11060673	11066428	+	2
Chr01	11083071	11088754	+	1
Chr01	11089143	11096540	+	1
Chr01	11116688	11119136	+	1
Chr01	11149730	11151112	+	2
Chr01	11152911	11156265	+	3
Chr01	11171635	11173338	+	1
Chr01	11260566	11263603	+	1
Chr01	11274820	11276479	+	3
Chr01	11284887	11285617	+	1
Chr01	11303474	11306024	+	1
Chr01	11306562	11307013	+	1
Chr01	11324496	11327092	+	1
Chr01	11347648	11350471	+	5
Chr01	11357764	11359175	+	1
Chr01	11366537	11367721	+	1
Chr01	11382167	11384310	+	1
Chr01	11417168	11422398	+	1
Chr01	11441790	11445019	+	1
Chr01	11446043	11446929	+	2
Chr01	11462324	11465687	+	1
Chr01	11497484	11498564	+	1
Chr01	11504627	11505550	+	1
Chr01	11506205	11507417	+	6
Chr01	11518198	11519529	+	1
Chr01	11542617	11544315	+	25
Chr01	11563622	11564488	+	3
Chr01	11598813	11601104	+	1
Chr01	11613159	11614643	+	1
Chr01	11654543	11658539	+	2
Chr01	11691065	11694294	+	1
Chr01	11702074	11705411	+	1
Chr01	11728738	11731944	+	1
Chr01	11771532	11772888	+	1
Chr01	11773923	11776618	+	1
Chr01	11787485	11789091	+	4
Chr01	11798312	11803275	+	1
Chr01	11805632	11813971	+	1
Chr01	11829574	11837045	+	3
Chr01	11847145	11849517	+	1
Chr01	11860987	11861955	+	1
Chr01	11862742	11864590	+	14
Chr01	11873362	11875013	+	1
Chr01	11882579	11884821	+	3
Chr01	11892947	11896101	+	1
Chr01	11907071	11910911	+	1
Chr01	11925930	11931953	+	2
Chr01	11951581	11962152	+	44
Chr01	12012676	12014678	+	1
Chr01	12026820	12029612	+	7
Chr01	12138494	12139198	+	1
Chr01	12144092	12150322	+	2
Chr01	12162621	12166916	+	1
Chr01	12285388	12285813	+	1
Chr01	12287041	12288295	+	1
Chr01	12304227	12308292	+	2
Chr01	12503564	12508995	+	3
Chr01	12526343	12527474	+	1
Chr01	12546793	12548709	+	1
Chr01	12555336	12557062	+	1
Chr01	12565507	12571717	+	2
Chr01	12587210	12588040	+	2
Chr01	12621351	12626181	+	1
Chr01	12629397	12631771	+	10
Chr01	12643011	12644109	+	1
Chr01	12708421	12709563	+	10
Chr01	12711164	12713450	+	1
Chr01	12952483	12954072	+	1
Chr01	12971617	12973114	+	16
Chr01	13021895	13023720	+	1
Chr01	13077209	13078166	+	1
Chr01	13148189	13149755	+	1
Chr01	13185150	13185915	+	9
Chr01	13199883	13201349	+	1
Chr01	13216124	13218867	+	1
Chr01	13225142	13226707	+	2
Chr01	13230582	13231435	+	6
Chr01	13270710	13273067	+	1
Chr01	13283711	13287318	+	3
Chr01	13305455	13307810	+	1
Chr01	13308343	13312615	+	1
Chr01	13315251	13315774	+	9
Chr01	13342985	13344601	+	1
Chr01	13353556	13359621	+	2
Chr01	13413804	13416757	+	1
Chr01	13424901	13426330	+	2
Chr01	13432915	13438592	+	1
Chr01	13458740	13462606	+	1
Chr01	13482198	13484291	+	1
Chr01	13504157	13504536	+	3
Chr01	13537476	13541339	+	3
Chr01	13552363	13555949	+	1
Chr01	13585518	13590993	+	3
Chr01	13613946	13616543	+	1
Chr01	13628689	13640040	+	7
Chr01	13644475	13644916	+	1
Chr01	13648295	13650732	+	1
Chr01	13700494	13703081	+	1
Chr01	13847251	13853296	+	1
Chr01	13894487	13897765	+	1
Chr01	13900755	13902450	+	4
Chr01	13912173	13913880	+	1
Chr01	13918374	13923670	+	1
Chr01	14005697	14011369	+	3
Chr01	14014310	14020095	+	1
Chr01	14024820	14027083	+	2
Chr01	14046161	14049479	+	2
Chr01	14086152	14090954	+	2
Chr01	14092046	14099605	+	2
Chr01	14162242	14162690	+	1
Chr01	14190920	14191773	+	1
Chr01	14210720	14212698	+	3
Chr01	14241171	14246413	+	1
Chr01	14276497	14278661	+	1
Chr01	14291986	14294592	+	2
Chr01	14312840	14316637	+	1
Chr01	14318580	14321772	+	1
Chr01	14323792	14325873	+	1
Chr01	14327182	14329723	+	1
Chr01	14340912	14342993	+	1
Chr01	14378788	14381458	+	1
Chr01	14425707	14426564	+	1
Chr01	14439142	14441008	+	10
Chr01	14450279	14455833	+	1
Chr01	14459988	14460664	+	1
Chr01	14461998	14463742	+	1
Chr01	14496447	14501887	+	1
Chr01	14587638	14593911	+	1
Chr01	14601995	14608961	+	2
Chr01	14622831	14623999	+	1
Chr01	14660159	14666426	+	1
Chr01	14726225	14731071	+	1
Chr01	14733578	14740029	+	2
Chr01	14792068	14794787	+	1
Chr01	14919578	14925947	+	1
Chr01	14926311	14934026	+	3
Chr01	14941398	14944007	+	2
Chr01	14969454	14972919	+	1
Chr01	15009768	15010943	+	1
Chr01	15036041	15043770	+	1
Chr01	15132409	15138001	+	2
Chr01	15189017	15192628	+	1
Chr01	15214677	15217610	+	1
Chr01	15222330	15228016	+	3
Chr01	15231543	15236634	+	4
Chr01	15248284	15248732	+	2
Chr01	15281445	15286901	+	1
Chr01	15305805	15307062	+	11
Chr01	15315658	15317990	+	2
Chr01	15320194	15322187	+	1
Chr01	15344476	15346653	+	1
Chr01	15368232	15369628	+	2
Chr01	15388532	15392480	+	1
Chr01	15441006	15444257	+	4
Chr01	15469206	15471554	+	1
Chr01	15517421	15522907	+	2
Chr01	15527897	15529476	+	3
Chr01	15540537	15547516	+	3
Chr01	15551038	15559250	+	4
Chr01	15569067	15574060	+	2
Chr01	15588889	15590278	+	1
Chr01	15641369	15642214	+	1
Chr01	15655728	15656909	+	1
Chr01	15658262	15660543	+	1
Chr01	15662755	15667913	+	1
Chr01	15670174	15675853	+	1
Chr01	15701534	15702580	+	1
Chr01	15710232	15711756	+	1
Chr01	15736247	15743161	+	1
Chr01	15747393	15749185	+	1
Chr01	15750633	15751558	+	1
Chr01	15757770	15764407	+	3
Chr01	15771646	15773286	+	1
Chr01	15791190	15793944	+	1
Chr01	15795813	15797257	+	1
Chr01	15831091	15836275	+	1
Chr01	15847545	15849972	+	1
Chr01	15850434	15857053	+	1
Chr01	15867248	15872763	+	2
Chr01	15878232	15879566	+	6
Chr01	15918243	15920653	+	1
Chr01	15933088	15938842	+	2
Chr01	15939372	15947490	+	2
Chr01	15959783	15963587	+	1
Chr01	15990926	15995910	+	1
Chr01	16054447	16054916	+	1
Chr01	16063262	16069751	+	4
Chr01	16075910	16079566	+	2
Chr01	16086273	16088023	+	1
Chr01	16151042	16153234	+	1
Chr01	16228938	16231604	+	1
Chr01	16273276	16288598	+	4
Chr01	16307699	16311790	+	2
Chr01	16332423	16347553	+	3
Chr01	16373231	16381585	+	3
Chr01	16410665	16412973	+	1
Chr01	16418348	16424350	+	1
Chr01	16455802	16458466	+	1
Chr01	16496168	16500683	+	2
Chr01	16503207	16504151	+	1
Chr01	16551153	16554409	+	1
Chr01	16583596	16588789	+	1
Chr01	16597832	16598627	+	1
Chr01	16607809	16610458	+	2
Chr01	16611536	16617018	+	1
Chr01	16623366	16623777	+	2
Chr01	16649410	16652557	+	1
Chr01	16723531	16725514	+	1
Chr01	16735933	16742315	+	1
Chr01	16752901	16756829	+	1
Chr01	16797202	16800577	+	1
Chr01	16847571	16850635	+	1
Chr01	16853042	16859587	+	2
Chr01	16886590	16887536	+	1
Chr01	16913205	16922480	+	3
Chr01	16966383	16972699	+	1
Chr01	16984460	16988311	+	1
Chr01	16989237	16990717	+	1
Chr01	17023645	17024359	+	1
Chr01	17049389	17052496	+	1
Chr01	17062943	17064409	+	2
Chr01	17078492	17079283	+	1
Chr01	17082043	17084730	+	1
Chr01	17106203	17112217	+	1
Chr01	17126910	17129721	+	2
Chr01	17136809	17141818	+	1
Chr01	17151058	17157197	+	2
Chr01	17223237	17226143	+	1
Chr01	17230925	17244246	+	4
Chr01	17262786	17263953	+	1
Chr01	17274583	17280989	+	2
Chr01	17297608	17304607	+	2
Chr01	17305467	17308068	+	1
Chr01	17354126	17360112	+	2
Chr01	17377599	17386020	+	2
Chr01	17409728	17412019	+	1
Chr01	17427087	17440270	+	2
Chr01	17452915	17457257	+	1
Chr01	17464635	17466885	+	1
Chr01	17480153	17482760	+	1
Chr01	17501671	17506502	+	3
Chr01	17507877	17518493	+	8
Chr01	17535539	17544407	+	3
Chr01	17549461	17551955	+	1
Chr01	17566283	17576567	+	2
Chr01	17585192	17590911	+	7
Chr01	17593085	17598253	+	3
Chr01	17618228	17623907	+	1
Chr01	17645407	17651269	+	1
Chr01	17654911	17656675	+	1
Chr01	17661712	17664784	+	1
Chr01	17704953	17710114	+	1
Chr01	17710960	17716511	+	1
Chr01	17722047	17724380	+	1
Chr01	17770336	17771601	+	1
Chr01	17787871	17796617	+	3
Chr01	17806935	17812117	+	2
Chr01	17830341	17835499	+	2
Chr01	17848993	17855587	+	1
Chr01	17869099	17872099	+	1
Chr01	17893521	17896264	+	3
Chr01	17933284	17935339	+	1
Chr01	17944882	17950781	+	2
Chr01	18011968	18015104	+	1
Chr01	18064780	18067336	+	1
Chr01	18075213	18082099	+	2
Chr01	18145562	18148381	+	1
Chr01	18177786	18179524	+	1
Chr01	18188034	18197669	+	9
Chr01	18216720	18219977	+	1
Chr01	18233878	18240586	+	1
Chr01	18252873	18253946	+	1
Chr01	18254951	18257596	+	1
Chr01	18259090	18264021	+	1
Chr01	18272213	18277143	+	1
Chr01	18284912	18289488	+	1
Chr01	18321954	18330532	+	3
Chr01	18333692	18336680	+	1
Chr01	18363404	18369160	+	1
Chr01	18370478	18373334	+	1
Chr01	18419019	18425607	+	1
Chr01	18531967	18534701	+	1
Chr01	18566893	18572372	+	2
Chr01	18597752	18600235	+	2
Chr01	18610160	18611047	+	2
Chr01	18649705	18652485	+	1
Chr01	18694142	18697870	+	1
Chr01	18704843	18709911	+	2
Chr01	18715803	18720970	+	3
Chr01	18730603	18733205	+	1
Chr01	18754585	18756974	+	1
Chr01	18787513	18788969	+	1
Chr01	18791302	18795549	+	2
Chr01	18812823	18818051	+	1
Chr01	18822933	18828428	+	1
Chr01	18857999	18861139	+	1
Chr01	18878435	18883507	+	2
Chr01	18904525	18908141	+	1
Chr01	18915892	18918961	+	1
Chr01	18921904	18927865	+	3
Chr01	18960406	18963692	+	1
Chr01	18977921	18979835	+	1
Chr01	18983042	18988351	+	1
Chr01	19003162	19008725	+	3
Chr01	19021974	19027629	+	2
Chr01	19067917	19070364	+	2
Chr01	19085410	19086782	+	1
Chr01	19117781	19119033	+	1
Chr01	19182150	19186919	+	2
Chr01	19206424	19209777	+	3
Chr01	19247413	19250505	+	1
Chr01	19251195	19253086	+	8
Chr01	19258316	19265674	+	2
Chr01	19297216	19299700	+	1
Chr01	19319631	19321867	+	1
Chr01	19322704	19328860	+	3
Chr01	19350969	19356571	+	2
Chr01	19357914	19363250	+	1
Chr01	19372821	19377716	+	1
Chr01	19404608	19411247	+	2
Chr01	19446214	19452456	+	2
Chr01	19478909	19480065	+	1
Chr01	19481162	19488005	+	3
Chr01	19521499	19527934	+	1
Chr01	19566857	19572219	+	1
Chr01	19573551	19579733	+	2
Chr01	19581977	19585770	+	2
Chr01	19601767	19603287	+	6
Chr01	19617565	19624713	+	1
Chr01	19635652	19637000	+	1
Chr01	19672206	19675049	+	1
Chr01	19676968	19683357	+	2
Chr01	19686218	19689228	+	1
Chr01	19699120	19703846	+	2
Chr01	19717280	19722765	+	1
Chr01	19729564	19735085	+	1
Chr01	19736713	19740003	+	1
Chr01	19785007	19791062	+	1
Chr01	19808103	19810495	+	1
Chr01	19822509	19826361	+	1
Chr01	19833214	19835000	+	1
Chr01	19845989	19846720	+	1
Chr01	19855923	19861061	+	1
Chr01	19871697	19878477	+	1
Chr01	19891214	19896100	+	1
Chr01	19982734	19990645	+	4
Chr01	20006479	20007615	+	1
Chr01	20008615	20012052	+	1
Chr01	20035557	20043665	+	3
Chr01	20070225	20071628	+	1
Chr01	20082060	20082997	+	1
Chr01	20132721	20135040	+	1
Chr01	20155689	20163593	+	8
Chr01	20182701	20188191	+	1
Chr01	20215839	20217237	+	1
Chr01	20224859	20225607	+	1
Chr01	20227133	20231170	+	3
Chr01	20231517	20235740	+	3
Chr01	20276627	20282173	+	2
Chr01	20285131	20298478	+	5
Chr01	20316393	20318253	+	2
Chr01	20351720	20354965	+	3
Chr01	20357991	20363238	+	2
Chr01	20367666	20373012	+	1
Chr01	20376475	20384290	+	1
Chr01	20384818	20387369	+	1
Chr01	20417533	20418892	+	1
Chr01	20434150	20435987	+	1
Chr01	20455104	20459290	+	1
Chr01	20501135	20504931	+	1
Chr01	20507140	20509903	+	3
Chr01	20552408	20553787	+	1
Chr01	20645734	20647095	+	1
Chr01	20647646	20649913	+	1
Chr01	20663013	20664205	+	1
Chr01	20665040	20670906	+	1
Chr01	20678491	20684362	+	2
Chr01	20699556	20699967	+	1
Chr01	20700030	20703416	+	1
Chr01	20729479	20732842	+	1
Chr01	20739014	20739524	+	1
Chr01	20789890	20791385	+	1
Chr01	20800377	20805892	+	1
Chr01	20810533	20813924	+	1
Chr01	20828870	20829535	+	1
Chr01	20855160	20861966	+	5
Chr01	20867982	20870191	+	2
Chr01	20902475	20909345	+	3
Chr01	20942189	20956204	+	5
Chr01	20957383	20958187	+	1
Chr01	21001860	21007248	+	1
Chr01	21008652	21014111	+	1
Chr01	21023537	21030647	+	2
Chr01	21031127	21031971	+	1
Chr01	21040852	21043178	+	1
Chr01	21052272	21060642	+	7
Chr01	21067234	21068506	+	1
Chr01	21113687	21114195	+	1
Chr01	21125210	21130510	+	2
Chr01	21140707	21143808	+	2
Chr01	21171000	21172112	+	1
Chr01	21175354	21180241	+	1
Chr01	21226461	21233337	+	1
Chr01	21235980	21238692	+	1
Chr01	21243961	21249226	+	1
Chr01	21265487	21267980	+	1
Chr01	21276471	21277592	+	1
Chr01	21309214	21311622	+	1
Chr01	21312798	21316081	+	1
Chr01	21338179	21339638	+	1
Chr01	21364598	21366064	+	1
Chr01	21396797	21403452	+	2
Chr01	21455323	21464586	+	6
Chr01	21469240	21475030	+	1
Chr01	21476941	21479280	+	1
Chr01	21550739	21553111	+	1
Chr01	21622913	21624286	+	1
Chr01	21656302	21661173	+	1
Chr01	21697637	21706577	+	2
Chr01	21773714	21777824	+	2
Chr01	21824369	21829608	+	1
Chr01	21830878	21833233	+	2
Chr01	21861728	21864894	+	2
Chr01	21874387	21879778	+	1
Chr01	21880719	21891802	+	13
Chr01	21893287	21898778	+	2
Chr01	21911922	21917625	+	1
Chr01	21926923	21928399	+	1
Chr01	21936240	21937373	+	1
Chr01	21982241	21984379	+	2
Chr01	22011910	22013106	+	1
Chr01	22028834	22034808	+	1
Chr01	22048844	22054150	+	1
Chr01	22060744	22063707	+	1
Chr01	22064730	22071865	+	1
Chr01	22082066	22088741	+	2
Chr01	22103768	22105713	+	1
Chr01	22112404	22113415	+	1
Chr01	22155900	22158465	+	1
Chr01	22159830	22165088	+	1
Chr01	22165808	22170987	+	1
Chr01	22173277	22174627	+	1
Chr01	22175116	22177651	+	1
Chr01	22182882	22188424	+	1
Chr01	22203644	22210915	+	1
Chr01	22225146	22226775	+	1
Chr01	22251765	22254781	+	1
Chr01	22268743	22270001	+	1
Chr01	22293231	22295567	+	1
Chr01	22327052	22332295	+	1
Chr01	22332450	22340923	+	1
Chr01	22356853	22367628	+	7
Chr01	22424357	22425095	+	1
Chr01	22437351	22447029	+	2
Chr01	22454444	22456724	+	1
Chr01	22485513	22491515	+	1
Chr01	22519264	22523659	+	6
Chr01	22526584	22528439	+	1
Chr01	22575651	22582974	+	5
Chr01	22618914	22627946	+	2
Chr01	22687803	22688883	+	1
Chr01	22710068	22712673	+	1
Chr01	22712960	22718027	+	1
Chr01	22753050	22759104	+	1
Chr01	22773952	22775336	+	1
Chr01	22777120	22782230	+	1
Chr01	22870976	22876273	+	10
Chr01	22886358	22887559	+	1
Chr01	22892208	22894588	+	3
Chr01	22906599	22913886	+	6
Chr01	22917807	22918927	+	1
Chr01	22919651	22924964	+	1
Chr01	22933805	22939421	+	1
Chr01	22948630	22954238	+	1
Chr01	22963508	22969331	+	1
Chr01	22999300	23002264	+	1
Chr01	23002759	23004878	+	1
Chr01	23013987	23016128	+	2
Chr01	23047774	23048257	+	1
Chr01	23063105	23063514	+	1
Chr01	23067469	23070976	+	2
Chr01	23085751	23087341	+	1
Chr01	23111911	23114274	+	1
Chr01	23138960	23145378	+	4
Chr01	23222633	23224843	+	1
Chr01	23279464	23285344	+	1
Chr01	23305296	23319475	+	5
Chr01	23329095	23334850	+	1
Chr01	23351153	23352059	+	1
Chr01	23384898	23386247	+	1
Chr01	23429786	23430182	+	1
Chr01	23455421	23465026	+	4
Chr01	23465634	23466475	+	1
Chr01	23472034	23474903	+	1
Chr01	23526800	23529769	+	1
Chr01	23542003	23549807	+	1
Chr01	23580933	23586401	+	9
Chr01	23616996	23618262	+	1
Chr01	23619929	23629694	+	4
Chr01	23630950	23633692	+	1
Chr01	23652552	23654796	+	1
Chr01	23684164	23690320	+	2
Chr01	23731351	23732517	+	1
Chr01	23811092	23812507	+	1
Chr01	23815522	23818335	+	1
Chr01	23828701	23831990	+	1
Chr01	23866833	23872033	+	1
Chr01	23888257	23889704	+	1
Chr01	23904284	23907696	+	2
Chr01	24021552	24022960	+	1
Chr01	24029149	24031048	+	1
Chr01	24069386	24073120	+	1
Chr01	24074839	24078067	+	2
Chr01	24079093	24079806	+	1
Chr01	24111592	24113055	+	24
Chr01	24122409	24126239	+	3
Chr01	24177805	24182205	+	1
Chr01	24242602	24248117	+	1
Chr01	24279283	24284688	+	1
Chr01	24285837	24286944	+	2
Chr01	24297319	24304367	+	15
Chr01	24314898	24316686	+	2
Chr01	24323553	24324648	+	9
Chr01	24342357	24343549	+	7
Chr01	24403047	24404236	+	4
Chr01	24406044	24411182	+	1
Chr01	24489853	24490781	+	1
Chr01	24524746	24525772	+	1
Chr01	24568216	24570469	+	1
Chr01	24577834	24580258	+	1
Chr01	24605298	24608414	+	3
Chr01	24612051	24617390	+	1
Chr01	24620454	24628673	+	33
Chr01	24634293	24640212	+	3
Chr01	24644022	24645583	+	1
Chr01	24652572	24658178	+	7
Chr01	24659463	24664712	+	17
Chr01	24725029	24731414	+	9
Chr01	24733954	24735008	+	1
Chr01	24753366	24757589	+	3
Chr01	24813628	24814308	+	1
Chr01	24833947	24836889	+	1
Chr01	24854535	24862514	+	2
Chr01	24905603	24910799	+	1
Chr01	24962701	24965597	+	1
Chr01	24983322	24984019	+	1
Chr01	25104178	25110231	+	1
Chr01	25156495	25158032	+	3
Chr01	25161523	25166566	+	1
Chr01	25181509	25185104	+	1
Chr01	25188165	25188554	+	1
Chr01	25205219	25212544	+	2
Chr01	25212677	25219631	+	4
Chr01	25251226	25254559	+	1
Chr01	25286462	25292686	+	2
Chr01	25301275	25309759	+	2
Chr01	25327572	25329040	+	1
Chr01	25336967	25338280	+	1
Chr01	25347144	25349033	+	1
Chr01	25353405	25354124	+	1
Chr01	25355333	25356752	+	1
Chr01	25396697	25397910	+	2
Chr01	25398185	25400215	+	1
Chr01	25402022	25407605	+	2
Chr01	25429154	25435058	+	2
Chr01	25440494	25442564	+	7
Chr01	25442750	25444371	+	1
Chr01	25467863	25473470	+	1
Chr01	25488760	25490736	+	4
Chr01	25505818	25509231	+	1
Chr01	25554965	25557626	+	1
Chr01	25596809	25597566	+	1
Chr01	25601494	25603531	+	6
Chr01	25620177	25622591	+	1
Chr01	25622842	25628242	+	1
Chr01	25656123	25662701	+	2
Chr01	25719416	25721179	+	1
Chr01	25727038	25727554	+	1
Chr01	25803756	25809145	+	1
Chr01	25817837	25818654	+	1
Chr01	25823681	25825362	+	1
Chr01	25848748	25851268	+	1
Chr01	25867171	25875216	+	2
Chr01	25920457	25920993	+	3
Chr01	25969921	25975012	+	1
Chr01	25997830	26000452	+	1
Chr01	26021308	26023470	+	1
Chr01	26036788	26039145	+	1
Chr01	26080843	26084046	+	1
Chr01	26094057	26099062	+	1
Chr01	26119583	26126129	+	1
Chr01	26161188	26162195	+	2
Chr01	26198951	26201604	+	1
Chr01	26230218	26231652	+	1
Chr01	26232629	26233019	+	1
Chr01	26250089	26250872	+	1
Chr01	26283508	26289913	+	3
Chr01	26295678	26299319	+	1
Chr01	26307901	26308743	+	1
Chr01	26314640	26323333	+	2
Chr01	26331836	26334329	+	1
Chr01	26372607	26380417	+	3
Chr01	26387549	26390062	+	1
Chr01	26438671	26441015	+	9
Chr01	26446804	26450809	+	1
Chr01	26470867	26472058	+	1
Chr01	26489276	26491862	+	1
Chr01	26492184	26493266	+	1
Chr01	26494300	26496700	+	1
Chr01	26525311	26531737	+	1
Chr01	26612130	26613435	+	1
Chr01	26627139	26634021	+	1
Chr01	26661112	26668190	+	3
Chr01	26714957	26715616	+	1
Chr01	26717055	26718376	+	1
Chr01	26729168	26732181	+	2
Chr01	26758799	26768051	+	2
Chr01	26771027	26774086	+	1
Chr01	26783807	26791045	+	1
Chr01	26837886	26838954	+	1
Chr01	26873565	26884809	+	3
Chr01	26916073	26917264	+	1
Chr01	26996585	26997970	+	8
Chr01	26999300	27005540	+	2
Chr01	27014471	27016924	+	2
Chr01	27035963	27038929	+	2
Chr01	27080705	27081901	+	2
Chr01	27094569	27098092	+	1
Chr01	27102194	27104025	+	9
Chr01	27162204	27167488	+	1
Chr01	27209157	27214664	+	2
Chr01	27217382	27219797	+	2
Chr01	27232331	27237487	+	2
Chr01	27240436	27241931	+	1
Chr01	27251516	27254011	+	2
Chr01	27273440	27281825	+	11
Chr01	27516407	27525105	+	4
Chr01	27565644	27566827	+	1
Chr01	27568012	27573263	+	1
Chr01	27579256	27580117	+	1
Chr01	27587254	27587695	+	1
Chr01	27594876	27600242	+	2
Chr01	27644764	27650911	+	2
Chr01	27761645	27767707	+	4
Chr01	27778393	27783276	+	1
Chr01	27786405	27789670	+	1
Chr01	27811405	27813603	+	1
Chr01	27814137	27819416	+	1
Chr01	27830500	27831029	+	1
Chr01	27831467	27832708	+	2
Chr01	27839639	27851758	+	4
Chr01	27860936	27863147	+	1
Chr01	27884305	27893041	+	2
Chr01	27898761	27903283	+	6
Chr01	27924934	27930362	+	1
Chr01	27932921	27934595	+	2
Chr01	27949717	27950671	+	1
Chr01	28076036	28083059	+	2
Chr01	28100469	28101987	+	1
Chr01	28106514	28109510	+	1
Chr01	28139686	28141308	+	1
Chr01	28143345	28146750	+	3
Chr01	28213174	28218237	+	1
Chr01	28238493	28241083	+	17
Chr01	28292736	28295197	+	1
Chr01	28307957	28313791	+	4
Chr01	28358676	28364497	+	2
Chr01	28397334	28398896	+	5
Chr01	28403355	28410009	+	3
Chr01	28412206	28413647	+	1
Chr01	28415750	28416423	+	1
Chr01	28463645	28464180	+	1
Chr01	28473372	28478894	+	1
Chr01	28507769	28510148	+	2
Chr01	28516104	28517902	+	1
Chr01	28540502	28542779	+	1
Chr01	28574637	28576823	+	1
Chr01	28577810	28579696	+	1
Chr01	28593466	28599025	+	1
Chr01	28606477	28612204	+	1
Chr01	28652428	28662383	+	5
Chr01	28663924	28664697	+	1
Chr01	28666819	28672614	+	1
Chr01	28713124	28718536	+	1
Chr01	28722435	28731655	+	3
Chr01	28739472	28745039	+	1
Chr01	28777469	28781037	+	1
Chr01	28782296	28784855	+	1
Chr01	28860974	28864309	+	1
Chr01	28872465	28874145	+	1
Chr01	28885352	28886955	+	1
Chr01	28935121	28941452	+	2
Chr01	28950683	28953911	+	11
Chr01	28976658	28978889	+	1
Chr01	28979388	28981672	+	1
Chr01	29037511	29043376	+	1
Chr01	29095404	29100594	+	2
Chr01	29133133	29135000	+	1
Chr01	29193859	29194132	+	1
Chr01	29194292	29196779	+	2
Chr01	29204403	29211752	+	2
Chr01	29212227	29214168	+	38
Chr01	29255101	29256524	+	1
Chr01	29259915	29261486	+	3
Chr01	29315793	29320870	+	1
Chr01	29337489	29348906	+	4
Chr01	29381765	29389298	+	3
Chr01	29392036	29393535	+	1
Chr01	29402167	29406282	+	1
Chr01	29439869	29441943	+	1
Chr01	29457021	29458439	+	1
Chr01	29473464	29474225	+	1
Chr01	29550694	29551092	+	1
Chr01	29578442	29579239	+	1
Chr01	29607335	29611279	+	1
Chr01	29628520	29633833	+	2
Chr01	29640762	29648284	+	2
Chr01	29655416	29659068	+	1
Chr01	29664437	29669560	+	1
Chr01	29699301	29700214	+	1
Chr01	29737707	29738253	+	1
Chr01	29768865	29773639	+	2
Chr01	29784736	29791880	+	2
Chr01	29798267	29804204	+	1
Chr01	29820932	29822995	+	1
Chr01	29865994	29873504	+	3
Chr01	29884459	29885905	+	1
Chr01	29897813	29899216	+	1
Chr01	29973375	29974600	+	1
Chr01	30005416	30006975	+	1
Chr01	30040994	30047210	+	1
Chr01	30055585	30061221	+	2
Chr01	30091401	30095721	+	1
Chr01	30096388	30097610	+	1
Chr01	30100017	30101654	+	1
Chr01	30126674	30129990	+	2
Chr01	30132421	30134751	+	6
Chr01	30140654	30143337	+	34
Chr01	30144010	30145258	+	1
Chr01	30147685	30150296	+	2
Chr01	30195409	30196873	+	1
Chr01	30219859	30224763	+	1
Chr01	30231819	30232080	+	1
Chr01	30233832	30236338	+	2
Chr01	30252266	30258196	+	1
Chr01	30347126	30350583	+	1
Chr01	30368530	30369659	+	1
Chr01	30421611	30429216	+	5
Chr01	30524324	30526068	+	11
Chr01	30554388	30564852	+	5
Chr01	30565230	30567739	+	2
Chr01	30582670	30586587	+	1
Chr01	30603559	30606288	+	1
Chr01	30617629	30619383	+	4
Chr01	30630114	30631424	+	5
Chr01	30644810	30650417	+	1
Chr01	30651928	30653777	+	19
Chr01	30688527	30689877	+	1
Chr01	30698216	30699889	+	2
Chr01	30741253	30743703	+	1
Chr01	30761002	30768570	+	2
Chr01	30772530	30774044	+	5
Chr01	30776099	30779598	+	2
Chr01	30796029	30798545	+	1
Chr01	30809548	30815318	+	1
Chr01	30854865	30856174	+	1
Chr01	30865232	30867999	+	1
Chr01	30906403	30907602	+	1
Chr01	30937883	30952019	+	4
Chr01	30973361	30974552	+	1
Chr01	31059052	31060406	+	3
Chr01	31062345	31064383	+	1
Chr01	31069231	31072080	+	1
Chr01	31094423	31100585	+	1
Chr01	31122744	31125069	+	1
Chr01	31151157	31152992	+	1
Chr01	31181818	31187231	+	1
Chr01	31206251	31212656	+	1
Chr01	31216207	31221338	+	1
Chr01	31244297	31245011	+	1
Chr01	31247981	31250217	+	1
Chr01	31298750	31299173	+	1
Chr01	31302189	31305053	+	1
Chr01	31316410	31317602	+	1
Chr01	31318295	31319209	+	3
Chr01	31341588	31343386	+	2
Chr01	31345815	31349015	+	1
Chr01	31349898	31353279	+	1
Chr01	31363325	31365633	+	3
Chr01	31377486	31378892	+	1
Chr01	31392040	31392451	+	1
Chr01	31404363	31405671	+	6
Chr01	31407246	31412798	+	1
Chr01	31433199	31437341	+	62
Chr01	31469482	31474881	+	2
Chr01	31475011	31485724	+	14
Chr01	31491771	31499729	+	2
Chr01	31541362	31542964	+	27
Chr01	31583968	31585174	+	1
Chr01	31656485	31657682	+	1
Chr01	31682797	31685251	+	1
Chr01	31782038	31790211	+	2
Chr01	31846604	31850366	+	1
Chr01	31890678	31898006	+	3
Chr01	31963901	31972018	+	3
Chr01	32050765	32053479	+	1
Chr01	32058234	32060148	+	1
Chr01	32071632	32074468	+	2
Chr01	32166273	32167065	+	1
Chr01	32254173	32255536	+	1
Chr01	32261003	32266199	+	2
Chr01	32300245	32308869	+	3
Chr01	32327279	32327695	+	1
Chr01	32329639	32337032	+	3
Chr01	32349175	32354697	+	2
Chr01	32415514	32421038	+	6
Chr01	32427865	32431828	+	2
Chr01	32464969	32466940	+	36
Chr01	32470281	32481428	+	4
Chr01	32516665	32520224	+	2
Chr01	32562758	32564216	+	1
Chr01	32589549	32591409	+	1
Chr01	32592999	32599347	+	2
Chr01	32622599	32642241	+	8
Chr01	32679615	32685059	+	2
Chr01	32718024	32724432	+	1
Chr01	32788957	32791431	+	1
Chr01	32852717	32855366	+	1
Chr01	32875219	32887672	+	4
Chr01	32892285	32894993	+	1
Chr01	32913621	32914208	+	1
Chr01	32916014	32916694	+	1
Chr01	32932771	32936136	+	1
Chr01	32942363	32948247	+	1
Chr01	32949197	32949920	+	1
Chr01	33006299	33011175	+	1
Chr01	33129063	33130276	+	4
Chr01	33138619	33140894	+	1
Chr01	33141409	33145299	+	6
Chr01	33166742	33172648	+	2
Chr01	33174435	33175909	+	1
Chr01	33296806	33297429	+	2
Chr01	33307376	33308879	+	1
Chr01	33320051	33322778	+	1
Chr01	33337911	33340341	+	1
Chr01	33344430	33345829	+	28
Chr01	33361672	33368256	+	2
Chr01	33375635	33381262	+	1
Chr01	33383502	33389083	+	1
Chr01	33478819	33485915	+	3
Chr01	33499446	33502790	+	1
Chr01	33509272	33512253	+	4
Chr01	33547370	33552268	+	1
Chr01	33589424	33592986	+	2
Chr01	33643066	33650589	+	6
Chr01	33670688	33675892	+	2
Chr01	33706585	33711492	+	1
Chr01	33711976	33713801	+	1
Chr01	33725170	33727449	+	1
Chr01	33744001	33744748	+	3
Chr01	33751968	33757262	+	1
Chr01	33769189	33769572	+	1
Chr01	33770637	33772692	+	1
Chr01	33847387	33847626	+	1
Chr01	33850466	33856310	+	11
Chr01	33863296	33864696	+	1
Chr01	33871768	33877112	+	6
Chr01	33915845	33919185	+	1
Chr01	33938159	33941665	+	1
Chr01	33952011	33957582	+	1
Chr01	34002828	34003708	+	1
Chr01	34005255	34010455	+	1
Chr01	34024727	34025924	+	1
Chr01	34055620	34057770	+	2
Chr01	34065494	34071484	+	3
Chr01	34128829	34129969	+	1
Chr01	34230400	34236295	+	2
Chr01	34336683	34338775	+	1
Chr01	34366989	34368824	+	1
Chr01	34401809	34408556	+	2
Chr01	34410416	34412433	+	1
Chr01	34479599	34485066	+	1
Chr01	34489493	34500164	+	2
Chr01	34506008	34508401	+	1
Chr01	34517451	34523415	+	1
Chr01	34527107	34527471	+	1
Chr01	34544312	34545965	+	1
Chr01	34591207	34591535	+	1
Chr01	34601927	34607602	+	2
Chr01	34619372	34619393	+	1
Chr01	34623841	34624204	+	2
Chr01	34707032	34709218	+	1
Chr01	34737525	34745501	+	3
Chr01	34804159	34809578	+	1
Chr01	34843542	34845020	+	1
Chr01	34849743	34853982	+	1
Chr01	34868278	34875436	+	3
Chr01	34904472	34917300	+	3
Chr01	34921445	34927933	+	5
Chr01	34948255	34949174	+	3
Chr01	34985051	34990150	+	1
Chr01	34996297	34997540	+	2
Chr01	35019337	35025909	+	3
Chr01	35030966	35037583	+	3
Chr01	35065386	35066811	+	1
Chr01	35070937	35071638	+	1
Chr01	35096661	35097768	+	1
Chr01	35107765	35111089	+	1
Chr01	35111716	35112854	+	1
Chr01	35113102	35115634	+	1
Chr01	35124078	35126673	+	1
Chr01	35152782	35159777	+	3
Chr01	35174154	35176810	+	1
Chr01	35214059	35216203	+	1
Chr01	35225238	35230415	+	1
Chr01	35230513	35232614	+	1
Chr01	35260378	35264158	+	2
Chr01	35282182	35287396	+	1
Chr01	35304091	35306627	+	1
Chr01	35351034	35358233	+	3
Chr01	35390612	35393088	+	9
Chr01	35410313	35411716	+	1
Chr01	35444390	35449828	+	3
Chr01	35452074	35452394	+	1
Chr01	35460106	35461701	+	1
Chr01	35471329	35472761	+	1
Chr01	35510703	35511023	+	1
Chr01	35511211	35515384	+	1
Chr01	35524192	35535324	+	2
Chr01	35635909	35638301	+	25
Chr01	35639892	35645000	+	1
Chr01	35697980	35701419	+	5
Chr01	35703708	35706572	+	5
Chr01	35785548	35786850	+	4
Chr01	35806514	35807502	+	1
Chr01	35826449	35828059	+	1
Chr01	35924323	35929603	+	1
Chr01	35944570	35946765	+	1
Chr01	35980168	35984459	+	3
Chr01	35990568	35992834	+	1
Chr01	35996089	35997774	+	1
Chr01	36021187	36022805	+	1
Chr01	36023091	36027467	+	2
Chr01	36040922	36048570	+	3
Chr01	36056221	36062929	+	3
Chr01	36066264	36072492	+	2
Chr01	36104444	36106893	+	1
Chr01	36123864	36123970	+	1
Chr01	36131247	36132322	+	1
Chr01	36138231	36140823	+	3
Chr01	36198506	36201082	+	2
Chr01	36289470	36291807	+	1
Chr01	36304578	36308192	+	1
Chr01	36324404	36332213	+	2
Chr01	36336642	36340651	+	2
Chr01	36377938	36380029	+	1
Chr01	36464037	36466919	+	1
Chr01	36468496	36470906	+	1
Chr01	36543819	36549340	+	1
Chr01	36556547	36562275	+	1
Chr01	36649413	36655396	+	3
Chr01	36698222	36701075	+	1
Chr01	36703283	36703831	+	1
Chr01	36723086	36733458	+	4
Chr01	36740610	36743515	+	1
Chr01	36771356	36776476	+	2
Chr01	36852769	36855508	+	1
Chr01	36867405	36871945	+	2
Chr01	36900673	36902494	+	1
Chr01	36906715	36910849	+	1
Chr01	36953432	36958649	+	2
Chr01	37029903	37035325	+	2
Chr01	37043965	37045382	+	1
Chr01	37086122	37087082	+	1
Chr01	37123783	37126431	+	3
Chr01	37130849	37137072	+	4
Chr01	37139613	37145145	+	1
Chr01	37154622	37161295	+	1
Chr01	37165793	37166188	+	1
Chr01	37166885	37172253	+	4
Chr01	37201952	37207072	+	3
Chr01	37207959	37209093	+	1
Chr01	37224722	37230214	+	2
Chr01	37249712	37253960	+	1
Chr01	37272669	37275303	+	1
Chr01	37288857	37295615	+	2
Chr01	37304141	37305712	+	1
Chr01	37312684	37315752	+	1
Chr01	37327894	37328305	+	1
Chr01	37335624	37337617	+	4
Chr01	37353970	37355237	+	1
Chr01	37359537	37364967	+	1
Chr01	37380119	37385696	+	1
Chr01	37388006	37393976	+	1
Chr01	37395633	37402260	+	4
Chr01	37440630	37443010	+	1
Chr01	37452417	37453769	+	1
Chr01	37468722	37469102	+	1
Chr01	37474722	37483699	+	4
Chr01	37494521	37495831	+	1
Chr01	37503614	37509080	+	1
Chr01	37549293	37554594	+	1
Chr01	37582914	37586679	+	1
Chr01	37605440	37608065	+	1
Chr01	37643759	37648287	+	1
Chr01	37652570	37655328	+	1
Chr01	37666320	37666996	+	2
Chr01	37689200	37689949	+	2
Chr01	37718014	37723085	+	1
Chr01	37752407	37758141	+	1
Chr01	37764537	37766913	+	1
Chr01	37797196	37803787	+	2
Chr01	37828717	37831372	+	1
Chr01	37834337	37839569	+	2
Chr01	37852907	37854391	+	13
Chr01	37876000	37879669	+	1
Chr01	37975575	37981278	+	1
Chr01	37991358	37993704	+	1
Chr01	38094739	38100566	+	1
Chr01	38113679	38115276	+	1
Chr01	38117802	38118369	+	1
Chr01	38168270	38174888	+	2
Chr01	38174942	38176759	+	3
Chr01	38206891	38210023	+	1
Chr01	38213312	38220721	+	1
Chr01	38250703	38256893	+	3
Chr01	38260727	38262243	+	1
Chr01	38264575	38266775	+	2
Chr01	38272094	38275508	+	1
Chr01	38302682	38308470	+	1
Chr01	38394865	38403244	+	4
Chr01	38432564	38438648	+	2
Chr01	38440109	38443439	+	2
Chr01	38448480	38451464	+	1
Chr01	38474312	38479676	+	2
Chr01	38508433	38509780	+	1
Chr01	38519465	38520215	+	1
Chr01	38522659	38527642	+	1
Chr01	38536270	38537510	+	1
Chr01	38589321	38590512	+	1
Chr01	38669473	38675329	+	1
Chr01	38694591	38708061	+	3
Chr01	38726924	38728201	+	1
Chr01	38742442	38745277	+	18
Chr01	38773090	38778166	+	1
Chr01	38790884	38793219	+	1
Chr01	38800436	38800863	+	1
Chr01	38818470	38826070	+	2
Chr01	38848044	38850847	+	3
Chr01	38933257	38938235	+	1
Chr01	38950550	38951607	+	1
Chr01	38965085	38974787	+	6
Chr01	38976460	38977294	+	1
Chr01	38978849	38981672	+	1
Chr01	38983545	38983926	+	1
Chr01	39025537	39030646	+	2
Chr01	39049183	39051650	+	2
Chr01	39051789	39054170	+	1
Chr01	39057736	39063445	+	1
Chr01	39071529	39072255	+	1
Chr01	39079226	39086397	+	2
Chr01	39099735	39101408	+	1
Chr01	39105961	39110371	+	1
Chr01	39130755	39131288	+	1
Chr01	39166218	39171518	+	1
Chr01	39174153	39177161	+	1
Chr01	39201999	39204542	+	1
Chr01	39241471	39244243	+	1
Chr01	39353659	39358962	+	3
Chr01	39377183	39379521	+	1
Chr01	39390416	39390635	+	1
Chr01	39391461	39398794	+	1
Chr01	39403644	39410571	+	4
Chr01	39413288	39421272	+	3
Chr01	39435574	39439783	+	1
Chr01	39468957	39478606	+	2
Chr01	39494370	39496568	+	13
Chr01	39511672	39516746	+	4
Chr01	39521077	39523678	+	1
Chr01	39524081	39525819	+	1
Chr01	39544880	39545565	+	2
Chr01	39572369	39575796	+	2
Chr01	39576260	39577544	+	6
Chr01	39610260	39612761	+	1
Chr01	39618141	39626036	+	2
Chr01	39656605	39657363	+	1
Chr01	39696010	39701669	+	17
Chr01	39746414	39753406	+	1
Chr01	39768141	39770760	+	1
Chr01	39771576	39776730	+	14
Chr01	39789715	39795708	+	1
Chr01	39800361	39808682	+	3
Chr01	39837462	39839653	+	1
Chr01	39849708	39850349	+	1
Chr01	39919940	39920745	+	2
Chr01	39950567	39957046	+	3
Chr01	39977199	39980589	+	1
Chr01	39991512	39995029	+	4
Chr01	39998823	39999946	+	1
Chr01	40033655	40034070	+	1
Chr01	40125830	40131044	+	1
Chr01	40133851	40134861	+	1
Chr01	40275261	40280750	+	2
Chr01	40298893	40301542	+	2
Chr01	40304275	40306367	+	1
Chr01	40349626	40349935	+	1
Chr01	40354814	40360709	+	1
Chr01	40365339	40370641	+	1
Chr01	40391991	40393562	+	1
Chr01	40449004	40454478	+	1
Chr01	40455203	40457868	+	2
Chr01	40466939	40471953	+	1
Chr01	40551796	40557319	+	2
Chr01	40560339	40568071	+	2
Chr01	40610696	40613716	+	1
Chr01	40712236	40712731	+	4
Chr01	40712945	40713250	+	1
Chr01	40718243	40729542	+	5
Chr01	40805847	40811509	+	1
Chr01	40814399	40815285	+	1
Chr01	40843173	40848515	+	1
Chr01	40860646	40867706	+	13
Chr01	40885865	40889618	+	1
Chr01	40903841	40909392	+	1
Chr01	40935275	40937661	+	1
Chr01	40951766	40952978	+	1
Chr01	40970154	40972962	+	1
Chr01	40975623	40983372	+	2
Chr01	40990295	40995232	+	1
Chr01	41009669	41017449	+	2
Chr01	41024931	41027310	+	1
Chr01	41027945	41035250	+	1
Chr01	41123480	41125159	+	2
Chr01	41125233	41130283	+	1
Chr01	41144549	41149592	+	2
Chr01	41174458	41180265	+	2
Chr01	41205361	41207765	+	1
Chr01	41237438	41244925	+	4
Chr01	41262022	41263187	+	1
Chr01	41276360	41277712	+	2
Chr01	41301380	41303944	+	1
Chr01	41306170	41311347	+	1
Chr01	41324232	41326462	+	1
Chr01	41332539	41338326	+	2
Chr01	41362377	41367530	+	1
Chr01	41413030	41413910	+	1
Chr01	41434264	41440459	+	1
Chr01	41440856	41441834	+	1
Chr01	41447239	41449474	+	1
Chr01	41451708	41452892	+	1
Chr01	41465282	41466854	+	1
Chr01	41536041	41539434	+	1
Chr01	41545419	41550135	+	1
Chr01	41572939	41577887	+	1
Chr01	41584863	41586593	+	11
Chr01	41654261	41656700	+	1
Chr01	41670503	41676583	+	1
Chr01	41727525	41734793	+	2
Chr01	41746505	41747972	+	1
Chr01	41784585	41786819	+	1
Chr01	41802355	41803509	+	1
Chr01	41808894	41810094	+	18
Chr01	41819354	41822624	+	1
Chr01	41838664	41845635	+	4
Chr01	41861030	41867095	+	1
Chr01	41902732	41905424	+	5
Chr01	41924822	41934600	+	19
Chr01	41948533	41952311	+	2
Chr01	41974592	41981099	+	2
Chr01	41983981	41990270	+	1
Chr01	42009411	42010866	+	1
Chr01	42015384	42016724	+	16
Chr01	42031327	42035876	+	2
Chr01	42061629	42066982	+	3
Chr01	42091991	42097380	+	1
Chr01	42138627	42145793	+	3
Chr01	42155461	42160419	+	1
Chr01	42163623	42164958	+	1
Chr01	42240412	42241957	+	1
Chr01	42275076	42277387	+	1
Chr01	42325671	42328281	+	1
Chr01	42347628	42348278	+	1
Chr01	42355586	42356077	+	1
Chr01	42365842	42368349	+	1
Chr01	42372078	42374643	+	1
Chr01	42374994	42377206	+	1
Chr01	42394767	42396922	+	1
Chr01	42423852	42427452	+	2
Chr01	42431052	42433053	+	1
Chr01	42442031	42447584	+	1
Chr01	42460604	42462423	+	1
Chr01	42485176	42486024	+	1
Chr01	42487755	42490130	+	2
Chr01	42490858	42491949	+	1
Chr01	42496153	42496754	+	1
Chr01	42525002	42530511	+	1
Chr01	42570545	42575584	+	2
Chr01	42580779	42584507	+	2
Chr01	42616771	42617197	+	1
Chr01	42618684	42623423	+	1
Chr01	42639440	42641833	+	1
Chr01	42645537	42648367	+	1
Chr01	42648720	42650141	+	1
Chr01	42651980	42654651	+	1
Chr01	42657485	42665217	+	9
Chr01	42674493	42679980	+	2
Chr01	42684505	42689625	+	1
Chr01	42699072	42700797	+	1
Chr01	42705358	42711913	+	1
Chr01	42715975	42724321	+	6
Chr01	42725411	42726836	+	1
Chr01	42743685	42746142	+	1
Chr01	42761331	42762562	+	1
Chr01	42789071	42799866	+	7
Chr01	42851391	42852826	+	1
Chr01	42863478	42864964	+	2
Chr01	42897732	42903830	+	1
Chr01	42919830	42921139	+	1
Chr01	42934804	42937130	+	1
Chr01	42968369	42973576	+	1
Chr01	43010080	43013919	+	1
Chr01	43053643	43054762	+	1
Chr01	43076392	43079012	+	1
Chr01	43095263	43101297	+	3
Chr01	43119620	43124505	+	1
Chr01	43165872	43172183	+	1
Chr01	43338555	43341310	+	1
Chr01	43367117	43368369	+	3
Chr01	43385731	43392626	+	1
Chr01	43393132	43394344	+	1
Chr01	43408808	43409200	+	1
Chr01	43416735	43419632	+	1
Chr01	43425179	43425736	+	1
Chr01	43459105	43465239	+	2
Chr01	43491599	43492246	+	1
Chr01	43497313	43504303	+	1
Chr01	43505099	43510280	+	1
Chr01	43522770	43523730	+	1
Chr01	43531209	43536845	+	1
Chr01	43541068	43546276	+	1
Chr01	43555783	43558642	+	2
Chr01	43558859	43564847	+	3
Chr01	43613817	43616191	+	1
Chr01	43644409	43648899	+	2
Chr01	43691024	43696674	+	3
Chr01	43724692	43726181	+	1
Chr01	43727069	43727982	+	406
Chr01	43730836	43732276	+	1
Chr01	43744344	43749880	+	3
Chr01	43781524	43787122	+	2
Chr01	43828890	43830762	+	1
Chr01	43845637	43847947	+	1
Chr01	43852641	43855024	+	1
Chr01	43868947	43876431	+	2
Chr01	43891898	43895198	+	1
Chr01	43931702	43934509	+	1
Chr01	43940992	43944703	+	3
Chr01	44010987	44012615	+	2
Chr01	44080397	44090177	+	3
Chr01	44116835	44122055	+	1
Chr01	44145020	44148804	+	2
Chr01	44150924	44151897	+	1
Chr01	44235832	44237156	+	1
Chr01	44242924	44247342	+	2
Chr01	44269686	44275193	+	4
Chr01	44303206	44305834	+	1
Chr01	44365018	44367995	+	1
Chr01	44430812	44432745	+	1
Chr01	44434027	44437096	+	1
Chr01	44443318	44448646	+	2
Chr01	44466729	44468079	+	1
Chr01	44542929	44544169	+	1
Chr01	44560165	44563113	+	1
Chr01	44640458	44642354	+	1
Chr01	44686858	44690816	+	1
Chr01	44737499	44738845	+	11
Chr01	44778890	44780779	+	1
Chr01	44888025	44888573	+	1
Chr01	44893667	44899180	+	2
Chr01	44931469	44932869	+	9
Chr01	44990540	44997463	+	2
Chr01	45024023	45025877	+	1
Chr01	45042472	45045234	+	3
Chr01	45189304	45191256	+	2
Chr01	45210718	45212188	+	1
Chr01	45213804	45214279	+	1
Chr01	45230365	45237300	+	1
Chr01	45282928	45283963	+	1
Chr01	45322713	45328530	+	2
Chr01	45359708	45361225	+	1
Chr01	45457598	45460384	+	1
Chr01	45466063	45471506	+	1
Chr01	45534813	45537631	+	1
Chr01	45541229	45546545	+	1
Chr01	45577839	45582771	+	1
Chr01	45588503	45589764	+	1
Chr01	45625272	45626834	+	1
Chr01	45698601	45708099	+	2
Chr01	45713396	45722032	+	2
Chr01	45734931	45741735	+	1
Chr01	45744561	45749977	+	2
Chr01	45822472	45824821	+	1
Chr01	45825819	45829919	+	2
Chr01	45830663	45835408	+	1
Chr01	45907127	45908549	+	1
Chr01	45933397	45935391	+	1
Chr01	45948775	45951372	+	1
Chr01	46019889	46021327	+	2
Chr01	46025478	46032943	+	2
Chr01	46070353	46075331	+	1
Chr01	46104326	46109669	+	1
Chr01	46110034	46112816	+	1
Chr01	46153674	46156423	+	1
Chr01	46186699	46192561	+	2
Chr01	46299548	46301926	+	2
Chr01	46321795	46328955	+	1
Chr01	46447965	46454022	+	2
Chr01	46510577	46512781	+	2
Chr01	46518003	46518763	+	1
Chr01	46518844	46520012	+	1
Chr01	46536453	46543554	+	1
Chr01	46555265	46556828	+	1
Chr01	46562279	46564954	+	1
Chr01	46594207	46594909	+	1
Chr01	46600430	46604429	+	1
Chr01	46614396	46617281	+	1
Chr01	46644838	46648365	+	1
Chr01	46660509	46666251	+	1
Chr01	46732871	46737255	+	1
Chr01	46770556	46776602	+	5
Chr01	46785931	46792105	+	1
Chr01	46814248	46819986	+	1
Chr01	46823764	46825752	+	1
Chr01	46854328	46855648	+	1
Chr01	46862403	46865206	+	1
Chr01	46882810	46889015	+	2
Chr01	46893700	46896907	+	1
Chr01	46901103	46903582	+	1
Chr01	46903793	46907464	+	1
Chr01	46911888	46915125	+	1
Chr01	46952170	46957638	+	3
Chr01	47057687	47063012	+	1
Chr01	47097484	47098982	+	1
Chr01	47128092	47134040	+	1
Chr01	47136159	47137008	+	1
Chr01	47143179	47144358	+	1
Chr01	47170457	47176080	+	1
Chr01	47193309	47196864	+	1
Chr01	47201615	47202007	+	1
Chr01	47271958	47273292	+	10
Chr01	47276998	47281794	+	1
Chr01	47358133	47361663	+	2
Chr01	47364130	47368042	+	2
Chr01	47372300	47376858	+	1
Chr01	47411229	47412580	+	1
Chr01	47432424	47433806	+	1
Chr01	47457086	47458371	+	1
Chr01	47463065	47463911	+	7
Chr01	47481097	47482971	+	1
Chr01	47502759	47503719	+	1
Chr01	47547180	47553438	+	1
Chr01	47728324	47730580	+	1
Chr01	47735160	47736817	+	1
Chr01	47816898	47819164	+	2
Chr01	47846766	47851119	+	1
Chr01	47910811	47916103	+	1
Chr01	47917369	47922301	+	1
Chr01	47948324	47949124	+	1
Chr01	47960706	47964010	+	1
Chr01	48098213	48103033	+	1
Chr01	48113687	48115254	+	1
Chr01	48135014	48142127	+	1
Chr01	48164135	48166192	+	1
Chr01	48191818	48203628	+	4
Chr01	48204556	48210158	+	3
Chr01	48213541	48218434	+	1
Chr01	48223429	48224694	+	1
Chr01	48246466	48250134	+	2
Chr01	48256828	48257444	+	2
Chr01	48264639	48267551	+	1
Chr01	48276125	48278438	+	1
Chr01	48388679	48389352	+	2
Chr01	48469848	48472097	+	1
Chr01	48490626	48497558	+	2
Chr01	48501170	48502428	+	1
Chr01	48517557	48518710	+	1
Chr01	48529789	48532303	+	1
Chr01	48564919	48570278	+	1
Chr01	48588928	48599205	+	4
Chr01	48637743	48638290	+	1
Chr01	48684702	48691242	+	1
Chr01	48716740	48721651	+	1
Chr01	48769567	48771822	+	2
Chr01	48773856	48774418	+	1
Chr01	48786335	48791296	+	1
Chr01	48795399	48795824	+	1
Chr01	48810638	48813895	+	1
Chr01	48816850	48818315	+	1
Chr01	48845642	48846804	+	3
Chr01	48848199	48853398	+	2
Chr01	48892266	48894579	+	1
Chr01	48905417	48910612	+	1
Chr01	48920080	48922296	+	2
Chr01	48924818	48930017	+	1
Chr01	48933259	48935556	+	1
Chr01	48941409	48942721	+	1
Chr01	48974341	48975580	+	11
Chr01	49013298	49014319	+	1
Chr01	49041751	49046983	+	1
Chr01	49049746	49050233	+	1
Chr01	49077573	49082631	+	1
Chr01	49098089	49101285	+	2
Chr01	49119016	49119980	+	2
Chr01	49129339	49133061	+	2
Chr01	49152087	49153681	+	1
Chr01	49180848	49181719	+	1
[truncated: 13,088 more rows]
