# Supplementary material for: Abiotic Stresses Modulate Landscape of Poplar Transcriptome via Alternative Splicing, Differential Intron Retention, and Isoform Ratio Switching
Source: Front Plant Sci. 2018 Feb 12;9:5. doi: 10.3389/fpls.2018.00005 (PMC5816337; doi:10.3389/fpls.2018.00005)
Supplement: Supplementary file 1 [file Data_Sheet_1.zip › Supplementary file 1-16/Supplementary file 5.xlsx]

## Sheet: alignmentSummary
Library	Number of input reads	Average input read length	Uniquely mapped reads number	Uniquely mapped reads, %	Average mapped length, nucleotides	Total number of mapped SJs	Number of annotated SJs	Number of splices: GT/AG	Number of splices: GC/AG	Number of splices: AT/AC	Number of splices: Non-canonical	Mismatch rate per base, %	Deletion rate per base, %	Deletion average length	Insertion rate per base, %	Insertion average length	Number of reads mapped to multiple loci	% of reads mapped to multiple loci	Number of reads mapped to too many loci
index01-ATCACG-DCX7	16590670	202	15020973	90.54	197.17	7219618	7020406	7096415	88932	4677	29594	0.21	0.01	2.14	0.01	2.37	398924	2.4	137
index01-ATCACG-DIWX4	14612932	202	13178244	90.18	197.19	6298824	6122930	6188526	81299	4398	24601	0.22	0.01	2.16	0.01	2.34	358982	2.46	793
index01-ATCACG-S24HR1	16766649	202	14535195	86.69	196.44	6907377	6706468	6780383	91717	4889	30388	0.24	0.01	2.08	0.01	2.57	329796	1.97	323
index02-CGATGT-DCR7	17719934	202	15972887	90.14	196.99	7967662	7758180	7823258	106470	4519	33415	0.22	0.01	1.85	0.02	2.06	363027	2.05	142
index02-CGATGT-HEXX1	15337751	202	13153681	85.76	195.18	4942026	4744584	4836376	78711	4281	22658	0.23	0.01	2.45	0.01	2.37	282510	1.84	382
index02-CGATGT-SEXR1	17330225	202	15158417	87.47	196.28	7472414	7255558	7331318	101711	5713	33672	0.25	0.01	2.15	0.01	2.53	368079	2.12	137
index03-TTAGGC-DCX8	18416432	202	16698242	90.67	196.92	7746714	7542128	7612978	96797	5203	31736	0.21	0.01	2.18	0.01	2.44	456048	2.48	221
index03-TTAGGC-DIWX5	17676198	202	16034620	90.71	197.09	7526174	7316103	7394582	97347	4929	29316	0.22	0.01	2.12	0.01	2.34	391754	2.22	333
index03-TTAGGC-S24HR2	17107700	202	15043810	87.94	196.53	7036921	6827298	6907290	92748	4763	32120	0.24	0.01	2.1	0.01	2.55	334320	1.95	327
index04-TGACCA-DCR8	16332834	202	14644665	89.66	196.56	7220302	7027679	7089779	95860	4178	30485	0.22	0.01	1.83	0.02	2.14	338040	2.07	179
index04-TGACCA-HEXX2	14016862	202	12754491	90.99	196.93	5705065	5466057	5590549	84473	6034	24009	0.22	0.01	2.17	0.01	2.29	261722	1.87	547
index04-TGACCA-SEXR2	16022949	202	14017720	87.49	196.14	6864176	6668430	6735672	92893	5699	29912	0.26	0.01	2.13	0.01	2.52	341111	2.13	153
index05-ACAGTG-DCR10	16980317	202	15323205	90.24	196.93	7627789	7422276	7489887	101873	4336	31693	0.22	0.01	1.84	0.02	2.1	345684	2.04	122
index05-ACAGTG-HEXX3	13691110	202	12213657	89.21	196.88	5426078	5193427	5316351	81619	5484	22624	0.24	0.01	2.16	0.01	2.28	378386	2.76	4237
index05-ACAGTG-SEXR3	16319697	202	13945563	85.45	195.55	6755638	6559820	6628861	91604	5486	29687	0.26	0.01	2.13	0.01	2.55	349983	2.14	128
index06-GCCAAT-DEXL11	17313428	202	15171514	87.63	196.35	7556593	7353022	7405336	116445	3966	30846	0.23	0.01	2.08	0.01	2.71	408291	2.36	166
index06-GCCAAT-DEXR11	17896659	202	16133341	90.15	196.96	8175482	7923447	8015877	108239	4945	46421	0.23	0.01	1.73	0.02	2.1	355347	1.99	206
index06-GCCAAT-HEXL1	14837741	202	13213399	89.05	196.58	6646222	6484760	6511518	106210	5254	23240	0.23	0.01	1.96	0.01	2.35	468857	3.16	261
index07-CAGATC-DEXL12	16424220	202	14499946	88.28	196.45	7286091	7085430	7142081	107919	3897	32194	0.23	0.01	2.06	0.02	2.82	350743	2.14	114
index07-CAGATC-DEXR12	16662704	202	15088175	90.55	197.11	7699842	7460034	7550912	102175	4808	41947	0.23	0.01	1.69	0.02	2.04	335094	2.01	211
index07-CAGATC-HEXL2	13698256	202	12283468	89.67	196.82	6194624	6043803	6066532	101303	5273	21516	0.23	0.01	1.95	0.01	2.22	432752	3.16	262
index08-ACTTGA-DCX10	19119759	202	17418542	91.1	197.43	8371571	8145165	8229069	103326	5522	33654	0.21	0.01	2.14	0.01	2.41	458069	2.4	225
index08-ACTTGA-DIWX6	16915004	202	15313142	90.53	197.14	7214776	7014712	7089794	92781	4895	27306	0.22	0.01	2.1	0.01	2.32	373602	2.21	326
index08-ACTTGA-S24HR3	17800121	202	15403040	86.53	196.36	6929203	6715678	6802510	89683	4965	32045	0.24	0.01	2.09	0.01	2.54	345731	1.94	328
index09-GATCAG-DCL7	16016799	202	14455334	90.25	196.87	7471105	7297031	7326198	115420	3555	25932	0.21	0.01	1.99	0.01	2.5	418445	2.61	80
index09-GATCAG-DEXX11	17740119	202	16009112	90.24	196.88	7420367	7190301	7286046	98182	5756	30383	0.25	0.01	2.08	0.01	2.32	362224	2.04	366
index10-TAGCTT-DCL8	16504298	202	14914980	90.37	196.87	7608700	7414869	7463458	114229	3558	27455	0.21	0.01	1.96	0.01	2.38	424830	2.57	109
index10-TAGCTT-DEXX12	16624819	202	14898509	89.62	197	7201197	7009740	7077111	92238	4292	27556	0.25	0.01	2.14	0.01	2.36	360626	2.17	299
index11-GGCTAC-DCL10	18911006	202	16981805	89.8	196.14	8364563	8151828	8202195	127997	4138	30233	0.22	0.01	2.01	0.01	2.6	506959	2.68	166
index11-GGCTAC-DEXX13	18267246	202	16442623	90.01	196.9	7727383	7488866	7586498	103095	5587	32203	0.25	0.01	2.17	0.01	2.4	365934	2	274
index12-CTTGTA-DEXL13	15891545	202	13985403	88.01	196.37	6983025	6767490	6837269	103162	3822	38772	0.23	0.01	2.13	0.02	2.96	306355	1.93	116
index12-CTTGTA-DEXR13	17747210	202	15874288	89.45	195.99	7613639	7381219	7466486	100965	5015	41173	0.22	0.01	1.78	0.01	2.2	376002	2.12	280
index12-CTTGTA-HEXL3	15741557	202	14084271	89.47	196.44	7188146	7004089	7044673	113249	5819	24405	0.23	0.01	1.96	0.01	2.3	472542	3	354
index13-AGTCAA-H12HR1	16533141	202	14777091	89.38	195.81	6994023	6752422	6858086	98989	5173	31775	0.22	0.01	1.84	0.02	2.03	333876	2.02	292
index13-AGTCAA-H12HX1	14015325	202	12607270	89.95	196.52	5146452	4929543	5052424	66017	3579	24432	0.23	0.01	2.14	0.01	2.33	263958	1.88	410
index13-AGTCAA-S24HX1	16781881	202	14579386	86.88	196.54	6980342	6782586	6858748	88780	4856	27958	0.23	0.01	2.2	0.01	2.4	315786	1.88	258
index14-AGTTCC-H12HR2	15896407	202	14289364	89.89	196.78	6753181	6512417	6622892	92764	5319	32206	0.22	0.01	1.89	0.02	2.04	326712	2.06	242
index14-AGTTCC-H12HX2	14227891	202	12917787	90.79	197.18	5454757	5219988	5357360	67946	3565	25886	0.23	0.01	2.18	0.01	2.33	256517	1.8	152
index14-AGTTCC-S24HX2	16527279	202	14443558	87.39	196.61	6695027	6503483	6578604	83905	4694	27824	0.23	0.01	2.17	0.01	2.36	325071	1.97	362
index15-ATGTCA-H12HR3	18937124	202	16915033	89.32	196.6	7822385	7537002	7668713	108184	6198	39290	0.23	0.01	1.87	0.02	2.09	437881	2.31	1433
index15-ATGTCA-H12HX3	12629759	202	11356919	89.92	196.96	4007745	3800011	3932753	47853	2547	24592	0.24	0.01	2.27	0.01	2.24	213686	1.69	282
index15-ATGTCA-S24HX3	16000902	202	13952226	87.2	195.74	6270997	6093999	6162889	78241	4379	25488	0.23	0.01	2.13	0.01	2.32	344862	2.16	462
index16-CCGTCC-H12HL1	10593418	202	9493033	89.61	196.35	4754175	4641855	4662553	72127	3266	16229	0.23	0.01	1.96	0.01	2.17	304210	2.87	506
index16-CCGTCC-HEXR4	16985835	202	15356625	90.41	197.07	7694462	7436428	7543774	107591	7625	35472	0.22	0.01	1.82	0.02	2.02	315605	1.86	286
index16-CCGTCC-S24HL1	16015578	202	14324021	89.44	196.48	7719554	7560693	7574067	116264	3603	25620	0.23	0.01	2.01	0.01	2.31	380609	2.38	358
index18-GTCCGC-H12HL2	12112957	202	10885130	89.86	196.41	5645907	5511493	5539480	83078	4048	19301	0.23	0.01	1.99	0.01	2.3	309417	2.55	244
index18-GTCCGC-HEXR5	15261894	202	13818629	90.54	197.05	6833060	6599146	6698767	97835	6338	30120	0.22	0.01	1.81	0.02	2	279618	1.83	216
index18-GTCCGC-S24HL2	17916592	202	15856935	88.5	196.32	8354465	8192878	8190289	133316	3584	27276	0.24	0.01	1.96	0.01	2.31	438790	2.45	208
index19-GTGAAA-H12HL3	13247398	202	11889490	89.75	196.31	5939945	5800546	5824523	90743	4073	20606	0.23	0.01	1.96	0.01	2.22	371166	2.8	279
index19-GTGAAA-HEXR6	16913958	202	15290976	90.4	196.93	7484843	7232244	7336918	106340	6798	34787	0.22	0.01	1.84	0.02	2.04	316525	1.87	278
index19-GTGAAA-S24HL3	15778680	202	13933728	88.31	195.76	7071119	6934342	6931021	113919	3123	23056	0.23	0.01	1.91	0.01	2.23	396432	2.51	363
index20-GTGGCC-DIWL4	21926757	202	19736676	90.01	195.86	9942406	9678693	9755528	144372	5387	37119	0.22	0.01	1.97	0.01	2.66	550666	2.51	277
index20-GTGGCC-SEXX1	18208503	202	16353563	89.81	195.92	8013663	7806195	7871997	107862	5642	28162	0.25	0.01	2.12	0.01	2.48	358914	1.97	438
index21-GTTTCG-DIWL5	17554172	202	15532005	88.48	196.72	7728285	7515401	7581530	114163	4487	28105	0.24	0.01	1.92	0.01	2.08	578268	3.29	4397
index21-GTTTCG-SEXX2	20067353	202	18007037	89.73	196.73	9199923	8955475	9038073	123392	6477	31981	0.25	0.01	2.1	0.01	2.52	377896	1.88	382
index22-CGTACG-DIWL6	16662137	202	15100825	90.63	196.71	7873904	7673482	7725422	117391	4015	27076	0.22	0.01	1.96	0.01	2.46	387758	2.33	183
index22-CGTACG-SEXX3	16929467	202	14793128	87.38	196.24	7520859	7328498	7388657	101398	5194	25610	0.25	0.01	2.14	0.01	2.53	322708	1.91	414
index23-GAGTGG-DIWR4	15102965	202	13602656	90.07	196.79	6568524	6355325	6441624	91027	5897	29976	0.21	0.01	2.17	0.01	2.41	289367	1.92	588
index23-GAGTGG-SEXL1	15869788	202	14395151	90.71	196.75	7416753	7222391	7279709	103744	4775	28525	0.24	0.01	2.05	0.01	2.59	316311	1.99	121
index25-ACTGAT-DIWR5	15699180	202	14000758	89.18	196.42	6663493	6467963	6540310	88173	5038	29972	0.22	0.01	2.1	0.01	2.56	310995	1.98	352
index25-ACTGAT-SEXL2	17427911	202	15606527	89.55	196.65	7912576	7705670	7765763	110485	4876	31452	0.25	0.01	2.07	0.01	2.56	341640	1.96	219
index27-ATTCCT-DIWR6	17785640	202	15939929	89.62	196.7	7850202	7615685	7702011	104974	5723	37494	0.22	0.01	2.12	0.01	2.5	345328	1.94	221
index27-ATTCCT-SEXL3	16412071	202	14762552	89.95	196.65	7431662	7228578	7293745	103848	4679	29390	0.25	0.01	2.07	0.02	2.67	312979	1.91	177
index02-CGATGT-C24HR4	11683457	202	10002029	85.61	193.98	3891237	3746602	3814374	52718	2618	21527	0.23	0.01	2.14	0.02	2.54	236210	2.02	262
index04-TGACCA-C24HR5	10558990	202	9030614	85.53	193.55	3364781	3236649	3298613	45719	2374	18075	0.23	0.01	2.13	0.02	2.54	209389	1.98	190
index05-ACAGTG-C24HR6	12815843	202	11109467	86.69	194.17	4965819	4799692	4874547	65152	2759	23361	0.24	0.01	1.99	0.02	2.21	333850	2.6	3031
index06-GCCAAT-CEXX7	12484649	202	11025536	88.31	193.84	5170714	5018273	5081475	65443	2507	21289	0.23	0.01	1.93	0.01	2.15	282642	2.26	614
index07-CAGATC-CEXX9	12112464	202	10790528	89.09	194.61	5239006	5088071	5146027	69181	2513	21285	0.22	0.01	1.95	0.02	2.21	264635	2.18	447
index12-CTTGTA-CEXX10	12112673	202	10698943	88.33	194.1	5126454	4978148	5035918	67131	2578	20827	0.23	0.01	1.94	0.01	2.19	277688	2.29	930
index13-AGTCAA-CEXL7	10244632	202	9060258	88.44	193.82	4680970	4558564	4588316	70356	1772	20526	0.22	0.01	1.85	0.02	2.23	196842	1.92	253
index14-AGTTCC-CEXL9	11233116	202	9957915	88.65	193.84	5121111	4990540	5019269	76124	1945	23773	0.22	0.01	1.88	0.02	2.26	217829	1.94	291
index15-ATGTCA-CEXL10	11673517	202	10641231	91.16	196.42	5651823	5515548	5544315	82730	2435	22343	0.21	0.01	2.04	0.01	2.58	238950	2.05	105
index16-CCGTCC-CEXR7	12637447	202	11456540	90.66	196.18	5758812	5601968	5655379	78438	3167	21828	0.22	0.01	2.06	0.01	2.5	245800	1.95	148
index18-GTCCGC-CEXR9	12942641	202	11720581	90.56	196.29	6021216	5851349	5913217	82211	3397	22391	0.22	0.01	2.07	0.01	2.5	245570	1.9	99
index19-GTGAAA-CEXR10	12135399	202	10965540	90.36	196.14	5531229	5379797	5430609	75815	2946	21859	0.21	0.01	2.16	0.01	2.64	244083	2.01	93
index20-GTGGCC-C24HX4	8771207	202	7661187	87.34	193.66	2983562	2878194	2930447	36530	2124	14461	0.22	0.01	2.21	0.01	2.47	219848	2.51	296
index21-GTTTCG-C24HX5	8287595	202	6962385	84.01	191.47	2450654	2360543	2404069	32151	1611	12823	0.23	0.01	2.22	0.01	2.44	182380	2.2	137
index22-CGTACG-C24HX6	9037353	202	7673474	84.91	192.81	2922802	2819633	2869483	36837	2105	14377	0.23	0.01	2.25	0.02	2.45	200803	2.22	278
index23-GAGTGG-C24HL4	8038922	202	7000574	87.08	192.59	2944868	2870830	2887437	43115	1514	12802	0.22	0.01	2.02	0.01	2.33	182546	2.27	324
index25-ACTGAT-C24HL5	8148118	202	7046796	86.48	192.22	2899067	2825342	2842923	41355	1465	13324	0.23	0.01	1.98	0.01	2.33	184208	2.26	455
index27-ATTCCT-C24HL6	8902740	202	7629244	85.7	192.28	3176158	3093151	3113667	47127	1600	13764	0.22	0.01	2.02	0.01	2.42	203629	2.29	309
Average	1.51713e+07	202	1.35163e+07	88.9558	196.012	6.494e+06	6.3058e+06	6.37227e+06	90290.4	4272.15	27168	0.228889	0.01	2.03815	0.0125926	2.36704	333472	2.20148	431.679
Total	1228877477		1094817112			526014279	510770154	516154103	7313526	346044	2200606						27011222
							15244125
