# Supplementary material for: Abiotic Stresses Modulate Landscape of Poplar Transcriptome via Alternative Splicing, Differential Intron Retention, and Isoform Ratio Switching
Source: Front Plant Sci. 2018 Feb 12;9:5. doi: 10.3389/fpls.2018.00005 (PMC5816337; doi:10.3389/fpls.2018.00005)
Supplement: Supplementary file 1 [file Data_Sheet_1.zip › Supplementary file 1-16/Supplementary file 6.xlsx]

## Sheet: LEAF
geneID_st-cold	intronCoords_st-cold	adj_logFC_st-cold	known_st-cold		geneID_pr-cold	intronCoords_pr-cold	adj_logFC_pr-cold	known_pr-cold		geneID_st-heat	intronCoords_st-heat	adj_logFC_st-heat	known_st-heat		geneID_pr-heat	intronCoords_pr-heat	adj_logFC_pr-heat	known_pr-heat		geneID_st-drought	intronCoords_st-drought	adj_logFC_st-drought	known_st-drought		geneID_pr-drought	intronCoords_pr-drought	adj_logFC_pr-drought	known_pr-drought		geneID_st-salt	intronCoords_st-salt	adj_logFC_st-salt	known_st-salt		geneID_pr-salt	intronCoords_pr-salt	adj_logFC_pr-salt	known_pr-salt
POTRI.013G011200	(707256, 707504)	0.778544	FALSE		POTRI.011G142200	(16356368, 16356494)	0.757119	FALSE		POTRI.002G032600	(2109327, 2109361)	1.16384	TRUE		POTRI.002G032600	(2109327, 2109361)	0.975888	TRUE		POTRI.002G180800	(14113726, 14113948)	0.814356	FALSE		POTRI.005G046700	(3416483, 3416584)	0.68282	FALSE*		POTRI.001G230000	(24193626, 24193646)	0.308673	TRUE		POTRI.005G099400	(7592615, 7592741)	0.814974	FALSE
POTRI.010G062600	(9076158, 9077112)	0.769017	FALSE		POTRI.002G201500	(16265306, 16265336)	0.61208	TRUE		POTRI.003G040800	(5435734, 5435804)	0.816937	FALSE		POTRI.016G109000	(11195026, 11195182)	0.856583	FALSE		POTRI.008G025900	(1366033, 1366136)	0.549134	FALSE		POTRI.008G025900	(1366033, 1366136)	0.533669	FALSE		POTRI.016G036900	(2220936, 2221123)	0.308002	TRUE		POTRI.019G103100	(13212379, 13212450)	0.562244	TRUE
POTRI.003G222700	(21699673, 21700070)	0.754227	TRUE		POTRI.003G154300	(16753739, 16753789)	0.593006	TRUE		POTRI.004G023000	(1500065, 1500164)	0.715091	FALSE		POTRI.005G097000	(7333749, 7333870)	0.681327	FALSE		POTRI.005G106400	(8154322, 8154497)	0.525441	TRUE		POTRI.008G025900	(1364041, 1364133)	0.528218	FALSE		POTRI.002G063500	(4282683, 4282691)	0.292127	TRUE		POTRI.012G017100	(1609718, 1609948)	0.548921	FALSE
POTRI.006G197000	(21259643, 21259753)	0.729514	FALSE		POTRI.019G054800	(8459851, 8459951)	0.530701	TRUE		POTRI.001G018100	(1298503, 1298600)	0.65554	FALSE		POTRI.006G004300	(316578, 316665)	0.627246	TRUE		POTRI.004G019800	(1313431, 1313516)	0.484437	FALSE		POTRI.008G025900	(1364457, 1364601)	0.514679	FALSE		POTRI.002G098000	(7050848, 7050937)	0.270644	TRUE		POTRI.001G157300	(13059679, 13059712)	0.409728	TRUE
POTRI.011G068600	(6424292, 6424298)	0.710974	FALSE		POTRI.013G155100	(15803944, 15804052)	0.454104	TRUE		POTRI.006G004300	(316578, 316665)	0.622038	TRUE		POTRI.007G027500	(2073853, 2073926)	0.617741	FALSE		POTRI.001G157300	(13059679, 13059712)	0.470078	TRUE		POTRI.005G099400	(7592615, 7592741)	0.504647	FALSE		POTRI.003G154300	(16753739, 16753789)	0.269234	TRUE		POTRI.001G230000	(24193626, 24193646)	0.342795	TRUE
POTRI.006G056300	(4101111, 4101197)	0.685109	FALSE		POTRI.016G032500	(1852690, 1852698)	0.453568	FALSE		POTRI.004G209700	(21756021, 21756055)	0.53802	FALSE		POTRI.001G414800	(43941315, 43941552)	0.585859	FALSE		POTRI.016G002300	(111940, 112303)	0.465295	TRUE		POTRI.011G111400	(13618577, 13618762)	0.485114	FALSE		POTRI.002G221500	(20858395, 20858531)	0.258895	TRUE		POTRI.018G013800	(1069245, 1069333)	0.282388	FALSE
POTRI.001G232000	(24390582, 24390586)	0.644947	FALSE		POTRI.001G213400	(21613640, 21613717)	0.445008	TRUE		POTRI.014G072000	(5814200, 5814300)	0.484965	FALSE		POTRI.004G209700	(21756021, 21756055)	0.579065	FALSE		POTRI.005G046700	(3424015, 3424179)	0.462487	TRUE		POTRI.008G070700	(4365526, 4365587)	0.469198	FALSE		POTRI.017G065800	(6366771, 6366884)	0.243111	TRUE		POTRI.003G164300	(17487320, 17487372)	0.278764	TRUE
POTRI.010G129300	(14454354, 14454431)	0.605501	FALSE		POTRI.005G000100	(2585, 2677)	0.434665	TRUE		POTRI.008G002900	(164019, 164240)	0.478001	TRUE		POTRI.007G131300	(14582526, 14582755)	0.531435	TRUE		POTRI.005G060000	(4226584, 4226693)	0.457423	FALSE		POTRI.003G154300	(16753739, 16753789)	0.437976	TRUE		POTRI.011G091900	(11144807, 11144848)	0.239681	TRUE		POTRI.011G144800	(16508918, 16509022)	0.274035	FALSE
POTRI.008G199100	(13972603, 13972622)	0.575206	FALSE		POTRI.008G199100	(13972603, 13972622)	0.433211	FALSE		POTRI.008G189100	(13088188, 13088274)	0.47695	TRUE		POTRI.008G189100	(13088188, 13088274)	0.517979	TRUE		POTRI.017G074200	(8655863, 8655921)	0.457161	TRUE		POTRI.009G005100	(999177, 999281)	0.431991	FALSE		POTRI.015G012400	(793547, 793577)	0.225472	TRUE		POTRI.002G000100	(4598, 4687)	0.270099	TRUE
POTRI.002G109200	(8033472, 8033757)	0.561367	TRUE		POTRI.001G204300	(20272190, 20272298)	0.420481	TRUE		POTRI.004G051500	(3983549, 3983719)	0.459456	FALSE		POTRI.014G072000	(5814982, 5815058)	0.491436	TRUE		POTRI.001G305300	(30837539, 30837634)	0.456212	FALSE		POTRI.003G154300	(16749877, 16749945)	0.428762	FALSE		POTRI.001G358300	(36771022, 36771131)	0.221287	TRUE		POTRI.008G151200	(10248969, 10249036)	0.263492	TRUE
POTRI.012G016200	(1564390, 1564554)	0.55153	TRUE		POTRI.006G033300	(2229038, 2229595)	0.417724	FALSE		POTRI.002G032600	(2108869, 2108884)	0.398136	TRUE		POTRI.008G002900	(164019, 164240)	0.469096	TRUE		POTRI.008G043700	(2495655, 2495741)	0.451491	TRUE		POTRI.003G154300	(16753458, 16753565)	0.420085	FALSE		POTRI.010G244700	(21977549, 21977666)	0.220209	TRUE		POTRI.005G223800	(23454675, 23454942)	0.258822	TRUE
POTRI.002G201500	(16265306, 16265336)	0.541041	TRUE		POTRI.001G230000	(24193626, 24193646)	0.414075	TRUE		POTRI.003G134000	(15334173, 15334266)	0.381837	TRUE		POTRI.014G072000	(5814200, 5814300)	0.452663	FALSE		POTRI.002G088600	(6301396, 6301544)	0.446774	FALSE		POTRI.007G145200	(15467717, 15467739)	0.413261	FALSE		POTRI.004G178600	(19618830, 19618971)	0.218885	TRUE		POTRI.002G052300	(3460719, 3460851)	0.256984	TRUE
POTRI.006G033300	(2229038, 2229595)	0.497284	FALSE		POTRI.010G180400	(17889057, 17889256)	0.407989	TRUE		POTRI.014G072000	(5814982, 5815058)	0.351557	TRUE		POTRI.003G171000	(18069099, 18069200)	0.450526	TRUE		POTRI.010G254700	(22509379, 22509980)	0.446371	FALSE		POTRI.008G025900	(1361683, 1361765)	0.412243	FALSE		POTRI.002G160500	(12101045, 12101121)	0.215944	TRUE		POTRI.002G229200	(21975012, 21975040)	0.249405	TRUE
POTRI.005G242700	(24844953, 24844978)	0.481957	TRUE		POTRI.003G088300	(11582211, 11582231)	0.405674	TRUE		POTRI.014G170600	(13731854, 13731978)	0.341209	TRUE		POTRI.011G144800	(16508918, 16509022)	0.436477	FALSE		POTRI.016G002300	(110906, 111097)	0.436859	FALSE		POTRI.006G102800	(7960567, 7960664)	0.408103	FALSE		POTRI.004G235200	(24095904, 24095963)	0.21078	TRUE		POTRI.005G083200	(6161920, 6162024)	0.248634	TRUE
POTRI.008G159500	(10826489, 10826565)	0.480672	TRUE		POTRI.016G036900	(2220936, 2221123)	0.401314	TRUE		POTRI.008G058500	(3506631, 3506723)	0.327653	TRUE		POTRI.008G058500	(3506631, 3506723)	0.415618	TRUE		POTRI.002G137400	(10195312, 10195358)	0.389946	FALSE		POTRI.006G062300	(4571248, 4571359)	0.407845	FALSE		POTRI.004G133600	(15374082, 15374109)	0.205843	TRUE		POTRI.006G251900	(25761573, 25761641)	0.235677	TRUE
POTRI.003G119700	(14231790, 14231924)	0.47543	TRUE		POTRI.001G367400	(38017403, 38017506)	0.397464	TRUE		POTRI.002G252800	(24192487, 24192576)	0.318817	FALSE		POTRI.002G032600	(2108869, 2108884)	0.403774	TRUE		POTRI.001G348900	(35511283, 35511350)	0.376799	FALSE		POTRI.018G057600	(6092699, 6092953)	0.40362	FALSE		POTRI.008G011300	(630486, 630663)	0.204227	TRUE		POTRI.014G166800	(13219700, 13219722)	0.231613	TRUE
POTRI.006G056300	(4100940, 4101030)	0.465585	FALSE		POTRI.014G024800	(2129216, 2129306)	0.392628	TRUE		POTRI.010G110100	(12924729, 12924759)	0.306833	TRUE		POTRI.003G200600	(20294899, 20294995)	0.403273	TRUE		POTRI.016G002300	(112857, 112936)	0.319363	FALSE		POTRI.001G118700	(9525238, 9525330)	0.399151	FALSE		POTRI.004G133600	(15374118, 15374144)	0.202712	TRUE		POTRI.006G216900	(22958567, 22958646)	0.230354	TRUE
POTRI.001G367400	(38017403, 38017506)	0.451863	TRUE		POTRI.002G000100	(4598, 4687)	0.375791	TRUE		POTRI.018G105600	(13250701, 13250834)	0.306718	TRUE		POTRI.005G151700	(14266228, 14266304)	0.402608	TRUE		POTRI.003G154300	(16753739, 16753789)	0.310218	TRUE		POTRI.016G109000	(11194707, 11194801)	0.393681	FALSE		POTRI.001G230000	(24195999, 24196028)	0.20136	TRUE		POTRI.002G255800	(24523800, 24523837)	0.229088	TRUE
POTRI.017G000100	(4444, 4521)	0.441926	FALSE		POTRI.004G175800	(19415698, 19415793)	0.375657	TRUE		POTRI.007G131300	(14582526, 14582755)	0.305129	TRUE		POTRI.014G072000	(5814639, 5814781)	0.399365	TRUE		POTRI.009G038300	(4671943, 4672180)	0.30212	FALSE		POTRI.005G112000	(8593576, 8593632)	0.391666	FALSE		POTRI.016G123800	(12749208, 12749291)	0.19482	TRUE		POTRI.013G056600	(4250224, 4250249)	0.220016	TRUE
POTRI.012G034400	(3070831, 3071206)	0.440632	FALSE		POTRI.009G080300	(7675001, 7675117)	0.370184	TRUE		POTRI.014G072000	(5814639, 5814781)	0.289833	TRUE		POTRI.013G014400	(920911, 921009)	0.397282	TRUE		POTRI.001G230000	(24193626, 24193646)	0.29808	TRUE		POTRI.001G060100	(4615267, 4615368)	0.373839	TRUE		POTRI.018G103300	(13073848, 13073936)	0.191829	TRUE		POTRI.004G178600	(19618830, 19618971)	0.21111	TRUE
POTRI.006G140700	(11829408, 11829498)	0.436244	FALSE		POTRI.005G083200	(6161920, 6162024)	0.362474	TRUE		POTRI.010G244700	(21977549, 21977666)	0.26622	TRUE		POTRI.009G057300	(5999710, 5999886)	0.383698	TRUE		POTRI.002G221500	(20858395, 20858531)	0.271805	TRUE		POTRI.002G134200	(10006517, 10006556)	0.361962	TRUE		POTRI.006G232900	(24280890, 24281161)	0.187843	TRUE		POTRI.018G144600	(16428195, 16428465)	0.209185	FALSE
POTRI.018G113100	(13853589, 13853714)	0.433804	TRUE		POTRI.001G161400	(13479482, 13479583)	0.36021	TRUE		POTRI.005G151700	(14266228, 14266304)	0.264074	TRUE		POTRI.010G110100	(12924729, 12924759)	0.375241	TRUE		POTRI.005G233800	(24171169, 24171232)	0.265102	TRUE		POTRI.002G153700	(11591609, 11591872)	0.348453	FALSE		POTRI.002G255800	(24523800, 24523837)	0.187683	TRUE		POTRI.003G090400	(11735979, 11736111)	0.204105	TRUE
POTRI.001G025100	(1868084, 1868162)	0.415623	TRUE		POTRI.004G020100	(1351946, 1352098)	0.357949	FALSE		POTRI.002G052300	(3460719, 3460851)	0.260321	TRUE		POTRI.010G078800	(10391332, 10391476)	0.329364	TRUE		POTRI.006G229300	(24030631, 24030987)	0.256917	TRUE		POTRI.011G148200	(16730112, 16730147)	0.345439	TRUE		POTRI.014G166800	(13219700, 13219722)	0.183266	TRUE		POTRI.009G038300	(4672344, 4672465)	0.20405	TRUE
POTRI.006G056300	(4102734, 4102872)	0.413235	FALSE		POTRI.018G057600	(6093232, 6093318)	0.356761	TRUE		POTRI.009G008400	(1481178, 1481297)	0.248886	TRUE		POTRI.014G024800	(2129216, 2129306)	0.326066	TRUE		POTRI.001G358300	(36771022, 36771131)	0.254834	TRUE		POTRI.013G161500	(16300444, 16300502)	0.326705	TRUE		POTRI.009G034900	(4479406, 4479522)	0.181895	TRUE		POTRI.015G012400	(793547, 793577)	0.202823	TRUE
POTRI.016G051700	(3311688, 3312388)	0.408692	TRUE		POTRI.009G044600	(5092239, 5092356)	0.348035	TRUE		POTRI.014G024800	(2129216, 2129306)	0.245837	TRUE		POTRI.003G130300	(14998135, 14998254)	0.306221	FALSE		POTRI.005G083200	(6162314, 6162533)	0.242506	TRUE		POTRI.010G229800	(21212921, 21213177)	0.310175	FALSE		POTRI.017G141600	(14897688, 14897802)	0.18128	TRUE		POTRI.002G221500	(20858395, 20858531)	0.201229	TRUE
POTRI.018G096200	(12487724, 12487756)	0.407083	TRUE		POTRI.005G233800	(24171169, 24171232)	0.343184	TRUE		POTRI.011G144800	(16508918, 16509022)	0.244039	FALSE		POTRI.005G083200	(6161920, 6162024)	0.298306	TRUE		POTRI.010G234300	(21477527, 21477775)	0.240385	FALSE		POTRI.005G233800	(24171169, 24171232)	0.302572	TRUE		POTRI.003G182200	(18907103, 18907181)	0.17864	TRUE		POTRI.002G160500	(12101045, 12101121)	0.195813	TRUE
POTRI.010G221600	(20651491, 20651521)	0.397188	TRUE		POTRI.018G096200	(12487724, 12487756)	0.338158	TRUE		POTRI.002G229200	(21975012, 21975040)	0.232401	TRUE		POTRI.007G044300	(3858591, 3858659)	0.282014	TRUE		POTRI.019G054600	(8458301, 8458325)	0.240238	TRUE		POTRI.005G039500	(2876315, 2876389)	0.302485	TRUE		POTRI.002G204400	(16710342, 16710462)	0.177471	TRUE		POTRI.019G043300	(5066846, 5066917)	-0.219436	TRUE
POTRI.009G044600	(5092239, 5092356)	0.396189	TRUE		POTRI.008G045800	(2675138, 2675261)	0.336465	FALSE		POTRI.010G078800	(10391332, 10391476)	0.229933	TRUE		POTRI.018G057600	(6093232, 6093318)	0.276909	TRUE		POTRI.006G251900	(25761573, 25761641)	0.238739	TRUE		POTRI.008G056300	(3336256, 3336489)	0.297142	TRUE		POTRI.002G052300	(3460719, 3460851)	0.177058	TRUE		POTRI.014G024100	(2058727, 2058894)	-0.22733	FALSE
POTRI.014G032300	(2664768, 2664848)	0.392602	FALSE		POTRI.001G258600	(26764102, 26764189)	0.323985	TRUE		POTRI.006G203000	(21786850, 21787001)	0.229599	FALSE		POTRI.001G348900	(35510652, 35510904)	0.268984	TRUE		POTRI.009G116400	(9835152, 9835260)	0.238576	FALSE		POTRI.005G223800	(23454675, 23454942)	0.274292	TRUE		POTRI.011G009900	(753439, 753535)	0.176776	TRUE		POTRI.008G087100	(5461434, 5461537)	-0.229976	FALSE
POTRI.T059600	(44333, 44427)	0.391553	TRUE		POTRI.010G089700	(11333867, 11334327)	0.317428	FALSE		POTRI.010G198400	(19090023, 19090122)	0.228392	TRUE		POTRI.015G120100	(13501122, 13501272)	0.265717	TRUE		POTRI.016G036900	(2220936, 2221123)	0.237605	TRUE		POTRI.003G079500	(10749989, 10750223)	0.267775	FALSE		POTRI.007G010800	(850340, 850528)	-0.202273	TRUE		POTRI.014G122000	(9439364, 9439456)	-0.230817	FALSE
POTRI.006G197000	(21260140, 21260750)	0.37265	FALSE		POTRI.003G150800	(16494962, 16495043)	0.31412	TRUE		POTRI.005G223800	(23454675, 23454942)	0.226311	TRUE		POTRI.018G070100	(8898637, 8898708)	0.237681	TRUE		POTRI.006G244900	(25281027, 25281171)	0.23174	TRUE		POTRI.010G049600	(8015126, 8015211)	0.267464	FALSE		POTRI.005G072300	(5266319, 5266930)	-0.206624	FALSE		POTRI.014G175600	(14276515, 14276726)	-0.232245	FALSE
POTRI.001G258600	(26764102, 26764189)	0.36824	TRUE		POTRI.002G009000	(491313, 491407)	0.313646	FALSE		POTRI.010G222900	(20715193, 20715307)	0.223503	TRUE		POTRI.003G069000	(9732983, 9732994)	0.235366	TRUE		POTRI.009G038300	(4672344, 4672465)	0.229937	TRUE		POTRI.001G358300	(36771022, 36771131)	0.257126	TRUE		POTRI.006G232900	(24280632, 24280761)	-0.209205	TRUE		POTRI.T100000	(23131, 23595)	-0.233826	FALSE
POTRI.016G032500	(1852690, 1852698)	0.367219	FALSE		POTRI.014G095300	(7411519, 7411637)	0.313158	TRUE		POTRI.004G231200	(23639649, 23639678)	0.219521	TRUE		POTRI.004G235200	(24095904, 24095963)	0.232392	TRUE		POTRI.005G083200	(6161920, 6162024)	0.229788	TRUE		POTRI.013G131900	(14304686, 14305058)	0.22839	FALSE		POTRI.008G087100	(5461723, 5462077)	-0.222035	TRUE		POTRI.001G077600	(6153983, 6154310)	-0.240414	TRUE
POTRI.002G111900	(8353011, 8353065)	0.365101	FALSE		POTRI.007G044300	(3858591, 3858659)	0.306582	TRUE		POTRI.007G044300	(3858591, 3858659)	0.20463	TRUE		POTRI.002G229200	(21975012, 21975040)	0.231765	TRUE		POTRI.010G200500	(19241599, 19241685)	0.229034	TRUE		POTRI.002G221500	(20858395, 20858531)	0.223983	TRUE		POTRI.006G232900	(24280115, 24280425)	-0.224785	FALSE		POTRI.010G234300	(21477527, 21477775)	-0.243815	FALSE
POTRI.008G038200	(2124358, 2124388)	0.361075	TRUE		POTRI.017G041700	(3425245, 3425330)	0.301052	TRUE		POTRI.002G000100	(4598, 4687)	0.198116	TRUE		POTRI.002G078900	(5454252, 5454440)	0.228078	TRUE		POTRI.001G348900	(35511462, 35511641)	0.228105	TRUE		POTRI.006G248300	(25536492, 25536629)	0.218353	FALSE		POTRI.001G077600	(6153983, 6154310)	-0.226343	TRUE		POTRI.001G204300	(20274105, 20274171)	-0.24502	TRUE
POTRI.018G063600	(7984064, 7984112)	0.357755	TRUE		POTRI.005G242700	(24844953, 24844978)	0.295427	TRUE		POTRI.005G083200	(6161920, 6162024)	0.197496	TRUE		POTRI.004G178600	(19618830, 19618971)	0.22798	TRUE		POTRI.004G085400	(7085867, 7085991)	0.227927	FALSE		POTRI.004G089800	(7649717, 7649886)	0.210534	TRUE		POTRI.009G035000	(4487136, 4487477)	-0.226867	TRUE		POTRI.005G072300	(5266319, 5266930)	-0.248042	FALSE
POTRI.003G073500	(10232317, 10232429)	0.355128	TRUE		POTRI.006G235200	(24473888, 24473980)	0.293704	TRUE		POTRI.002G078900	(5454252, 5454440)	0.195801	TRUE		POTRI.018G105600	(13250701, 13250834)	0.223197	TRUE		POTRI.009G034900	(4479406, 4479522)	0.226375	TRUE		POTRI.002G026800	(1727707, 1727732)	0.207593	TRUE		POTRI.011G148200	(16730351, 16730716)	-0.228999	TRUE		POTRI.016G104600	(10402791, 10402819)	-0.252114	TRUE
POTRI.018G113100	(13854064, 13854154)	0.354679	TRUE		POTRI.006G251900	(25761573, 25761641)	0.291301	TRUE		POTRI.013G049100	(3581668, 3581750)	-0.210089	TRUE		POTRI.003G142300	(15904708, 15904857)	0.221201	TRUE		POTRI.008G058500	(3506631, 3506723)	0.221205	TRUE		POTRI.015G012400	(793547, 793577)	0.203048	TRUE		POTRI.014G122000	(9439364, 9439456)	-0.234171	FALSE		POTRI.015G042800	(4063468, 4063730)	-0.253236	TRUE
POTRI.004G059600	(4781735, 4781773)	0.350427	TRUE		POTRI.001G093100	(7333215, 7333353)	0.291187	FALSE		POTRI.012G085700	(11292730, 11292856)	-0.211128	FALSE		POTRI.002G000100	(4598, 4687)	0.220962	TRUE		POTRI.004G235200	(24095904, 24095963)	0.217983	TRUE		POTRI.002G260100	(24903368, 24903462)	0.199389	TRUE		POTRI.015G009400	(624662, 624712)	-0.243476	FALSE		POTRI.003G166500	(17721997, 17722242)	-0.255828	TRUE
POTRI.018G034100	(2730321, 2730452)	0.345339	TRUE		POTRI.001G157300	(13059679, 13059712)	0.285256	TRUE		POTRI.004G059000	(4750657, 4750749)	-0.212593	TRUE		POTRI.008G151200	(10248969, 10249036)	0.216784	TRUE		POTRI.005G178300	(19434906, 19435060)	0.214037	TRUE		POTRI.007G052500	(5261903, 5262670)	0.198951	TRUE		POTRI.004G155300	(17655868, 17656119)	-0.244852	FALSE		POTRI.011G026900	(2204923, 2205038)	-0.259926	TRUE
POTRI.002G198300	(15932373, 15932467)	0.342179	TRUE		POTRI.002G198300	(15932373, 15932467)	0.282153	TRUE		POTRI.004G209400	(21733829, 21733933)	-0.2148	FALSE		POTRI.014G172400	(13985451, 13985558)	-0.232667	FALSE		POTRI.011G098800	(12061421, 12061467)	0.208791	TRUE		POTRI.006G085200	(6445592, 6445674)	0.193709	FALSE		POTRI.004G085400	(7086596, 7086687)	-0.246428	TRUE		POTRI.015G120200	(13504759, 13504893)	-0.259946	FALSE
POTRI.006G251900	(25761573, 25761641)	0.341247	TRUE		POTRI.008G133400	(8848570, 8848616)	0.280555	TRUE		POTRI.001G077600	(6153983, 6154310)	-0.220472	TRUE		POTRI.006G085200	(6445592, 6445674)	-0.233637	FALSE		POTRI.002G052300	(3460719, 3460851)	0.207588	TRUE		POTRI.006G117900	(9306873, 9306943)	0.189376	TRUE		POTRI.016G098500	(9589113, 9589201)	-0.246942	FALSE		POTRI.017G111100	(12672461, 12672738)	-0.265501	FALSE
POTRI.008G133400	(8848570, 8848616)	0.34062	TRUE		POTRI.002G198300	(15932319, 15932324)	0.278484	TRUE		POTRI.001G064600	(5090380, 5090690)	-0.225182	FALSE		POTRI.005G221100	(23274180, 23274340)	-0.235887	TRUE		POTRI.001G292800	(29813725, 29813748)	0.206637	TRUE		POTRI.004G055000	(4345260, 4345382)	0.185054	FALSE		POTRI.004G085400	(7085536, 7085650)	-0.248821	FALSE		POTRI.014G019500	(1784141, 1784232)	-0.267009	FALSE
POTRI.017G000100	(4582, 4689)	0.339553	FALSE		POTRI.016G069700	(5048656, 5048761)	0.272393	TRUE		POTRI.002G152100	(11493712, 11493790)	-0.225914	TRUE		POTRI.001G077600	(6153983, 6154310)	-0.25165	TRUE		POTRI.016G054700	(3574182, 3574263)	0.206009	TRUE		POTRI.005G067300	(4851794, 4851851)	0.182078	TRUE		POTRI.004G085400	(7086066, 7086150)	-0.248845	TRUE		POTRI.009G035000	(4487762, 4487958)	-0.271596	FALSE
POTRI.002G198300	(15932319, 15932324)	0.33715	TRUE		POTRI.T173000	(11737, 11834)	0.270151	FALSE		POTRI.001G204300	(20274105, 20274171)	-0.230685	TRUE		POTRI.008G107700	(6840112, 6840211)	-0.288967	TRUE		POTRI.007G044300	(3858591, 3858659)	0.205113	TRUE		POTRI.016G143000	(14385043, 14385128)	0.175897	FALSE		POTRI.010G041200	(7131910, 7132704)	-0.251352	FALSE		POTRI.014G170400	(13667262, 13667429)	-0.274438	TRUE
POTRI.013G126800	(13930959, 13930983)	0.329987	TRUE		POTRI.011G091900	(11144807, 11144848)	0.269642	TRUE		POTRI.001G081500	(6444850, 6444879)	-0.238497	FALSE		POTRI.008G087100	(5461723, 5462077)	-0.291702	TRUE		POTRI.002G000100	(4598, 4687)	0.204442	TRUE		POTRI.010G234300	(21477527, 21477775)	0.173065	FALSE		POTRI.015G009400	(624618, 624654)	-0.255735	FALSE		POTRI.006G019800	(1365684, 1365793)	-0.276789	FALSE
POTRI.014G024800	(2129216, 2129306)	0.327596	TRUE		POTRI.018G113100	(13854064, 13854154)	0.268372	TRUE		POTRI.019G043300	(5066846, 5066917)	-0.243299	TRUE		POTRI.004G059000	(4750657, 4750749)	-0.305457	TRUE		POTRI.014G098600	(7705371, 7705837)	0.202313	FALSE		POTRI.T091700	(3326, 3464)	0.168513	TRUE		POTRI.010G126300	(14236222, 14236599)	-0.255872	TRUE		POTRI.015G009400	(624662, 624712)	-0.283537	FALSE
POTRI.008G035600	(1976350, 1976374)	0.327083	TRUE		POTRI.018G082900	(10979690, 10979734)	0.261221	TRUE		POTRI.018G063200	(7867209, 7867298)	-0.244746	TRUE		POTRI.001G055300	(4191604, 4191625)	-0.313805	TRUE		POTRI.008G193700	(13502773, 13502785)	0.202232	TRUE		POTRI.010G035500	(6179691, 6179724)	0.166172	TRUE		POTRI.018G089200	(11699101, 11699214)	-0.257403	FALSE		POTRI.008G087100	(5461723, 5462077)	-0.286705	TRUE
POTRI.003G136000	(15495447, 15495530)	0.325624	TRUE		POTRI.007G097500	(12369586, 12369634)	0.261052	TRUE		POTRI.017G036800	(3084286, 3084842)	-0.248058	FALSE		POTRI.014G175600	(14276515, 14276726)	-0.325185	FALSE		POTRI.013G056600	(4250224, 4250249)	0.200923	TRUE		POTRI.003G090400	(11735979, 11736111)	0.166147	TRUE		POTRI.004G020500	(1392532, 1392622)	-0.264389	FALSE		POTRI.015G009400	(624618, 624654)	-0.291581	FALSE
POTRI.001G359600	(36996173, 36996201)	0.323386	TRUE		POTRI.002G082500	(5796128, 5796162)	0.254959	TRUE		POTRI.014G175600	(14276515, 14276726)	-0.249269	FALSE		POTRI.016G098500	(9589113, 9589201)	-0.330318	FALSE		POTRI.015G010600	(706833, 706904)	0.198642	TRUE		POTRI.002G065800	(4471028, 4471115)	0.165604	TRUE		POTRI.002G113600	(8493528, 8494311)	-0.264825	FALSE		POTRI.006G141700	(11963262, 11963463)	-0.318701	TRUE
POTRI.015G032500	(2627188, 2627277)	0.322839	TRUE		POTRI.006G213000	(22667491, 22667711)	0.25077	TRUE		POTRI.009G035000	(4487762, 4487958)	-0.256649	FALSE		POTRI.001G204300	(20274105, 20274171)	-0.333913	TRUE		POTRI.003G037800	(4914969, 4915085)	0.198011	FALSE		POTRI.005G099200	(7554789, 7554904)	0.164936	TRUE		POTRI.001G204300	(20274105, 20274171)	-0.268342	TRUE		POTRI.012G018600	(1721087, 1721185)	-0.319273	TRUE
POTRI.001G027100	(1996476, 1996678)	0.32249	FALSE		POTRI.009G118900	(9975109, 9975214)	0.243021	TRUE		POTRI.003G089300	(11659113, 11659442)	-0.257079	FALSE		POTRI.001G081500	(6444850, 6444879)	-0.345698	FALSE		POTRI.010G244700	(21977549, 21977666)	0.196759	TRUE		POTRI.003G035400	(4533724, 4534129)	0.164411	FALSE		POTRI.001G248100	(25797120, 25797572)	-0.269357	FALSE		POTRI.014G118400	(9212738, 9212758)	-0.320232	TRUE
POTRI.018G129700	(15130270, 15132751)	0.316863	FALSE		POTRI.012G044900	(4120323, 4120558)	0.241166	TRUE		POTRI.001G210000	(21067981, 21068152)	-0.257084	FALSE		POTRI.009G038300	(4672344, 4672465)	-0.351221	TRUE		POTRI.006G232900	(24280890, 24281161)	0.196524	TRUE		POTRI.013G073100	(6135343, 6135363)	0.163182	TRUE		POTRI.014G024100	(2058179, 2058277)	-0.276022	TRUE		POTRI.005G234000	(24182192, 24182481)	-0.326078	TRUE
POTRI.015G096900	(11705808, 11705822)	0.315368	FALSE		POTRI.001G281300	(28793205, 28793326)	0.240746	TRUE		POTRI.014G052900	(4182921, 4183117)	-0.267753	FALSE		POTRI.005G116600	(8973457, 8973585)	-0.354514	FALSE		POTRI.013G035600	(2394156, 2394178)	0.195967	TRUE		POTRI.002G094100	(6745623, 6746534)	0.162828	FALSE		POTRI.015G036900	(3250858, 3251099)	-0.284195	FALSE		POTRI.006G141700	(11962691, 11963126)	-0.33051	TRUE
POTRI.010G113300	(13170905, 13171023)	0.307029	FALSE		POTRI.008G046800	(2743837, 2743947)	0.237232	TRUE		POTRI.002G180400	(14025354, 14025528)	-0.269003	TRUE		POTRI.014G024100	(2058179, 2058277)	-0.368549	TRUE		POTRI.008G189400	(13126664, 13126783)	0.195755	TRUE		POTRI.007G008600	(678557, 678567)	0.16247	TRUE		POTRI.016G098500	(9588902, 9589011)	-0.294989	FALSE		POTRI.003G166500	(17721471, 17721710)	-0.336214	FALSE
POTRI.018G082900	(10979690, 10979734)	0.303641	TRUE		POTRI.004G224400	(23067471, 23067495)	0.236458	TRUE		POTRI.009G041700	(4869965, 4870410)	-0.269183	FALSE		POTRI.010G150700	(15923831, 15923994)	-0.369593	FALSE		POTRI.014G095300	(7411519, 7411637)	0.194541	TRUE		POTRI.011G148200	(16730351, 16730716)	0.160912	TRUE		POTRI.019G063100	(9560468, 9560833)	-0.2958	TRUE		POTRI.018G083500	(11026601, 11027093)	-0.347181	FALSE
POTRI.017G051500	(4338200, 4338335)	0.300062	TRUE		POTRI.019G019500	(2266015, 2266045)	0.235332	TRUE		POTRI.007G086800	(11286381, 11286456)	-0.269248	TRUE		POTRI.009G041700	(4869965, 4870410)	-0.383252	FALSE		POTRI.010G068400	(9549542, 9549646)	0.193305	TRUE		POTRI.011G017200	(1440060, 1440311)	0.16052	FALSE		POTRI.014G172400	(13985451, 13985558)	-0.300975	FALSE		POTRI.002G162600	(12279111, 12279725)	-0.349467	FALSE
POTRI.017G084500	(10163960, 10164104)	0.297565	FALSE		POTRI.009G121400	(10154409, 10154435)	0.234176	TRUE		POTRI.014G159000	(12421691, 12421786)	-0.273802	TRUE		POTRI.001G084400	(6706363, 6706449)	-0.387309	FALSE		POTRI.014G024800	(2129216, 2129306)	0.192871	TRUE		POTRI.005G123500	(9621517, 9621680)	0.160047	FALSE		POTRI.009G099600	(8857815, 8857878)	-0.302231	FALSE		POTRI.013G153400	(15672932, 15673162)	-0.34965	TRUE
POTRI.001G408200	(43076823, 43076871)	0.293831	TRUE		POTRI.008G147600	(9940102, 9940200)	0.233098	TRUE		POTRI.008G087100	(5461723, 5462077)	-0.288661	TRUE		POTRI.011G010300	(795068, 795170)	-0.400825	FALSE		POTRI.013G105300	(11908833, 11908878)	0.18823	TRUE		POTRI.002G098000	(7050848, 7050937)	0.158326	TRUE		POTRI.014G198400	(18897860, 18897951)	-0.308227	FALSE		POTRI.001G064600	(5090380, 5090690)	-0.359554	FALSE
POTRI.001G272800	(27987708, 27987749)	0.292922	TRUE		POTRI.010G221600	(20651491, 20651521)	0.232043	TRUE		POTRI.012G048300	(4504044, 4504742)	-0.295112	FALSE		POTRI.011G010300	(795288, 795430)	-0.406172	TRUE		POTRI.008G151200	(10248969, 10249036)	0.186031	TRUE		POTRI.004G133600	(15374082, 15374109)	0.15789	TRUE		POTRI.002G055700	(3731390, 3732051)	-0.308797	FALSE		POTRI.015G000900	(43090, 43352)	-0.359867	FALSE
POTRI.010G028800	(4026656, 4026725)	0.292564	FALSE		POTRI.001G184000	(16102475, 16102977)	0.231469	FALSE		POTRI.005G221100	(23274180, 23274340)	-0.297056	TRUE		POTRI.005G234000	(24182192, 24182481)	-0.416829	TRUE		POTRI.018G089200	(11699101, 11699214)	0.185747	FALSE		POTRI.007G127400	(14344960, 14344999)	0.156319	TRUE		POTRI.001G456300	(49076595, 49076735)	-0.31128	FALSE		POTRI.003G194300	(19783209, 19783282)	-0.361895	FALSE
POTRI.001G306100	(30932856, 30932895)	0.291707	TRUE		POTRI.005G215600	(22868406, 22868431)	0.230476	FALSE		POTRI.018G110800	(13687424, 13688005)	-0.309438	FALSE		POTRI.001G204300	(20275012, 20275317)	-0.416934	FALSE		POTRI.018G029400	(2309376, 2309384)	0.18533	TRUE		POTRI.003G223200	(21725399, 21725743)	0.155931	FALSE		POTRI.011G080900	(8082152, 8082452)	-0.311983	FALSE		POTRI.011G105400	(12887326, 12888597)	-0.36548	FALSE
POTRI.002G082500	(5796128, 5796162)	0.29145	TRUE		POTRI.006G140700	(11829408, 11829498)	0.229263	FALSE		POTRI.008G107700	(6840112, 6840211)	-0.319058	TRUE		POTRI.002G180400	(14025212, 14025303)	-0.420542	TRUE		POTRI.008G002900	(164019, 164240)	0.183964	TRUE		POTRI.004G133600	(15374118, 15374144)	0.15041	TRUE		POTRI.006G133500	(10995410, 10995512)	-0.315877	FALSE		POTRI.001G084400	(6706363, 6706449)	-0.368954	FALSE
POTRI.012G034400	(3070590, 3070743)	0.289797	FALSE		POTRI.006G244900	(25281027, 25281171)	0.229156	TRUE		POTRI.010G150700	(15923831, 15923994)	-0.327763	FALSE		POTRI.T099400	(17247, 17617)	-0.421785	FALSE		POTRI.010G152400	(16030697, 16030782)	0.182576	TRUE		POTRI.003G207200	(20790642, 20790715)	0.14958	TRUE		POTRI.003G089300	(11659113, 11659442)	-0.316967	FALSE		POTRI.006G232900	(24279205, 24279550)	-0.375284	FALSE
POTRI.001G230000	(24193626, 24193646)	0.285429	TRUE		POTRI.016G029200	(1649793, 1649910)	0.227078	TRUE		POTRI.T099400	(17247, 17617)	-0.331939	FALSE		POTRI.003G052500	(7791123, 7792080)	-0.425322	FALSE		POTRI.011G091900	(11144807, 11144848)	0.178692	TRUE		POTRI.009G038300	(4672344, 4672465)	0.148463	TRUE		POTRI.014G175600	(14276515, 14276726)	-0.317192	FALSE		POTRI.017G076800	(9023130, 9023322)	-0.378109	FALSE
POTRI.010G249700	(22248833, 22248933)	0.283462	TRUE		POTRI.006G217200	(22996877, 22996978)	0.222502	TRUE		POTRI.016G021900	(1209944, 1210060)	-0.333879	FALSE		POTRI.005G156600	(15610908, 15610992)	-0.433843	FALSE		POTRI.008G043700	(2497804, 2497980)	0.178463	TRUE		POTRI.004G181900	(19853472, 19853567)	0.147587	TRUE		POTRI.010G078800	(10391332, 10391476)	-0.317921	TRUE		POTRI.002G139900	(10380724, 10381782)	-0.379717	FALSE
POTRI.004G155300	(17656369, 17656390)	0.281974	TRUE		POTRI.005G186000	(20341834, 20341928)	0.221988	TRUE		POTRI.016G098500	(9589113, 9589201)	-0.334467	FALSE		POTRI.011G079600	(7903829, 7903922)	-0.440682	FALSE		POTRI.018G099400	(12751820, 12751927)	0.176595	TRUE		POTRI.008G011300	(630486, 630663)	0.147545	TRUE		POTRI.015G000900	(43090, 43352)	-0.325662	FALSE		POTRI.001G248100	(25797120, 25797572)	-0.384498	FALSE
POTRI.004G017200	(1144333, 1144480)	0.281611	TRUE		POTRI.008G153800	(10429009, 10429016)	-0.222497	TRUE		POTRI.011G010300	(795288, 795430)	-0.334751	TRUE		POTRI.001G348900	(35511462, 35511641)	-0.442321	TRUE		POTRI.007G009700	(760593, 760648)	0.17432	TRUE		POTRI.007G008600	(678411, 678439)	0.145434	TRUE		POTRI.005G020300	(1579120, 1579241)	-0.326054	FALSE		POTRI.005G156600	(15610908, 15610992)	-0.386244	FALSE
POTRI.002G140300	(10423890, 10424121)	0.28027	FALSE		POTRI.011G148200	(16730112, 16730147)	-0.224652	TRUE		POTRI.002G162600	(12279784, 12280046)	-0.33504	TRUE		POTRI.014G122000	(9439777, 9439882)	-0.465463	TRUE		POTRI.007G002800	(201137, 201561)	0.170945	TRUE		POTRI.009G135200	(10908698, 10909734)	0.143851	FALSE		POTRI.005G234000	(24182192, 24182481)	-0.326808	TRUE		POTRI.019G100800	(13017080, 13017657)	-0.386247	TRUE
POTRI.016G051900	(3329147, 3329409)	0.274956	FALSE		POTRI.016G098500	(9588902, 9589011)	-0.227743	FALSE		POTRI.001G084400	(6706363, 6706449)	-0.336168	FALSE		POTRI.006G099900	(7678736, 7679604)	-0.494364	FALSE		POTRI.003G035400	(4534404, 4534520)	0.170657	FALSE		POTRI.004G149100	(17195365, 17195408)	0.143659	TRUE		POTRI.001G084400	(6706363, 6706449)	-0.339837	FALSE		POTRI.015G036900	(3250858, 3251099)	-0.387021	FALSE
POTRI.003G073500	(10230600, 10230682)	0.273822	TRUE		POTRI.014G159000	(12420670, 12420774)	-0.235264	TRUE		POTRI.005G049300	(3572873, 3573295)	-0.344382	TRUE		POTRI.013G100500	(11149544, 11149982)	-0.50036	FALSE		POTRI.010G255600	(22565377, 22565479)	0.167917	TRUE		POTRI.011G068600	(6423795, 6424099)	0.143125	TRUE		POTRI.015G104500	(12258871, 12259213)	-0.34181	FALSE		POTRI.014G024100	(2058179, 2058277)	-0.38828	TRUE
POTRI.019G055000	(8491945, 8492020)	0.268661	TRUE		POTRI.011G067600	(6315411, 6315680)	-0.238974	FALSE		POTRI.001G204300	(20275012, 20275317)	-0.345603	FALSE		POTRI.019G063100	(9560468, 9560833)	-0.508508	TRUE		POTRI.018G103300	(13073848, 13073936)	0.167625	TRUE		POTRI.016G036900	(2220936, 2221123)	0.142906	TRUE		POTRI.001G064100	(5050455, 5050550)	-0.344149	FALSE		POTRI.005G235700	(24321864, 24321950)	-0.390753	FALSE
POTRI.002G253600	(24282110, 24282155)	0.266571	TRUE		POTRI.002G152100	(11493712, 11493790)	-0.239963	TRUE		POTRI.009G038300	(4672344, 4672465)	-0.346195	TRUE		POTRI.002G072400	(5006126, 5006421)	-0.509366	FALSE		POTRI.003G134200	(15356203, 15356318)	0.167548	TRUE		POTRI.007G008600	(678447, 678462)	0.141793	TRUE		POTRI.001G081500	(6444850, 6444879)	-0.353933	FALSE		POTRI.005G049300	(3572873, 3573295)	-0.39246	TRUE
POTRI.008G015700	(855799, 855874)	0.266314	FALSE		POTRI.002G221400	(20839525, 20840302)	-0.24043	FALSE		POTRI.011G010300	(795068, 795170)	-0.35244	FALSE		POTRI.006G130900	(10732858, 10732985)	-0.523261	FALSE		POTRI.012G005900	(480766, 480788)	0.167432	TRUE		POTRI.003G085600	(11266136, 11266442)	0.141228	TRUE		POTRI.001G348900	(35511462, 35511641)	-0.361177	TRUE		POTRI.009G135200	(10908698, 10909734)	-0.393881	FALSE
POTRI.008G067500	(4103387, 4103493)	0.264408	TRUE		POTRI.017G086200	(10344325, 10344454)	-0.244391	TRUE		POTRI.003G052500	(7791123, 7792080)	-0.354872	FALSE		POTRI.002G055700	(3731390, 3732051)	-0.525846	FALSE		POTRI.004G017200	(1144333, 1144480)	0.165369	TRUE		POTRI.009G053300	(5730804, 5730873)	0.137889	TRUE		POTRI.014G159000	(12421691, 12421786)	-0.365105	TRUE		POTRI.002G014300	(845176, 845275)	-0.39522	TRUE
POTRI.016G051900	(3328993, 3329097)	0.263094	FALSE		POTRI.005G218800	(23098085, 23098310)	-0.24464	FALSE		POTRI.014G159000	(12421001, 12421354)	-0.35892	TRUE		POTRI.007G014300	(1068294, 1068396)	-0.526989	TRUE		POTRI.015G012400	(793547, 793577)	0.164712	TRUE		POTRI.004G209500	(21735115, 21735217)	0.13759	TRUE		POTRI.009G035000	(4487550, 4487679)	-0.36746	FALSE		POTRI.006G141700	(11961729, 11961802)	-0.403831	FALSE
POTRI.012G127900	(14558680, 14558775)	0.259509	TRUE		POTRI.014G175600	(14276515, 14276726)	-0.250962	FALSE		POTRI.005G156600	(15610908, 15610992)	-0.363251	FALSE		POTRI.001G287400	(29340519, 29341329)	-0.534435	FALSE		POTRI.003G037800	(4915166, 4915288)	0.164707	TRUE		POTRI.003G137100	(15564423, 15564466)	0.136594	FALSE		POTRI.005G049300	(3572873, 3573295)	-0.379902	TRUE		POTRI.004G073000	(6105921, 6106014)	-0.404571	FALSE
POTRI.009G118900	(9975109, 9975214)	0.259154	TRUE		POTRI.001G084400	(6706363, 6706449)	-0.251127	FALSE		POTRI.011G080900	(8082152, 8082452)	-0.36709	FALSE		POTRI.018G089200	(11698753, 11698858)	-0.539796	FALSE		POTRI.011G009900	(753439, 753535)	0.162995	TRUE		POTRI.014G197600	(18837410, 18837476)	0.136571	TRUE		POTRI.005G094700	(7095332, 7095408)	-0.380371	TRUE		POTRI.019G100800	(13016556, 13016928)	-0.408052	TRUE
POTRI.019G019500	(2266015, 2266045)	0.252807	TRUE		POTRI.010G158800	(16516458, 16516538)	-0.251401	TRUE		POTRI.009G035000	(4487136, 4487477)	-0.371922	TRUE		POTRI.018G089200	(11699101, 11699214)	-0.543409	FALSE		POTRI.002G255800	(24523800, 24523837)	0.160932	TRUE		POTRI.012G018600	(1721087, 1721185)	0.13269	TRUE		POTRI.019G100800	(13016556, 13016928)	-0.39096	TRUE		POTRI.003G223200	(21725399, 21725743)	-0.430162	FALSE
POTRI.002G009000	(491313, 491407)	0.249047	FALSE		POTRI.019G100800	(13016556, 13016928)	-0.260507	TRUE		POTRI.007G126700	(14287928, 14288070)	-0.372843	TRUE		POTRI.005G020300	(1579120, 1579241)	-0.553087	FALSE		POTRI.006G216900	(22958567, 22958646)	0.160013	TRUE		POTRI.009G065500	(6611067, 6611179)	0.132122	TRUE		POTRI.019G100800	(13017080, 13017657)	-0.394556	TRUE		POTRI.011G148200	(16730112, 16730147)	-0.439204	TRUE
POTRI.002G105700	(7708913, 7708981)	0.247105	TRUE		POTRI.014G122000	(9439777, 9439882)	-0.262617	TRUE		POTRI.014G122000	(9439777, 9439882)	-0.391119	TRUE		POTRI.010G221100	(20609276, 20609542)	-0.557306	FALSE		POTRI.001G230000	(24195999, 24196028)	0.159824	TRUE		POTRI.018G026400	(2103656, 2103758)	0.131353	TRUE		POTRI.014G159000	(12421001, 12421354)	-0.397118	TRUE		POTRI.018G026400	(2103407, 2103570)	-0.458054	FALSE
POTRI.006G131400	(10771018, 10771099)	0.245213	TRUE		POTRI.004G020500	(1392532, 1392622)	-0.263107	FALSE		POTRI.015G000900	(43090, 43352)	-0.393296	FALSE		POTRI.011G080900	(8082152, 8082452)	-0.557761	FALSE		POTRI.015G050800	(5636215, 5636251)	0.159698	FALSE		POTRI.017G141600	(14897688, 14897802)	0.130099	TRUE		POTRI.001G204300	(20275012, 20275317)	-0.398288	FALSE		POTRI.006G141700	(11962067, 11962555)	-0.461048	TRUE
POTRI.006G056300	(4100322, 4100400)	0.245144	FALSE		POTRI.001G033200	(2420343, 2420433)	-0.263562	TRUE		POTRI.019G063100	(9560468, 9560833)	-0.407799	TRUE		POTRI.012G091400	(11835885, 11835980)	-0.558138	FALSE		POTRI.001G057400	(4372791, 4372859)	0.159547	TRUE		POTRI.003G160500	(17193205, 17193312)	0.128852	TRUE		POTRI.009G116400	(9835152, 9835260)	-0.404345	FALSE		POTRI.014G122000	(9439777, 9439882)	-0.466223	TRUE
POTRI.006G056300	(4100482, 4100738)	0.244131	FALSE		POTRI.002G260300	(24918256, 24918804)	-0.280188	FALSE		POTRI.005G123500	(9621517, 9621680)	-0.411768	FALSE		POTRI.016G118800	(12380052, 12381254)	-0.567087	FALSE		POTRI.003G097700	(12437058, 12437179)	0.157778	TRUE		POTRI.006G232900	(24280890, 24281161)	0.128425	TRUE		POTRI.001G210000	(21067981, 21068152)	-0.408037	FALSE		POTRI.009G116400	(9835152, 9835260)	-0.470042	FALSE
POTRI.006G235200	(24473888, 24473980)	0.242273	TRUE		POTRI.003G083300	(11087697, 11087787)	-0.281327	TRUE		POTRI.019G100800	(13017786, 13018016)	-0.412294	TRUE		POTRI.007G023800	(1801932, 1802665)	-0.567942	FALSE		POTRI.005G191400	(20853505, 20853631)	0.157501	TRUE		POTRI.004G074300	(6195631, 6195793)	0.128239	TRUE		POTRI.002G162600	(12279111, 12279725)	-0.416904	FALSE		POTRI.009G128700	(10542722, 10543004)	-0.480324	FALSE
POTRI.013G067400	(5392327, 5392450)	0.240653	TRUE		POTRI.010G150700	(15923831, 15923994)	-0.284447	FALSE		POTRI.003G194300	(19783209, 19783282)	-0.413995	FALSE		POTRI.008G067300	(4084036, 4084359)	-0.585057	FALSE		POTRI.019G054600	(8455675, 8455738)	0.157431	TRUE		POTRI.015G009400	(624618, 624654)	0.128223	FALSE		POTRI.014G122000	(9439777, 9439882)	-0.419419	TRUE		POTRI.008G121000	(7864596, 7864798)	-0.491309	FALSE
POTRI.010G117900	(13545025, 13545199)	0.240567	TRUE		POTRI.002G055700	(3731390, 3732051)	-0.286017	FALSE		POTRI.002G180400	(14025212, 14025303)	-0.424288	TRUE		POTRI.002G139900	(10380724, 10381782)	-0.606889	FALSE		POTRI.014G016600	(1606241, 1606330)	0.156809	TRUE		POTRI.004G040000	(3042019, 3042159)	0.127404	TRUE		POTRI.019G043300	(5066846, 5066917)	-0.420546	TRUE		POTRI.005G185400	(20279350, 20279477)	-0.491336	FALSE
POTRI.016G105700	(10563223, 10563236)	0.240171	TRUE		POTRI.014G159000	(12421691, 12421786)	-0.288561	TRUE		POTRI.002G055700	(3731390, 3732051)	-0.426339	FALSE		POTRI.001G210000	(21067981, 21068152)	-0.612021	FALSE		POTRI.004G231200	(23639649, 23639678)	0.156444	TRUE		POTRI.012G083200	(11026358, 11026433)	0.127282	TRUE		POTRI.006G232900	(24278454, 24278821)	-0.432018	TRUE		POTRI.018G083200	(11007215, 11007379)	-0.492395	FALSE
POTRI.018G057600	(6093232, 6093318)	0.240161	TRUE		POTRI.016G098500	(9589113, 9589201)	-0.289737	FALSE		POTRI.011G079600	(7903829, 7903922)	-0.44121	FALSE		POTRI.012G091200	(11777194, 11777289)	-0.630129	FALSE		POTRI.006G232900	(24280632, 24280761)	0.156218	TRUE		POTRI.013G042700	(3002679, 3002717)	0.126788	FALSE		POTRI.002G072400	(5006126, 5006421)	-0.432779	FALSE		POTRI.002G089800	(6386119, 6386382)	-0.493074	FALSE
POTRI.016G081300	(6310171, 6310224)	0.239123	FALSE		POTRI.014G024100	(2058179, 2058277)	-0.290367	TRUE		POTRI.007G023800	(1801932, 1802665)	-0.445746	FALSE		POTRI.013G036500	(2471128, 2471882)	-0.638285	FALSE		POTRI.004G211500	(21919098, 21919167)	0.15615	TRUE		POTRI.002G204400	(16710342, 16710462)	0.125451	TRUE		POTRI.006G074900	(5619482, 5622653)	-0.433696	FALSE		POTRI.004G155300	(17655868, 17656119)	-0.510658	FALSE
POTRI.001G304000	(30724224, 30724337)	0.238937	TRUE		POTRI.004G085400	(7085867, 7085991)	-0.322256	FALSE		POTRI.009G035000	(4487550, 4487679)	-0.451571	FALSE		POTRI.001G248100	(25797120, 25797572)	-0.648361	FALSE		POTRI.009G037000	(4599085, 4599344)	0.155846	TRUE		POTRI.018G029400	(2309376, 2309384)	0.124901	TRUE		POTRI.006G141700	(11962067, 11962555)	-0.434561	TRUE		POTRI.018G050800	(5255849, 5256000)	-0.519464	FALSE
POTRI.012G080000	(10633064, 10633259)	0.238175	TRUE		POTRI.001G082000	(6470795, 6470883)	-0.322877	TRUE		POTRI.002G010100	(598778, 599128)	-0.458962	FALSE		POTRI.016G062500	(4392614, 4393242)	-0.68723	FALSE		POTRI.006G085200	(6445592, 6445674)	0.154069	FALSE		POTRI.007G052000	(5169823, 5169946)	0.124647	TRUE		POTRI.002G194500	(15553327, 15553425)	-0.447764	FALSE		POTRI.003G125800	(14677561, 14678178)	-0.526385	FALSE
POTRI.005G000100	(2585, 2677)	0.23806	TRUE		POTRI.017G141600	(14897688, 14897802)	-0.323248	TRUE		POTRI.008G067300	(4083166, 4083970)	-0.460642	FALSE		POTRI.T119200	(52867, 52952)	-0.688205	TRUE		POTRI.009G051100	(5570730, 5570796)	0.153706	TRUE		POTRI.013G092700	(9872510, 9872595)	0.124341	TRUE		POTRI.003G194300	(19783209, 19783282)	-0.456768	FALSE		POTRI.018G110800	(13687424, 13688005)	-0.527728	FALSE
POTRI.006G100200	(7704445, 7704481)	0.235744	TRUE		POTRI.003G089300	(11659113, 11659442)	-0.348212	FALSE		POTRI.004G155300	(17655868, 17656119)	-0.464744	FALSE		POTRI.014G122000	(9439566, 9439658)	-0.697497	TRUE		POTRI.012G134300	(15109753, 15110056)	0.153581	TRUE		POTRI.010G191900	(18673198, 18673220)	0.1231	TRUE		POTRI.006G232900	(24279205, 24279550)	-0.463626	FALSE		POTRI.014G052900	(4182921, 4183117)	-0.53724	FALSE
POTRI.012G033000	(2940119, 2940220)	0.235289	TRUE		POTRI.015G000900	(43090, 43352)	-0.351255	FALSE		POTRI.018G089200	(11699101, 11699214)	-0.47413	FALSE		POTRI.002G162600	(12279111, 12279725)	-0.701703	FALSE		POTRI.004G217800	(22471343, 22471462)	0.15245	TRUE		POTRI.005G091400	(6802075, 6802096)	0.122844	TRUE		POTRI.019G043300	(5067642, 5067984)	-0.464227	FALSE		POTRI.010G124400	(14073099, 14073319)	-0.542662	FALSE
POTRI.011G150800	(16923532, 16923649)	0.235144	TRUE		POTRI.002G260100	(24903368, 24903462)	-0.356787	TRUE		POTRI.010G210200	(19931095, 19931172)	-0.476352	FALSE		POTRI.006G104000	(8018987, 8019357)	-0.705274	FALSE		POTRI.014G141800	(10799781, 10799889)	0.152267	TRUE		POTRI.010G026200	(3692835, 3692865)	0.122775	TRUE		POTRI.018G110800	(13687424, 13688005)	-0.464878	FALSE		POTRI.014G122000	(9439566, 9439658)	-0.546581	TRUE
POTRI.009G074300	(7248987, 7249386)	0.234047	FALSE		POTRI.006G141700	(11962691, 11963126)	-0.361709	TRUE		POTRI.016G118800	(12380052, 12381254)	-0.479757	FALSE		POTRI.003G194300	(19783209, 19783282)	-0.705623	FALSE		POTRI.002G229200	(21975012, 21975040)	0.152263	TRUE		POTRI.010G045600	(7645016, 7645177)	0.12064	TRUE		POTRI.005G235700	(24321864, 24321950)	-0.467069	FALSE		POTRI.002G081000	(5635267, 5635693)	-0.554299	TRUE
POTRI.002G085100	(5971959, 5972009)	0.233563	TRUE		POTRI.019G043300	(5066846, 5066917)	-0.361738	TRUE		POTRI.005G023000	(1746405, 1746763)	-0.481581	FALSE		POTRI.010G110100	(12925907, 12926221)	-0.710809	TRUE		POTRI.002G214800	(19698977, 19699277)	0.15217	TRUE		POTRI.006G219500	(23195945, 23196040)	0.11997	TRUE		POTRI.004G085400	(7085867, 7085991)	-0.473552	FALSE		POTRI.001G064100	(5050455, 5050550)	-0.568219	FALSE
POTRI.010G038700	(6569293, 6569365)	0.233371	TRUE		POTRI.014G052900	(4182921, 4183117)	-0.363069	FALSE		POTRI.013G036500	(2471128, 2471882)	-0.483705	FALSE		POTRI.006G025200	(1737567, 1737635)	-0.723862	FALSE		POTRI.002G204400	(16710342, 16710462)	0.151942	TRUE		POTRI.005G123700	(9628615, 9629297)	0.117457	FALSE		POTRI.005G191400	(20852285, 20853418)	-0.47394	FALSE		POTRI.015G143700	(14976544, 14976649)	-0.572393	FALSE
POTRI.010G067100	(9402479, 9402754)	0.233224	FALSE		POTRI.018G110800	(13687424, 13688005)	-0.365854	FALSE		POTRI.008G067300	(4084036, 4084359)	-0.487333	FALSE		POTRI.012G141000	(15465972, 15466252)	-0.728779	FALSE		POTRI.014G147900	(11312007, 11312126)	0.15099	TRUE		POTRI.003G120600	(14308645, 14309080)	0.116834	FALSE		POTRI.008G189400	(13126664, 13126783)	-0.476118	TRUE		POTRI.005G101200	(7734555, 7735439)	-0.644622	FALSE
POTRI.008G114800	(7344051, 7344114)	0.228525	TRUE		POTRI.003G166500	(17721471, 17721710)	-0.369185	FALSE		POTRI.002G162600	(12279111, 12279725)	-0.487592	FALSE		POTRI.016G110400	(11289511, 11289658)	-0.730924	FALSE		POTRI.006G106600	(8241473, 8241631)	0.149926	TRUE		POTRI.004G178600	(19618830, 19618971)	0.116744	TRUE		POTRI.004G085400	(7085190, 7085289)	-0.476807	FALSE		POTRI.014G159000	(12421691, 12421786)	-0.653181	TRUE
POTRI.016G032600	(1857374, 1857503)	0.227928	FALSE		POTRI.015G009400	(624618, 624654)	-0.371464	FALSE		POTRI.006G130900	(10732858, 10732985)	-0.489016	FALSE		POTRI.009G056600	(5961853, 5962305)	-0.738711	FALSE		POTRI.005G076200	(5568183, 5568248)	0.148904	TRUE		POTRI.010G209900	(19909050, 19909129)	0.116576	TRUE		POTRI.008G067300	(4083166, 4083970)	-0.483151	FALSE		POTRI.017G032700	(2822318, 2822472)	-0.653593	FALSE
POTRI.006G051900	(3732914, 3732957)	0.227092	TRUE		POTRI.017G076800	(9023130, 9023322)	-0.389354	FALSE		POTRI.011G080900	(8081935, 8082092)	-0.491778	FALSE		POTRI.005G145000	(12475361, 12475916)	-0.756088	FALSE		POTRI.018G124700	(14781452, 14781842)	0.148246	TRUE		POTRI.002G120400	(9029427, 9029522)	0.115479	TRUE		POTRI.008G067300	(4084036, 4084359)	-0.505851	FALSE		POTRI.004G233800	(23988435, 23988879)	-0.660119	FALSE
POTRI.005G145300	(12546909, 12546933)	0.225476	TRUE		POTRI.015G009400	(624662, 624712)	-0.40692	FALSE		POTRI.016G110400	(11289511, 11289658)	-0.499116	FALSE		POTRI.006G133500	(10995410, 10995512)	-0.77404	FALSE		POTRI.016G019800	(1084438, 1084510)	0.147234	TRUE		POTRI.019G002100	(259511, 259826)	0.113638	TRUE		POTRI.014G122000	(9439566, 9439658)	-0.509331	TRUE		POTRI.001G370300	(38443247, 38443499)	-0.671515	FALSE
POTRI.004G224400	(23067471, 23067495)	0.225166	TRUE		POTRI.014G159000	(12421001, 12421354)	-0.408009	TRUE		POTRI.010G221100	(20609276, 20609542)	-0.511937	FALSE		POTRI.017G036800	(3084286, 3084842)	-0.779015	FALSE		POTRI.003G142300	(15904708, 15904857)	0.147155	TRUE		POTRI.014G117500	(9142806, 9142898)	0.11358	FALSE		POTRI.014G052900	(4182921, 4183117)	-0.517308	FALSE		POTRI.001G064100	(5050703, 5050782)	-0.713334	FALSE
POTRI.017G032000	(2770073, 2770214)	0.224863	TRUE		POTRI.005G049300	(3572873, 3573295)	-0.429913	TRUE		POTRI.009G056600	(5961853, 5962305)	-0.517531	FALSE		POTRI.008G067300	(4083166, 4083970)	-0.841673	FALSE		POTRI.006G002800	(221760, 222049)	0.147007	TRUE		POTRI.018G109500	(13583470, 13583711)	0.113381	TRUE		POTRI.001G204300	(20272635, 20274056)	-0.530805	FALSE		POTRI.014G159000	(12421001, 12421354)	-0.719156	TRUE
POTRI.004G015300	(983943, 984018)	0.221709	TRUE		POTRI.014G122000	(9439566, 9439658)	-0.445532	TRUE		POTRI.002G241700	(23412755, 23413175)	-0.524926	FALSE		POTRI.010G003200	(307558, 307998)	-0.854722	FALSE		POTRI.018G055300	(5825709, 5825835)	0.146959	TRUE		POTRI.015G055500	(7548892, 7548904)	0.113203	TRUE		POTRI.002G180400	(14025212, 14025303)	-0.53142	TRUE		POTRI.013G059500	(4447528, 4447958)	-0.74489	FALSE
POTRI.019G077300	(11134103, 11134201)	0.221545	TRUE		POTRI.015G104500	(12258871, 12259213)	-0.453486	FALSE		POTRI.001G287400	(29340519, 29341329)	-0.566694	FALSE		POTRI.002G127800	(9576612, 9576735)	-0.856355	FALSE		POTRI.009G158600	(12273808, 12273902)	0.146641	TRUE		POTRI.010G078400	(10351572, 10351735)	0.113122	TRUE		POTRI.006G025200	(1737567, 1737635)	-0.539912	FALSE		POTRI.010G243100	(21922296, 21922385)	-0.760918	TRUE
POTRI.009G152800	(11976500, 11976522)	0.220531	TRUE		POTRI.002G165000	(12456758, 12457101)	-0.456833	FALSE		POTRI.014G122000	(9439566, 9439658)	-0.589853	TRUE		POTRI.016G130500	(13301727, 13301804)	-0.859532	FALSE		POTRI.016G029200	(1649793, 1649910)	0.145664	TRUE		POTRI.004G233800	(23989817, 23989872)	0.112108	TRUE		POTRI.005G207000	(22143441, 22143660)	-0.553253	TRUE		POTRI.004G233800	(23987389, 23987750)	-0.771965	FALSE
POTRI.014G097800	(7648224, 7648432)	0.220303	TRUE		POTRI.009G116400	(9835152, 9835260)	-0.457511	FALSE		POTRI.010G243100	(21922296, 21922385)	-0.629749	TRUE		POTRI.018G129700	(15130270, 15132751)	-0.916678	FALSE		POTRI.001G009800	(642536, 642617)	0.145344	TRUE		POTRI.013G114200	(12735306, 12735339)	0.112089	FALSE		POTRI.007G023800	(1801932, 1802665)	-0.56954	FALSE		POTRI.010G163000	(16773279, 16773451)	-0.789707	TRUE
POTRI.015G097200	(11718656, 11718797)	0.220143	TRUE		POTRI.004G160800	(18128195, 18128362)	-0.457817	TRUE		POTRI.006G195200	(21122912, 21123019)	-0.630306	FALSE		POTRI.003G104400	(12917343, 12917477)	-0.929802	TRUE		POTRI.014G159000	(12421001, 12421354)	0.145261	TRUE		POTRI.006G127200	(10316374, 10316471)	-0.110807	TRUE		POTRI.009G135200	(10908698, 10909734)	-0.575336	FALSE		POTRI.004G106800	(9400940, 9401092)	-0.84082	FALSE
POTRI.006G152800	(13610256, 13610345)	0.219486	TRUE		POTRI.013G072600	(6073030, 6073415)	-0.460884	TRUE		POTRI.006G231800	(24198416, 24201459)	-0.638361	FALSE		POTRI.003G222900	(21711525, 21711826)	-0.934821	FALSE		POTRI.002G098000	(7050848, 7050937)	0.145101	TRUE		POTRI.005G196400	(21289108, 21289188)	-0.111434	TRUE		POTRI.008G019400	(1032891, 1032975)	-0.600458	TRUE		POTRI.002G093400	(6685572, 6685815)	-0.850162	TRUE
POTRI.013G155100	(15803944, 15804052)	0.219448	TRUE		POTRI.010G042000	(7222543, 7222686)	-0.464194	FALSE		POTRI.008G189100	(13088380, 13088622)	-0.639161	FALSE		POTRI.019G035800	(4053924, 4055089)	-0.937132	FALSE		POTRI.008G133400	(8848570, 8848616)	0.144425	TRUE		POTRI.018G113100	(13854064, 13854154)	-0.113833	TRUE		POTRI.007G080800	(10454074, 10454200)	-0.60229	FALSE		POTRI.011G138400	(16112104, 16114545)	-0.852662	FALSE
POTRI.001G320500	(32539922, 32540144)	0.218887	TRUE		POTRI.006G062300	(4569601, 4569680)	-0.472769	FALSE		POTRI.002G241700	(23414252, 23414376)	-0.672467	FALSE		POTRI.001G204300	(20272635, 20274056)	-0.969306	FALSE		POTRI.005G215600	(22868406, 22868431)	0.143432	FALSE		POTRI.002G248600	(23933092, 23933253)	-0.113992	TRUE		POTRI.008G189400	(13125712, 13125923)	-0.622696	FALSE		POTRI.002G038800	(2501564, 2501857)	-0.85741	FALSE
POTRI.002G111900	(8353558, 8353664)	0.217994	FALSE		POTRI.005G207000	(22143441, 22143660)	-0.475746	TRUE		POTRI.002G082100	(5739541, 5740240)	-0.673036	FALSE		POTRI.006G195200	(21122912, 21123019)	-0.970075	FALSE		POTRI.010G075000	(10154694, 10154760)	0.14266	TRUE		POTRI.009G170700	(12944280, 12944357)	-0.114232	TRUE		POTRI.019G100800	(13017786, 13018016)	-0.635229	TRUE		POTRI.005G206000	(22068358, 22068443)	-0.867189	FALSE
POTRI.007G043800	(3779199, 3779280)	0.217873	TRUE		POTRI.007G023800	(1801932, 1802665)	-0.501464	FALSE		POTRI.016G105600	(10543130, 10543650)	-0.677317	FALSE		POTRI.019G035800	(4053627, 4053857)	-0.994008	FALSE		POTRI.002G160500	(12101045, 12101121)	0.142368	TRUE		POTRI.010G255600	(22565377, 22565479)	-0.114647	TRUE		POTRI.006G068200	(5099881, 5100012)	-0.647961	FALSE		POTRI.009G015400	(2616385, 2616489)	-0.86994	FALSE
POTRI.018G105300	(13216043, 13216137)	0.216829	TRUE		POTRI.008G088600	(5563641, 5563673)	-0.50379	FALSE		POTRI.006G133500	(10995410, 10995512)	-0.692987	FALSE		POTRI.011G138400	(16112104, 16114545)	-1.02871	FALSE		POTRI.004G178600	(19618830, 19618971)	0.142108	TRUE		POTRI.008G087700	(5479237, 5479290)	-0.115119	TRUE		POTRI.006G062300	(4569601, 4569680)	-0.700335	FALSE		POTRI.007G018900	(1451758, 1451862)	-0.903982	TRUE
POTRI.014G091300	(7149586, 7149634)	0.216613	TRUE		POTRI.008G088500	(5557600, 5557713)	-0.5099	FALSE		POTRI.006G025200	(1737567, 1737635)	-0.735216	FALSE		POTRI.012G105300	(12929320, 12929356)	-1.11319	FALSE		POTRI.013G052700	(3903995, 3904115)	0.141094	TRUE		POTRI.012G061400	(6612781, 6612826)	-0.115509	FALSE		POTRI.013G072600	(6073542, 6073672)	-0.705106	FALSE		POTRI.015G090900	(11295531, 11295556)	-0.907292	TRUE
POTRI.005G021000	(1616490, 1616585)	0.216581	FALSE		POTRI.006G025200	(1737567, 1737635)	-0.526821	FALSE		POTRI.001G248100	(25797120, 25797572)	-0.748839	FALSE		POTRI.015G143700	(14976544, 14976649)	-1.11466	FALSE		POTRI.015G087600	(11024105, 11024171)	0.140606	FALSE		POTRI.013G018700	(1215677, 1215740)	-0.115867	TRUE		POTRI.019G053800	(8273753, 8274298)	-0.711564	FALSE		POTRI.019G053800	(8273753, 8274298)	-0.908936	FALSE
POTRI.006G181900	(19616991, 19617188)	0.216111	FALSE		POTRI.008G087100	(5461434, 5461537)	-0.538318	FALSE		POTRI.003G104400	(12917343, 12917477)	-0.77607	TRUE		POTRI.010G243100	(21922296, 21922385)	-1.12879	TRUE		POTRI.001G367400	(38017403, 38017506)	0.140038	TRUE		POTRI.006G209400	(22454613, 22454659)	-0.116596	FALSE		POTRI.011G080900	(8081935, 8082092)	-0.712598	FALSE		POTRI.016G051700	(3311688, 3312388)	-0.921153	TRUE
POTRI.001G466000	(49939187, 49939210)	0.216093	TRUE		POTRI.003G223200	(21725399, 21725743)	-0.541369	FALSE		POTRI.009G163200	(12501834, 12502134)	-0.78403	FALSE		POTRI.007G036800	(2852839, 2852852)	-1.13017	FALSE		POTRI.005G242700	(24844953, 24844978)	0.137894	TRUE		POTRI.007G000400	(43792, 43821)	-0.117421	TRUE		POTRI.019G035800	(4053924, 4055089)	-0.728966	FALSE		POTRI.008G121000	(7865305, 7865506)	-0.929458	FALSE
POTRI.006G002800	(221760, 222049)	0.21386	TRUE		POTRI.019G053800	(8273753, 8274298)	-0.547771	FALSE		POTRI.007G036800	(2852839, 2852852)	-0.788193	FALSE		POTRI.002G166800	(12609757, 12610702)	-1.16417	FALSE		POTRI.007G109100	(13262858, 13262933)	0.137425	TRUE		POTRI.003G055800	(8253601, 8253646)	-0.118236	TRUE		POTRI.011G148200	(16730112, 16730147)	-0.739546	TRUE		POTRI.003G125800	(14678567, 14678799)	-0.942578	FALSE
POTRI.018G008200	(569256, 569323)	0.210721	TRUE		POTRI.005G130400	(10469466, 10469653)	-0.559207	FALSE		POTRI.003G222900	(21711525, 21711826)	-0.79092	FALSE		POTRI.012G134300	(15112046, 15112132)	-1.27693	FALSE		POTRI.013G067200	(5365356, 5365686)	0.136756	TRUE		POTRI.005G211500	(22540071, 22540323)	-0.118421	TRUE		POTRI.004G085400	(7084001, 7084962)	-0.739574	FALSE		POTRI.002G093400	(6685891, 6687012)	-0.959406	TRUE
POTRI.013G064300	(4941560, 4941938)	0.210565	TRUE		POTRI.019G043300	(5067642, 5067984)	-0.564649	FALSE		POTRI.005G141100	(11901282, 11901420)	-0.80307	TRUE							POTRI.001G252500	(26222289, 26222358)	0.136361	TRUE		POTRI.007G140500	(15144317, 15144467)	-0.11894	TRUE		POTRI.013G137200	(14682213, 14682312)	-0.74953	FALSE		POTRI.012G002100	(194234, 194405)	-0.966745	FALSE
POTRI.016G069700	(5048656, 5048761)	0.209975	TRUE		POTRI.003G194300	(19783209, 19783282)	-0.573508	FALSE		POTRI.006G104000	(8018987, 8019357)	-0.806388	FALSE							POTRI.019G019500	(2266015, 2266045)	0.136278	TRUE		POTRI.017G090600	(10793593, 10793668)	-0.120089	TRUE		POTRI.007G052500	(5261903, 5262670)	-0.75101	TRUE		POTRI.011G078300	(7762840, 7764187)	-0.992578	FALSE
POTRI.003G105000	(12963355, 12963556)	0.209802	TRUE		POTRI.001G005100	(340248, 340803)	-0.584332	FALSE		POTRI.015G055600	(7563721, 7564909)	-0.825931	FALSE							POTRI.003G089300	(11659113, 11659442)	0.13621	FALSE		POTRI.001G367400	(38017403, 38017506)	-0.120371	TRUE		POTRI.005G112900	(8657092, 8657207)	-0.75335	FALSE		POTRI.015G030600	(2455811, 2455891)	-1.03704	FALSE
POTRI.008G105300	(6678982, 6679064)	0.209461	TRUE		POTRI.001G239900	(25095613, 25096189)	-0.584744	FALSE		POTRI.006G104000	(8019507, 8019777)	-0.830477	FALSE							POTRI.009G103000	(9071603, 9071705)	0.135911	TRUE		POTRI.008G085600	(5371848, 5372040)	-0.12251	TRUE		POTRI.011G078300	(7762840, 7764187)	-0.765754	FALSE		POTRI.019G074800	(10901542, 10901766)	-1.06836	FALSE
POTRI.010G188200	(18415801, 18417671)	0.208048	FALSE		POTRI.004G085400	(7085190, 7085289)	-0.591654	FALSE		POTRI.019G035800	(4053627, 4053857)	-0.832917	FALSE							POTRI.011G057700	(5089156, 5089228)	0.135651	TRUE		POTRI.003G142300	(15904708, 15904857)	-0.12392	TRUE		POTRI.001G412900	(43757925, 43758172)	-0.770305	TRUE		POTRI.008G019400	(1032891, 1032975)	-1.0913	TRUE
POTRI.008G025800	(1344529, 1344614)	0.207371	FALSE		POTRI.018G083500	(11026601, 11027093)	-0.593278	FALSE		POTRI.010G249700	(22248833, 22248933)	-0.84355	TRUE							POTRI.001G161700	(13504319, 13504483)	0.135414	TRUE		POTRI.002G162600	(12279111, 12279725)	-0.125348	FALSE		POTRI.019G074800	(10900797, 10901206)	-0.783481	FALSE		POTRI.019G074800	(10901258, 10901358)	-1.1688	FALSE
POTRI.002G163000	(12308738, 12308913)	0.207264	TRUE		POTRI.014G145100	(11074544, 11074988)	-0.603184	FALSE		POTRI.002G037900	(2442874, 2442973)	-0.845177	TRUE							POTRI.001G394400	(41372088, 41372200)	0.135117	TRUE		POTRI.008G189400	(13125529, 13125697)	-0.12591	TRUE		POTRI.015G143700	(14976544, 14976649)	-0.785036	FALSE
POTRI.008G103500	(6577314, 6577494)	0.205674	TRUE		POTRI.001G370300	(38443247, 38443499)	-0.60386	FALSE		POTRI.001G204300	(20272635, 20274056)	-0.849749	FALSE							POTRI.017G041700	(3425245, 3425330)	0.134939	TRUE		POTRI.009G044600	(5092239, 5092356)	-0.127064	TRUE		POTRI.012G002100	(194234, 194405)	-0.795651	FALSE
POTRI.012G144200	(15660936, 15660972)	0.205352	TRUE		POTRI.006G048400	(3458742, 3460087)	-0.608812	FALSE		POTRI.012G024800	(2139033, 2139354)	-0.859498	FALSE							POTRI.001G250500	(25992700, 25993367)	0.134876	FALSE		POTRI.006G166200	(16889643, 16889694)	-0.12811	FALSE		POTRI.002G160800	(12128600, 12128870)	-0.795834	FALSE
POTRI.013G056600	(4250067, 4250092)	0.205013	TRUE		POTRI.011G148200	(16730351, 16730716)	-0.61008	TRUE		POTRI.019G074800	(10900797, 10901206)	-0.872995	FALSE							POTRI.018G063700	(8021150, 8021237)	0.134643	TRUE		POTRI.003G088300	(11582211, 11582231)	-0.128691	TRUE		POTRI.002G058000	(3910966, 3911225)	-0.808853	FALSE
POTRI.007G080900	(10460204, 10460305)	0.203803	TRUE		POTRI.013G069700	(5741679, 5742184)	-0.62696	FALSE		POTRI.019G074800	(10901542, 10901766)	-0.905672	FALSE							POTRI.006G208300	(22347829, 22348072)	0.133898	TRUE		POTRI.005G126400	(9948939, 9948975)	-0.129445	TRUE		POTRI.002G081000	(5635267, 5635693)	-0.848984	TRUE
POTRI.005G211500	(22539188, 22539215)	0.203778	TRUE		POTRI.009G135200	(10908698, 10909734)	-0.633203	FALSE		POTRI.016G062500	(4392614, 4393242)	-0.926377	FALSE							POTRI.011G068600	(6423795, 6424099)	0.133545	TRUE		POTRI.002G012000	(706185, 706755)	-0.131231	TRUE		POTRI.010G003200	(307558, 307998)	-0.85479	FALSE
POTRI.001G005500	(367524, 367722)	0.203485	FALSE		POTRI.012G134300	(15112046, 15112132)	-0.646381	FALSE		POTRI.013G060900	(4576682, 4576774)	-0.93853	TRUE							POTRI.003G038500	(5091676, 5091810)	0.133396	TRUE		POTRI.014G120300	(9304307, 9304402)	-0.131364	FALSE		POTRI.002G160800	(12128951, 12129216)	-0.854909	FALSE
POTRI.017G125200	(13714835, 13714925)	0.203455	TRUE		POTRI.012G002100	(194234, 194405)	-0.661076	FALSE		POTRI.019G035800	(4053924, 4055089)	-0.97374	FALSE							POTRI.004G231500	(23680272, 23680316)	0.132714	TRUE		POTRI.005G211500	(22539188, 22539215)	-0.132175	TRUE		POTRI.007G036800	(2852839, 2852852)	-0.870489	FALSE
POTRI.015G042800	(4058228, 4058295)	0.202527	TRUE		POTRI.005G248100	(25162911, 25163023)	-0.771426	FALSE		POTRI.019G074800	(10901258, 10901358)	-0.979034	FALSE							POTRI.016G023000	(1300663, 1300821)	0.132593	TRUE		POTRI.012G002100	(194234, 194405)	-0.133973	FALSE		POTRI.019G074800	(10901542, 10901766)	-0.918751	FALSE
POTRI.017G086500	(10425305, 10425353)	0.202517	TRUE		POTRI.015G090900	(11295531, 11295556)	-0.784118	TRUE		POTRI.018G129700	(15130270, 15132751)	-1.01927	FALSE							POTRI.012G068500	(9091564, 9091710)	0.132359	FALSE		POTRI.016G002100	(105867, 105930)	-0.134939	TRUE		POTRI.019G035800	(4053627, 4053857)	-1.03538	FALSE
POTRI.006G056300	(4100788, 4100897)	0.201755	FALSE		POTRI.003G104400	(12917343, 12917477)	-0.807158	TRUE		POTRI.002G166800	(12609757, 12610702)	-1.10714	FALSE							POTRI.018G082900	(10979690, 10979734)	0.131805	TRUE		POTRI.019G043300	(5066846, 5066917)	-0.134955	TRUE		POTRI.019G074800	(10901258, 10901358)	-1.20094	FALSE
POTRI.001G337400	(34066226, 34066251)	0.201537	TRUE		POTRI.001G406700	(42919878, 42920236)	-0.811799	FALSE		POTRI.012G105300	(12929320, 12929356)	-1.11819	FALSE							POTRI.002G105700	(7708913, 7708981)	0.131429	TRUE		POTRI.001G323100	(32727723, 32727846)	-0.135519	TRUE
POTRI.007G081000	(10481563, 10481713)	0.201111	TRUE		POTRI.019G074800	(10900797, 10901206)	-0.815864	FALSE												POTRI.003G089600	(11683041, 11683362)	0.130872	TRUE		POTRI.006G227600	(23894155, 23894335)	-0.136862	TRUE
POTRI.006G217200	(22996877, 22996978)	0.200428	TRUE		POTRI.015G143700	(14976544, 14976649)	-0.941697	FALSE												POTRI.006G193600	(20840758, 20840860)	0.130566	TRUE		POTRI.004G017200	(1144333, 1144480)	-0.138112	TRUE
POTRI.002G028900	(1889999, 1890063)	0.200087	TRUE		POTRI.001G471100	(50259622, 50259762)	-1.03695	TRUE												POTRI.003G069000	(9732983, 9732994)	0.130214	TRUE		POTRI.018G026400	(2103407, 2103570)	-0.139909	FALSE
POTRI.019G065700	(9847852, 9847880)	0.199326	TRUE		POTRI.019G074800	(10901542, 10901766)	-1.05979	FALSE												POTRI.004G155300	(17655868, 17656119)	0.129494	FALSE		POTRI.004G138400	(16032666, 16032912)	-0.140882	FALSE
POTRI.018G079800	(10549405, 10549561)	0.198886	TRUE		POTRI.019G074800	(10901258, 10901358)	-1.23952	FALSE												POTRI.002G241900	(23448258, 23448326)	0.12921	TRUE		POTRI.005G208600	(22265493, 22265682)	-0.141833	TRUE
POTRI.010G244800	(21987551, 21987579)	0.198195	TRUE																	POTRI.001G210200	(21096344, 21096561)	0.128157	TRUE		POTRI.012G007900	(668504, 668592)	-0.142556	TRUE
POTRI.015G080000	(10496159, 10496192)	0.197819	TRUE																	POTRI.001G466000	(49939187, 49939210)	0.12815	TRUE		POTRI.018G070100	(8898743, 8898752)	-0.148105	TRUE
POTRI.001G056700	(4282106, 4282171)	0.197586	TRUE																	POTRI.003G088300	(11582211, 11582231)	0.128142	TRUE		POTRI.009G013400	(2219502, 2219625)	-0.149112	FALSE
POTRI.018G125300	(14829862, 14830356)	0.197224	TRUE																	POTRI.019G024200	(2750976, 2751269)	0.127497	TRUE		POTRI.001G320500	(32539922, 32540144)	-0.151355	TRUE
POTRI.019G025600	(2916682, 2916784)	0.196373	TRUE																	POTRI.016G005100	(243918, 244271)	0.127455	TRUE		POTRI.005G242700	(24844953, 24844978)	-0.152724	TRUE
POTRI.001G230000	(24195999, 24196028)	0.195094	TRUE																	POTRI.012G037100	(3308274, 3308331)	-0.112501	TRUE		POTRI.001G077600	(6154609, 6154784)	-0.153294	FALSE
POTRI.006G250400	(25667992, 25668028)	0.195031	TRUE																	POTRI.014G103500	(8147684, 8147774)	-0.112786	TRUE		POTRI.015G006700	(413392, 413476)	-0.159275	TRUE
POTRI.013G117100	(13035877, 13035949)	-0.171157	TRUE																	POTRI.011G140100	(16238108, 16238345)	-0.113458	TRUE		POTRI.014G176000	(14351946, 14352077)	-0.162574	FALSE
POTRI.006G263300	(26617558, 26617697)	-0.17125	FALSE																	POTRI.008G011300	(628887, 628972)	-0.114115	TRUE		POTRI.008G088500	(5555348, 5555435)	-0.162831	TRUE
POTRI.001G310900	(31436580, 31436676)	-0.171812	FALSE																	POTRI.007G104000	(12860068, 12860140)	-0.114265	TRUE		POTRI.008G067500	(4103387, 4103493)	-0.16375	TRUE
POTRI.006G165100	(16678353, 16678434)	-0.171927	TRUE																	POTRI.001G064100	(5050455, 5050550)	-0.115419	FALSE		POTRI.010G108200	(12781328, 12781430)	-0.164024	TRUE
POTRI.001G049200	(3716589, 3716698)	-0.173249	FALSE																	POTRI.008G088500	(5557809, 5558188)	-0.115999	FALSE		POTRI.008G088500	(5557600, 5557713)	-0.164436	FALSE
POTRI.015G050800	(5636215, 5636251)	-0.173966	FALSE																	POTRI.008G047700	(2801847, 2801947)	-0.116433	TRUE		POTRI.014G159000	(12421691, 12421786)	-0.167825	TRUE
POTRI.001G392600	(41120549, 41120959)	-0.174065	TRUE																	POTRI.014G098600	(7693004, 7693112)	-0.119226	FALSE		POTRI.001G034200	(2472904, 2472955)	-0.16814	TRUE
POTRI.003G132000	(15143377, 15143435)	-0.174395	FALSE																	POTRI.003G125000	(14623837, 14623848)	-0.121547	TRUE		POTRI.001G184100	(16108263, 16108294)	-0.168237	TRUE
POTRI.012G096400	(12268459, 12268557)	-0.174498	TRUE																	POTRI.006G093000	(7113149, 7113329)	-0.124528	TRUE		POTRI.018G105300	(13216043, 13216137)	-0.173634	TRUE
POTRI.002G214500	(19619527, 19619572)	-0.175377	TRUE																	POTRI.011G082500	(8288360, 8288439)	-0.125795	FALSE		POTRI.018G089200	(11699101, 11699214)	-0.177583	FALSE
POTRI.001G146200	(11898825, 11898900)	-0.176155	TRUE																	POTRI.019G054800	(8459851, 8459951)	-0.126937	TRUE		POTRI.018G074300	(9793180, 9793279)	-0.182254	FALSE
POTRI.013G001200	(83708, 84368)	-0.177045	FALSE																	POTRI.019G079300	(11302005, 11302194)	-0.132181	TRUE		POTRI.001G137900	(11103565, 11103625)	-0.186697	TRUE
POTRI.T091700	(3326, 3464)	-0.177208	TRUE																	POTRI.005G211500	(22540071, 22540323)	-0.133147	TRUE		POTRI.008G152900	(10386397, 10386596)	-0.186858	FALSE
POTRI.014G079800	(6377359, 6377434)	-0.177391	TRUE																	POTRI.014G118400	(9212738, 9212758)	-0.134608	TRUE		POTRI.016G032600	(1857374, 1857503)	-0.19276	FALSE
POTRI.004G228400	(23333280, 23333386)	-0.178031	TRUE																	POTRI.008G200900	(14139259, 14139325)	-0.134936	TRUE		POTRI.010G004200	(385278, 385347)	-0.208526	TRUE
POTRI.010G178600	(17776863, 17776929)	-0.178069	TRUE																	POTRI.015G124100	(13759184, 13759225)	-0.135018	FALSE		POTRI.014G118400	(9212738, 9212758)	-0.232358	TRUE
POTRI.008G114800	(7343801, 7343906)	-0.179266	TRUE																	POTRI.001G089100	(7038843, 7038851)	-0.136217	TRUE		POTRI.018G088500	(11581773, 11581886)	-0.240398	FALSE
POTRI.012G139900	(15410795, 15410920)	-0.179323	TRUE																	POTRI.002G157200	(11819310, 11819343)	-0.137088	TRUE		POTRI.009G027300	(3831770, 3831877)	-0.241975	FALSE
POTRI.013G034800	(2312745, 2312895)	-0.179604	TRUE																	POTRI.002G113600	(8492885, 8492968)	-0.137567	FALSE		POTRI.006G025200	(1737567, 1737635)	-0.296018	FALSE
POTRI.006G093000	(7113149, 7113329)	-0.179674	TRUE																	POTRI.002G162600	(12279111, 12279725)	-0.138098	FALSE		POTRI.010G150700	(15923831, 15923994)	-0.298873	FALSE
POTRI.007G052000	(5169823, 5169946)	-0.180106	TRUE																	POTRI.016G002100	(106132, 106168)	-0.141279	TRUE		POTRI.010G232200	(21360273, 21360342)	-0.326707	FALSE
POTRI.014G197600	(18837410, 18837476)	-0.180881	TRUE																	POTRI.010G198400	(19090023, 19090122)	-0.142607	TRUE		POTRI.001G015600	(1120022, 1120113)	-0.366733	FALSE
POTRI.008G087700	(5479595, 5479711)	-0.181696	FALSE																	POTRI.010G232200	(21356958, 21357736)	-0.144014	FALSE		POTRI.001G015600	(1119583, 1119720)	-0.368684	FALSE
POTRI.009G158600	(12273808, 12273902)	-0.181779	TRUE																	POTRI.014G133000	(10144605, 10144647)	-0.146659	TRUE		POTRI.002G190300	(15042080, 15042148)	-0.395477	FALSE
POTRI.010G119500	(13664725, 13664750)	-0.183334	TRUE																	POTRI.014G081100	(6459527, 6459637)	-0.147326	TRUE		POTRI.016G048000	(3049683, 3049768)	-0.399463	FALSE
POTRI.007G046900	(4315849, 4315924)	-0.183522	TRUE																	POTRI.001G430900	(46140351, 46140459)	-0.147529	TRUE		POTRI.007G042500	(3647853, 3647951)	-0.414705	FALSE
POTRI.012G039000	(3452109, 3452212)	-0.184244	TRUE																	POTRI.003G223200	(21725399, 21725743)	-0.148652	FALSE		POTRI.003G023300	(2758572, 2758636)	-0.445875	FALSE
POTRI.005G232700	(24103041, 24103155)	-0.185826	TRUE																	POTRI.001G015600	(1120022, 1120113)	-0.148742	FALSE		POTRI.002G014300	(842332, 842703)	-0.448843	FALSE
POTRI.006G227600	(23893891, 23893939)	-0.186041	TRUE																	POTRI.002G152100	(11493993, 11494047)	-0.150443	TRUE		POTRI.T125500	(36562, 36652)	-0.452467	FALSE
POTRI.006G200300	(21552923, 21553286)	-0.186363	TRUE																	POTRI.014G000500	(56270, 56360)	-0.151889	TRUE		POTRI.003G183600	(18986221, 18986309)	-0.459091	TRUE
POTRI.019G079300	(11302005, 11302194)	-0.186567	TRUE																	POTRI.016G121100	(12581202, 12581207)	-0.152184	TRUE
POTRI.019G042700	(4976973, 4977021)	-0.187024	TRUE																	POTRI.008G200900	(14138967, 14139123)	-0.15588	TRUE
POTRI.003G223200	(21725399, 21725743)	-0.188343	FALSE																	POTRI.010G232200	(21356434, 21356901)	-0.162465	FALSE				FALSE* - novel, TRUE - annotated introns
POTRI.012G017200	(1620347, 1620431)	-0.188719	TRUE																	POTRI.001G204300	(20274105, 20274171)	-0.163541	TRUE				adj_logFC - adjusted log fold change
POTRI.002G026100	(1678853, 1679009)	-0.189031	TRUE																	POTRI.004G020500	(1392532, 1392622)	-0.163554	FALSE
POTRI.006G147800	(12709999, 12710177)	-0.189386	TRUE																	POTRI.008G088500	(5557600, 5557713)	-0.168817	FALSE
POTRI.011G068300	(6375954, 6376050)	-0.189399	FALSE																	POTRI.001G342000	(34712099, 34712141)	-0.171236	TRUE
POTRI.014G112600	(8820068, 8820194)	-0.189816	TRUE																	POTRI.002G260100	(24903368, 24903462)	-0.17251	TRUE
POTRI.002G105000	(7623874, 7623967)	-0.190078	TRUE																	POTRI.001G161900	(13528594, 13528642)	-0.172655	TRUE
POTRI.006G106500	(8239896, 8239947)	-0.190768	TRUE																	POTRI.012G085700	(11289035, 11289148)	-0.172688	TRUE
POTRI.008G099300	(6234986, 6235499)	-0.190906	FALSE																	POTRI.001G204300	(20272635, 20274056)	-0.175528	FALSE
POTRI.019G120900	(14875901, 14876008)	-0.191218	TRUE																	POTRI.016G069700	(5051240, 5051384)	-0.175668	TRUE
POTRI.001G026500	(1945674, 1945726)	-0.192223	FALSE																	POTRI.002G152100	(11493712, 11493790)	-0.185349	TRUE
POTRI.011G003300	(231385, 231415)	-0.192501	TRUE																	POTRI.001G121400	(9811192, 9811579)	-0.186134	TRUE
POTRI.002G254700	(24411141, 24411230)	-0.193173	TRUE																	POTRI.006G254900	(25982164, 25982252)	-0.199233	TRUE
POTRI.010G154000	(16165568, 16166008)	-0.19417	TRUE																	POTRI.008G153800	(10429009, 10429016)	-0.208932	TRUE
POTRI.001G235500	(24728684, 24728957)	-0.194381	TRUE																	POTRI.001G357100	(36587294, 36587391)	-0.209842	TRUE
POTRI.001G086400	(6824369, 6824471)	-0.19468	TRUE																	POTRI.018G020800	(1635888, 1636039)	-0.219831	TRUE
POTRI.006G216900	(22958567, 22958646)	-0.19524	TRUE																	POTRI.003G109700	(13331208, 13331301)	-0.224266	FALSE
POTRI.007G008600	(678557, 678567)	-0.195856	TRUE																	POTRI.010G232200	(21360273, 21360342)	-0.239306	FALSE
POTRI.008G200900	(14139259, 14139325)	-0.198283	TRUE																	POTRI.015G124100	(13759699, 13759763)	-0.240065	FALSE
POTRI.010G026200	(3692835, 3692865)	-0.200597	TRUE																	POTRI.016G002100	(105867, 105930)	-0.242138	TRUE
POTRI.002G026800	(1727707, 1727732)	-0.20224	TRUE																	POTRI.002G221400	(20839525, 20840302)	-0.24456	FALSE
POTRI.016G132000	(13530990, 13531083)	-0.202713	TRUE																	POTRI.008G029300	(1592086, 1592862)	-0.252641	FALSE
POTRI.002G244800	(23659874, 23659946)	-0.203269	TRUE																	POTRI.003G137100	(15565832, 15565895)	-0.259452	FALSE
POTRI.001G033200	(2420343, 2420433)	-0.203422	TRUE																	POTRI.001G211200	(21169916, 21169940)	-0.263049	TRUE
POTRI.006G123200	(9858406, 9858562)	-0.2044	TRUE																	POTRI.010G132600	(14730432, 14730529)	-0.280912	TRUE
POTRI.003G173100	(18243703, 18243786)	-0.204536	FALSE																	POTRI.001G118700	(9525804, 9525846)	-0.317779	TRUE
POTRI.001G157800	(13130410, 13130503)	-0.20538	TRUE																	POTRI.011G003500	(255207, 255314)	-0.336739	TRUE
POTRI.002G221500	(20858395, 20858531)	-0.206081	TRUE																	POTRI.002G187500	(14761797, 14761850)	-0.339981	FALSE
POTRI.014G017500	(1688522, 1688577)	-0.207308	TRUE																	POTRI.001G257600	(26691530, 26692099)	-0.37633	FALSE
POTRI.019G054200	(8343902, 8343981)	-0.210415	TRUE																	POTRI.006G132400	(10882876, 10882988)	-0.39413	FALSE
POTRI.013G105900	(11950653, 11950863)	-0.210471	TRUE																	POTRI.001G428700	(45830155, 45830240)	-0.43552	FALSE
POTRI.014G000500	(56270, 56360)	-0.210812	TRUE																	POTRI.001G163200	(13653725, 13653851)	-0.437145	TRUE
POTRI.001G375700	(39067718, 39067804)	-0.210923	FALSE
POTRI.003G132000	(15143206, 15143286)	-0.211904	TRUE
POTRI.007G147100	(15589478, 15589563)	-0.213081	TRUE
POTRI.013G073200	(6159818, 6159905)	-0.213672	TRUE
POTRI.008G171600	(11718501, 11718614)	-0.214536	TRUE
POTRI.014G133000	(10144605, 10144647)	-0.214828	TRUE
POTRI.002G098000	(7050848, 7050937)	-0.215221	TRUE
POTRI.005G211000	(22493579, 22493789)	-0.218577	FALSE
POTRI.009G073600	(7198230, 7198332)	-0.219444	FALSE
POTRI.014G119100	(9243020, 9243096)	-0.220644	TRUE
POTRI.017G120300	(13424942, 13424993)	-0.220991	TRUE
POTRI.010G106800	(12667936, 12668063)	-0.221329	TRUE
POTRI.007G063000	(7808996, 7809023)	-0.22202	TRUE
POTRI.009G170700	(12944280, 12944357)	-0.222914	TRUE
POTRI.018G050900	(5259940, 5260109)	-0.223416	TRUE
POTRI.004G103800	(9119208, 9119314)	-0.223989	TRUE
POTRI.001G068100	(5429922, 5430023)	-0.224428	TRUE
POTRI.005G206800	(22126711, 22126770)	-0.226906	TRUE
POTRI.001G358500	(36829335, 36829377)	-0.230216	TRUE
POTRI.009G115400	(9761426, 9761430)	-0.231422	TRUE
POTRI.017G065800	(6366771, 6366884)	-0.231903	TRUE
POTRI.001G418500	(44337252, 44337403)	-0.235796	TRUE
POTRI.002G091300	(6499705, 6499810)	-0.236416	TRUE
POTRI.006G095600	(7286525, 7286582)	-0.238575	TRUE
POTRI.010G174800	(17531585, 17531745)	-0.242758	TRUE
POTRI.017G126700	(13861772, 13861803)	-0.242905	TRUE
POTRI.016G024700	(1392818, 1393720)	-0.243242	FALSE
POTRI.005G190000	(20733823, 20733982)	-0.246155	TRUE
POTRI.010G198400	(19090023, 19090122)	-0.246354	TRUE
POTRI.003G148700	(16354854, 16354953)	-0.246551	TRUE
POTRI.009G116400	(9835152, 9835260)	-0.247864	FALSE
POTRI.005G193400	(21074121, 21074210)	-0.247969	TRUE
POTRI.004G143200	(16672130, 16672238)	-0.248262	TRUE
POTRI.005G211400	(22533070, 22533826)	-0.250519	TRUE
POTRI.018G083700	(11059182, 11059351)	-0.250668	TRUE
POTRI.018G072700	(9474845, 9474881)	-0.252214	TRUE
POTRI.003G207200	(20790642, 20790715)	-0.253582	TRUE
POTRI.016G131900	(13517110, 13517218)	-0.255159	TRUE
POTRI.002G152100	(11493712, 11493790)	-0.256054	TRUE
POTRI.005G091400	(6802075, 6802096)	-0.256235	TRUE
POTRI.010G088200	(11221196, 11221558)	-0.256664	FALSE
POTRI.003G195300	(19845065, 19845146)	-0.257483	TRUE
POTRI.014G019500	(1783351, 1783474)	-0.257933	TRUE
POTRI.013G017600	(1149473, 1149562)	-0.25875	FALSE
POTRI.001G088800	(7026906, 7027024)	-0.258879	FALSE
POTRI.003G083300	(11087697, 11087787)	-0.260562	TRUE
POTRI.003G073500	(10228680, 10228767)	-0.260844	TRUE
POTRI.001G154600	(12777795, 12777870)	-0.261129	TRUE
POTRI.016G002100	(106132, 106168)	-0.261301	TRUE
POTRI.012G083200	(11026358, 11026433)	-0.2614	TRUE
POTRI.006G021200	(1497816, 1497924)	-0.263529	TRUE
POTRI.015G063600	(8771376, 8771406)	-0.264179	TRUE
POTRI.009G051100	(5574257, 5574394)	-0.265257	FALSE
POTRI.008G128800	(8395145, 8395174)	-0.265298	FALSE
POTRI.005G209800	(22362061, 22362160)	-0.270817	TRUE
POTRI.004G236100	(24177010, 24177321)	-0.27275	FALSE
POTRI.015G091400	(11342063, 11342084)	-0.276387	FALSE
POTRI.004G089800	(7649717, 7649886)	-0.282462	TRUE
POTRI.013G073100	(6135343, 6135363)	-0.282507	TRUE
POTRI.008G004300	(243366, 243489)	-0.285721	TRUE
POTRI.003G181400	(18842283, 18842516)	-0.28605	FALSE
POTRI.011G067600	(6315411, 6315680)	-0.28646	FALSE
POTRI.005G257000	(25669789, 25669864)	-0.287169	TRUE
POTRI.017G000300	(12355, 12731)	-0.289915	FALSE
POTRI.018G026400	(2103656, 2103758)	-0.2983	TRUE
POTRI.005G084900	(6309984, 6310182)	-0.301972	TRUE
POTRI.005G167400	(17667330, 17667426)	-0.302001	FALSE
POTRI.007G104000	(12860068, 12860140)	-0.302834	TRUE
POTRI.007G014300	(1068294, 1068396)	-0.304932	TRUE
POTRI.009G138900	(11115893, 11116174)	-0.305232	FALSE
POTRI.002G260100	(24903368, 24903462)	-0.305413	TRUE
POTRI.005G065200	(4705291, 4705429)	-0.306355	TRUE
POTRI.001G088800	(7027135, 7027251)	-0.309348	TRUE
POTRI.007G086800	(11286381, 11286456)	-0.310495	TRUE
POTRI.005G167400	(17666531, 17667116)	-0.31083	FALSE
POTRI.006G136700	(11288094, 11288183)	-0.315401	FALSE
POTRI.007G086900	(11289821, 11289863)	-0.321825	TRUE
POTRI.002G016200	(936127, 936803)	-0.321983	FALSE
POTRI.008G094700	(5937962, 5938154)	-0.322639	TRUE
POTRI.006G045500	(3224227, 3224380)	-0.336887	FALSE
POTRI.001G190800	(17187870, 17187979)	-0.346626	TRUE
POTRI.009G051100	(5574112, 5574194)	-0.351085	FALSE
POTRI.015G090900	(11295531, 11295556)	-0.354113	TRUE
POTRI.017G120300	(13424885, 13424918)	-0.354802	TRUE
POTRI.005G257900	(25733723, 25734221)	-0.367304	TRUE
POTRI.005G248100	(25162911, 25163023)	-0.368081	FALSE
POTRI.008G002100	(95095, 95273)	-0.375566	FALSE
POTRI.004G236100	(24176467, 24176733)	-0.377013	FALSE
POTRI.006G044600	(3173916, 3174033)	-0.377857	TRUE
POTRI.003G141900	(15861423, 15861539)	-0.38438	FALSE
POTRI.014G162000	(12764568, 12764833)	-0.395033	FALSE
POTRI.016G113600	(11773328, 11773388)	-0.409004	FALSE
POTRI.002G120400	(9029427, 9029522)	-0.418504	TRUE
POTRI.014G166200	(13181499, 13181757)	-0.419236	TRUE
POTRI.008G151700	(10289023, 10289522)	-0.424013	FALSE
POTRI.018G013800	(1069245, 1069333)	-0.445431	FALSE
POTRI.014G080000	(6395349, 6395440)	-0.457243	TRUE
POTRI.006G130300	(10675895, 10676275)	-0.460901	TRUE
POTRI.009G027800	(3869602, 3869980)	-0.461154	FALSE
POTRI.004G106800	(9400940, 9401092)	-0.494933	FALSE
POTRI.001G347000	(35301528, 35301568)	-0.500404	FALSE
POTRI.005G235700	(24321864, 24321950)	-0.508978	FALSE
POTRI.001G172400	(14610379, 14610772)	-0.509521	TRUE
POTRI.002G231900	(22426848, 22427331)	-0.510852	FALSE
POTRI.014G080000	(6395861, 6395981)	-0.515394	FALSE
POTRI.010G245200	(22019948, 22020039)	-0.520602	FALSE
POTRI.009G160300	(12369488, 12369714)	-0.55689	FALSE
POTRI.018G099800	(12790514, 12791552)	-0.557725	FALSE
POTRI.007G100600	(12627324, 12627415)	-0.60739	FALSE
POTRI.004G189900	(20483972, 20484065)	-0.615373	FALSE
POTRI.009G135200	(10908698, 10909734)	-0.628526	FALSE
POTRI.016G131800	(13503795, 13504022)	-0.660911	FALSE
POTRI.017G106900	(12398437, 12398487)	-0.673697	FALSE
POTRI.004G106800	(9401794, 9401881)	-0.689102	FALSE
POTRI.003G159200	(17104604, 17104696)	-0.702781	FALSE

## Sheet: ROOT
geneID_st-cold	intronCoords_st-cold	adj_logFC_st-cold	known_st-cold		geneID_pr-cold	intronCoords_pr-cold	adj_logFC_pr-cold	known_pr-cold		geneID_st-heat	intronCoords_st-heat	adj_logFC_st-heat	known_st-heat		geneID_pr-heat	intronCoords_pr-heat	adj_logFC_pr-heat	known_pr-heat		geneID_st-drought	intronCoords_st-drought	adj_logFC_st-drought	known_st-drought		geneID_pr-drought	intronCoords_pr-drought	adj_logFC_pr-drought	known_pr-drought		geneID_st-salt	intronCoords_st-salt	adj_logFC_st-salt	known_st-salt		geneID_pr-salt	intronCoords_pr-salt	adj_logFC_pr-salt	known_pr-salt
POTRI.014G074900	(6050121, 6050236)	1.12449	FALSE		POTRI.007G011200	(892922, 893129)	0.864166	FALSE		POTRI.018G057600	(6094768, 6094809)	1.23278	FALSE		POTRI.002G032600	(2109327, 2109361)	0.971601	TRUE		POTRI.015G090900	(11295531, 11295556)	0.844196	TRUE		POTRI.014G016000	(1543550, 1543671)	0.669227	FALSE		POTRI.018G057600	(6092699, 6092953)	1.22906	FALSE		POTRI.T026600	(207849, 207890)	0.724787	FALSE
POTRI.005G093300	(6994185, 6994278)	1.05045	FALSE		POTRI.007G042500	(3647853, 3647951)	0.853852	FALSE		POTRI.002G180800	(14113178, 14113277)	1.21897	FALSE		POTRI.005G169100	(18213809, 18213905)	0.951653	FALSE		POTRI.003G076100	(10447776, 10447963)	0.748042	FALSE		POTRI.001G043600	(3153788, 3154156)	0.659042	FALSE		POTRI.015G143700	(14976544, 14976649)	0.817739	FALSE		POTRI.002G098000	(7050848, 7050937)	0.688376	TRUE
POTRI.013G004700	(315912, 316020)	0.959463	FALSE		POTRI.001G207200	(20752472, 20752558)	0.84615	FALSE		POTRI.002G180800	(14113726, 14113948)	0.910607	FALSE		POTRI.003G180300	(18752843, 18752944)	0.831157	FALSE		POTRI.007G011200	(892922, 893129)	0.724547	FALSE		POTRI.012G137600	(15279533, 15279612)	0.541057	FALSE		POTRI.T026600	(207849, 207890)	0.672708	FALSE		POTRI.003G107700	(13175966, 13175991)	0.682	TRUE
POTRI.018G034900	(2819146, 2819262)	0.878518	FALSE		POTRI.005G052400	(3738009, 3738093)	0.797234	FALSE		POTRI.006G045300	(3201199, 3201290)	0.83873	FALSE		POTRI.009G078600	(7545813, 7546236)	0.804843	FALSE		POTRI.002G137400	(10195312, 10195358)	0.709089	FALSE		POTRI.003G026800	(3239082, 3239203)	0.512694	FALSE		POTRI.017G141600	(14897688, 14897802)	0.652551	TRUE		POTRI.005G179100	(19525932, 19526007)	0.663658	TRUE
POTRI.015G021900	(1678705, 1678800)	0.83854	FALSE		POTRI.018G129700	(15130270, 15132751)	0.766423	FALSE		POTRI.005G169100	(18214119, 18214704)	0.809197	FALSE		POTRI.005G169100	(18213364, 18213456)	0.770289	FALSE		POTRI.008G212500	(16705963, 16706129)	0.653359	FALSE		POTRI.004G188200	(20347069, 20347164)	0.507873	FALSE		POTRI.005G179100	(19525932, 19526007)	0.591094	TRUE		POTRI.019G078800	(11268193, 11268276)	0.62075	TRUE
POTRI.018G032600	(2533544, 2533623)	0.814723	FALSE		POTRI.003G214500	(21200222, 21200389)	0.758387	FALSE		POTRI.003G167600	(17809208, 17809309)	0.800104	FALSE		POTRI.018G112000	(13796921, 13797015)	0.728673	FALSE		POTRI.017G000800	(42852, 42942)	0.638214	FALSE		POTRI.013G092000	(9832506, 9832728)	0.491895	FALSE		POTRI.003G223200	(21725399, 21725743)	0.563882	FALSE		POTRI.019G103100	(13212379, 13212450)	0.608976	TRUE
POTRI.015G021500	(1635205, 1635300)	0.805352	FALSE		POTRI.008G012700	(710225, 710327)	0.754976	FALSE		POTRI.001G043600	(3153788, 3154156)	0.776973	FALSE		POTRI.005G169100	(18214881, 18214992)	0.718285	FALSE		POTRI.016G005300	(251917, 252430)	0.581723	FALSE		POTRI.011G103200	(12591180, 12591258)	0.477209	FALSE		POTRI.003G107700	(13175966, 13175991)	0.563874	TRUE		POTRI.002G221500	(20858395, 20858531)	0.585633	TRUE
POTRI.009G080300	(7675001, 7675117)	0.797844	TRUE		POTRI.004G155300	(17655868, 17656119)	0.728674	FALSE		POTRI.006G144100	(12204678, 12204951)	0.773122	FALSE		POTRI.010G109600	(12882678, 12882778)	0.711656	FALSE		POTRI.006G102800	(7960567, 7960664)	0.575869	FALSE		POTRI.003G120000	(14257114, 14257475)	0.476533	FALSE		POTRI.002G098000	(7050848, 7050937)	0.541699	TRUE		POTRI.006G102800	(7960567, 7960664)	0.530831	FALSE
POTRI.015G143700	(14976544, 14976649)	0.763162	FALSE		POTRI.016G061500	(4292221, 4292292)	0.720151	FALSE		POTRI.005G015100	(1190294, 1190331)	0.764458	FALSE		POTRI.014G072000	(5814200, 5814300)	0.697672	FALSE		POTRI.012G022100	(1962030, 1962075)	0.568951	FALSE		POTRI.007G075200	(9905922, 9906008)	0.475805	FALSE		POTRI.017G126700	(13861772, 13861803)	0.531119	TRUE		POTRI.004G133600	(15374082, 15374109)	0.507608	TRUE
POTRI.010G172700	(17360538, 17360661)	0.754184	FALSE		POTRI.003G125800	(14677561, 14678178)	0.718851	FALSE		POTRI.013G132400	(14371708, 14371728)	0.689333	FALSE		POTRI.015G073200	(9776767, 9777055)	0.693094	TRUE		POTRI.011G148200	(16730112, 16730147)	0.564062	TRUE		POTRI.014G052900	(4182921, 4183117)	0.472009	FALSE		POTRI.004G209500	(21735115, 21735217)	0.527353	TRUE		POTRI.010G049600	(8015126, 8015211)	0.492649	FALSE
POTRI.006G219900	(23231432, 23231513)	0.744875	FALSE		POTRI.013G004700	(315912, 316020)	0.693365	FALSE		POTRI.009G078600	(7545813, 7546236)	0.663912	FALSE		POTRI.004G022500	(1463891, 1464021)	0.690204	FALSE		POTRI.004G155300	(17655868, 17656119)	0.559822	FALSE		POTRI.006G232900	(24281381, 24281408)	0.45613	FALSE		POTRI.005G084900	(6309984, 6310182)	0.523025	TRUE		POTRI.004G209500	(21735115, 21735217)	0.456374	TRUE
POTRI.003G121700	(14397524, 14397619)	0.732451	FALSE		POTRI.009G030800	(4140460, 4140548)	0.573958	TRUE		POTRI.003G180300	(18752843, 18752944)	0.634385	FALSE		POTRI.007G080400	(10429041, 10429479)	0.678367	TRUE		POTRI.001G028200	(2103609, 2103934)	0.54472	FALSE		POTRI.006G120700	(9562428, 9562463)	0.450791	FALSE		POTRI.004G133600	(15374082, 15374109)	0.504839	TRUE		POTRI.002G204400	(16710342, 16710462)	0.454245	TRUE
POTRI.014G145100	(11074544, 11074988)	0.720734	FALSE		POTRI.016G051700	(3311688, 3312388)	0.566467	TRUE		POTRI.002G212900	(19180535, 19180747)	0.632622	FALSE		POTRI.014G072100	(5825363, 5825439)	0.658876	TRUE		POTRI.T026600	(207849, 207890)	0.50141	FALSE		POTRI.017G029000	(2558149, 2558245)	0.450421	TRUE		POTRI.010G049600	(8015126, 8015211)	0.472061	FALSE		POTRI.003G164300	(17491174, 17491243)	0.453602	TRUE
POTRI.009G064600	(6534358, 6535149)	0.661701	FALSE		POTRI.008G110300	(7022613, 7022698)	0.553454	TRUE		POTRI.007G132800	(14672933, 14673074)	0.623381	FALSE		POTRI.010G085400	(11058502, 11058732)	0.648371	FALSE		POTRI.009G116400	(9835152, 9835260)	0.499455	FALSE		POTRI.011G111400	(13618577, 13618762)	0.448335	FALSE		POTRI.018G013800	(1069245, 1069333)	0.459035	FALSE		POTRI.007G063000	(7808996, 7809023)	0.446358	TRUE
POTRI.006G102800	(7960567, 7960664)	0.658291	FALSE		POTRI.005G197800	(21389839, 21389988)	0.523868	FALSE		POTRI.008G025900	(1363543, 1363641)	0.61166	FALSE		POTRI.015G042800	(4062824, 4062921)	0.627134	TRUE		POTRI.006G102800	(7960198, 7960281)	0.483987	FALSE		POTRI.008G041800	(2375732, 2377077)	0.447174	FALSE		POTRI.002G069800	(4774632, 4774756)	0.446946	TRUE		POTRI.017G126700	(13861772, 13861803)	0.433431	TRUE
POTRI.003G223200	(21725399, 21725743)	0.656373	FALSE		POTRI.006G033300	(2229038, 2229595)	0.507274	FALSE		POTRI.002G212900	(19180171, 19180258)	0.610254	FALSE		POTRI.005G036400	(2671732, 2671836)	0.624728	FALSE		POTRI.003G107700	(13175966, 13175991)	0.465789	TRUE		POTRI.003G026800	(3238413, 3238672)	0.446263	FALSE		POTRI.002G221500	(20858395, 20858531)	0.444974	TRUE		POTRI.004G133600	(15374118, 15374144)	0.431511	TRUE
POTRI.006G142100	(12002029, 12002130)	0.654191	TRUE		POTRI.017G120300	(13424885, 13424918)	0.48074	TRUE		POTRI.005G169100	(18213809, 18213905)	0.605157	FALSE		POTRI.003G159200	(17104604, 17104696)	0.621988	FALSE		POTRI.004G012000	(773429, 774727)	0.449197	FALSE		POTRI.002G261900	(24982151, 24982241)	0.444229	FALSE		POTRI.002G120400	(9029427, 9029522)	0.441071	TRUE		POTRI.001G033200	(2420343, 2420433)	0.431037	TRUE
POTRI.019G103100	(13207616, 13208314)	0.644765	FALSE		POTRI.T002600	(563529, 563636)	0.47078	FALSE		POTRI.001G050000	(3803383, 3803478)	0.598568	FALSE		POTRI.005G167400	(17667330, 17667426)	0.618837	FALSE		POTRI.003G154300	(16753739, 16753789)	0.438784	TRUE		POTRI.013G161500	(16300444, 16300502)	0.353599	TRUE		POTRI.004G133600	(15374118, 15374144)	0.437055	TRUE		POTRI.011G067600	(6315411, 6315680)	0.430535	FALSE
POTRI.014G041300	(3377996, 3378103)	0.625111	FALSE		POTRI.T026600	(207849, 207890)	0.464063	FALSE		POTRI.003G166200	(17687143, 17687225)	0.595581	FALSE		POTRI.006G258800	(26249738, 26249830)	0.613207	FALSE		POTRI.007G015400	(1153134, 1153231)	0.416968	TRUE		POTRI.009G116400	(9835152, 9835260)	0.326986	FALSE		POTRI.007G063000	(7808996, 7809023)	0.433776	TRUE		POTRI.001G133800	(10762481, 10762538)	0.429489	TRUE
POTRI.002G045900	(2907327, 2907409)	0.6232	FALSE		POTRI.016G021900	(1209944, 1210060)	0.46325	FALSE		POTRI.008G177900	(12139920, 12140047)	0.592059	FALSE		POTRI.004G088600	(7469650, 7469716)	0.604515	FALSE		POTRI.014G032300	(2664768, 2664848)	0.416576	FALSE		POTRI.004G155300	(17655868, 17656119)	0.312414	FALSE		POTRI.001G033200	(2420343, 2420433)	0.430006	TRUE		POTRI.002G120400	(9029427, 9029522)	0.429058	TRUE
POTRI.006G102800	(7960198, 7960281)	0.619128	FALSE		POTRI.012G085700	(11292730, 11292856)	0.440105	FALSE		POTRI.T048400	(94702, 94844)	0.584176	FALSE		POTRI.004G208500	(21683241, 21683374)	0.586775	TRUE		POTRI.002G098000	(7050848, 7050937)	0.411854	TRUE		POTRI.006G231800	(24198416, 24201459)	0.303779	FALSE		POTRI.002G188600	(14827638, 14827679)	0.420037	TRUE		POTRI.018G050900	(5259940, 5260109)	0.423289	TRUE
POTRI.007G127400	(14344960, 14344999)	0.601083	TRUE		POTRI.017G141600	(14897688, 14897802)	0.386941	TRUE		POTRI.009G046300	(5192418, 5192661)	0.575473	FALSE		POTRI.003G145500	(16153395, 16153491)	0.585511	FALSE		POTRI.002G221500	(20858395, 20858531)	0.402231	TRUE		POTRI.006G033300	(2229038, 2229595)	0.29671	FALSE		POTRI.002G026800	(1727707, 1727732)	0.419457	TRUE		POTRI.007G086900	(11289821, 11289863)	0.422227	TRUE
POTRI.018G104500	(13178375, 13178464)	0.581544	FALSE		POTRI.007G086900	(11289821, 11289863)	0.365522	TRUE		POTRI.001G083800	(6634635, 6634713)	0.568989	FALSE		POTRI.013G094400	(10208873, 10209061)	0.58174	FALSE		POTRI.T112700	(62602, 63127)	0.393932	FALSE		POTRI.001G160700	(13396786, 13397503)	0.283944	TRUE		POTRI.011G067600	(6315411, 6315680)	0.414019	FALSE		POTRI.002G069800	(4774632, 4774756)	0.420371	TRUE
POTRI.004G155300	(17655868, 17656119)	0.578865	FALSE		POTRI.007G063000	(7808996, 7809023)	0.361128	TRUE		POTRI.010G109600	(12882678, 12882778)	0.558179	FALSE		POTRI.001G050000	(3802833, 3803299)	0.580647	FALSE		POTRI.017G120300	(13424885, 13424918)	0.389288	TRUE		POTRI.005G044000	(3238276, 3238282)	0.253323	FALSE		POTRI.017G000300	(12355, 12731)	0.414007	FALSE		POTRI.010G052200	(8265461, 8265545)	0.419064	TRUE
POTRI.016G067800	(4823063, 4823168)	0.575127	FALSE		POTRI.003G083300	(11087697, 11087787)	0.360912	TRUE		POTRI.008G025900	(1360921, 1361059)	0.549879	FALSE		POTRI.008G168400	(11516288, 11516383)	0.580408	FALSE		POTRI.007G086900	(11289821, 11289863)	0.364147	TRUE		POTRI.008G118500	(7638887, 7638971)	0.238558	TRUE		POTRI.006G123200	(9858406, 9858562)	0.408174	TRUE		POTRI.008G056300	(3336256, 3336489)	0.41842	TRUE
POTRI.003G045500	(6092638, 6092724)	0.572372	TRUE		POTRI.017G120300	(13424942, 13424993)	0.360086	TRUE		POTRI.008G026200	(1385629, 1385736)	0.535029	FALSE		POTRI.008G177900	(12139920, 12140047)	0.579852	FALSE		POTRI.011G067600	(6315411, 6315680)	0.339511	FALSE		POTRI.003G171700	(18164734, 18165002)	0.229071	TRUE		POTRI.007G086900	(11289821, 11289863)	0.4023	TRUE		POTRI.001G358300	(36771022, 36771131)	0.415222	TRUE
POTRI.005G197800	(21389839, 21389988)	0.566805	FALSE		POTRI.002G120400	(9029427, 9029522)	0.357611	TRUE		POTRI.003G159200	(17104604, 17104696)	0.534106	FALSE		POTRI.005G108700	(8358450, 8358627)	0.578382	FALSE		POTRI.005G084900	(6309984, 6310182)	0.337524	TRUE		POTRI.001G025200	(1874445, 1874582)	0.216417	FALSE		POTRI.001G133800	(10762481, 10762538)	0.3993	TRUE		POTRI.004G040000	(3042019, 3042159)	0.414707	TRUE
POTRI.001G197600	(19055127, 19055636)	0.557531	TRUE		POTRI.010G152400	(16030697, 16030782)	0.355521	TRUE		POTRI.009G015400	(2615956, 2616067)	0.531837	TRUE		POTRI.013G031900	(2118755, 2119153)	0.575301	FALSE		POTRI.001G154600	(12777795, 12777870)	0.333733	TRUE		POTRI.019G108500	(13705158, 13705396)	0.198096	FALSE		POTRI.010G052200	(8265461, 8265545)	0.383735	TRUE		POTRI.016G137400	(14015849, 14015907)	0.409679	FALSE
POTRI.014G022900	(1998893, 1998976)	0.55371	FALSE		POTRI.017G126700	(13861772, 13861803)	0.345408	TRUE		POTRI.008G183600	(12564940, 12565035)	0.525296	FALSE		POTRI.008G088300	(5540168, 5540271)	0.567092	FALSE		POTRI.004G133600	(15374082, 15374109)	0.332352	TRUE		POTRI.008G023000	(1187328, 1187453)	0.180482	FALSE		POTRI.015G019800	(1396508, 1396548)	0.38125	TRUE		POTRI.002G026800	(1727707, 1727732)	0.399955	TRUE
POTRI.012G062700	(7268752, 7269005)	0.547336	FALSE		POTRI.016G131900	(13517110, 13517218)	0.344179	TRUE		POTRI.014G041300	(3377605, 3377831)	0.520516	FALSE		POTRI.001G050000	(3803383, 3803478)	0.565313	FALSE		POTRI.018G055300	(5825709, 5825835)	0.329238	TRUE		POTRI.012G076700	(10207475, 10207583)	0.168961	FALSE		POTRI.019G054200	(8343902, 8343981)	0.380432	TRUE		POTRI.001G044500	(3209701, 3209819)	0.396184	TRUE
POTRI.T002600	(563529, 563636)	0.541644	FALSE		POTRI.003G045500	(6092638, 6092724)	0.343571	TRUE		POTRI.001G286700	(29295912, 29296317)	0.517707	FALSE		POTRI.006G120700	(9562428, 9562463)	0.556958	FALSE		POTRI.017G126700	(13861772, 13861803)	0.328242	TRUE		POTRI.012G136600	(15227894, 15227979)	0.164288	FALSE		POTRI.008G171600	(11718501, 11718614)	0.377999	TRUE		POTRI.014G019500	(1783351, 1783474)	0.392943	TRUE
POTRI.002G120400	(9029427, 9029522)	0.540133	TRUE		POTRI.019G129600	(15585748, 15585781)	0.339546	FALSE		POTRI.001G025100	(1868084, 1868162)	0.511107	TRUE		POTRI.001G172400	(14610379, 14610772)	0.555528	TRUE		POTRI.016G131900	(13517110, 13517218)	0.319128	TRUE		POTRI.015G034700	(2975292, 2975393)	0.156349	FALSE		POTRI.018G050900	(5259940, 5260109)	0.375932	TRUE		POTRI.003G160500	(17193205, 17193312)	0.391592	TRUE
POTRI.018G105900	(13267915, 13268093)	0.528903	FALSE		POTRI.014G019500	(1783351, 1783474)	0.337663	TRUE		POTRI.001G236400	(24796414, 24796593)	0.431881	TRUE		POTRI.009G048300	(5363824, 5363927)	0.555256	FALSE		POTRI.017G120300	(13424942, 13424993)	0.317015	TRUE		POTRI.009G027300	(3831770, 3831877)	0.150098	FALSE		POTRI.003G160500	(17193205, 17193312)	0.375874	TRUE		POTRI.003G195300	(19845065, 19845146)	0.390388	TRUE
POTRI.004G040000	(3042019, 3042159)	0.528035	TRUE		POTRI.001G033200	(2420343, 2420433)	0.331358	TRUE		POTRI.018G094900	(12362251, 12362350)	0.428937	FALSE		POTRI.008G012700	(710225, 710327)	0.552389	FALSE		POTRI.007G063000	(7808996, 7809023)	0.315258	TRUE		POTRI.005G023000	(1746405, 1746763)	0.146795	FALSE		POTRI.010G049600	(8015595, 8015763)	0.373732	TRUE		POTRI.005G099200	(7554789, 7554904)	0.389943	TRUE
POTRI.015G019800	(1396508, 1396548)	0.524279	TRUE		POTRI.005G257000	(25669789, 25669864)	0.327523	TRUE		POTRI.006G235200	(24472412, 24472545)	0.42417	FALSE		POTRI.005G173100	(18881080, 18881165)	0.55078	FALSE		POTRI.017G121600	(13482713, 13482761)	0.310519	FALSE		POTRI.017G094500	(11136532, 11136604)	0.140778	TRUE		POTRI.002G260100	(24903368, 24903462)	0.373337	TRUE		POTRI.001G154600	(12777795, 12777870)	0.384792	TRUE
POTRI.015G009100	(597718, 597822)	0.52404	FALSE		POTRI.003G223200	(21725399, 21725743)	0.325101	FALSE		POTRI.009G150600	(11865346, 11865416)	0.42086	FALSE		POTRI.002G079500	(5522352, 5522485)	0.550285	FALSE		POTRI.018G109500	(13583470, 13583711)	0.304648	TRUE		POTRI.010G244800	(21987551, 21987579)	0.134308	TRUE		POTRI.006G117900	(9306873, 9306943)	0.372418	TRUE		POTRI.017G086200	(10344325, 10344454)	0.381417	TRUE
POTRI.017G141600	(14897688, 14897802)	0.523111	TRUE		POTRI.018G072700	(9474845, 9474881)	0.323102	TRUE		POTRI.010G144100	(15482370, 15482491)	0.407378	FALSE		POTRI.001G236400	(24796414, 24796593)	0.500603	TRUE		POTRI.001G044500	(3209701, 3209819)	0.29967	TRUE		POTRI.005G072300	(5266319, 5266930)	0.133793	FALSE		POTRI.001G154600	(12777795, 12777870)	0.36083	TRUE		POTRI.018G109500	(13583470, 13583711)	0.381302	TRUE
POTRI.017G063000	(5936813, 5936880)	0.520888	FALSE		POTRI.006G052800	(3790426, 3790805)	0.321077	TRUE		POTRI.010G110800	(12964722, 12964903)	0.402838	FALSE		POTRI.001G190800	(17187870, 17187979)	0.499782	TRUE		POTRI.015G008100	(504854, 504860)	0.296988	FALSE		POTRI.001G163900	(13724644, 13724834)	0.131333	TRUE		POTRI.003G182200	(18907103, 18907181)	0.358957	TRUE		POTRI.008G171600	(11718501, 11718614)	0.372847	TRUE
POTRI.008G110300	(7022613, 7022698)	0.512802	TRUE		POTRI.002G221500	(20858395, 20858531)	0.310587	TRUE		POTRI.001G164700	(13801952, 13802079)	0.366209	FALSE		POTRI.001G235700	(24747400, 24747496)	0.475613	FALSE		POTRI.001G033200	(2420343, 2420433)	0.29594	TRUE		POTRI.010G152400	(16030697, 16030782)	0.129439	TRUE		POTRI.017G120300	(13424885, 13424918)	0.35045	TRUE		POTRI.016G131900	(13517110, 13517218)	0.371598	TRUE
POTRI.012G085700	(11292730, 11292856)	0.505146	FALSE		POTRI.015G008100	(504854, 504860)	0.306619	FALSE		POTRI.016G089500	(7249939, 7250028)	0.343434	FALSE		POTRI.006G033300	(2229038, 2229595)	0.473129	FALSE		POTRI.014G019500	(1783351, 1783474)	0.295568	TRUE		POTRI.010G245200	(22019948, 22020039)	0.117975	FALSE		POTRI.014G019500	(1783351, 1783474)	0.348116	TRUE		POTRI.014G119100	(9243020, 9243096)	0.351353	TRUE
POTRI.002G098000	(7050848, 7050937)	0.501164	TRUE		POTRI.008G004300	(243366, 243489)	0.303206	TRUE		POTRI.011G148200	(16730112, 16730147)	0.342357	TRUE		POTRI.007G131300	(14582526, 14582755)	0.469972	TRUE		POTRI.001G043700	(3160486, 3160561)	0.293498	FALSE		POTRI.009G027300	(3831958, 3832057)	0.115839	TRUE		POTRI.010G178600	(17776863, 17776929)	0.343437	TRUE		POTRI.019G054200	(8343902, 8343981)	0.348784	TRUE
POTRI.019G064600	(9752798, 9752823)	0.495748	TRUE		POTRI.010G041300	(7134150, 7134185)	0.30211	TRUE		POTRI.013G059300	(4441042, 4441367)	0.339417	TRUE		POTRI.008G009500	(523019, 523113)	0.46749	FALSE		POTRI.002G120400	(9029427, 9029522)	0.293093	TRUE		POTRI.008G156600	(10597389, 10597446)	0.112897	FALSE		POTRI.016G131900	(13517110, 13517218)	0.342281	TRUE		POTRI.006G216900	(22958567, 22958646)	0.344899	TRUE
POTRI.002G260100	(24903368, 24903462)	0.483568	TRUE		POTRI.007G104000	(12860068, 12860140)	0.293017	TRUE		POTRI.006G009200	(607310, 607409)	0.327767	TRUE		POTRI.014G033400	(2721900, 2721990)	0.466808	FALSE		POTRI.003G195300	(19845065, 19845146)	0.285008	TRUE		POTRI.002G042000	(2695360, 2695450)	0.112609	TRUE		POTRI.006G263300	(26617558, 26617697)	0.341974	FALSE		POTRI.013G092700	(9872510, 9872595)	0.34437	TRUE
POTRI.002G135900	(10115581, 10115711)	0.483198	FALSE		POTRI.009G114700	(9718366, 9718502)	0.289649	FALSE		POTRI.T134200	(14095, 14455)	0.315794	FALSE		POTRI.009G015400	(2615956, 2616067)	0.458865	TRUE		POTRI.016G137400	(14015849, 14015907)	0.284896	FALSE		POTRI.008G023000	(1187126, 1187227)	0.112342	TRUE		POTRI.010G041300	(7134150, 7134185)	0.341267	TRUE		POTRI.T045300	(161953, 162001)	0.343992	FALSE
POTRI.008G056300	(3336256, 3336489)	0.479955	TRUE		POTRI.004G059000	(4750657, 4750749)	0.280846	TRUE		POTRI.002G038800	(2501564, 2501857)	0.315215	FALSE		POTRI.003G159800	(17150746, 17150871)	0.446522	TRUE		POTRI.005G099200	(7554789, 7554904)	0.283896	TRUE		POTRI.002G105900	(7718201, 7718321)	0.107182	TRUE		POTRI.017G065800	(6366771, 6366884)	0.337953	TRUE		POTRI.017G120300	(13424885, 13424918)	0.343991	TRUE
POTRI.017G126700	(13861772, 13861803)	0.475997	TRUE		POTRI.005G065200	(4705291, 4705429)	0.275156	TRUE		POTRI.010G047200	(7859092, 7859664)	0.313465	FALSE		POTRI.008G099300	(6234986, 6235499)	0.439765	FALSE		POTRI.003G083300	(11087697, 11087787)	0.281526	TRUE		POTRI.010G062900	(9097464, 9097714)	0.107025	TRUE		POTRI.018G072700	(9474845, 9474881)	0.336021	TRUE		POTRI.011G144800	(16508918, 16509022)	0.343411	FALSE
POTRI.007G094000	(12084217, 12084268)	0.474813	TRUE		POTRI.014G100900	(7896266, 7896362)	0.274211	TRUE		POTRI.010G207600	(19755643, 19755769)	0.313431	FALSE		POTRI.014G072000	(5814639, 5814781)	0.427594	TRUE		POTRI.006G216900	(22958567, 22958646)	0.280491	TRUE		POTRI.004G176100	(19439853, 19440103)	-0.106291	FALSE		POTRI.004G155300	(17655868, 17656119)	0.335853	FALSE		POTRI.015G019800	(1396508, 1396548)	0.330909	TRUE
POTRI.014G080000	(6395861, 6395981)	0.470061	FALSE		POTRI.015G063600	(8771376, 8771406)	0.271267	TRUE		POTRI.001G337400	(34070449, 34070730)	0.31027	FALSE		POTRI.011G098600	(12048628, 12048920)	0.42392	TRUE		POTRI.007G086800	(11286381, 11286456)	0.279097	TRUE		POTRI.002G160500	(12100802, 12100935)	-0.108197	TRUE		POTRI.007G086800	(11286381, 11286456)	0.329339	TRUE		POTRI.013G042700	(3002679, 3002717)	0.330762	FALSE
POTRI.002G160900	(12135354, 12135471)	0.469865	FALSE		POTRI.002G098000	(7050848, 7050937)	0.268834	TRUE		POTRI.018G070100	(8898637, 8898708)	0.306563	TRUE		POTRI.008G073300	(4550611, 4550745)	0.423058	FALSE		POTRI.001G133800	(10762481, 10762538)	0.276388	TRUE		POTRI.016G121100	(12581202, 12581207)	-0.109015	TRUE		POTRI.009G116400	(9835420, 9835492)	0.328971	TRUE		POTRI.006G123200	(9858406, 9858562)	0.326519	TRUE
POTRI.008G047700	(2801847, 2801947)	0.466016	TRUE		POTRI.001G154600	(12777795, 12777870)	0.265614	TRUE		POTRI.001G160700	(13396786, 13397503)	0.284616	TRUE		POTRI.005G151700	(14266228, 14266304)	0.393215	TRUE		POTRI.003G160500	(17193205, 17193312)	0.275912	TRUE		POTRI.009G114700	(9718366, 9718502)	-0.110592	FALSE		POTRI.003G195300	(19845065, 19845146)	0.327558	TRUE		POTRI.002G091300	(6499705, 6499810)	0.324244	TRUE
POTRI.016G069700	(5051240, 5051384)	0.462231	TRUE		POTRI.001G133800	(10762481, 10762538)	0.26541	TRUE		POTRI.011G150200	(16871646, 16871741)	0.284502	FALSE		POTRI.009G116400	(9835152, 9835260)	0.385184	FALSE		POTRI.008G004300	(243366, 243489)	0.272204	TRUE		POTRI.006G034900	(2353827, 2353977)	-0.111173	TRUE		POTRI.002G204400	(16710342, 16710462)	0.32563	TRUE		POTRI.007G127400	(14344960, 14344999)	0.320454	TRUE
POTRI.006G227600	(23893891, 23893939)	0.459319	TRUE		POTRI.004G143400	(16702949, 16703020)	0.26521	TRUE		POTRI.008G018800	(991413, 991738)	0.28436	FALSE		POTRI.013G090500	(9554587, 9554702)	0.38467	FALSE		POTRI.003G161400	(17267887, 17267948)	0.269609	TRUE		POTRI.010G150700	(15923831, 15923994)	-0.113003	FALSE		POTRI.016G137400	(14015849, 14015907)	0.32224	FALSE		POTRI.004G217800	(22471343, 22471462)	0.319632	TRUE
POTRI.002G026800	(1727707, 1727732)	0.454391	TRUE		POTRI.004G133600	(15374082, 15374109)	0.263497	TRUE		POTRI.011G144800	(16508918, 16509022)	0.275713	FALSE		POTRI.014G100900	(7896266, 7896362)	0.381676	TRUE		POTRI.001G086400	(6824369, 6824471)	0.269598	TRUE		POTRI.008G067500	(4103387, 4103493)	-0.113132	TRUE		POTRI.004G040000	(3042019, 3042159)	0.317924	TRUE		POTRI.010G041300	(7134150, 7134185)	0.319318	TRUE
POTRI.003G164300	(17491174, 17491243)	0.453119	TRUE		POTRI.009G170700	(12944280, 12944357)	0.263077	TRUE		POTRI.016G089500	(7249693, 7249798)	0.269326	FALSE		POTRI.006G048400	(3458742, 3460087)	0.373639	FALSE		POTRI.004G143400	(16702949, 16703020)	0.269405	TRUE		POTRI.010G150800	(15938712, 15939359)	-0.113403	FALSE		POTRI.008G011300	(630486, 630663)	0.314538	TRUE		POTRI.017G088700	(10601546, 10601637)	0.317902	TRUE
POTRI.004G209500	(21735115, 21735217)	0.446096	TRUE		POTRI.014G157000	(12240252, 12240333)	0.262241	TRUE		POTRI.003G004200	(373895, 374089)	0.266799	FALSE		POTRI.T134200	(14095, 14455)	0.359803	FALSE		POTRI.008G171600	(11718501, 11718614)	0.269045	TRUE		POTRI.009G149200	(11764284, 11764393)	-0.117025	FALSE		POTRI.016G059300	(4091875, 4091956)	0.314216	TRUE		POTRI.018G072700	(9474845, 9474881)	0.31683	TRUE
POTRI.001G133800	(10762481, 10762538)	0.444689	TRUE		POTRI.007G126700	(14287928, 14288070)	0.260827	TRUE		POTRI.014G100900	(7896266, 7896362)	0.261118	TRUE		POTRI.017G092000	(10888947, 10889581)	0.359338	FALSE		POTRI.004G228400	(23333280, 23333386)	0.267111	TRUE		POTRI.006G235200	(24473888, 24473980)	-0.11841	TRUE		POTRI.003G083300	(11087697, 11087787)	0.312467	TRUE		POTRI.008G004300	(243366, 243489)	0.314981	TRUE
POTRI.014G197600	(18837410, 18837476)	0.443622	TRUE		POTRI.001G105100	(8379631, 8379689)	0.256224	TRUE		POTRI.013G032700	(2166691, 2167053)	0.254534	FALSE		POTRI.011G144800	(16508918, 16509022)	0.352351	FALSE		POTRI.018G072700	(9474845, 9474881)	0.265547	TRUE		POTRI.010G150500	(15918547, 15918760)	-0.124301	FALSE		POTRI.010G191900	(18673198, 18673220)	0.311957	TRUE		POTRI.003G161400	(17267887, 17267948)	0.312848	TRUE
POTRI.019G078800	(11268193, 11268276)	0.443308	TRUE		POTRI.003G160500	(17193205, 17193312)	0.256081	TRUE		POTRI.001G219100	(22505901, 22506052)	0.227173	FALSE		POTRI.004G060900	(4967418, 4967656)	0.346096	FALSE		POTRI.004G217800	(22471343, 22471462)	0.260434	TRUE		POTRI.002G188700	(14848726, 14848833)	-0.125502	TRUE		POTRI.015G008100	(504854, 504860)	0.308921	FALSE		POTRI.005G091400	(6802075, 6802096)	0.312538	TRUE
POTRI.016G137400	(14015849, 14015907)	0.438971	FALSE		POTRI.010G178600	(17776863, 17776929)	0.255989	TRUE		POTRI.005G151700	(14266228, 14266304)	0.218693	TRUE		POTRI.010G026000	(3661980, 3661985)	0.34267	FALSE		POTRI.004G133600	(15374118, 15374144)	0.259682	TRUE		POTRI.001G096700	(7616083, 7616365)	-0.125744	FALSE		POTRI.T045300	(161953, 162001)	0.308386	FALSE		POTRI.007G086800	(11286381, 11286456)	0.306388	TRUE
POTRI.015G091400	(11342063, 11342084)	0.438591	FALSE		POTRI.006G123200	(9858406, 9858562)	0.254085	TRUE		POTRI.012G024600	(2123899, 2123911)	0.213668	TRUE		POTRI.002G102500	(7403788, 7403954)	0.338183	TRUE		POTRI.002G204400	(16710342, 16710462)	0.259336	TRUE		POTRI.004G210000	(21772530, 21772623)	-0.126394	TRUE		POTRI.004G228400	(23333280, 23333386)	0.306582	TRUE		POTRI.015G008100	(504854, 504860)	0.304882	FALSE
POTRI.007G086900	(11289821, 11289863)	0.436975	TRUE		POTRI.003G195300	(19845065, 19845146)	0.253897	TRUE		POTRI.008G100200	(6276694, 6277041)	0.206199	TRUE		POTRI.006G009200	(607310, 607409)	0.330066	TRUE		POTRI.006G074900	(5622807, 5622836)	0.256467	TRUE		POTRI.012G012300	(1174232, 1174313)	-0.127262	FALSE		POTRI.003G092200	(11925577, 11925623)	0.306431	TRUE		POTRI.005G067300	(4851794, 4851851)	0.304495	TRUE
POTRI.010G049600	(8015126, 8015211)	0.434781	FALSE		POTRI.011G067600	(6315411, 6315680)	0.253512	FALSE		POTRI.003G154300	(16753739, 16753789)	0.203251	TRUE		POTRI.004G060400	(4884916, 4885154)	0.329268	FALSE		POTRI.004G040000	(3042019, 3042159)	0.256258	TRUE		POTRI.008G139700	(9322751, 9322801)	-0.128978	TRUE		POTRI.003G161400	(17267887, 17267948)	0.306193	TRUE		POTRI.009G080600	(7686908, 7686935)	0.303581	TRUE
POTRI.015G021500	(1634735, 1635096)	0.434532	FALSE		POTRI.001G086400	(6824369, 6824471)	0.252864	TRUE		POTRI.014G024800	(2129216, 2129306)	0.201369	TRUE		POTRI.006G102800	(7960567, 7960664)	0.315365	FALSE		POTRI.010G178600	(17776863, 17776929)	0.254126	TRUE		POTRI.018G057600	(6093232, 6093318)	-0.129243	TRUE		POTRI.007G127400	(14344960, 14344999)	0.305471	TRUE		POTRI.018G055300	(5825709, 5825835)	0.302549	TRUE
POTRI.011G048500	(4175188, 4175241)	0.430042	FALSE		POTRI.005G225400	(23557326, 23557407)	0.252661	FALSE		POTRI.010G142600	(15389863, 15389941)	0.201065	FALSE		POTRI.010G207600	(19755643, 19755769)	0.311361	FALSE		POTRI.001G157300	(13059679, 13059712)	0.253488	TRUE		POTRI.009G027300	(3832187, 3832253)	-0.129914	TRUE		POTRI.001G044500	(3209701, 3209819)	0.30521	TRUE		POTRI.004G228400	(23333280, 23333386)	0.300746	TRUE
POTRI.001G154600	(12777795, 12777870)	0.425493	TRUE		POTRI.009G140800	(11230126, 11230195)	0.251243	TRUE		POTRI.001G047900	(3543530, 3543580)	0.197827	TRUE		POTRI.014G112400	(8811806, 8811887)	0.310313	FALSE		POTRI.002G026800	(1727707, 1727732)	0.249184	TRUE		POTRI.014G080000	(6395861, 6395981)	-0.133922	FALSE		POTRI.017G121600	(13482713, 13482761)	0.302306	FALSE		POTRI.011G068600	(6423795, 6424099)	0.299354	TRUE
POTRI.003G107700	(13175966, 13175991)	0.423134	TRUE		POTRI.006G021200	(1497816, 1497924)	0.250096	TRUE		POTRI.001G471100	(50259622, 50259762)	0.197539	TRUE		POTRI.005G234500	(24241028, 24241161)	0.304	FALSE		POTRI.001G237200	(24844270, 24844293)	0.244952	TRUE		POTRI.011G043800	(3722920, 3723519)	-0.136935	FALSE		POTRI.007G104000	(12860068, 12860140)	0.300923	TRUE		POTRI.001G086400	(6824369, 6824471)	0.29402	TRUE
POTRI.010G049600	(8015595, 8015763)	0.419831	TRUE		POTRI.008G178200	(12171408, 12171444)	0.247921	TRUE		POTRI.004G034400	(2530026, 2530142)	0.186024	TRUE		POTRI.003G130300	(14998135, 14998254)	0.301097	FALSE		POTRI.007G105300	(12971516, 12971775)	0.240719	FALSE		POTRI.012G096400	(12268459, 12268557)	-0.136971	TRUE		POTRI.009G140800	(11230126, 11230195)	0.290804	TRUE		POTRI.003G097700	(12437058, 12437179)	0.291809	TRUE
POTRI.006G218900	(23132651, 23132754)	0.417652	TRUE		POTRI.008G171600	(11718501, 11718614)	0.245333	TRUE		POTRI.012G001400	(155204, 155283)	0.165482	TRUE		POTRI.002G102500	(7404311, 7404534)	0.293022	FALSE		POTRI.006G095600	(7286525, 7286582)	0.237458	TRUE		POTRI.011G114000	(13867845, 13867944)	-0.142199	FALSE		POTRI.010G106800	(12667936, 12668063)	0.28844	TRUE		POTRI.008G011300	(630486, 630663)	0.290777	TRUE
POTRI.T026600	(207849, 207890)	0.410281	FALSE		POTRI.002G160500	(12101045, 12101121)	0.240238	TRUE		POTRI.003G069000	(9732983, 9732994)	0.144936	TRUE		POTRI.018G101600	(12915252, 12915538)	0.282802	FALSE		POTRI.001G110800	(8798074, 8798149)	0.236105	FALSE		POTRI.018G085000	(11201790, 11201843)	-0.144235	FALSE		POTRI.010G187800	(18372630, 18372761)	0.288169	TRUE		POTRI.002G255800	(24523800, 24523837)	0.289302	TRUE
POTRI.009G103000	(9071603, 9071705)	0.407127	TRUE		POTRI.006G227600	(23893891, 23893939)	0.23987	TRUE		POTRI.001G342200	(34726988, 34727300)	0.143501	TRUE		POTRI.002G073400	(5079848, 5080554)	0.271265	FALSE		POTRI.006G147800	(12709999, 12710177)	0.235796	TRUE		POTRI.009G038300	(4672344, 4672465)	-0.147686	TRUE		POTRI.004G233800	(23989817, 23989872)	0.287244	TRUE		POTRI.009G014700	(2525202, 2525253)	0.288257	TRUE
POTRI.013G161500	(16297496, 16297600)	0.403099	FALSE		POTRI.013G073200	(6159818, 6159905)	0.239378	TRUE		POTRI.002G018600	(1074709, 1074824)	0.143437	FALSE		POTRI.017G106900	(12398437, 12398487)	0.271246	FALSE		POTRI.009G158600	(12273808, 12273902)	0.235116	TRUE		POTRI.018G095200	(12381904, 12381989)	-0.14929	FALSE		POTRI.002G128100	(9592743, 9592851)	0.286163	TRUE		POTRI.010G026200	(3692835, 3692865)	0.287208	TRUE
POTRI.005G257000	(25669789, 25669864)	0.399712	TRUE		POTRI.006G267500	(26904718, 26904894)	0.234567	TRUE		POTRI.015G094200	(11558817, 11558938)	0.140452	TRUE		POTRI.019G041500	(4807558, 4807672)	0.262798	FALSE		POTRI.006G267500	(26904718, 26904894)	0.234175	TRUE		POTRI.014G080000	(6396158, 6396311)	-0.154106	FALSE		POTRI.005G067300	(4851794, 4851851)	0.285597	TRUE		POTRI.002G160500	(12101045, 12101121)	0.283885	TRUE
POTRI.019G054200	(8343902, 8343981)	0.398671	TRUE		POTRI.010G171600	(17294480, 17294585)	0.232969	TRUE		POTRI.010G138500	(15113915, 15114025)	0.13568	FALSE		POTRI.003G004200	(373895, 374089)	0.254819	FALSE		POTRI.005G211400	(22533070, 22533826)	0.233131	TRUE		POTRI.008G053100	(3149438, 3149615)	-0.155039	FALSE		POTRI.003G164300	(17487320, 17487372)	0.279581	TRUE		POTRI.006G267500	(26904718, 26904894)	0.283343	TRUE
POTRI.006G052800	(3790426, 3790805)	0.395776	TRUE		POTRI.007G094000	(12084217, 12084268)	0.232212	TRUE		POTRI.010G244800	(21987551, 21987579)	0.135358	TRUE		POTRI.002G014700	(859182, 859255)	0.254586	FALSE		POTRI.007G104000	(12860068, 12860140)	0.231744	TRUE		POTRI.004G122800	(11684564, 11684665)	-0.156851	FALSE		POTRI.007G032800	(2525747, 2526241)	0.275582	TRUE		POTRI.010G218100	(20444554, 20444620)	0.281408	TRUE
POTRI.004G059000	(4750657, 4750749)	0.395202	TRUE		POTRI.003G092200	(11925577, 11925623)	0.231847	TRUE		POTRI.006G277800	(27701175, 27701249)	0.132679	TRUE		POTRI.002G102500	(7404640, 7404917)	0.252169	TRUE		POTRI.015G019800	(1396508, 1396548)	0.229954	TRUE		POTRI.001G140200	(11288369, 11288445)	-0.158364	TRUE		POTRI.006G216900	(22958567, 22958646)	0.273853	TRUE		POTRI.001G392600	(41120549, 41120959)	0.278794	TRUE
POTRI.004G133600	(15374082, 15374109)	0.392498	TRUE		POTRI.016G059300	(4091875, 4091956)	0.231467	TRUE		POTRI.018G009100	(633086, 633163)	0.132084	TRUE		POTRI.014G072000	(5814982, 5815058)	0.249132	TRUE		POTRI.010G041300	(7134150, 7134185)	0.229475	TRUE		POTRI.012G005700	(466503, 466662)	-0.160652	FALSE		POTRI.005G211400	(22533070, 22533826)	0.273612	TRUE		POTRI.009G158600	(12273808, 12273902)	0.278646	TRUE
POTRI.018G047700	(4527229, 4527933)	0.392437	TRUE		POTRI.004G017200	(1144333, 1144480)	-0.236136	TRUE		POTRI.001G471500	(50288862, 50288959)	-0.13155	TRUE		POTRI.003G134000	(15334173, 15334266)	0.246588	TRUE		POTRI.005G257000	(25669789, 25669864)	0.227575	TRUE		POTRI.004G188600	(20375092, 20375186)	-0.160701	FALSE		POTRI.006G095600	(7286525, 7286582)	0.273275	TRUE		POTRI.011G145200	(16530225, 16530255)	0.278	FALSE
POTRI.006G263300	(26617558, 26617697)	0.39235	FALSE		POTRI.009G085100	(7983069, 7983100)	-0.237017	TRUE		POTRI.002G066100	(4489924, 4490053)	-0.132525	FALSE		POTRI.014G060300	(4662531, 4662615)	0.244021	TRUE		POTRI.017G086200	(10344325, 10344454)	0.22709	TRUE		POTRI.010G053900	(8430854, 8430962)	-0.161595	FALSE		POTRI.007G094000	(12084217, 12084268)	0.271027	TRUE		POTRI.002G188600	(14827638, 14827679)	0.277762	TRUE
POTRI.011G146900	(16645893, 16646163)	0.39121	TRUE		POTRI.014G024800	(2129216, 2129306)	-0.237406	TRUE		POTRI.008G072700	(4496631, 4496741)	-0.133685	TRUE		POTRI.018G070100	(8898637, 8898708)	0.24364	TRUE		POTRI.001G088600	(6994766, 6994905)	0.225758	TRUE		POTRI.001G235500	(24729087, 24729153)	-0.162403	TRUE		POTRI.017G110800	(12630914, 12630936)	0.270423	TRUE		POTRI.009G125300	(10400673, 10400730)	0.275675	TRUE
POTRI.008G023000	(1187328, 1187453)	0.389376	FALSE		POTRI.005G179300	(19569008, 19569058)	-0.241471	TRUE		POTRI.014G094900	(7386646, 7386923)	-0.138245	TRUE		POTRI.006G136700	(11285633, 11286607)	0.242066	FALSE		POTRI.006G106500	(8239896, 8239947)	0.22531	TRUE		POTRI.013G137200	(14682213, 14682312)	-0.162976	FALSE		POTRI.015G063600	(8771376, 8771406)	0.270212	TRUE		POTRI.006G095600	(7286525, 7286582)	0.275629	TRUE
POTRI.014G018000	(1713783, 1713837)	0.385113	TRUE		POTRI.015G092900	(11453193, 11453409)	-0.241937	TRUE		POTRI.006G034900	(2353827, 2353977)	-0.138936	TRUE		POTRI.006G102800	(7960198, 7960281)	0.238269	FALSE		POTRI.005G225400	(23557326, 23557407)	0.224184	FALSE		POTRI.010G089300	(11298149, 11298251)	-0.163223	TRUE		POTRI.008G004300	(243366, 243489)	0.268824	TRUE		POTRI.015G085100	(10881200, 10881264)	0.271377	TRUE
POTRI.011G068600	(6423795, 6424099)	0.384963	TRUE		POTRI.004G007500	(480353, 480401)	-0.242983	FALSE		POTRI.012G019100	(1750815, 1750996)	-0.13907	TRUE		POTRI.010G245200	(22019948, 22020039)	0.237224	FALSE		POTRI.010G119500	(13664725, 13664750)	0.221687	TRUE		POTRI.018G095100	(12375506, 12375601)	-0.170671	FALSE		POTRI.008G114800	(7343801, 7343906)	0.267767	TRUE		POTRI.010G078400	(10351572, 10351735)	0.269954	TRUE
POTRI.012G083200	(11026358, 11026433)	0.381239	TRUE		POTRI.006G020100	(1408155, 1408190)	-0.243019	TRUE		POTRI.018G093400	(12220814, 12220868)	-0.140021	TRUE		POTRI.018G111200	(13712155, 13712200)	0.231344	FALSE		POTRI.009G031800	(4206062, 4206109)	0.221122	TRUE		POTRI.012G085700	(11289035, 11289148)	-0.173555	TRUE		POTRI.010G153100	(16079801, 16079930)	0.265555	TRUE		POTRI.001G213800	(21674434, 21674524)	0.268522	TRUE
POTRI.002G204400	(16710342, 16710462)	0.380859	TRUE		POTRI.014G162400	(12802260, 12802285)	-0.243208	TRUE		POTRI.008G139700	(9322751, 9322801)	-0.144754	TRUE		POTRI.019G100800	(13017080, 13017657)	0.22545	TRUE		POTRI.019G054200	(8343902, 8343981)	0.220439	TRUE		POTRI.004G073000	(6105921, 6106014)	-0.177134	FALSE		POTRI.019G097500	(12790827, 12791249)	0.264743	FALSE		POTRI.003G182200	(18907103, 18907181)	0.267008	TRUE
POTRI.014G119100	(9243020, 9243096)	0.377327	TRUE		POTRI.016G081300	(6310171, 6310224)	-0.243609	FALSE		POTRI.018G099800	(12790514, 12791552)	-0.148689	FALSE		POTRI.019G108500	(13705158, 13705396)	0.224915	FALSE		POTRI.018G091500	(12058240, 12058315)	0.219237	TRUE		POTRI.007G077500	(10143362, 10143421)	-0.184181	FALSE		POTRI.009G125300	(10400673, 10400730)	0.26367	TRUE		POTRI.001G237200	(24844270, 24844293)	0.266142	TRUE
POTRI.T112700	(62602, 63127)	0.376636	FALSE		POTRI.001G061200	(4718777, 4718920)	-0.245781	TRUE		POTRI.001G235500	(24729087, 24729153)	-0.150558	TRUE		POTRI.002G116300	(8719315, 8719478)	0.224542	FALSE		POTRI.005G080600	(5938776, 5938857)	0.218729	TRUE		POTRI.001G230800	(24286114, 24286274)	-0.186452	TRUE		POTRI.015G085100	(10881200, 10881264)	0.263644	TRUE		POTRI.008G036700	(2053402, 2053422)	0.264514	TRUE
POTRI.007G104000	(12860068, 12860140)	0.375059	TRUE		POTRI.019G019500	(2266015, 2266045)	-0.245888	TRUE		POTRI.004G188600	(20375092, 20375186)	-0.151661	FALSE		POTRI.019G114300	(14252886, 14253719)	0.224046	FALSE		POTRI.008G156600	(10597389, 10597446)	0.215134	FALSE		POTRI.002G063500	(4282683, 4282691)	-0.186711	TRUE		POTRI.004G217800	(22471343, 22471462)	0.263072	TRUE		POTRI.017G129300	(14042889, 14042962)	0.264334	TRUE
POTRI.003G161400	(17267887, 17267948)	0.372091	TRUE		POTRI.008G194100	(13537563, 13537614)	-0.245927	TRUE		POTRI.004G184300	(20046137, 20046294)	-0.151965	FALSE		POTRI.019G100800	(13016556, 13016928)	0.222099	TRUE		POTRI.006G090000	(6890171, 6890246)	0.212855	TRUE		POTRI.006G052800	(3790426, 3790805)	-0.188187	TRUE		POTRI.013G042700	(3002679, 3002717)	0.258798	FALSE		POTRI.003G083300	(11087697, 11087787)	0.263711	TRUE
POTRI.003G204300	(20514833, 20515067)	0.369415	TRUE		POTRI.005G229500	(23840056, 23840130)	-0.246237	TRUE		POTRI.009G012900	(2170096, 2170260)	-0.154055	TRUE		POTRI.002G222700	(20939680, 20940298)	0.214315	TRUE		POTRI.010G026200	(3692835, 3692865)	0.212572	TRUE		POTRI.018G013900	(1076013, 1076160)	-0.18895	FALSE		POTRI.008G159500	(10826489, 10826565)	-0.266959	TRUE		POTRI.001G418500	(44337252, 44337403)	0.261539	TRUE
POTRI.005G221100	(23274180, 23274340)	0.36922	TRUE		POTRI.001G142400	(11494547, 11494887)	-0.246735	FALSE		POTRI.011G032900	(2692742, 2692961)	-0.155261	TRUE		POTRI.017G142600	(14998590, 14998965)	0.213757	FALSE		POTRI.019G129600	(15585748, 15585781)	0.21249	FALSE		POTRI.005G257900	(25733723, 25734221)	-0.19429	TRUE		POTRI.014G025400	(2183167, 2183215)	-0.27217	TRUE		POTRI.008G133800	(8895053, 8895135)	0.261456	TRUE
POTRI.002G188600	(14827638, 14827679)	0.368647	TRUE		POTRI.014G168300	(13449875, 13449944)	-0.247151	TRUE		POTRI.006G128600	(10484395, 10484399)	-0.159647	TRUE		POTRI.013G059300	(4441042, 4441367)	0.211031	TRUE		POTRI.005G209800	(22362061, 22362160)	0.211883	TRUE		POTRI.T065900	(39460, 39491)	-0.204641	TRUE		POTRI.008G194100	(13537563, 13537614)	-0.277489	TRUE		POTRI.006G227600	(23893891, 23893939)	0.261455	TRUE
POTRI.016G137600	(14026119, 14026177)	0.368423	FALSE		POTRI.010G066600	(9379636, 9379748)	-0.247496	TRUE		POTRI.006G011600	(769567, 769665)	-0.166664	TRUE		POTRI.014G080000	(6395349, 6395440)	0.204609	TRUE		POTRI.002G188600	(14827638, 14827679)	0.211726	TRUE		POTRI.002G054700	(3646746, 3646926)	-0.205092	FALSE		POTRI.018G082900	(10979690, 10979734)	-0.28027	TRUE		POTRI.010G221600	(20651491, 20651521)	-0.274687	TRUE
POTRI.007G063000	(7808996, 7809023)	0.367545	TRUE		POTRI.019G065700	(9847852, 9847880)	-0.251072	TRUE		POTRI.005G221100	(23274180, 23274340)	-0.167751	TRUE		POTRI.004G155300	(17655868, 17656119)	0.201367	FALSE		POTRI.T045300	(161953, 162001)	0.211195	FALSE		POTRI.001G088800	(7027135, 7027251)	-0.208357	TRUE		POTRI.006G051900	(3732914, 3732957)	-0.281983	TRUE		POTRI.006G051900	(3732914, 3732957)	-0.279869	TRUE
POTRI.004G089800	(7649717, 7649886)	0.364546	TRUE		POTRI.007G043800	(3781274, 3781344)	-0.252228	TRUE		POTRI.013G004400	(297232, 297347)	-0.16839	TRUE		POTRI.006G201900	(21691351, 21691886)	0.199775	FALSE		POTRI.008G011300	(630486, 630663)	0.210786	TRUE		POTRI.006G021600	(1518392, 1518878)	-0.213076	FALSE		POTRI.005G162800	(16715934, 16715997)	-0.283594	TRUE		POTRI.018G109100	(13543924, 13544056)	-0.279899	FALSE
POTRI.004G217800	(22471343, 22471462)	0.359547	TRUE		POTRI.006G051900	(3732914, 3732957)	-0.254845	TRUE		POTRI.010G012100	(1615120, 1615276)	-0.169616	FALSE		POTRI.006G277800	(27701175, 27701249)	0.19781	TRUE		POTRI.008G114800	(7343801, 7343906)	0.210512	TRUE		POTRI.010G006300	(568606, 568681)	-0.222465	FALSE		POTRI.006G134000	(11028908, 11028928)	-0.288075	TRUE		POTRI.T061900	(10005, 10010)	-0.280334	FALSE
POTRI.002G221500	(20858395, 20858531)	0.354849	TRUE		POTRI.010G113300	(13170905, 13171023)	-0.257067	FALSE		POTRI.005G123500	(9621517, 9621680)	-0.170507	FALSE		POTRI.014G024800	(2129216, 2129306)	0.194438	TRUE		POTRI.006G123200	(9858406, 9858562)	0.208361	TRUE		POTRI.006G021600	(1518028, 1518241)	-0.222476	TRUE		POTRI.019G077300	(11134103, 11134201)	-0.288337	TRUE		POTRI.003G113900	(13746500, 13746543)	-0.282464	TRUE
POTRI.016G132000	(13530990, 13531083)	0.354471	TRUE		POTRI.002G198300	(15932373, 15932467)	-0.258902	TRUE		POTRI.013G049100	(3581668, 3581750)	-0.175829	TRUE		POTRI.008G151700	(10289023, 10289522)	0.190148	FALSE		POTRI.010G106800	(12667936, 12668063)	0.207825	TRUE		POTRI.002G068200	(4634103, 4634197)	-0.229747	TRUE		POTRI.010G113300	(13170905, 13171023)	-0.291529	FALSE		POTRI.019G019500	(2266015, 2266045)	-0.282891	TRUE
POTRI.005G107600	(8213148, 8213455)	0.345589	TRUE		POTRI.008G192000	(13349469, 13349566)	-0.259611	TRUE		POTRI.009G038300	(4671943, 4672180)	-0.176935	FALSE		POTRI.015G094200	(11558817, 11558938)	0.18908	TRUE		POTRI.007G032800	(2525747, 2526241)	0.207608	TRUE		POTRI.001G325100	(32906943, 32907191)	-0.229905	FALSE		POTRI.001G101000	(8036076, 8036126)	-0.292522	FALSE		POTRI.001G272800	(27987708, 27987749)	-0.285938	TRUE
POTRI.008G203400	(14615209, 14615388)	0.34547	TRUE		POTRI.002G107600	(7892978, 7893020)	-0.259808	TRUE		POTRI.018G131100	(15241761, 15241886)	-0.181454	FALSE		POTRI.002G014700	(858755, 858895)	0.186023	FALSE		POTRI.016G059300	(4091875, 4091956)	0.20723	TRUE		POTRI.007G091100	(11814167, 11814298)	-0.246929	FALSE		POTRI.008G074100	(4613231, 4613341)	-0.293095	TRUE		POTRI.002G107600	(7892978, 7893020)	-0.300133	TRUE
POTRI.009G140800	(11230126, 11230195)	0.345032	TRUE		POTRI.001G272800	(27987708, 27987749)	-0.262289	TRUE		POTRI.002G054700	(3646746, 3646926)	-0.183721	FALSE		POTRI.006G044600	(3173035, 3173526)	0.185398	TRUE		POTRI.013G092700	(9872510, 9872595)	0.206997	TRUE		POTRI.003G173100	(18243703, 18243786)	-0.249596	FALSE		POTRI.006G134000	(11028970, 11028986)	-0.293179	TRUE		POTRI.005G226300	(23643757, 23643794)	-0.304739	TRUE
POTRI.017G086200	(10344325, 10344454)	0.3407	TRUE		POTRI.019G077300	(11134103, 11134201)	-0.262295	TRUE		POTRI.001G230800	(24286114, 24286274)	-0.184271	TRUE		POTRI.014G080000	(6395861, 6395981)	0.184969	FALSE		POTRI.015G063600	(8771376, 8771406)	0.206465	TRUE		POTRI.002G222700	(20939680, 20940298)	-0.255443	TRUE		POTRI.T061900	(10005, 10010)	-0.295379	FALSE		POTRI.010G150800	(15938712, 15939359)	-0.309988	FALSE
POTRI.016G032400	(1840501, 1840564)	0.339753	TRUE		POTRI.006G165700	(16830362, 16830419)	-0.267575	TRUE		POTRI.001G275400	(28186031, 28186130)	-0.185989	TRUE		POTRI.013G010900	(690157, 690316)	0.183983	TRUE		POTRI.003G089800	(11700473, 11700559)	0.206458	TRUE		POTRI.014G111000	(8658830, 8659093)	-0.261892	FALSE		POTRI.015G003100	(237096, 237149)	-0.298078	TRUE		POTRI.019G121800	(14997957, 14997980)	-0.311609	FALSE
POTRI.011G144800	(16508918, 16509022)	0.339524	FALSE		POTRI.007G037300	(2923921, 2923949)	-0.267994	TRUE		POTRI.012G085700	(11289035, 11289148)	-0.188948	TRUE		POTRI.014G080000	(6395690, 6395783)	0.180585	FALSE		POTRI.003G182200	(18907103, 18907181)	0.205872	TRUE		POTRI.016G131800	(13503451, 13503570)	-0.262875	FALSE		POTRI.001G304000	(30724224, 30724337)	-0.298147	TRUE		POTRI.010G113300	(13170905, 13171023)	-0.313465	FALSE
POTRI.006G235200	(24473888, 24473980)	0.338297	TRUE		POTRI.012G033000	(2940119, 2940220)	-0.2683	TRUE		POTRI.004G059000	(4750657, 4750749)	-0.189752	TRUE		POTRI.015G037000	(3285872, 3285904)	0.170173	FALSE		POTRI.002G255800	(24523800, 24523837)	0.205527	TRUE		POTRI.008G131200	(8631669, 8632005)	-0.263152	FALSE		POTRI.006G165700	(16830362, 16830419)	-0.299995	TRUE		POTRI.009G118900	(9975109, 9975214)	-0.319754	TRUE
POTRI.015G126800	(13914409, 13914460)	0.336998	TRUE		POTRI.018G113100	(13854064, 13854154)	-0.268594	TRUE		POTRI.008G053100	(3149438, 3149615)	-0.192902	FALSE		POTRI.001G047900	(3543530, 3543580)	0.169776	TRUE		POTRI.001G418500	(44337252, 44337403)	0.20476	TRUE		POTRI.018G101600	(12915252, 12915538)	-0.278799	FALSE		POTRI.012G033000	(2940119, 2940220)	-0.302806	TRUE		POTRI.007G037300	(2923921, 2923949)	-0.325769	TRUE
POTRI.006G093000	(7113149, 7113329)	0.336347	TRUE		POTRI.T013300	(236596, 236636)	-0.269615	TRUE		POTRI.002G102600	(7413859, 7413987)	-0.195042	TRUE		POTRI.003G069000	(9732983, 9732994)	0.169747	TRUE		POTRI.002G091300	(6499705, 6499810)	0.204661	TRUE		POTRI.003G081400	(10945389, 10945646)	-0.283669	TRUE		POTRI.005G196400	(21289108, 21289188)	-0.309006	TRUE		POTRI.T013300	(236596, 236636)	-0.326611	TRUE
POTRI.014G019500	(1783351, 1783474)	0.334993	TRUE		POTRI.008G074100	(4613231, 4613341)	-0.269758	TRUE		POTRI.014G049300	(3963503, 3963593)	-0.199942	TRUE		POTRI.006G255000	(25990576, 25990647)	0.164625	FALSE		POTRI.008G072600	(4488206, 4488355)	0.20366	TRUE		POTRI.002G102500	(7404640, 7404917)	-0.31168	TRUE		POTRI.019G019500	(2266015, 2266045)	-0.311877	TRUE		POTRI.008G038200	(2124358, 2124388)	-0.328988	TRUE
POTRI.004G074300	(6195631, 6195793)	0.334433	TRUE		POTRI.006G277800	(27699570, 27699677)	-0.282122	TRUE		POTRI.011G043800	(3722920, 3723519)	-0.212794	FALSE		POTRI.017G144500	(15235707, 15235735)	0.159626	TRUE		POTRI.009G125300	(10400673, 10400730)	0.203568	TRUE		POTRI.016G131800	(13503795, 13504022)	-0.319045	FALSE		POTRI.001G272800	(27987708, 27987749)	-0.321514	TRUE		POTRI.002G204400	(16713190, 16713232)	-0.330201	TRUE
POTRI.016G143000	(14385043, 14385128)	0.332544	FALSE		POTRI.005G225000	(23521855, 23521967)	-0.28762	TRUE		POTRI.004G176100	(19440964, 19441294)	-0.213099	TRUE		POTRI.008G164500	(11204346, 11204525)	0.158489	FALSE		POTRI.014G157000	(12240252, 12240333)	0.202765	TRUE		POTRI.010G142600	(15389863, 15389941)	-0.323071	FALSE		POTRI.019G055000	(8491945, 8492020)	-0.328235	TRUE		POTRI.005G196400	(21289108, 21289188)	-0.331845	TRUE
POTRI.002G128100	(9592743, 9592851)	0.331372	TRUE		POTRI.006G227600	(23894155, 23894335)	-0.288743	TRUE		POTRI.014G118100	(9179752, 9180066)	-0.216276	TRUE		POTRI.002G069200	(4728883, 4729130)	0.157786	TRUE		POTRI.013G075500	(6448075, 6448107)	0.200151	TRUE		POTRI.003G138600	(15657720, 15657999)	-0.324825	FALSE		POTRI.006G227600	(23894155, 23894335)	-0.337838	TRUE		POTRI.011G150800	(16923532, 16923649)	-0.333967	TRUE
POTRI.010G123400	(13980048, 13980120)	0.329621	TRUE		POTRI.005G000100	(2585, 2677)	-0.289672	TRUE		POTRI.004G135300	(15544953, 15545335)	-0.216713	FALSE		POTRI.014G080000	(6396158, 6396311)	0.157709	FALSE		POTRI.007G127400	(14344960, 14344999)	0.200071	TRUE		POTRI.010G142600	(15389148, 15389655)	-0.339103	FALSE		POTRI.007G037300	(2923921, 2923949)	-0.343423	TRUE		POTRI.012G033000	(2940119, 2940220)	-0.335415	TRUE
POTRI.014G112600	(8820068, 8820194)	0.329334	TRUE		POTRI.018G057600	(6093232, 6093318)	-0.290685	TRUE		POTRI.012G071600	(9674076, 9674171)	-0.217246	TRUE		POTRI.002G165000	(12456758, 12457101)	0.149615	FALSE		POTRI.005G067300	(4851794, 4851851)	0.199556	TRUE		POTRI.018G099800	(12790514, 12791552)	-0.34326	FALSE		POTRI.018G113100	(13854064, 13854154)	-0.343628	TRUE		POTRI.019G077300	(11134103, 11134201)	-0.335603	TRUE
POTRI.009G114700	(9718366, 9718502)	0.328262	FALSE		POTRI.004G024700	(1671667, 1671838)	-0.292094	FALSE		POTRI.014G167800	(13403335, 13403357)	-0.21889	FALSE		POTRI.004G236100	(24176467, 24176733)	0.149034	FALSE		POTRI.008G023000	(1187328, 1187453)	0.198244	FALSE		POTRI.003G072700	(10155823, 10156858)	-0.349302	FALSE		POTRI.008G038200	(2124358, 2124388)	-0.34708	TRUE		POTRI.006G227600	(23894155, 23894335)	-0.339121	TRUE
POTRI.009G041400	(4858581, 4858956)	0.327594	TRUE		POTRI.004G015300	(983943, 984018)	-0.296854	TRUE		POTRI.017G129900	(14072490, 14072618)	-0.221897	FALSE		POTRI.009G027300	(3831770, 3831877)	0.146373	FALSE		POTRI.015G097200	(11718656, 11718797)	-0.198381	TRUE		POTRI.005G169700	(18275049, 18275170)	-0.360518	FALSE		POTRI.008G148000	(9970739, 9970807)	-0.347277	TRUE		POTRI.006G217200	(22996877, 22996978)	-0.341659	TRUE
POTRI.016G131900	(13517110, 13517218)	0.327345	TRUE		POTRI.006G277800	(27701175, 27701249)	-0.298937	TRUE		POTRI.T065900	(39460, 39491)	-0.222579	TRUE		POTRI.009G027300	(3831958, 3832057)	0.145837	TRUE		POTRI.016G114700	(11906646, 11906745)	-0.198889	TRUE		POTRI.001G361100	(37307378, 37307927)	-0.389462	FALSE		POTRI.008G131100	(8629381, 8629411)	-0.347395	TRUE		POTRI.004G017200	(1144333, 1144480)	-0.349451	TRUE
POTRI.011G067600	(6315411, 6315680)	0.325989	FALSE		POTRI.001G304000	(30724224, 30724337)	-0.299491	TRUE		POTRI.001G449600	(48389015, 48389108)	-0.223483	FALSE		POTRI.008G153900	(10434424, 10434549)	0.142736	TRUE		POTRI.004G024700	(1671667, 1671838)	-0.199029	FALSE		POTRI.004G135300	(15544953, 15545335)	-0.393719	FALSE		POTRI.010G201300	(19304653, 19304698)	-0.347816	TRUE		POTRI.001G367400	(38017403, 38017506)	-0.351001	TRUE
POTRI.003G195300	(19845065, 19845146)	0.325578	TRUE		POTRI.003G073500	(10232317, 10232429)	-0.299818	TRUE		POTRI.013G015400	(974327, 974646)	-0.240151	FALSE		POTRI.018G099800	(12790514, 12791552)	0.140685	FALSE		POTRI.008G131200	(8631669, 8632005)	-0.200715	FALSE		POTRI.004G135300	(15545706, 15546219)	-0.3973	FALSE		POTRI.017G084500	(10163960, 10164104)	-0.34861	FALSE		POTRI.008G131100	(8629381, 8629411)	-0.356802	TRUE
POTRI.017G000300	(12355, 12731)	0.323437	FALSE		POTRI.016G069700	(5048656, 5048761)	-0.302239	TRUE		POTRI.005G234000	(24182192, 24182481)	-0.244105	TRUE		POTRI.019G055000	(8491945, 8492020)	-0.135864	TRUE		POTRI.004G015300	(983943, 984018)	-0.201091	TRUE		POTRI.005G119200	(9242609, 9242882)	-0.427809	FALSE		POTRI.001G320500	(32539922, 32540144)	-0.349209	TRUE		POTRI.002G198300	(15932319, 15932324)	-0.363238	TRUE
POTRI.004G133600	(15374118, 15374144)	0.319726	TRUE		POTRI.013G056600	(4250067, 4250092)	-0.303271	TRUE		POTRI.004G176100	(19439853, 19440103)	-0.244468	FALSE		POTRI.013G004400	(297232, 297347)	-0.135883	TRUE		POTRI.016G069700	(5048656, 5048761)	-0.201536	TRUE		POTRI.005G167000	(17597050, 17597171)	-0.431567	FALSE		POTRI.009G118900	(9975109, 9975214)	-0.351931	TRUE		POTRI.002G076700	(5308566, 5308605)	-0.369154	TRUE
POTRI.019G116000	(14476885, 14476978)	0.319359	FALSE		POTRI.008G159500	(10826489, 10826565)	-0.310773	TRUE		POTRI.002G139900	(10380724, 10381782)	-0.248794	FALSE		POTRI.014G106200	(8360178, 8360253)	-0.137435	TRUE		POTRI.003G073500	(10232317, 10232429)	-0.202177	TRUE		POTRI.009G053700	(5757056, 5757096)	-0.433694	TRUE		POTRI.001G258600	(26764102, 26764189)	-0.354026	TRUE		POTRI.018G096200	(12487724, 12487756)	-0.369188	TRUE
POTRI.016G069700	(5051587, 5051622)	0.318548	TRUE		POTRI.014G112700	(8824873, 8824964)	-0.315527	TRUE		POTRI.017G041800	(3446395, 3446492)	-0.249024	TRUE		POTRI.008G072600	(4488206, 4488355)	-0.140197	TRUE		POTRI.018G079800	(10549405, 10549561)	-0.203974	TRUE		POTRI.014G081000	(6454855, 6454985)	-0.451084	FALSE		POTRI.010G221600	(20651491, 20651521)	-0.354874	TRUE		POTRI.008G099300	(6234986, 6235499)	-0.370737	FALSE
POTRI.014G098100	(7660522, 7660678)	0.316724	TRUE		POTRI.017G084500	(10163960, 10164104)	-0.319714	FALSE		POTRI.002G201500	(16265306, 16265336)	-0.269379	TRUE		POTRI.011G114000	(13867845, 13867944)	-0.155083	FALSE		POTRI.013G084100	(7840236, 7840336)	-0.204273	TRUE		POTRI.010G107300	(12710720, 12710812)	-0.451159	TRUE		POTRI.007G097500	(12369586, 12369634)	-0.358597	TRUE		POTRI.010G077700	(10302481, 10302556)	-0.374043	TRUE
POTRI.017G063000	(5937316, 5937352)	0.316088	TRUE		POTRI.010G206400	(19695023, 19695276)	-0.324297	TRUE		POTRI.018G057200	(6057643, 6057742)	-0.282973	TRUE		POTRI.018G105300	(13216043, 13216137)	-0.159588	TRUE		POTRI.006G277800	(27699570, 27699677)	-0.20478	TRUE		POTRI.010G108800	(12815791, 12815902)	-0.461466	TRUE		POTRI.002G201500	(16265306, 16265336)	-0.364426	TRUE		POTRI.014G162400	(12802260, 12802285)	-0.37584	TRUE
POTRI.009G038300	(4672344, 4672465)	0.31608	TRUE		POTRI.008G038200	(2124358, 2124388)	-0.325193	TRUE		POTRI.010G013200	(1673197, 1673267)	-0.284682	TRUE		POTRI.001G230800	(24286114, 24286274)	-0.170342	TRUE		POTRI.011G134200	(15859051, 15859149)	-0.206328	TRUE		POTRI.015G000900	(42764, 42905)	-0.46338	FALSE		POTRI.012G036200	(3242221, 3242342)	-0.367777	TRUE		POTRI.018G113100	(13854064, 13854154)	-0.38938	TRUE
POTRI.005G067300	(4851794, 4851851)	0.315343	TRUE		POTRI.011G091900	(11138322, 11138403)	-0.326603	FALSE		POTRI.012G024800	(2139033, 2139354)	-0.287471	FALSE		POTRI.008G053100	(3149438, 3149615)	-0.175105	FALSE		POTRI.007G077500	(10143362, 10143421)	-0.206637	FALSE		POTRI.002G102500	(7403788, 7403954)	-0.466507	TRUE		POTRI.T013300	(236596, 236636)	-0.373252	TRUE		POTRI.001G359600	(36996173, 36996201)	-0.406526	TRUE
POTRI.008G011300	(630486, 630663)	0.313471	TRUE		POTRI.010G221600	(20651491, 20651521)	-0.327212	TRUE		POTRI.009G111900	(9548322, 9548528)	-0.290531	FALSE		POTRI.009G038300	(4672344, 4672465)	-0.177365	TRUE		POTRI.018G093400	(12220814, 12220868)	-0.207872	TRUE		POTRI.002G102500	(7404311, 7404534)	-0.510328	FALSE		POTRI.004G017200	(1144333, 1144480)	-0.374538	TRUE		POTRI.018G063600	(7984064, 7984112)	-0.414372	TRUE
POTRI.T071600	(114932, 115045)	0.307065	TRUE		POTRI.006G251900	(25761573, 25761641)	-0.330678	TRUE		POTRI.009G038300	(4671319, 4671846)	-0.293835	FALSE		POTRI.003G223200	(21724871, 21725292)	-0.178996	FALSE		POTRI.014G167600	(13328611, 13328794)	-0.210353	FALSE		POTRI.002G102500	(7404027, 7404181)	-0.536575	FALSE		POTRI.018G099800	(12790514, 12791552)	-0.374996	FALSE		POTRI.008G133400	(8848570, 8848616)	-0.415041	TRUE
POTRI.006G095600	(7286525, 7286582)	0.306522	TRUE		POTRI.001G367400	(38017403, 38017506)	-0.33563	TRUE		POTRI.012G024800	(2137330, 2138922)	-0.295867	FALSE		POTRI.013G137200	(14682213, 14682312)	-0.188727	FALSE		POTRI.005G179300	(19569008, 19569058)	-0.210934	TRUE		POTRI.002G072100	(4984986, 4985018)	-0.618722	FALSE		POTRI.016G105700	(10563223, 10563236)	-0.37573	TRUE		POTRI.015G047900	(4919022, 4919334)	-0.417947	FALSE
POTRI.002G068200	(4634103, 4634197)	0.305403	TRUE		POTRI.008G133400	(8848570, 8848616)	-0.33604	TRUE		POTRI.011G024100	(2017754, 2017829)	-0.314297	FALSE		POTRI.009G114700	(9718366, 9718502)	-0.195329	FALSE		POTRI.015G003100	(237096, 237149)	-0.212076	TRUE		POTRI.008G085000	(5339277, 5339495)	-0.621195	FALSE		POTRI.007G043800	(3781274, 3781344)	-0.378399	TRUE		POTRI.001G142400	(11494547, 11494887)	-0.422869	FALSE
POTRI.005G177400	(19333993, 19334035)	0.302643	TRUE		POTRI.006G217200	(22996877, 22996978)	-0.340093	TRUE		POTRI.009G038300	(4672344, 4672465)	-0.328772	TRUE		POTRI.007G077500	(10143362, 10143421)	-0.211559	FALSE		POTRI.007G043800	(3779199, 3779280)	-0.214046	TRUE		POTRI.016G048000	(3049964, 3050042)	-0.67929	FALSE		POTRI.013G084100	(7840236, 7840336)	-0.38104	TRUE		POTRI.001G320500	(32539922, 32540144)	-0.436277	TRUE
POTRI.005G099200	(7554789, 7554904)	0.302365	TRUE		POTRI.001G359600	(36996173, 36996201)	-0.342434	TRUE		POTRI.010G105700	(12586742, 12586846)	-0.336698	TRUE		POTRI.008G189400	(13125529, 13125697)	-0.215283	TRUE		POTRI.006G051900	(3732914, 3732957)	-0.216535	TRUE							POTRI.006G217200	(22996877, 22996978)	-0.388281	TRUE		POTRI.007G043800	(3781274, 3781344)	-0.446087	TRUE
POTRI.010G138500	(15113915, 15114025)	0.301303	FALSE		POTRI.006G140700	(11829408, 11829498)	-0.347122	FALSE		POTRI.005G230600	(23922921, 23923209)	-0.340276	FALSE		POTRI.003G223200	(21725399, 21725743)	-0.215652	FALSE		POTRI.017G086500	(10425305, 10425353)	-0.217383	TRUE							POTRI.015G047900	(4919022, 4919334)	-0.391809	FALSE		POTRI.007G097500	(12369586, 12369634)	-0.462567	TRUE
POTRI.005G080600	(5938776, 5938857)	0.298088	TRUE		POTRI.001G276200	(28261377, 28261504)	-0.350974	TRUE		POTRI.002G177600	(13693981, 13694029)	-0.385872	FALSE		POTRI.013G049100	(3581668, 3581750)	-0.231137	TRUE		POTRI.001G304000	(30724224, 30724337)	-0.220609	TRUE							POTRI.008G192000	(13349469, 13349566)	-0.393862	TRUE		POTRI.014G024800	(2129216, 2129306)	-0.467388	TRUE
POTRI.011G049400	(4233723, 4233918)	0.296904	FALSE		POTRI.018G096200	(12487724, 12487756)	-0.351261	TRUE		POTRI.004G082200	(6773797, 6773893)	-0.429291	FALSE		POTRI.010G013200	(1673197, 1673267)	-0.238195	TRUE		POTRI.008G164900	(11238855, 11238928)	-0.22389	TRUE							POTRI.009G028800	(3944689, 3944716)	-0.403564	TRUE		POTRI.017G084500	(10163960, 10164104)	-0.474025	FALSE
POTRI.009G164300	(12573291, 12573330)	0.293997	TRUE		POTRI.018G063600	(7984064, 7984112)	-0.352216	TRUE		POTRI.002G068200	(4634103, 4634197)	-0.438539	TRUE		POTRI.014G049300	(3963503, 3963593)	-0.239289	TRUE		POTRI.010G034500	(6005675, 6005696)	-0.224022	TRUE							POTRI.014G024800	(2129216, 2129306)	-0.407157	TRUE		POTRI.005G242700	(24844953, 24844978)	-0.487561	TRUE
POTRI.001G088600	(6994766, 6994905)	0.292112	TRUE		POTRI.005G242700	(24844953, 24844978)	-0.352875	TRUE		POTRI.011G067300	(6276968, 6277393)	-0.439219	TRUE		POTRI.001G449600	(48389015, 48389108)	-0.24147	FALSE		POTRI.001G314000	(31991617, 31991691)	-0.224209	TRUE							POTRI.004G135300	(15544953, 15545335)	-0.408455	FALSE		POTRI.003G071800	(10044423, 10044513)	-0.490654	FALSE
POTRI.006G232800	(24270069, 24270129)	0.290646	TRUE		POTRI.009G057800	(6026990, 6027064)	-0.358934	TRUE		POTRI.006G235200	(24473888, 24473980)	-0.457642	TRUE		POTRI.005G234000	(24182192, 24182481)	-0.243852	TRUE		POTRI.010G066600	(9379636, 9379748)	-0.225941	TRUE							POTRI.002G109200	(8033472, 8033757)	-0.420756	TRUE		POTRI.009G109100	(9404539, 9404641)	-0.505591	FALSE
POTRI.001G043700	(3160486, 3160561)	0.2898	FALSE		POTRI.001G230000	(24193626, 24193646)	-0.366106	TRUE		POTRI.001G133900	(10767196, 10767296)	-0.514074	FALSE		POTRI.002G139900	(10380724, 10381782)	-0.260618	FALSE		POTRI.008G074100	(4613231, 4613341)	-0.226458	TRUE							POTRI.018G096200	(12487724, 12487756)	-0.432172	TRUE		POTRI.006G062900	(4611504, 4611543)	-0.514173	TRUE
POTRI.002G160500	(12101045, 12101121)	0.286191	TRUE		POTRI.001G161400	(13479482, 13479583)	-0.383283	TRUE		POTRI.010G006300	(568606, 568681)	-0.51666	FALSE		POTRI.003G178000	(18588749, 18588853)	-0.261107	TRUE		POTRI.019G019500	(2266015, 2266045)	-0.227183	TRUE							POTRI.001G142400	(11494547, 11494887)	-0.437648	FALSE		POTRI.009G044600	(5092239, 5092356)	-0.55043	TRUE
POTRI.018G020900	(1643809, 1643938)	0.281031	TRUE		POTRI.002G198300	(15932319, 15932324)	-0.385991	TRUE		POTRI.006G072000	(5349297, 5349777)	-0.518703	FALSE		POTRI.001G275400	(28186031, 28186130)	-0.274138	TRUE		POTRI.012G033000	(2940119, 2940220)	-0.227272	TRUE							POTRI.002G198300	(15932319, 15932324)	-0.442244	TRUE		POTRI.009G028800	(3944689, 3944716)	-0.55694	TRUE
POTRI.006G117900	(9306873, 9306943)	0.279362	TRUE		POTRI.002G076700	(5308566, 5308605)	-0.401588	TRUE		POTRI.013G010800	(680755, 680836)	-0.530506	TRUE		POTRI.004G176100	(19439853, 19440103)	-0.279442	FALSE		POTRI.008G133400	(8848570, 8848616)	-0.230678	TRUE							POTRI.008G133400	(8848570, 8848616)	-0.446247	TRUE		POTRI.006G140700	(11829408, 11829498)	-0.573182	FALSE
POTRI.014G072300	(5838648, 5838717)	0.278596	TRUE		POTRI.001G258600	(26764102, 26764189)	-0.406268	TRUE		POTRI.018G104500	(13178375, 13178464)	-0.531718	FALSE		POTRI.012G071600	(9674076, 9674171)	-0.28047	TRUE		POTRI.019G077300	(11134103, 11134201)	-0.23642	TRUE							POTRI.002G076700	(5308566, 5308605)	-0.458183	TRUE		POTRI.001G161400	(13479482, 13479583)	-0.589909	TRUE
POTRI.010G153100	(16079801, 16079930)	0.278542	TRUE		POTRI.009G118900	(9975109, 9975214)	-0.40645	TRUE		POTRI.003G205500	(20637364, 20637458)	-0.57826	TRUE		POTRI.006G131400	(10771018, 10771099)	-0.300229	TRUE		POTRI.006G165700	(16830362, 16830419)	-0.23754	TRUE							POTRI.005G242700	(24844953, 24844978)	-0.466381	TRUE		POTRI.008G078900	(4912024, 4912222)	-0.621207	TRUE
POTRI.007G086700	(11272356, 11272434)	0.277289	TRUE		POTRI.001G402600	(42382326, 42382358)	-0.407593	TRUE		POTRI.012G137500	(15269903, 15269980)	-0.581727	TRUE		POTRI.004G188600	(20375092, 20375186)	-0.30094	FALSE		POTRI.001G272800	(27987708, 27987749)	-0.240796	TRUE							POTRI.001G359600	(36996173, 36996201)	-0.473388	TRUE		POTRI.010G150700	(15923831, 15923994)	-0.643933	FALSE
POTRI.018G008200	(569256, 569323)	-0.24837	TRUE		POTRI.009G109100	(9404539, 9404641)	-0.433113	FALSE		POTRI.003G185000	(19084290, 19084360)	-0.661018	FALSE		POTRI.005G123500	(9621517, 9621680)	-0.301103	FALSE		POTRI.018G082900	(10979690, 10979734)	-0.24176	TRUE							POTRI.009G044600	(5092239, 5092356)	-0.473786	TRUE		POTRI.006G145100	(12330365, 12331678)	-0.648305	FALSE
POTRI.011G048500	(4174840, 4174908)	-0.252	FALSE		POTRI.009G044600	(5092239, 5092356)	-0.4362	TRUE		POTRI.T081600	(94927, 94997)	-0.664405	FALSE		POTRI.004G059000	(4750657, 4750749)	-0.306112	TRUE		POTRI.018G057600	(6093232, 6093318)	-0.243206	TRUE							POTRI.003G071800	(10044423, 10044513)	-0.476637	FALSE		POTRI.003G150800	(16494962, 16495043)	-0.653239	TRUE
POTRI.003G105000	(12963355, 12963556)	-0.252333	TRUE		POTRI.002G165000	(12456758, 12457101)	-0.439798	FALSE		POTRI.012G137500	(15270040, 15270145)	-0.793817	FALSE		POTRI.012G024800	(2139033, 2139354)	-0.30655	FALSE		POTRI.007G037300	(2923921, 2923949)	-0.243464	TRUE							POTRI.004G176100	(19439853, 19440103)	-0.49124	FALSE		POTRI.010G028800	(4026656, 4026725)	-0.657724	FALSE
POTRI.003G141900	(15863043, 15863121)	-0.253991	TRUE		POTRI.003G071800	(10044423, 10044513)	-0.444456	FALSE							POTRI.002G241700	(23412755, 23413175)	-0.309574	FALSE		POTRI.008G131100	(8629381, 8629411)	-0.244063	TRUE							POTRI.009G109100	(9404539, 9404641)	-0.501429	FALSE		POTRI.T176100	(4250, 4376)	-0.77325	FALSE
POTRI.015G135800	(14572142, 14572181)	-0.257291	TRUE		POTRI.008G099300	(6234986, 6235499)	-0.445743	FALSE							POTRI.018G013900	(1076013, 1076160)	-0.31457	FALSE		POTRI.010G221600	(20651491, 20651521)	-0.2444	TRUE							POTRI.002G102500	(7404640, 7404917)	-0.508471	TRUE		POTRI.004G135300	(15544953, 15545335)	-0.781586	FALSE
POTRI.006G051900	(3732914, 3732957)	-0.2575	TRUE		POTRI.018G101600	(12915252, 12915538)	-0.451012	FALSE							POTRI.012G024800	(2137330, 2138922)	-0.315785	FALSE		POTRI.013G126800	(13930959, 13930983)	-0.245688	TRUE							POTRI.001G367400	(38017403, 38017506)	-0.525464	TRUE		POTRI.011G024100	(2017754, 2017829)	-0.799294	FALSE
POTRI.008G103500	(6577314, 6577494)	-0.260854	TRUE		POTRI.006G062900	(4611504, 4611543)	-0.468095	TRUE							POTRI.010G105700	(12586742, 12586846)	-0.316246	TRUE		POTRI.011G150800	(16923532, 16923649)	-0.247203	TRUE							POTRI.006G140700	(11829408, 11829498)	-0.54926	FALSE		POTRI.003G173100	(18243703, 18243786)	-0.80319	FALSE
POTRI.004G224400	(23067471, 23067495)	-0.261428	TRUE		POTRI.012G036200	(3242221, 3242342)	-0.469521	TRUE							POTRI.005G221600	(23301748, 23301894)	-0.319631	FALSE		POTRI.009G034800	(4466077, 4466143)	-0.247691	TRUE							POTRI.001G161400	(13479482, 13479583)	-0.567594	TRUE		POTRI.011G043800	(3722920, 3723519)	-0.817324	FALSE
POTRI.007G037300	(2923921, 2923949)	-0.261895	TRUE		POTRI.018G082900	(10979690, 10979734)	-0.47092	TRUE							POTRI.014G025700	(2203114, 2203205)	-0.322916	TRUE		POTRI.001G101000	(8036076, 8036126)	-0.247825	FALSE							POTRI.006G062900	(4611504, 4611543)	-0.576521	TRUE		POTRI.008G199100	(13972603, 13972622)	-0.85868	FALSE
POTRI.002G164400	(12422631, 12422679)	-0.264365	TRUE		POTRI.006G201900	(21691351, 21691886)	-0.543376	FALSE							POTRI.009G114400	(9703917, 9704162)	-0.338643	FALSE		POTRI.018G113100	(13854064, 13854154)	-0.248414	TRUE							POTRI.001G105900	(8429226, 8429457)	-0.615588	FALSE		POTRI.001G232000	(24390582, 24390586)	-0.881944	FALSE
POTRI.019G019500	(2266015, 2266045)	-0.265369	TRUE		POTRI.001G276900	(28365988, 28366040)	-0.696433	TRUE							POTRI.014G179400	(14813144, 14813266)	-0.338856	FALSE		POTRI.001G061200	(4718777, 4718920)	-0.250375	TRUE							POTRI.010G028800	(4026656, 4026725)	-0.620704	FALSE
POTRI.010G053800	(8393809, 8393917)	-0.2692	FALSE		POTRI.003G119700	(14231790, 14231924)	-0.70258	TRUE							POTRI.017G051500	(4338200, 4338335)	-0.354438	TRUE		POTRI.016G105700	(10563223, 10563236)	-0.250393	TRUE							POTRI.002G102500	(7404311, 7404534)	-0.623155	FALSE
POTRI.014G135900	(10384701, 10384741)	-0.270722	TRUE		POTRI.008G199100	(13972603, 13972622)	-0.711238	FALSE							POTRI.002G068200	(4634103, 4634197)	-0.365502	TRUE		POTRI.001G142400	(11494547, 11494887)	-0.254439	FALSE							POTRI.011G043800	(3722920, 3723519)	-0.723703	FALSE
POTRI.001G269000	(27670893, 27671040)	-0.271384	FALSE		POTRI.010G028800	(4026656, 4026725)	-0.730284	FALSE							POTRI.002G201500	(16265306, 16265336)	-0.380325	TRUE		POTRI.001G377400	(39288667, 39288865)	-0.255031	TRUE							POTRI.008G009800	(542630, 542692)	-0.723912	TRUE
POTRI.T013300	(236596, 236636)	-0.272975	TRUE		POTRI.004G124800	(12075670, 12075797)	-0.765503	FALSE							POTRI.006G235200	(24473888, 24473980)	-0.39072	TRUE		POTRI.006G217200	(22996877, 22996978)	-0.26152	TRUE							POTRI.003G150800	(16494962, 16495043)	-0.724328	TRUE
POTRI.019G131400	(15709885, 15709984)	-0.273646	TRUE		POTRI.004G106800	(9400940, 9401092)	-0.767553	FALSE							POTRI.001G055300	(4191604, 4191625)	-0.39455	TRUE		POTRI.T013300	(236596, 236636)	-0.266946	TRUE							POTRI.014G162900	(12852564, 12852581)	-0.749892	FALSE
POTRI.017G084500	(10163960, 10164104)	-0.274998	FALSE		POTRI.001G179500	(15526510, 15526625)	-0.788575	FALSE							POTRI.002G063500	(4282683, 4282691)	-0.405897	TRUE		POTRI.010G113300	(13170905, 13171023)	-0.267687	FALSE							POTRI.008G199100	(13972603, 13972622)	-0.920209	FALSE
POTRI.012G033000	(2940119, 2940220)	-0.278514	TRUE		POTRI.011G024100	(2017754, 2017829)	-1.04261	FALSE							POTRI.002G241700	(23415274, 23415346)	-0.409786	TRUE		POTRI.002G107600	(7892978, 7893020)	-0.267698	TRUE
POTRI.014G120300	(9304307, 9304402)	-0.279408	FALSE												POTRI.002G060500	(4109179, 4109272)	-0.418609	FALSE		POTRI.002G198300	(15932319, 15932324)	-0.268635	TRUE
POTRI.013G111700	(12514077, 12514152)	-0.279734	FALSE												POTRI.004G176100	(19440964, 19441294)	-0.420381	TRUE		POTRI.003G172500	(18210689, 18211052)	-0.273051	TRUE
POTRI.002G198300	(15932319, 15932324)	-0.280283	TRUE												POTRI.017G041800	(3446395, 3446492)	-0.432497	TRUE		POTRI.008G192000	(13349469, 13349566)	-0.274739	TRUE
POTRI.007G115200	(13670014, 13670034)	-0.281565	TRUE												POTRI.010G006300	(568606, 568681)	-0.433921	FALSE		POTRI.008G038200	(2124358, 2124388)	-0.275613	TRUE
POTRI.005G162800	(16715934, 16715997)	-0.286962	TRUE												POTRI.018G104500	(13178375, 13178464)	-0.499224	FALSE		POTRI.019G025600	(2916682, 2916784)	-0.276657	TRUE
POTRI.005G196400	(21289108, 21289188)	-0.297336	TRUE												POTRI.015G025700	(2010061, 2010327)	-0.502494	FALSE		POTRI.007G097500	(12369586, 12369634)	-0.276683	TRUE
POTRI.008G066000	(3999013, 3999091)	-0.308039	FALSE												POTRI.016G023100	(1302949, 1302969)	-0.51983	FALSE		POTRI.001G258600	(26764102, 26764189)	-0.278102	TRUE
POTRI.015G097200	(11718656, 11718797)	-0.319242	TRUE												POTRI.001G471300	(50279223, 50279313)	-0.52496	FALSE		POTRI.009G057800	(6026990, 6027064)	-0.283367	TRUE
POTRI.019G055000	(8491945, 8492020)	-0.319917	TRUE												POTRI.015G004600	(304072, 304347)	-0.527169	FALSE		POTRI.002G201500	(16265306, 16265336)	-0.283666	TRUE
POTRI.018G096200	(12487724, 12487756)	-0.327019	TRUE												POTRI.001G361800	(37413453, 37413518)	-0.530984	TRUE		POTRI.006G111800	(8730587, 8730695)	-0.284297	TRUE
POTRI.004G024700	(1671667, 1671838)	-0.327337	FALSE												POTRI.003G108800	(13260751, 13260823)	-0.535516	TRUE		POTRI.001G320500	(32539922, 32540144)	-0.285492	TRUE
POTRI.016G069700	(5048656, 5048761)	-0.329918	TRUE												POTRI.003G222700	(21699673, 21700070)	-0.545589	TRUE		POTRI.005G000100	(2585, 2677)	-0.286037	TRUE
POTRI.015G047900	(4919022, 4919334)	-0.331656	FALSE												POTRI.004G082200	(6773797, 6773893)	-0.54935	FALSE		POTRI.012G036200	(3242221, 3242342)	-0.286197	TRUE
POTRI.008G189400	(13125529, 13125697)	-0.332578	TRUE												POTRI.002G032500	(2101444, 2101541)	-0.565494	TRUE		POTRI.005G242700	(24844953, 24844978)	-0.286498	TRUE
POTRI.001G142400	(11494547, 11494887)	-0.337268	FALSE												POTRI.018G057200	(6057643, 6057742)	-0.575835	TRUE		POTRI.003G171000	(18074598, 18074695)	-0.296339	TRUE
POTRI.010G113300	(13170905, 13171023)	-0.341163	FALSE												POTRI.017G114700	(13019532, 13019861)	-0.599714	FALSE		POTRI.007G043800	(3781274, 3781344)	-0.299762	TRUE
POTRI.014G019200	(1770019, 1770127)	-0.353834	TRUE												POTRI.012G134300	(15112046, 15112132)	-0.600679	FALSE		POTRI.001G161400	(13479482, 13479583)	-0.304023	TRUE
POTRI.006G227600	(23894155, 23894335)	-0.364478	TRUE												POTRI.014G052700	(4173264, 4173424)	-0.613148	TRUE		POTRI.014G162400	(12802260, 12802285)	-0.306143	TRUE
POTRI.001G367400	(38017403, 38017506)	-0.377317	TRUE												POTRI.006G182100	(19639778, 19639869)	-0.627115	FALSE		POTRI.014G024800	(2129216, 2129306)	-0.30674	TRUE
POTRI.004G048300	(3736321, 3736607)	-0.387582	FALSE												POTRI.012G137500	(15269653, 15269750)	-0.651518	FALSE		POTRI.010G117500	(13504375, 13504396)	-0.309347	TRUE
POTRI.001G101000	(8036076, 8036126)	-0.38999	FALSE												POTRI.012G137500	(15269903, 15269980)	-0.678838	TRUE		POTRI.008G067500	(4103387, 4103493)	-0.309475	TRUE
POTRI.004G158400	(17994588, 17994618)	-0.39216	TRUE												POTRI.011G113400	(13856885, 13856984)	-0.684417	FALSE		POTRI.018G063600	(7984064, 7984112)	-0.310618	TRUE
POTRI.001G258600	(26764102, 26764189)	-0.396098	TRUE												POTRI.001G271300	(27893588, 27893812)	-0.746677	FALSE		POTRI.009G118900	(9975109, 9975214)	-0.310732	TRUE
POTRI.004G222100	(22847914, 22848017)	-0.411856	FALSE												POTRI.012G137500	(15270040, 15270145)	-0.876969	FALSE		POTRI.006G021600	(1518392, 1518878)	-0.310871	FALSE
POTRI.003G150800	(16494962, 16495043)	-0.412116	TRUE																	POTRI.009G109100	(9404539, 9404641)	-0.322969	FALSE
POTRI.009G028800	(3944689, 3944716)	-0.419582	TRUE																	POTRI.014G112700	(8824873, 8824964)	-0.324707	TRUE
POTRI.018G101600	(12915252, 12915538)	-0.423537	FALSE																	POTRI.001G367400	(38017403, 38017506)	-0.327199	TRUE
POTRI.004G017200	(1144333, 1144480)	-0.442548	TRUE																	POTRI.003G071800	(10044423, 10044513)	-0.327946	FALSE
POTRI.009G044600	(5092239, 5092356)	-0.456709	TRUE																	POTRI.002G076700	(5308566, 5308605)	-0.328937	TRUE
POTRI.003G071800	(10044423, 10044513)	-0.460405	FALSE																	POTRI.001G402600	(42382326, 42382358)	-0.335694	TRUE
POTRI.006G140700	(11829408, 11829498)	-0.481716	FALSE																	POTRI.009G028800	(3944689, 3944716)	-0.344812	TRUE
POTRI.005G242700	(24844953, 24844978)	-0.495031	TRUE																	POTRI.017G084500	(10163960, 10164104)	-0.34564	FALSE
POTRI.008G199100	(13972603, 13972622)	-0.50539	FALSE																	POTRI.001G359600	(36996173, 36996201)	-0.348052	TRUE
POTRI.003G079900	(10803050, 10803084)	-0.767673	FALSE																	POTRI.015G047900	(4919022, 4919334)	-0.356301	FALSE
																				POTRI.006G062900	(4611504, 4611543)	-0.361169	TRUE
																				POTRI.005G151700	(14266228, 14266304)	-0.368209	TRUE
																				POTRI.006G140700	(11829408, 11829498)	-0.376081	FALSE
																				POTRI.018G096200	(12487724, 12487756)	-0.378702	TRUE
																				POTRI.009G044600	(5092239, 5092356)	-0.381677	TRUE
																				POTRI.010G255600	(22571640, 22571780)	-0.383623	TRUE
																				POTRI.008G189400	(13125529, 13125697)	-0.388665	TRUE
																				POTRI.002G018600	(1074709, 1074824)	-0.403529	FALSE
																				POTRI.003G138600	(15657720, 15657999)	-0.403594	FALSE
																				POTRI.011G043800	(3722920, 3723519)	-0.469256	FALSE
																				POTRI.010G028800	(4026656, 4026725)	-0.487087	FALSE
																				POTRI.002G018600	(1074475, 1074585)	-0.53168	FALSE
																				POTRI.001G232000	(24390582, 24390586)	-0.538292	FALSE
																				POTRI.003G150800	(16494962, 16495043)	-0.543899	TRUE
																				POTRI.003G173100	(18243703, 18243786)	-0.606938	FALSE
																				POTRI.008G199100	(13972603, 13972622)	-0.62857	FALSE
																				POTRI.001G361100	(37307378, 37307927)	-0.629283	FALSE
																				POTRI.005G196700	(21318323, 21318327)	-0.636909	FALSE
																				POTRI.003G119700	(14231790, 14231924)	-0.652644	TRUE
																				POTRI.012G137500	(15270040, 15270145)	-0.699181	FALSE
																				POTRI.011G024100	(2017754, 2017829)	-0.919739	FALSE

## Sheet: XYLEM
geneID_st-cold done	intronCoords_st-cold	adj_logFC_st-cold	known_st-cold		geneID_pr-cold	intronCoords_pr-cold	adj_logFC_pr-cold	known_pr-cold		geneID_st-heat	intronCoords_st-heat	adj_logFC_st-heat	known_st-heat		geneID_pr-heat	intronCoords_pr-heat	adj_logFC_pr-heat	known_pr-heat		geneID_st-drought	intronCoords_st-drought	adj_logFC_st-drought	known_st-drought		geneID_pr-drought	intronCoords_pr-drought	adj_logFC_pr-drought	known_pr-drought		geneID_st-salt	intronCoords_st-salt	adj_logFC_st-salt	known_st-salt		geneID_pr-salt	intronCoords_pr-salt	adj_logFC_pr-salt	known_pr-salt
POTRI.005G209900	(22364295, 22364333)	0.979997	FALSE		POTRI.013G011200	(707256, 707504)	0.778544	FALSE		POTRI.003G113500	(13717204, 13717304)	1.45004	TRUE		POTRI.011G144800	(3803383, 3803478)	1.114	FALSE		POTRI.002G072400	(5006525, 5006647)	0.619575	FALSE		POTRI.006G208300	(22348408, 22348494)	0.752765	FALSE		POTRI.003G026800	(3239082, 3239203)	0.654673	FALSE		POTRI.002G107700	(7895843, 7895988)	0.482091	TRUE
POTRI.001G316800	(32209133, 32209218)	0.937181	FALSE		POTRI.010G062600	(9076158, 9077112)	0.769017	FALSE		POTRI.006G050200	(3629320, 3629478)	1.13215	FALSE		POTRI.010G105900	(10809172, 10809283)	1.08007	FALSE		POTRI.006G120400	(9543617, 9543710)	0.484992	FALSE		POTRI.003G026800	(3239082, 3239203)	0.674236	FALSE		POTRI.001G032500	(2390033, 2390148)	0.59711	FALSE		POTRI.015G138700	(14720871, 14721000)	0.45117	FALSE
POTRI.009G115100	(9739588, 9739709)	0.927526	FALSE		POTRI.003G222700	(21699673, 21700070)	0.754227	TRUE		POTRI.006G280900	(27885089, 27885217)	1.09431	FALSE		POTRI.015G073200	(24081746, 24081845)	1.04439	FALSE		POTRI.017G074200	(8655863, 8655921)	0.46678	TRUE		POTRI.002G018600	(1074112, 1074232)	0.668112	FALSE		POTRI.004G138400	(16033056, 16033366)	0.519261	FALSE		POTRI.019G069800	(10312874, 10312917)	0.441883	FALSE
POTRI.010G220900	(20593581, 20593676)	0.882547	FALSE		POTRI.006G197000	(21259643, 21259753)	0.729514	FALSE		POTRI.015G056000	(7636700, 7637178)	1.00887	FALSE		POTRI.015G143600	(7551816, 7551949)	0.951283	FALSE		POTRI.014G080900	(6448534, 6448730)	0.462326	FALSE		POTRI.013G025700	(1675834, 1675927)	0.655857	TRUE		POTRI.005G256700	(25652199, 25652803)	0.508746	FALSE		POTRI.012G078700	(10462362, 10462545)	0.438463	FALSE
POTRI.014G075100	(6069175, 6069427)	0.882045	FALSE		POTRI.011G068600	(6424292, 6424298)	0.710974	FALSE		POTRI.013G131100	(14246208, 14246385)	1.00067	FALSE		POTRI.014G023800	(2745824, 2746152)	0.909646	TRUE		POTRI.010G003600	(330712, 330784)	0.458969	TRUE		POTRI.018G086400	(11342829, 11342981)	0.613996	FALSE		POTRI.010G071200	(9798218, 9798337)	0.462856	FALSE		POTRI.002G107700	(7897234, 7897403)	0.31568	FALSE
POTRI.009G037800	(4644921, 4645163)	0.878254	FALSE		POTRI.006G056300	(4101111, 4101197)	0.685109	FALSE		POTRI.018G057600	(6094768, 6094809)	0.995828	FALSE		POTRI.014G035800	(26249738, 26249830)	0.891577	FALSE		POTRI.007G129800	(14509636, 14509737)	0.456098	FALSE		POTRI.009G057300	(5998575, 5998778)	0.569313	FALSE		POTRI.018G027800	(2214732, 2215152)	0.438743	TRUE		POTRI.004G138400	(16033056, 16033366)	0.302297	FALSE
POTRI.002G261700	(24974606, 24974685)	0.868779	FALSE		POTRI.001G232000	(24390582, 24390586)	0.644947	FALSE		POTRI.008G147400	(9929527, 9929631)	0.960817	FALSE		POTRI.018G083500	(1647603, 1647673)	0.816097	TRUE		POTRI.007G023400	(1765743, 1765836)	0.455735	FALSE		POTRI.009G142800	(11329692, 11329800)	0.548326	FALSE		POTRI.003G095300	(12204563, 12204778)	0.43152	FALSE		POTRI.009G005700	(1067619, 1067707)	0.300561	TRUE
POTRI.006G062300	(4571248, 4571359)	0.862773	FALSE		POTRI.010G129300	(14454354, 14454431)	0.605501	FALSE		POTRI.010G142600	(15389863, 15389941)	0.933655	FALSE		POTRI.018G083700	(605271, 605358)	0.738482	FALSE		POTRI.003G171500	(18155720, 18155811)	0.430196	FALSE		POTRI.019G039700	(4544883, 4545247)	0.530549	FALSE		POTRI.015G124700	(13828597, 13828681)	0.3905	FALSE		POTRI.010G152400	(16030697, 16030782)	0.290223	TRUE
POTRI.008G002100	(97446, 97505)	0.853505	FALSE		POTRI.008G199100	(13972603, 13972622)	0.575206	FALSE		POTRI.016G056200	(3703019, 3703165)	0.921912	FALSE		POTRI.003G015300	(9981702, 9981947)	0.720736	FALSE		POTRI.006G117200	(9218985, 9219100)	0.42556	FALSE		POTRI.002G023800	(1438119, 1438196)	0.526879	FALSE		POTRI.002G107700	(7897234, 7897403)	0.386152	FALSE		POTRI.013G106700	(12049623, 12049712)	0.273522	FALSE
POTRI.005G209900	(22363930, 22364237)	0.847237	FALSE		POTRI.002G109200	(8033472, 8033757)	0.561367	TRUE		POTRI.001G198000	(19114894, 19114973)	0.919438	FALSE		POTRI.003G141900	(25162911, 25163023)	0.680165	FALSE		POTRI.006G120400	(9540043, 9540219)	0.422565	FALSE		POTRI.006G120400	(9540043, 9540219)	0.524315	FALSE		POTRI.008G056300	(3336256, 3336489)	0.382005	TRUE		POTRI.010G071200	(9798218, 9798337)	0.265594	FALSE
POTRI.006G197000	(21259643, 21259753)	0.844923	FALSE		POTRI.012G016200	(1564390, 1564554)	0.55153	TRUE		POTRI.003G171500	(18155571, 18155682)	0.901208	FALSE		POTRI.003G159200	(2615956, 2616067)	0.658084	TRUE		POTRI.003G071500	(9996075, 9996172)	0.416325	FALSE		POTRI.005G109900	(8456908, 8457048)	0.483467	FALSE		POTRI.009G136600	(10983110, 10983234)	0.374485	TRUE		POTRI.009G031800	(4206290, 4207075)	0.260412	FALSE
POTRI.002G134200	(10006517, 10006556)	0.837151	TRUE		POTRI.002G201500	(16265306, 16265336)	0.541041	TRUE		POTRI.015G056700	(7759600, 7759667)	0.890906	FALSE		POTRI.008G064700	(34597050, 34597298)	0.65349	FALSE		POTRI.018G049100	(4677362, 4677460)	0.408272	FALSE		POTRI.002G087000	(6136820, 6136944)	0.467127	FALSE		POTRI.002G068300	(4640794, 4641008)	0.368633	TRUE		POTRI.002G204400	(16710342, 16710462)	0.215356	TRUE
POTRI.014G079900	(6389362, 6389448)	0.834507	FALSE		POTRI.006G033300	(2229038, 2229595)	0.497284	FALSE		POTRI.015G037800	(3359527, 3359897)	0.878592	FALSE		POTRI.008G114200	(10533598, 10533715)	0.62594	FALSE		POTRI.004G058900	(4727644, 4727735)	0.403958	FALSE		POTRI.002G134200	(10006517, 10006556)	0.461946	TRUE		POTRI.003G107700	(13175966, 13175991)	0.344878	TRUE		POTRI.002G063700	(4287611, 4287801)	0.198711	FALSE
POTRI.002G216000	(19859547, 19859653)	0.828813	FALSE		POTRI.005G242700	(24844953, 24844978)	0.481957	TRUE		POTRI.001G404400	(42588923, 42589054)	0.876421	FALSE		POTRI.008G155900	(11026601, 11027093)	0.62407	FALSE		POTRI.008G009500	(523019, 523113)	0.359313	FALSE		POTRI.003G026800	(3240099, 3240761)	0.453645	FALSE		POTRI.002G107700	(7900977, 7901071)	0.328392	FALSE		POTRI.008G056300	(3336256, 3336489)	0.192196	TRUE
POTRI.018G032600	(2533544, 2533623)	0.787637	FALSE		POTRI.008G159500	(10826489, 10826565)	0.480672	TRUE		POTRI.019G035100	(3992428, 3993511)	0.87096	FALSE		POTRI.009G015400	(16508918, 16509022)	0.61046	FALSE		POTRI.009G087200	(8113519, 8113612)	0.343343	FALSE		POTRI.014G086200	(6786898, 6786986)	0.449642	FALSE		POTRI.001G358300	(36771022, 36771131)	0.321608	TRUE		POTRI.002G255800	(24523800, 24523837)	0.188281	TRUE
POTRI.003G223200	(21725399, 21725743)	0.72324	FALSE		POTRI.003G119700	(14231790, 14231924)	0.47543	TRUE		POTRI.010G023800	(3358203, 3358427)	0.84655	FALSE		POTRI.009G116400	(34100929, 34101035)	0.601371	FALSE		POTRI.004G033600	(2452173, 2452283)	0.329527	TRUE		POTRI.005G108900	(8373147, 8373232)	0.443073	FALSE		POTRI.018G083700	(11058957, 11059074)	0.30723	FALSE		POTRI.002G176800	(13620682, 13620931)	0.183355	FALSE
POTRI.018G034900	(2819146, 2819262)	0.72251	FALSE		POTRI.006G056300	(4100940, 4101030)	0.465585	FALSE		POTRI.016G113600	(11774343, 11774417)	0.831188	FALSE		POTRI.009G138900	(44076295, 44076785)	0.581734	FALSE		POTRI.T059900	(62092, 62180)	0.328553	FALSE		POTRI.002G018600	(1074709, 1074824)	0.383852	FALSE		POTRI.002G204400	(16710342, 16710462)	0.306493	TRUE		POTRI.019G034800	(3955819, 3956571)	0.176631	FALSE
POTRI.008G097200	(6079091, 6079176)	0.682848	FALSE		POTRI.001G367400	(38017403, 38017506)	0.451863	TRUE		POTRI.008G139900	(9336986, 9337379)	0.82857	FALSE		POTRI.004G106800	(10808848, 10808938)	0.580292	FALSE		POTRI.008G026400	(1401928, 1402040)	0.312506	FALSE		POTRI.019G039700	(4546360, 4546483)	0.378947	FALSE		POTRI.001G292900	(29815162, 29815292)	0.30257	FALSE		POTRI.013G064300	(4941560, 4941938)	0.175251	TRUE
POTRI.016G018100	(971111, 971199)	0.671502	FALSE		POTRI.017G000100	(4444, 4521)	0.441926	FALSE		POTRI.001G182000	(15875464, 15876273)	0.827861	FALSE		POTRI.004G155300	(24802674, 24803455)	0.580235	FALSE		POTRI.019G085800	(11797570, 11797710)	0.290424	FALSE		POTRI.008G155900	(10533598, 10533715)	0.378555	FALSE		POTRI.019G100800	(13017786, 13018016)	0.295525	TRUE		POTRI.001G237200	(24845397, 24845465)	0.172003	FALSE
POTRI.010G030800	(4518254, 4518522)	0.663394	FALSE		POTRI.012G034400	(3070831, 3071206)	0.440632	FALSE		POTRI.005G158000	(15860223, 15860427)	0.827795	FALSE		POTRI.004G211900	(15131016, 15131104)	0.578655	TRUE		POTRI.005G024200	(1808776, 1808948)	0.289948	FALSE		POTRI.006G033300	(2229038, 2229595)	0.37301	FALSE		POTRI.002G176800	(13620682, 13620931)	0.294472	FALSE		POTRI.003G101600	(12716977, 12717096)	0.170573	FALSE
POTRI.013G161500	(16297496, 16297600)	0.649981	FALSE		POTRI.006G140700	(11829408, 11829498)	0.436244	FALSE		POTRI.005G109400	(8404642, 8404715)	0.825339	FALSE		POTRI.004G236100	(31300695, 31301602)	0.574064	TRUE		POTRI.015G035000	(3030921, 3031040)	0.27119	FALSE		POTRI.T059900	(62092, 62180)	0.37072	FALSE		POTRI.019G034800	(3953722, 3953767)	0.285134	FALSE		POTRI.015G048100	(5032486, 5032644)	0.170223	TRUE
POTRI.004G001200	(117180, 117494)	0.649786	FALSE		POTRI.018G113100	(13853589, 13853714)	0.433804	TRUE		POTRI.003G171500	(18155720, 18155811)	0.744469	FALSE		POTRI.005G024200	(5379512, 5379743)	0.568087	FALSE		POTRI.018G013800	(1069245, 1069333)	0.26814	FALSE		POTRI.018G013800	(1069245, 1069333)	0.363053	FALSE		POTRI.010G043500	(7439870, 7440184)	0.283681	TRUE		POTRI.001G237200	(24845903, 24845981)	0.169796	FALSE
POTRI.001G337600	(34100929, 34101035)	0.622782	FALSE		POTRI.001G025100	(1868084, 1868162)	0.415623	TRUE		POTRI.001G050000	(3803383, 3803478)	0.737668	FALSE		POTRI.005G248100	(3913969, 3914065)	0.557017	FALSE		POTRI.008G099300	(6234986, 6235499)	0.261214	FALSE		POTRI.003G138000	(15630307, 15630382)	0.361332	TRUE		POTRI.002G137400	(10195312, 10195358)	0.278986	FALSE		POTRI.001G358300	(36771022, 36771131)	0.166855	TRUE
POTRI.015G009200	(601521, 601831)	0.607312	FALSE		POTRI.006G056300	(4102734, 4102872)	0.413235	FALSE		POTRI.010G197600	(19044186, 19044461)	0.67489	FALSE		POTRI.006G009200	(23472690, 23472830)	0.552171	FALSE		POTRI.019G072800	(10652769, 10653068)	0.220307	FALSE		POTRI.018G049100	(4677362, 4677460)	0.360124	FALSE		POTRI.010G128300	(14358839, 14358927)	0.27533	FALSE		POTRI.008G133800	(8895053, 8895135)	0.164575	TRUE
POTRI.014G050000	(4013911, 4014412)	0.604093	FALSE		POTRI.016G051700	(3311688, 3312388)	0.408692	TRUE		POTRI.017G114000	(12933988, 12934772)	0.657272	FALSE		POTRI.006G033300	(11115893, 11116174)	0.551054	FALSE		POTRI.010G141600	(15314630, 15315077)	0.214799	FALSE		POTRI.018G057600	(6092699, 6092953)	0.35943	FALSE		POTRI.009G116400	(9835152, 9835260)	0.269469	FALSE		POTRI.015G098400	(11781702, 11781845)	0.16158	TRUE
POTRI.018G070700	(8986774, 8986850)	0.590275	FALSE		POTRI.018G096200	(12487724, 12487756)	0.407083	TRUE		POTRI.010G243100	(21920778, 21920854)	0.640143	TRUE		POTRI.006G033300	(20863378, 20863506)	0.550783	FALSE		POTRI.002G034400	(2218642, 2218736)	0.21434	FALSE		POTRI.013G005500	(360408, 360497)	0.346122	TRUE		POTRI.019G034800	(3955819, 3956571)	0.267235	FALSE		POTRI.018G015100	(1219691, 1219928)	0.160246	FALSE
POTRI.013G067300	(5380679, 5381069)	0.586928	FALSE		POTRI.010G221600	(20651491, 20651521)	0.397188	TRUE		POTRI.014G155200	(12093148, 12094824)	0.628458	FALSE		POTRI.006G044600	(22539985, 22539989)	0.548946	FALSE		POTRI.015G135500	(14531055, 14531149)	0.198288	FALSE		POTRI.010G222700	(20694647, 20694753)	0.323215	TRUE		POTRI.005G214400	(22746906, 22747158)	0.266884	FALSE		POTRI.003G101600	(12716798, 12716913)	0.160173	FALSE
POTRI.007G021400	(1625179, 1625208)	0.58439	TRUE		POTRI.009G044600	(5092239, 5092356)	0.396189	TRUE		POTRI.008G018800	(991413, 991738)	0.612254	FALSE		POTRI.006G190500	(2231144, 2232143)	0.546922	FALSE		POTRI.002G033000	(2127369, 2127526)	0.195133	FALSE		POTRI.002G018600	(1074475, 1074585)	0.321895	FALSE		POTRI.008G073300	(4552124, 4552320)	0.265588	FALSE		POTRI.002G098000	(7050848, 7050937)	0.159967	TRUE
POTRI.006G087100	(6659494, 6659596)	0.582558	FALSE		POTRI.014G032300	(2664768, 2664848)	0.392602	FALSE		POTRI.001G341100	(34597050, 34597298)	0.58351	FALSE		POTRI.007G017100	(24796809, 24797761)	0.544274	TRUE		POTRI.006G056300	(4100482, 4100738)	0.178882	FALSE		POTRI.001G237200	(24844900, 24845011)	0.319025	FALSE		POTRI.002G221500	(20858395, 20858531)	0.264304	TRUE		POTRI.003G161400	(17267887, 17267948)	0.158597	TRUE
POTRI.006G033300	(2229038, 2229595)	0.578651	FALSE		POTRI.T059600	(44333, 44427)	0.391553	TRUE		POTRI.014G023800	(2046176, 2046262)	0.576172	FALSE		POTRI.007G107200	(9401794, 9401881)	0.537384	FALSE		POTRI.018G083700	(11058957, 11059074)	0.176817	FALSE		POTRI.007G016400	(1206236, 1206494)	0.302327	FALSE		POTRI.010G152400	(16030697, 16030782)	0.263472	TRUE		POTRI.010G052200	(8265461, 8265545)	0.154393	TRUE
POTRI.008G056300	(3336256, 3336489)	0.556547	TRUE		POTRI.006G197000	(21260140, 21260750)	0.37265	FALSE		POTRI.018G070100	(8898637, 8898708)	0.570138	TRUE		POTRI.001G154400	(15448218, 15448842)	0.537026	FALSE		POTRI.010G152400	(16030697, 16030782)	0.173019	TRUE		POTRI.004G138400	(16033056, 16033366)	0.293209	FALSE		POTRI.002G038800	(2501564, 2501857)	0.262069	FALSE		POTRI.002G241900	(23448258, 23448326)	0.1501	TRUE
POTRI.010G166100	(16955109, 16955325)	0.545938	FALSE		POTRI.001G258600	(26764102, 26764189)	0.36824	TRUE		POTRI.001G471100	(50258287, 50258446)	0.56136	FALSE		POTRI.001G337600	(17104604, 17104696)	0.531485	FALSE		POTRI.001G367400	(38016784, 38017254)	0.170318	FALSE		POTRI.006G126800	(10251203, 10252127)	0.291262	FALSE		POTRI.015G012400	(793547, 793577)	0.258579	TRUE		POTRI.004G149100	(17194087, 17194605)	0.149712	FALSE
POTRI.015G009100	(597718, 597822)	0.543444	FALSE		POTRI.016G032500	(1852690, 1852698)	0.367219	FALSE		POTRI.019G130700	(15648013, 15648412)	0.559463	FALSE		POTRI.003G141900	(24796414, 24796593)	0.530897	TRUE		POTRI.015G009400	(624618, 624654)	0.17018	FALSE		POTRI.003G183700	(18992845, 18993705)	0.272682	FALSE		POTRI.004G133600	(15374082, 15374109)	0.25099	TRUE		POTRI.006G056300	(4100482, 4100738)	0.148972	FALSE
POTRI.007G127400	(14344960, 14344999)	0.527587	TRUE		POTRI.002G111900	(8353011, 8353065)	0.365101	FALSE		POTRI.009G032000	(4233449, 4233789)	0.548174	TRUE		POTRI.010G207600	(25731668, 25731926)	0.527895	FALSE		POTRI.001G278500	(28470351, 28470787)	0.169283	FALSE		POTRI.007G123300	(14105864, 14106421)	0.270201	FALSE		POTRI.018G029400	(2309376, 2309384)	0.248623	TRUE		POTRI.006G098100	(7539335, 7539356)	0.148057	TRUE
POTRI.008G073300	(4552124, 4552320)	0.525151	FALSE		POTRI.008G038200	(2124358, 2124388)	0.361075	TRUE		POTRI.001G236500	(24802674, 24803455)	0.547372	FALSE		POTRI.005G123500	(13630196, 13630408)	0.524886	TRUE		POTRI.014G018700	(1749222, 1749330)	0.16891	FALSE		POTRI.011G144800	(16508918, 16509022)	0.264819	FALSE		POTRI.013G066600	(5164094, 5164625)	0.248425	FALSE		POTRI.005G177400	(19333993, 19334035)	0.145448	TRUE
POTRI.008G073300	(4550611, 4550745)	0.520641	FALSE		POTRI.018G063600	(7984064, 7984112)	0.357755	TRUE		POTRI.018G086700	(11399914, 11399948)	0.527682	FALSE		POTRI.002G231900	(17530008, 17530180)	0.519384	FALSE		POTRI.016G113600	(11776360, 11776389)	0.168329	FALSE		POTRI.006G053400	(3876844, 3877150)	0.263655	FALSE		POTRI.014G052900	(4182921, 4183117)	0.243314	FALSE		POTRI.003G183900	(19015842, 19016345)	0.144135	FALSE
POTRI.001G403600	(42488281, 42488460)	0.518658	FALSE		POTRI.003G073500	(10232317, 10232429)	0.355128	TRUE		POTRI.006G224800	(23656050, 23656155)	0.525812	FALSE		POTRI.001G415700	(9835152, 9835260)	0.512128	FALSE		POTRI.006G181900	(19617542, 19617663)	0.167135	FALSE		POTRI.013G061800	(4666589, 4666722)	0.261906	FALSE		POTRI.019G078800	(11268193, 11268276)	0.242101	TRUE		POTRI.008G011300	(630486, 630663)	0.142503	TRUE
POTRI.016G086400	(6824536, 6825149)	0.514056	FALSE		POTRI.018G113100	(13854064, 13854154)	0.354679	TRUE		POTRI.005G199100	(21481136, 21481635)	0.522834	FALSE		POTRI.008G094700	(1933158, 1934110)	0.511295	FALSE		POTRI.019G038200	(4327535, 4327644)	0.16593	FALSE		POTRI.008G099300	(6234986, 6235499)	0.261735	FALSE		POTRI.015G048100	(5032486, 5032644)	0.240073	TRUE		POTRI.002G026800	(1727707, 1727732)	0.141485	TRUE
POTRI.001G332200	(33568958, 33569034)	0.512749	FALSE		POTRI.004G059600	(4781735, 4781773)	0.350427	TRUE		POTRI.002G061300	(4165496, 4165778)	0.514694	TRUE		POTRI.001G102000	(10385202, 10385313)	0.508072	TRUE		POTRI.012G039000	(3452109, 3452212)	0.165382	TRUE		POTRI.005G024200	(1808776, 1808948)	0.259788	FALSE		POTRI.010G141600	(15314630, 15315077)	0.237089	FALSE		POTRI.008G156600	(10599712, 10600511)	0.140362	FALSE
POTRI.014G074900	(6050121, 6050236)	0.51238	FALSE		POTRI.018G034100	(2730321, 2730452)	0.345339	TRUE		POTRI.009G136400	(10972745, 10972826)	0.511584	FALSE		POTRI.001G278500	(10384539, 10384664)	0.502976	FALSE		POTRI.T059900	(62240, 62336)	0.165247	FALSE		POTRI.002G162600	(12279784, 12280046)	0.238552	TRUE		POTRI.002G113300	(8463101, 8463285)	0.233703	FALSE		POTRI.004G209500	(21735115, 21735217)	0.139295	TRUE
POTRI.012G039000	(3452109, 3452212)	0.508045	TRUE		POTRI.002G198300	(15932373, 15932467)	0.342179	TRUE		POTRI.014G131000	(9993527, 9993767)	0.503215	FALSE		POTRI.001G309500	(12755300, 12755511)	0.498028	TRUE		POTRI.019G128600	(15497827, 15497927)	0.1646	FALSE		POTRI.003G183900	(19015842, 19016345)	0.236977	FALSE		POTRI.004G133600	(15374118, 15374144)	0.232735	TRUE		POTRI.014G176000	(14351946, 14352077)	0.138986	FALSE
POTRI.006G060600	(4432924, 4433362)	0.507638	FALSE		POTRI.006G251900	(25761573, 25761641)	0.341247	TRUE		POTRI.018G057600	(6092699, 6092953)	0.499861	FALSE		POTRI.002G138900	(2229038, 2229595)	0.495102	FALSE		POTRI.007G123300	(14105864, 14106421)	0.164565	FALSE		POTRI.003G151700	(16559159, 16559253)	0.226297	FALSE		POTRI.002G255800	(24523800, 24523837)	0.231511	TRUE		POTRI.009G116400	(9835420, 9835492)	0.1382	TRUE
POTRI.004G089800	(7649717, 7649886)	0.502521	TRUE		POTRI.008G133400	(8848570, 8848616)	0.34062	TRUE		POTRI.011G087200	(10385202, 10385313)	0.495287	TRUE		POTRI.006G045500	(10384352, 10384479)	0.48261	FALSE		POTRI.003G132000	(15143377, 15143435)	0.163431	FALSE		POTRI.016G120100	(12500503, 12500601)	0.223483	TRUE		POTRI.007G127400	(14344960, 14344999)	0.22791	TRUE		POTRI.007G011200	(892922, 893129)	0.136515	FALSE
POTRI.004G040000	(3042019, 3042159)	0.500699	TRUE		POTRI.017G000100	(4582, 4689)	0.339553	FALSE		POTRI.002G014300	(843242, 843513)	0.48822	FALSE		POTRI.006G192000	(14968817, 14969032)	0.471939	FALSE		POTRI.015G009400	(624662, 624712)	0.162794	FALSE		POTRI.002G079500	(5522352, 5522485)	0.222007	FALSE		POTRI.019G034800	(3953179, 3953479)	0.226991	FALSE		POTRI.003G098800	(12516889, 12516910)	0.136034	TRUE
POTRI.009G011000	(2003125, 2003297)	0.49641	FALSE		POTRI.002G198300	(15932319, 15932324)	0.33715	TRUE		POTRI.008G114200	(7297871, 7297942)	0.482333	FALSE		POTRI.002G009000	(1318677, 1318748)	0.470996	FALSE		POTRI.010G188200	(18415801, 18417671)	0.160474	FALSE		POTRI.017G106900	(12398437, 12398487)	0.214292	FALSE		POTRI.009G095800	(8651926, 8652092)	0.225707	FALSE		POTRI.008G133900	(8898912, 8898922)	0.133006	TRUE
POTRI.003G030400	(3823250, 3823689)	0.495336	FALSE		POTRI.013G126800	(13930959, 13930983)	0.329987	TRUE		POTRI.010G142600	(15390161, 15390249)	0.482171	TRUE		POTRI.019G050700	(17655868, 17656119)	0.466807	FALSE		POTRI.002G038800	(2501564, 2501857)	0.159824	FALSE		POTRI.015G042800	(4063468, 4063730)	0.211145	TRUE		POTRI.015G009400	(624618, 624654)	0.225001	FALSE		POTRI.006G136700	(11288094, 11288183)	0.132943	FALSE
POTRI.015G069200	(9373735, 9373786)	0.494732	FALSE		POTRI.014G024800	(2129216, 2129306)	0.327596	TRUE		POTRI.008G201400	(14177879, 14178029)	0.468672	TRUE		POTRI.002G099800	(24176467, 24176733)	0.461575	FALSE		POTRI.001G167100	(14048691, 14048953)	0.159603	FALSE		POTRI.019G128600	(15497827, 15497927)	0.20417	FALSE		POTRI.014G035800	(2933178, 2933895)	0.222447	FALSE		POTRI.010G188400	(18441834, 18441919)	0.132549	TRUE
POTRI.015G033600	(2785194, 2785281)	0.492726	FALSE		POTRI.008G035600	(1976350, 1976374)	0.327083	TRUE		POTRI.008G201400	(14177358, 14177786)	0.468061	TRUE		POTRI.017G114000	(18380438, 18380895)	0.460385	FALSE		POTRI.018G034100	(2730321, 2730452)	0.158726	TRUE		POTRI.011G033100	(2716392, 2716529)	0.204037	FALSE		POTRI.002G026800	(1727707, 1727732)	0.221003	TRUE		POTRI.010G178600	(17776863, 17776929)	0.132377	TRUE
POTRI.002G101300	(7320951, 7321033)	0.489654	FALSE		POTRI.003G136000	(15495447, 15495530)	0.325624	TRUE		POTRI.014G196900	(18697415, 18697519)	0.46761	FALSE		POTRI.001G236400	(11059182, 11059351)	0.455315	TRUE		POTRI.019G055800	(8695961, 8696377)	0.15784	FALSE		POTRI.004G217800	(22470691, 22470902)	0.196734	TRUE		POTRI.002G018600	(1075035, 1075136)	0.220912	FALSE		POTRI.005G067300	(4851794, 4851851)	0.131334	TRUE
POTRI.002G153700	(11591609, 11591872)	0.48929	FALSE		POTRI.001G359600	(36996173, 36996201)	0.323386	TRUE		POTRI.009G015400	(2616170, 2616305)	0.466747	TRUE		POTRI.012G018600	(607310, 607409)	0.446681	TRUE		POTRI.T059900	(62435, 62517)	0.157118	FALSE		POTRI.007G107200	(13107432, 13107521)	0.192904	FALSE		POTRI.006G232900	(24280115, 24280425)	0.219048	FALSE		POTRI.013G092700	(9872510, 9872595)	0.131304	TRUE
POTRI.001G338900	(34243188, 34243267)	0.488054	TRUE		POTRI.015G032500	(2627188, 2627277)	0.322839	TRUE		POTRI.011G144800	(16508918, 16509022)	0.464433	FALSE		POTRI.009G086900	(11774089, 11774230)	0.442892	FALSE		POTRI.015G056000	(7634231, 7634352)	0.156018	TRUE		POTRI.002G099200	(7158541, 7159994)	0.192173	FALSE		POTRI.004G155300	(17655868, 17656119)	0.218423	FALSE		POTRI.008G087100	(5461434, 5461537)	0.131082	FALSE
POTRI.002G113300	(8463101, 8463285)	0.48336	FALSE		POTRI.001G027100	(1996476, 1996678)	0.32249	FALSE		POTRI.018G026400	(2103094, 2103366)	0.463636	FALSE		POTRI.009G135200	(10533235, 10533526)	0.439026	FALSE		POTRI.015G035000	(3031124, 3031224)	0.153116	FALSE		POTRI.002G228800	(21895524, 21895684)	0.191039	TRUE		POTRI.018G083700	(11059182, 11059351)	0.218324	TRUE		POTRI.015G009400	(624618, 624654)	0.130762	FALSE
POTRI.010G222700	(20694647, 20694753)	0.479954	TRUE		POTRI.018G129700	(15130270, 15132751)	0.316863	FALSE		POTRI.009G015400	(2615956, 2616067)	0.461337	TRUE		POTRI.014G035800	(12596272, 12596427)	0.437176	FALSE		POTRI.003G177700	(18561746, 18561942)	0.152451	FALSE		POTRI.002G018600	(1075035, 1075136)	0.185504	FALSE		POTRI.004G055000	(4345260, 4345382)	0.21795	FALSE		POTRI.004G089800	(7649717, 7649886)	0.129314	TRUE
POTRI.001G027100	(1996476, 1996678)	0.463334	FALSE		POTRI.015G096900	(11705808, 11705822)	0.315368	FALSE		POTRI.002G036200	(2332682, 2332771)	0.443249	FALSE		POTRI.019G055800	(13107432, 13107521)	0.436611	FALSE		POTRI.002G034400	(2218273, 2218438)	0.151535	FALSE		POTRI.001G140200	(11288369, 11288445)	0.185367	TRUE		POTRI.001G416500	(44136211, 44136648)	0.217357	FALSE		POTRI.007G011200	(892383, 892570)	0.129271	FALSE
POTRI.002G205900	(16905064, 16905154)	0.458577	FALSE		POTRI.010G113300	(13170905, 13171023)	0.307029	FALSE		POTRI.010G108100	(12753868, 12754998)	0.437226	FALSE		POTRI.001G236400	(20511088, 20511234)	0.431789	FALSE		POTRI.014G018700	(1747345, 1747986)	0.151145	FALSE		POTRI.017G059300	(5442878, 5443007)	0.184691	TRUE		POTRI.002G098000	(7050848, 7050937)	0.21487	TRUE		POTRI.003G159200	(17104604, 17104696)	0.129071	FALSE
POTRI.015G132700	(14297988, 14299004)	0.457085	FALSE		POTRI.018G082900	(10979690, 10979734)	0.303641	TRUE		POTRI.001G455000	(48965542, 48965615)	0.423471	TRUE		POTRI.018G083500	(2046176, 2046262)	0.428405	FALSE		POTRI.009G095800	(8652320, 8652771)	0.148275	TRUE		POTRI.001G237200	(24846046, 24846724)	0.183448	FALSE		POTRI.018G083500	(11026601, 11027093)	0.212155	FALSE		POTRI.009G046700	(5228015, 5228057)	0.128891	TRUE
POTRI.006G216500	(22924170, 22924576)	0.443824	FALSE		POTRI.017G051500	(4338200, 4338335)	0.300062	TRUE		POTRI.016G003500	(171885, 172004)	0.421944	FALSE		POTRI.001G278500	(8933026, 8933161)	0.427972	FALSE		POTRI.009G141400	(11253146, 11253717)	0.146975	FALSE		POTRI.006G131000	(10736038, 10736654)	0.182451	FALSE		POTRI.011G068600	(6423795, 6424099)	0.209497	TRUE		POTRI.005G206500	(22110256, 22110351)	0.128319	TRUE
POTRI.007G100100	(12597465, 12597561)	0.440653	FALSE		POTRI.017G084500	(10163960, 10164104)	0.297565	FALSE		POTRI.001G304800	(30773295, 30773388)	0.420107	FALSE		POTRI.014G079900	(9776767, 9777055)	0.427633	TRUE		POTRI.T070100	(110674, 110783)	0.145527	FALSE		POTRI.012G134300	(15112046, 15112132)	0.181882	FALSE		POTRI.004G089800	(7649717, 7649886)	0.2092	TRUE		POTRI.010G066300	(9372597, 9372760)	0.127442	FALSE
POTRI.002G260100	(24903368, 24903462)	0.438469	TRUE		POTRI.001G408200	(43076823, 43076871)	0.293831	TRUE		POTRI.019G055800	(8695961, 8696377)	0.418165	FALSE		POTRI.007G017100	(7297871, 7297942)	0.427126	FALSE		POTRI.002G162600	(12279111, 12279725)	0.145173	FALSE		POTRI.015G009400	(624618, 624654)	0.17993	FALSE		POTRI.003G097700	(12437058, 12437179)	0.208022	TRUE		POTRI.001G033200	(2420343, 2420433)	0.12568	TRUE
POTRI.004G209500	(21735115, 21735217)	0.437503	TRUE		POTRI.001G272800	(27987708, 27987749)	0.292922	TRUE		POTRI.016G113600	(11774089, 11774230)	0.411144	FALSE		POTRI.001G222200	(15665682, 15666047)	0.425036	FALSE		POTRI.T059900	(61849, 61997)	0.134798	TRUE		POTRI.001G237200	(24845397, 24845465)	0.179268	FALSE		POTRI.003G132000	(15144108, 15144783)	0.207614	FALSE		POTRI.001G237200	(24846046, 24846724)	0.125023	FALSE
POTRI.002G204400	(16710342, 16710462)	0.435593	TRUE		POTRI.010G028800	(4026656, 4026725)	0.292564	FALSE		POTRI.006G056300	(4102734, 4102872)	0.405163	FALSE		POTRI.006G009200	(17510269, 17510355)	0.419995	FALSE		POTRI.001G068100	(5431506, 5431970)	0.134523	FALSE		POTRI.001G471100	(50258287, 50258446)	0.176489	FALSE		POTRI.001G230000	(24193626, 24193646)	0.207358	TRUE		POTRI.010G153100	(16079801, 16079930)	0.122774	TRUE
POTRI.008G047700	(2801847, 2801947)	0.432287	TRUE		POTRI.001G306100	(30932856, 30932895)	0.291707	TRUE		POTRI.001G050000	(3801824, 3802506)	0.404506	FALSE		POTRI.003G164800	(15861423, 15861539)	0.418102	FALSE		POTRI.015G098400	(11781702, 11781845)	0.132411	TRUE		POTRI.002G228800	(21894747, 21895320)	0.176283	FALSE		POTRI.001G354900	(36228031, 36228060)	0.204604	TRUE		POTRI.011G068600	(6423795, 6424099)	0.12212	TRUE
POTRI.015G012500	(806012, 806896)	0.426734	FALSE		POTRI.002G082500	(5796128, 5796162)	0.29145	TRUE		POTRI.004G218300	(22523697, 22524016)	0.403708	FALSE		POTRI.006G222200	(2935364, 2935463)	0.417804	FALSE		POTRI.002G099200	(7158541, 7159994)	0.131126	FALSE		POTRI.006G033300	(2230608, 2230746)	0.175502	FALSE		POTRI.015G090900	(11295531, 11295556)	0.204191	TRUE		POTRI.001G357800	(36703564, 36703654)	0.120812	FALSE
POTRI.005G221600	(23301748, 23301894)	0.426641	FALSE		POTRI.012G034400	(3070590, 3070743)	0.289797	FALSE		POTRI.005G248100	(25162911, 25163023)	0.403661	FALSE		POTRI.015G009100	(23646133, 23646311)	0.417013	FALSE		POTRI.005G248100	(25162911, 25163023)	0.130929	FALSE		POTRI.001G036900	(2615409, 2615508)	0.175305	TRUE		POTRI.019G102900	(13170429, 13170531)	0.204087	FALSE		POTRI.006G136700	(11285633, 11286607)	0.120549	FALSE
POTRI.001G237200	(24845397, 24845465)	0.423163	FALSE		POTRI.001G230000	(24193626, 24193646)	0.285429	TRUE		POTRI.010G188200	(18415801, 18417671)	0.400498	FALSE		POTRI.015G141400	(3173916, 3174033)	0.414775	TRUE		POTRI.001G408200	(43076823, 43076871)	0.12996	TRUE		POTRI.001G342200	(34726988, 34727300)	0.172573	TRUE		POTRI.003G161400	(17267887, 17267948)	0.203419	TRUE		POTRI.008G221400	(18701886, 18702029)	0.120126	TRUE
POTRI.015G012400	(793547, 793577)	0.416052	TRUE		POTRI.010G249700	(22248833, 22248933)	0.283462	TRUE		POTRI.001G236400	(24796414, 24796593)	0.398	TRUE		POTRI.011G087200	(21960971, 21961193)	0.411522	FALSE		POTRI.001G304800	(30773533, 30773679)	0.129765	FALSE		POTRI.019G055800	(8695961, 8696377)	0.172221	FALSE		POTRI.008G140400	(9367829, 9368449)	0.20296	FALSE		POTRI.004G161100	(18145704, 18146004)	0.11875	FALSE
POTRI.010G043500	(7439870, 7440184)	0.415096	TRUE		POTRI.004G155300	(17656369, 17656390)	0.281974	TRUE		POTRI.018G070700	(8986774, 8986850)	0.397714	FALSE		POTRI.006G218900	(1808776, 1808948)	0.405306	FALSE		POTRI.006G224500	(23642948, 23643052)	0.129435	FALSE		POTRI.001G237200	(24844732, 24844836)	0.172084	FALSE		POTRI.003G104400	(12917343, 12917477)	0.202789	TRUE		POTRI.003G107700	(13175966, 13175991)	0.11829	TRUE
POTRI.005G061600	(4317058, 4317457)	0.410684	FALSE		POTRI.004G017200	(1144333, 1144480)	0.281611	TRUE		POTRI.015G124700	(13828597, 13828681)	0.394727	FALSE		POTRI.011G087200	(601521, 601831)	0.404602	FALSE		POTRI.006G033300	(2231144, 2232143)	0.128754	FALSE		POTRI.004G161100	(18145704, 18146004)	0.167949	FALSE		POTRI.001G033200	(2420343, 2420433)	0.202031	TRUE		POTRI.004G040000	(3042019, 3042159)	0.11787	TRUE
POTRI.014G041300	(3377996, 3378103)	0.409632	FALSE		POTRI.002G140300	(10423890, 10424121)	0.28027	FALSE		POTRI.018G024600	(1963538, 1963838)	0.3943	FALSE		POTRI.002G057300	(15861650, 15861666)	0.395703	FALSE		POTRI.010G137300	(15039029, 15039120)	0.128113	FALSE		POTRI.002G094100	(6745623, 6746534)	0.166789	FALSE		POTRI.004G040000	(3042019, 3042159)	0.200514	TRUE		POTRI.008G156600	(10597389, 10597446)	0.117567	FALSE
POTRI.001G237200	(24846046, 24846724)	0.408486	FALSE		POTRI.016G051900	(3329147, 3329409)	0.274956	FALSE		POTRI.001G036900	(2615194, 2615306)	0.392837	TRUE		POTRI.010G043500	(19755643, 19755769)	0.392029	FALSE		POTRI.007G116400	(13727172, 13728548)	0.125003	FALSE		POTRI.009G086900	(8095521, 8096327)	0.166383	FALSE		POTRI.006G232900	(24280890, 24281161)	0.198314	TRUE		POTRI.005G168600	(17921380, 17921475)	0.117555	FALSE
POTRI.008G124900	(8138456, 8138547)	0.407681	FALSE		POTRI.003G073500	(10230600, 10230682)	0.273822	TRUE		POTRI.015G090900	(11295531, 11295556)	0.390962	TRUE		POTRI.009G141400	(5380679, 5381069)	0.391684	FALSE		POTRI.005G061600	(4318803, 4318890)	0.123213	FALSE		POTRI.002G162600	(12279111, 12279725)	0.162919	FALSE		POTRI.009G138900	(11116253, 11116327)	0.196581	FALSE		POTRI.004G149100	(17194713, 17194792)	0.117107	FALSE
POTRI.001G222200	(23014415, 23014420)	0.405951	TRUE		POTRI.019G055000	(8491945, 8492020)	0.268661	TRUE		POTRI.006G153300	(13660887, 13661076)	0.387943	FALSE		POTRI.010G243100	(22427607, 22427708)	0.389881	FALSE		POTRI.015G090900	(11295531, 11295556)	0.122805	TRUE		POTRI.015G098400	(11781702, 11781845)	0.16138	TRUE		POTRI.009G046700	(5228015, 5228057)	0.19507	TRUE		POTRI.010G191900	(18673198, 18673220)	0.116204	TRUE
POTRI.010G184000	(18116202, 18116363)	0.402656	FALSE		POTRI.002G253600	(24282110, 24282155)	0.266571	TRUE		POTRI.010G141600	(15314630, 15315077)	0.387262	FALSE		POTRI.003G134000	(12991333, 12992037)	0.387178	FALSE		POTRI.003G173300	(18262502, 18262574)	0.122701	FALSE		POTRI.001G304800	(30773295, 30773388)	0.158558	FALSE		POTRI.010G044900	(7587125, 7587811)	0.195053	FALSE		POTRI.005G061600	(4318803, 4318890)	0.115631	FALSE
POTRI.009G009800	(1794266, 1794340)	0.401771	FALSE		POTRI.008G015700	(855799, 855874)	0.266314	FALSE		POTRI.008G136600	(9103573, 9103823)	0.384451	FALSE		POTRI.009G011100	(8145509, 8145634)	0.38344	FALSE		POTRI.001G033200	(2420343, 2420433)	0.122606	TRUE		POTRI.T059900	(62240, 62336)	0.158458	FALSE		POTRI.009G027300	(3831958, 3832057)	0.193174	TRUE		POTRI.001G309500	(31299242, 31299267)	0.115508	TRUE
POTRI.003G132000	(15144108, 15144783)	0.398318	FALSE		POTRI.008G067500	(4103387, 4103493)	0.264408	TRUE		POTRI.014G196900	(18697798, 18698083)	0.373585	FALSE		POTRI.013G064300	(28470351, 28470787)	0.382936	FALSE		POTRI.009G009500	(1726230, 1726308)	0.121623	FALSE		POTRI.013G061800	(4662855, 4662940)	0.157953	FALSE		POTRI.015G009400	(624662, 624712)	0.192553	FALSE		POTRI.006G216900	(22958567, 22958646)	0.114667	TRUE
POTRI.012G062700	(7268752, 7269005)	0.391967	FALSE		POTRI.016G051900	(3328993, 3329097)	0.263094	FALSE		POTRI.003G056100	(8293538, 8293623)	0.373055	FALSE		POTRI.007G040400	(10319514, 10319777)	0.382365	FALSE		POTRI.002G162600	(12279784, 12280046)	0.121077	TRUE		POTRI.001G304800	(30773533, 30773679)	0.156798	FALSE		POTRI.010G128300	(14359019, 14359151)	0.190197	FALSE		POTRI.014G079800	(6377359, 6377434)	0.114597	TRUE
POTRI.009G127900	(10511664, 10511819)	0.39119	FALSE		POTRI.012G127900	(14558680, 14558775)	0.259509	TRUE		POTRI.009G116400	(9835152, 9835260)	0.372868	FALSE		POTRI.009G064800	(5936471, 5936620)	0.382166	FALSE		POTRI.003G107700	(13175966, 13175991)	0.121049	TRUE		POTRI.T059900	(62662, 63224)	0.156623	FALSE		POTRI.009G030800	(4140460, 4140548)	0.190149	TRUE		POTRI.006G184700	(19841182, 19841188)	0.11436	TRUE
POTRI.018G083700	(11059182, 11059351)	0.387627	TRUE		POTRI.009G118900	(9975109, 9975214)	0.259154	TRUE		POTRI.014G079900	(6390357, 6390528)	0.369604	FALSE		POTRI.003G098800	(373895, 374089)	0.378488	FALSE		POTRI.006G181900	(19616991, 19617188)	0.120562	FALSE		POTRI.006G033300	(2231144, 2232143)	0.156308	FALSE		POTRI.001G175000	(14847232, 14847941)	0.188982	FALSE		POTRI.002G135400	(10081332, 10081452)	0.113455	TRUE
POTRI.005G214400	(22747520, 22747638)	0.385283	FALSE		POTRI.019G019500	(2266015, 2266045)	0.252807	TRUE		POTRI.017G114000	(12935228, 12936164)	0.368469	FALSE		POTRI.002G242500	(15143987, 15144056)	0.378099	FALSE		POTRI.019G128600	(15499262, 15499352)	0.118842	TRUE		POTRI.014G018700	(1747345, 1747986)	0.15518	FALSE		POTRI.007G011200	(892383, 892570)	0.188788	FALSE		POTRI.002G094100	(6745623, 6746534)	0.113412	FALSE
POTRI.016G067800	(4823063, 4823168)	0.379405	FALSE		POTRI.002G009000	(491313, 491407)	0.249047	FALSE		POTRI.002G038800	(2501564, 2501857)	0.367879	FALSE		POTRI.011G087200	(14969625, 14969869)	0.377833	FALSE		POTRI.006G224800	(23654430, 23654535)	0.118532	TRUE		POTRI.015G069200	(9373735, 9373786)	0.153541	FALSE		POTRI.017G029000	(2558149, 2558245)	0.187092	TRUE		POTRI.015G009400	(624662, 624712)	0.113158	FALSE
POTRI.012G089000	(11590603, 11590736)	0.374847	FALSE		POTRI.002G105700	(7708913, 7708981)	0.247105	TRUE		POTRI.015G073200	(9776767, 9777055)	0.364185	TRUE		POTRI.007G083400	(7701506, 7701834)	0.372901	FALSE		POTRI.013G127200	(13988162, 13988958)	0.118323	FALSE		POTRI.011G061500	(5483629, 5483701)	0.153425	TRUE		POTRI.009G138900	(11115893, 11116174)	0.186841	FALSE		POTRI.004G133600	(15374082, 15374109)	0.112955	TRUE
POTRI.004G067000	(5601792, 5602054)	0.374149	FALSE		POTRI.006G131400	(10771018, 10771099)	0.245213	TRUE		POTRI.014G016800	(1624116, 1624249)	0.363849	FALSE		POTRI.009G133600	(3224227, 3224380)	0.3716	FALSE		POTRI.014G083300	(6573446, 6573594)	0.118198	FALSE		POTRI.014G079800	(6377359, 6377434)	0.153375	TRUE		POTRI.002G033000	(2127369, 2127526)	0.18565	FALSE		POTRI.004G149400	(17214491, 17214575)	-0.130126	TRUE
POTRI.002G026800	(1727707, 1727732)	0.373371	TRUE		POTRI.006G056300	(4100322, 4100400)	0.245144	FALSE		POTRI.003G134000	(15334173, 15334266)	0.362033	TRUE		POTRI.007G116400	(490252, 490345)	0.369071	TRUE		POTRI.006G044600	(3173916, 3174033)	0.11658	TRUE		POTRI.001G036900	(2615194, 2615306)	0.149927	TRUE		POTRI.008G011300	(630486, 630663)	0.184251	TRUE		POTRI.013G010800	(680755, 680836)	-0.130768	TRUE
POTRI.001G237200	(24845903, 24845981)	0.372953	FALSE		POTRI.006G056300	(4100482, 4100738)	0.244131	FALSE		POTRI.001G190800	(17187870, 17187979)	0.359062	TRUE		POTRI.001G105900	(9359652, 9360054)	0.367828	FALSE		POTRI.008G133900	(8898912, 8898922)	0.11627	TRUE		POTRI.004G161100	(18146109, 18146500)	0.145374	FALSE		POTRI.011G166800	(18284230, 18284305)	0.183151	TRUE		POTRI.002G072100	(4983575, 4984023)	-0.132529	FALSE
POTRI.014G136300	(10425568, 10425679)	0.370401	FALSE		POTRI.006G235200	(24473888, 24473980)	0.242273	TRUE		POTRI.007G046200	(4213765, 4213853)	0.358937	TRUE		POTRI.016G023100	(7596769, 7597196)	0.367183	FALSE		POTRI.010G043500	(7439870, 7440184)	0.115864	TRUE		POTRI.004G014100	(916048, 916261)	0.144684	TRUE		POTRI.006G232900	(24279205, 24279550)	0.182267	FALSE		POTRI.014G080000	(6395349, 6395440)	-0.132939	TRUE
POTRI.003G164300	(17491174, 17491243)	0.369336	TRUE		POTRI.013G067400	(5392327, 5392450)	0.240653	TRUE		POTRI.001G236400	(24796809, 24797761)	0.35786	TRUE		POTRI.001G105900	(7202906, 7203220)	0.362744	FALSE		POTRI.001G036900	(2615409, 2615508)	0.115711	TRUE		POTRI.018G092100	(12162582, 12163001)	0.144387	TRUE		POTRI.018G130500	(15209698, 15209780)	0.178809	TRUE		POTRI.011G139600	(16183721, 16183811)	-0.135689	TRUE
POTRI.009G103000	(9071603, 9071705)	0.368666	TRUE		POTRI.010G117900	(13545025, 13545199)	0.240567	TRUE		POTRI.006G190500	(20511088, 20511234)	0.357789	FALSE		POTRI.002G113300	(6941969, 6942715)	0.362687	FALSE		POTRI.004G067000	(5601792, 5602054)	0.115469	FALSE		POTRI.015G042800	(4062824, 4062921)	0.143595	TRUE		POTRI.015G069200	(9373735, 9373786)	0.176001	FALSE		POTRI.019G101900	(13104693, 13105054)	-0.138685	TRUE
POTRI.008G159500	(10827868, 10827919)	0.368127	FALSE		POTRI.016G105700	(10563223, 10563236)	0.240171	TRUE		POTRI.001G068100	(5431506, 5431970)	0.353076	FALSE		POTRI.012G024800	(12933988, 12934772)	0.361338	FALSE		POTRI.001G304800	(30773295, 30773388)	0.115223	FALSE		POTRI.001G371200	(38516295, 38516428)	0.140395	FALSE		POTRI.011G057700	(5089156, 5089228)	0.175965	TRUE		POTRI.002G116300	(8719315, 8719478)	-0.140077	FALSE
POTRI.010G187600	(18351395, 18351495)	0.367219	FALSE		POTRI.018G057600	(6093232, 6093318)	0.240161	TRUE		POTRI.010G245100	(22012190, 22012439)	0.351047	FALSE		POTRI.003G141900	(1721087, 1721185)	0.35859	TRUE		POTRI.015G042800	(4062824, 4062921)	0.114935	TRUE		POTRI.001G237200	(24845903, 24845981)	0.140231	FALSE		POTRI.007G003200	(230459, 230636)	0.172589	FALSE		POTRI.002G072100	(4983378, 4983479)	-0.141426	FALSE
POTRI.003G045500	(6092638, 6092724)	0.365727	TRUE		POTRI.016G081300	(6310171, 6310224)	0.239123	FALSE		POTRI.014G196900	(18696510, 18696727)	0.349743	FALSE		POTRI.002G068200	(10908698, 10909734)	0.358139	FALSE		POTRI.014G086300	(6795756, 6795870)	0.114822	TRUE		POTRI.005G206500	(22110256, 22110351)	0.139865	TRUE		POTRI.019G002100	(259511, 259826)	0.170374	TRUE		POTRI.004G188600	(20375092, 20375186)	-0.147964	FALSE
POTRI.017G081400	(9581675, 9582440)	0.365727	FALSE		POTRI.001G304000	(30724224, 30724337)	0.238937	TRUE		POTRI.004G074300	(6196950, 6197044)	0.348453	TRUE		POTRI.010G187900	(8095521, 8096327)	0.357889	FALSE		POTRI.015G035000	(3031353, 3031443)	0.114637	FALSE		POTRI.003G181400	(18842283, 18842516)	0.139393	FALSE		POTRI.009G095800	(8652320, 8652771)	0.169237	TRUE		POTRI.006G277800	(27701175, 27701249)	-0.148414	TRUE
POTRI.001G333200	(33646322, 33646451)	0.364208	FALSE		POTRI.012G080000	(10633064, 10633259)	0.238175	TRUE		POTRI.016G051900	(3327037, 3327166)	0.346777	TRUE		POTRI.006G258800	(8695961, 8696377)	0.355163	FALSE		POTRI.003G151700	(16558892, 16558986)	0.11423	FALSE		POTRI.010G043500	(7439870, 7440184)	0.139306	TRUE		POTRI.012G018600	(1721087, 1721185)	0.167477	TRUE		POTRI.004G004600	(304142, 304225)	-0.148515	FALSE
POTRI.007G094000	(12084217, 12084268)	0.361824	TRUE		POTRI.005G000100	(2585, 2677)	0.23806	TRUE		POTRI.014G114700	(8941243, 8942331)	0.345804	FALSE		POTRI.004G106800	(2933178, 2933895)	0.355094	FALSE		POTRI.016G113600	(11776003, 11776025)	0.113973	TRUE		POTRI.004G067000	(5601792, 5602054)	0.138283	FALSE		POTRI.002G241900	(23448258, 23448326)	0.166713	TRUE		POTRI.005G242700	(24844953, 24844978)	-0.149488	TRUE
POTRI.002G143400	(10668375, 10668521)	0.361694	FALSE		POTRI.006G100200	(7704445, 7704481)	0.235744	TRUE		POTRI.008G012400	(686609, 686827)	0.344785	FALSE		POTRI.007G123300	(11027173, 11027248)	0.353387	FALSE		POTRI.010G003200	(307558, 307998)	0.113436	FALSE		POTRI.001G416500	(44136211, 44136648)	0.138033	FALSE		POTRI.017G088700	(10601546, 10601637)	0.165082	TRUE		POTRI.007G061500	(6811788, 6811852)	-0.149539	TRUE
POTRI.003G173300	(18261679, 18261773)	0.359308	FALSE		POTRI.012G033000	(2940119, 2940220)	0.235289	TRUE		POTRI.004G158400	(17992508, 17992586)	0.343397	TRUE		POTRI.018G070700	(28471126, 28471235)	0.353116	TRUE		POTRI.006G224800	(23656050, 23656155)	0.112434	FALSE		POTRI.015G009400	(624662, 624712)	0.135343	FALSE		POTRI.014G024800	(2129216, 2129306)	0.164494	TRUE		POTRI.014G114700	(8941243, 8942331)	-0.15014	FALSE
POTRI.009G095800	(8651926, 8652092)	0.353526	FALSE		POTRI.011G150800	(16923532, 16923649)	0.235144	TRUE		POTRI.002G057300	(3842293, 3842405)	0.340249	FALSE		POTRI.001G050000	(6390357, 6390528)	0.351287	FALSE		POTRI.010G222700	(20694647, 20694753)	0.11205	TRUE		POTRI.014G024100	(2058179, 2058277)	0.135304	TRUE		POTRI.019G101900	(13106104, 13106494)	0.164398	FALSE		POTRI.006G145100	(12330365, 12331678)	-0.151778	FALSE
POTRI.017G126700	(13861772, 13861803)	0.35196	TRUE		POTRI.009G074300	(7248987, 7249386)	0.234047	FALSE		POTRI.009G015400	(2616385, 2616489)	0.334635	FALSE		POTRI.018G099800	(1318355, 1318586)	0.348855	FALSE		POTRI.006G136700	(11285633, 11286607)	0.111503	FALSE		POTRI.014G014200	(1419539, 1419623)	0.133067	TRUE		POTRI.008G201600	(14206338, 14206583)	0.164026	FALSE		POTRI.017G084500	(10163960, 10164104)	-0.154046	FALSE
POTRI.010G141600	(15314630, 15315077)	0.350917	FALSE		POTRI.002G085100	(5971959, 5972009)	0.233563	TRUE		POTRI.002G184300	(14393637, 14393737)	0.333365	FALSE		POTRI.001G341100	(23014790, 23015312)	0.347639	FALSE		POTRI.013G061800	(4663907, 4664025)	0.111475	TRUE		POTRI.001G320400	(32511329, 32511425)	0.133012	TRUE		POTRI.011G009900	(753439, 753535)	0.164012	TRUE		POTRI.006G140700	(11829408, 11829498)	-0.15595	FALSE
POTRI.010G152400	(16030697, 16030782)	0.347474	TRUE		POTRI.010G038700	(6569293, 6569365)	0.233371	TRUE		POTRI.002G018600	(1074709, 1074824)	0.331458	FALSE		POTRI.018G067800	(23472281, 23472623)	0.343153	FALSE		POTRI.002G201500	(16264405, 16264623)	0.111075	TRUE		POTRI.014G083300	(6573446, 6573594)	0.133002	FALSE		POTRI.001G049200	(3714483, 3714602)	0.163688	FALSE		POTRI.011G079600	(7903829, 7903922)	-0.156103	FALSE
POTRI.002G098000	(7050848, 7050937)	0.346906	TRUE		POTRI.010G067100	(9402479, 9402754)	0.233224	FALSE		POTRI.008G064700	(3913969, 3914065)	0.331009	FALSE		POTRI.019G053800	(597718, 597822)	0.340565	FALSE		POTRI.003G030400	(3823250, 3823689)	0.110576	FALSE		POTRI.019G128600	(15499579, 15499680)	0.132559	FALSE		POTRI.004G029400	(2151293, 2151331)	0.161666	FALSE		POTRI.008G152200	(10334616, 10335068)	-0.158308	FALSE
POTRI.016G104300	(10353424, 10353540)	0.346522	FALSE		POTRI.008G114800	(7344051, 7344114)	0.228525	TRUE		POTRI.014G196900	(18697594, 18697751)	0.329655	FALSE		POTRI.003G180300	(23132651, 23132754)	0.3362	TRUE		POTRI.016G069700	(5051587, 5051622)	0.110521	TRUE		POTRI.002G201500	(16264405, 16264623)	0.132524	TRUE		POTRI.006G251900	(25761573, 25761641)	0.160834	TRUE		POTRI.005G248100	(25162911, 25163023)	-0.160406	FALSE
POTRI.007G063000	(7808996, 7809023)	0.339353	TRUE		POTRI.016G032600	(1857374, 1857503)	0.227928	FALSE		POTRI.001G068100	(5430264, 5431264)	0.327886	FALSE		POTRI.005G130400	(3842293, 3842405)	0.334428	FALSE		POTRI.016G051900	(3329618, 3329651)	0.110338	FALSE		POTRI.001G055300	(4191604, 4191625)	0.131951	TRUE		POTRI.014G076900	(6207467, 6207924)	0.159153	FALSE		POTRI.006G015000	(1014950, 1014998)	-0.160919	TRUE
POTRI.013G092700	(9872510, 9872595)	0.339336	TRUE		POTRI.006G051900	(3732914, 3732957)	0.227092	TRUE		POTRI.019G128600	(15497827, 15497927)	0.325709	FALSE		POTRI.009G133600	(11253850, 11253946)	0.331709	FALSE		POTRI.014G035800	(2933178, 2933895)	0.108987	FALSE		POTRI.008G156600	(10599712, 10600511)	0.131947	FALSE		POTRI.007G008200	(635649, 635855)	0.157108	FALSE		POTRI.019G128600	(15497827, 15497927)	-0.161399	FALSE
POTRI.004G059000	(4750657, 4750749)	0.336984	TRUE		POTRI.005G145300	(12546909, 12546933)	0.225476	TRUE		POTRI.018G026400	(2103407, 2103570)	0.325064	FALSE		POTRI.016G113600	(7439870, 7440184)	0.331577	TRUE		POTRI.001G036900	(2615194, 2615306)	0.108973	TRUE		POTRI.017G114800	(13038765, 13039021)	0.131152	TRUE		POTRI.004G059000	(4750657, 4750749)	0.156799	TRUE		POTRI.017G129900	(14072490, 14072618)	-0.16192	FALSE
POTRI.003G138100	(15634743, 15635598)	0.333959	FALSE		POTRI.004G224400	(23067471, 23067495)	0.225166	TRUE		POTRI.008G099300	(6234986, 6235499)	0.321889	FALSE		POTRI.008G155900	(15334173, 15334266)	0.326917	TRUE		POTRI.002G257900	(24655428, 24655558)	0.108432	FALSE		POTRI.003G098800	(12516889, 12516910)	0.130221	TRUE		POTRI.003G097700	(12437246, 12437471)	0.156304	TRUE		POTRI.001G077600	(6154609, 6154784)	-0.16369	FALSE
POTRI.008G203400	(14615209, 14615388)	0.333828	TRUE		POTRI.017G032000	(2770073, 2770214)	0.224863	TRUE		POTRI.001G036900	(2615409, 2615508)	0.319354	TRUE		POTRI.019G100800	(2007633, 2007905)	0.325548	FALSE		POTRI.003G181400	(18843441, 18844054)	0.108362	FALSE		POTRI.T059900	(62435, 62517)	0.129815	FALSE		POTRI.001G027100	(1996476, 1996678)	0.15569	FALSE		POTRI.008G099300	(6234986, 6235499)	-0.169391	FALSE
POTRI.003G132000	(15143377, 15143435)	0.333582	FALSE		POTRI.004G015300	(983943, 984018)	0.221709	TRUE		POTRI.006G124100	(9968141, 9968238)	0.319206	TRUE		POTRI.004G236100	(3270600, 3270696)	0.325332	FALSE		POTRI.T045300	(161953, 162001)	0.107085	FALSE		POTRI.010G224100	(20816034, 20817245)	0.129138	FALSE		POTRI.010G188200	(18415801, 18417671)	0.155559	FALSE		POTRI.002G049800	(3286714, 3286788)	-0.171854	TRUE
POTRI.010G187600	(18349057, 18349266)	0.332642	TRUE		POTRI.019G077300	(11134103, 11134201)	0.221545	TRUE		POTRI.001G304800	(30773031, 30773163)	0.315506	FALSE		POTRI.007G107200	(4941560, 4941938)	0.325162	TRUE		POTRI.001G211000	(21152853, 21153033)	0.106788	FALSE		POTRI.007G116400	(13727172, 13728548)	0.128845	FALSE		POTRI.005G176100	(19225911, 19225916)	0.155447	FALSE		POTRI.017G036800	(3084286, 3084842)	-0.172589	FALSE
POTRI.016G032400	(1840501, 1840564)	0.33144	TRUE		POTRI.009G152800	(11976500, 11976522)	0.220531	TRUE		POTRI.006G033300	(2231144, 2232143)	0.314869	FALSE		POTRI.010G060500	(6553234, 6553331)	0.322916	FALSE		POTRI.017G042200	(3570788, 3570900)	0.106602	TRUE		POTRI.010G035500	(6179691, 6179724)	0.126652	TRUE		POTRI.004G162800	(18390704, 18390917)	0.155225	TRUE		POTRI.018G083200	(11007215, 11007379)	-0.172726	FALSE
POTRI.001G068100	(5431506, 5431970)	0.33082	FALSE		POTRI.014G097800	(7648224, 7648432)	0.220303	TRUE		POTRI.003G083600	(11108875, 11108897)	0.310802	TRUE		POTRI.017G114000	(12516889, 12516910)	0.319161	TRUE		POTRI.008G221400	(18701886, 18702029)	0.106279	TRUE		POTRI.014G176000	(14351946, 14352077)	0.126074	FALSE		POTRI.016G086400	(6824536, 6825149)	0.155203	FALSE		POTRI.003G071800	(10044423, 10044513)	-0.176325	FALSE
POTRI.008G069900	(4298731, 4298828)	0.32879	FALSE		POTRI.015G097200	(11718656, 11718797)	0.220143	TRUE		POTRI.001G418500	(44336577, 44337127)	0.309597	FALSE		POTRI.012G039000	(23486982, 23487066)	0.318885	FALSE		POTRI.012G006400	(556325, 556458)	0.105279	TRUE		POTRI.010G108200	(12781328, 12781430)	0.125527	TRUE		POTRI.003G038500	(5091676, 5091810)	0.154963	TRUE		POTRI.006G102800	(7960567, 7960664)	-0.178448	FALSE
POTRI.006G136700	(11288094, 11288183)	0.327823	FALSE		POTRI.006G152800	(13610256, 13610345)	0.219486	TRUE		POTRI.014G052900	(4182921, 4183117)	0.304053	FALSE		POTRI.010G012800	(10866263, 10866359)	0.31412	TRUE		POTRI.008G073300	(4552124, 4552320)	0.104328	FALSE		POTRI.008G221400	(18701886, 18702029)	0.124267	TRUE		POTRI.010G066300	(9372597, 9372760)	0.154728	FALSE		POTRI.014G043100	(3462520, 3463085)	-0.179499	FALSE
POTRI.011G068600	(6423795, 6424099)	0.327344	TRUE		POTRI.013G155100	(15803944, 15804052)	0.219448	TRUE		POTRI.016G113600	(11776003, 11776025)	0.302918	TRUE		POTRI.011G131400	(10808262, 10808448)	0.313478	FALSE		POTRI.T059900	(62662, 63224)	0.104285	FALSE		POTRI.009G073600	(7198230, 7198332)	0.124165	FALSE		POTRI.010G188400	(18441834, 18441919)	0.154658	TRUE		POTRI.001G320500	(32539922, 32540144)	-0.186151	TRUE
POTRI.013G066600	(5164094, 5164625)	0.320318	FALSE		POTRI.001G320500	(32539922, 32540144)	0.218887	TRUE		POTRI.017G036800	(3084286, 3084842)	0.302889	FALSE		POTRI.003G138100	(13727172, 13728548)	0.311725	FALSE		POTRI.005G082000	(6044347, 6044763)	0.104115	FALSE		POTRI.009G116400	(9835420, 9835492)	0.123205	TRUE		POTRI.004G217800	(22471343, 22471462)	0.154413	TRUE		POTRI.002G204400	(16713190, 16713232)	-0.188043	TRUE
POTRI.001G269900	(27730193, 27730984)	0.319626	FALSE		POTRI.002G111900	(8353558, 8353664)	0.217994	FALSE		POTRI.015G034700	(2975292, 2975393)	0.302197	FALSE		POTRI.004G235000	(8429561, 8429671)	0.311668	TRUE		POTRI.008G094700	(5936471, 5936620)	0.103763	FALSE		POTRI.006G184700	(19841182, 19841188)	0.120346	TRUE		POTRI.006G216900	(22958567, 22958646)	0.154246	TRUE		POTRI.014G017500	(1688803, 1688893)	-0.188479	TRUE
POTRI.003G161400	(17267887, 17267948)	0.319174	TRUE		POTRI.007G043800	(3779199, 3779280)	0.217873	TRUE		POTRI.006G123200	(9859692, 9860030)	0.299807	FALSE		POTRI.004G153500	(1306061, 1306118)	0.309261	FALSE		POTRI.015G009100	(597718, 597822)	0.103587	FALSE		POTRI.T045300	(161953, 162001)	0.119614	FALSE		POTRI.013G051200	(3748928, 3749020)	0.154032	FALSE		POTRI.009G064800	(6552357, 6552489)	-0.194036	FALSE
POTRI.003G107700	(13175966, 13175991)	0.317173	TRUE		POTRI.018G105300	(13216043, 13216137)	0.216829	TRUE		POTRI.007G107200	(13107432, 13107521)	0.299597	FALSE		POTRI.001G248100	(8429226, 8429457)	0.309013	FALSE		POTRI.017G000300	(10918, 12243)	0.103123	FALSE		POTRI.007G094000	(12084217, 12084268)	0.119364	TRUE		POTRI.002G108000	(7946861, 7947008)	0.153382	TRUE		POTRI.019G128600	(15499579, 15499680)	-0.196147	FALSE
POTRI.008G011300	(630486, 630663)	0.316309	TRUE		POTRI.014G091300	(7149586, 7149634)	0.216613	TRUE		POTRI.016G051900	(3328414, 3328653)	0.298923	FALSE		POTRI.001G370300	(8463101, 8463285)	0.308542	FALSE		POTRI.012G101400	(12641437, 12641941)	0.102189	FALSE		POTRI.002G155400	(11715391, 11715480)	0.119097	FALSE		POTRI.005G248100	(25162911, 25163023)	0.151313	FALSE		POTRI.015G069000	(9358630, 9358901)	-0.196872	FALSE
POTRI.015G091400	(11342063, 11342084)	0.316199	FALSE		POTRI.005G021000	(1616490, 1616585)	0.216581	FALSE		POTRI.002G140300	(10423890, 10424121)	0.296708	FALSE		POTRI.012G039400	(15861843, 15861977)	0.307028	TRUE		POTRI.001G304800	(30773031, 30773163)	0.101915	FALSE		POTRI.019G130700	(15646978, 15647879)	0.118764	FALSE		POTRI.010G166100	(16956751, 16956823)	0.150904	TRUE		POTRI.006G250300	(25662850, 25662941)	-0.2	TRUE
POTRI.001G068100	(5428978, 5429875)	0.313783	FALSE		POTRI.006G181900	(19616991, 19617188)	0.216111	FALSE		POTRI.001G304800	(30773533, 30773679)	0.296446	FALSE		POTRI.006G235200	(14105864, 14106421)	0.303115	FALSE		POTRI.009G135200	(10908698, 10909734)	0.1019	FALSE		POTRI.001G304800	(30773031, 30773163)	0.118403	FALSE		POTRI.003G223200	(21725399, 21725743)	0.150135	FALSE		POTRI.005G020300	(1579120, 1579241)	-0.200593	FALSE
POTRI.001G121400	(9811192, 9811579)	0.313687	TRUE		POTRI.001G466000	(49939187, 49939210)	0.216093	TRUE		POTRI.007G123300	(14105864, 14106421)	0.293137	FALSE		POTRI.005G226400	(9400940, 9401092)	0.302972	FALSE		POTRI.008G165200	(11264712, 11264725)	0.101806	FALSE		POTRI.016G113600	(11776360, 11776389)	0.118295	FALSE		POTRI.018G055300	(5825709, 5825835)	0.149714	TRUE		POTRI.004G184300	(20046137, 20046294)	-0.202355	FALSE
POTRI.001G166500	(13976824, 13976911)	0.312717	TRUE		POTRI.006G002800	(221760, 222049)	0.21386	TRUE		POTRI.008G094700	(5936471, 5936620)	0.291071	FALSE		POTRI.018G083700	(8986774, 8986850)	0.302807	FALSE		POTRI.012G006400	(556081, 556260)	0.101333	FALSE		POTRI.019G130700	(15648013, 15648412)	0.117688	FALSE		POTRI.011G148400	(16743536, 16743640)	0.14968	FALSE		POTRI.001G088800	(7026687, 7026822)	-0.204993	FALSE
POTRI.001G197600	(19055127, 19055636)	0.312181	TRUE		POTRI.018G008200	(569256, 569323)	0.210721	TRUE		POTRI.007G016400	(1206236, 1206494)	0.289227	FALSE		POTRI.004G048300	(12790514, 12791552)	0.300303	FALSE		POTRI.003G151700	(16559159, 16559253)	0.101208	FALSE		POTRI.005G207000	(22143441, 22143660)	0.116517	TRUE		POTRI.005G076200	(5568183, 5568248)	0.149578	TRUE		POTRI.010G213000	(20119920, 20120047)	-0.205305	FALSE
POTRI.004G133600	(15374082, 15374109)	0.31166	TRUE		POTRI.013G064300	(4941560, 4941938)	0.210565	TRUE		POTRI.002G099200	(7158541, 7159994)	0.285008	FALSE		POTRI.010G003200	(8621743, 8621908)	0.298942	TRUE		POTRI.003G173300	(18263155, 18263543)	0.101143	FALSE		POTRI.018G070700	(8986774, 8986850)	0.115996	FALSE		POTRI.008G036700	(2053402, 2053422)	0.149333	TRUE		POTRI.002G231900	(22426848, 22427331)	-0.207532	FALSE
POTRI.005G177400	(19333993, 19334035)	0.311438	TRUE		POTRI.016G069700	(5048656, 5048761)	0.209975	TRUE		POTRI.001G245400	(25603109, 25603226)	0.283605	FALSE		POTRI.004G149100	(8273753, 8274298)	0.2978	FALSE		POTRI.001G375700	(39066797, 39067604)	0.100599	FALSE		POTRI.001G304800	(30773759, 30773863)	0.115713	FALSE		POTRI.016G032400	(1840501, 1840564)	0.149156	TRUE		POTRI.014G019500	(1784141, 1784232)	-0.210172	FALSE
POTRI.005G168600	(17921380, 17921475)	0.307004	FALSE		POTRI.003G105000	(12963355, 12963556)	0.209802	TRUE		POTRI.015G075300	(10022121, 10022429)	0.283421	TRUE		POTRI.009G141400	(10469466, 10469653)	0.295657	FALSE		POTRI.001G320400	(32511001, 32511227)	0.100252	FALSE		POTRI.013G061800	(4663907, 4664025)	0.113965	TRUE		POTRI.001G101700	(8119017, 8119134)	0.14909	TRUE		POTRI.001G335300	(33848433, 33848525)	-0.210472	FALSE
POTRI.013G061800	(4663907, 4664025)	0.306273	TRUE		POTRI.008G105300	(6678982, 6679064)	0.209461	TRUE		POTRI.019G050700	(7596769, 7597196)	0.283102	FALSE		POTRI.004G040000	(18752843, 18752944)	0.295644	FALSE		POTRI.013G155100	(15802385, 15802589)	0.099471	FALSE		POTRI.001G181800	(15861057, 15861185)	0.113534	FALSE		POTRI.002G188600	(14827638, 14827679)	0.148991	TRUE		POTRI.002G018400	(1060173, 1060334)	-0.219072	FALSE
POTRI.010G153100	(16079801, 16079930)	0.305047	TRUE		POTRI.010G188200	(18415801, 18417671)	0.208048	FALSE		POTRI.004G211900	(21960971, 21961193)	0.282022	FALSE		POTRI.007G008600	(13016556, 13016928)	0.291322	TRUE		POTRI.017G114800	(13038765, 13039021)	0.098056	TRUE		POTRI.017G142200	(14959698, 14959932)	-0.103813	FALSE		POTRI.001G133800	(10762481, 10762538)	0.148499	TRUE		POTRI.014G043100	(3461972, 3462156)	-0.21959	FALSE
POTRI.015G143600	(14968817, 14969032)	0.304263	FALSE		POTRI.008G025800	(1344529, 1344614)	0.207371	FALSE		POTRI.008G038200	(2126018, 2127675)	0.281028	FALSE		POTRI.007G008600	(24177010, 24177321)	0.28987	FALSE		POTRI.002G101300	(7320951, 7321033)	0.097924	FALSE		POTRI.001G088800	(7026133, 7026586)	-0.105404	FALSE		POTRI.004G074300	(6195631, 6195793)	0.147805	TRUE		POTRI.019G074400	(10890217, 10890299)	-0.221187	FALSE
POTRI.002G068200	(4634103, 4634197)	0.304226	TRUE		POTRI.002G163000	(12308738, 12308913)	0.207264	TRUE		POTRI.015G034700	(2977073, 2977105)	0.279171	FALSE		POTRI.009G133600	(13106377, 13106739)	0.287432	FALSE		POTRI.008G156600	(10599712, 10600511)	0.097598	FALSE		POTRI.003G141900	(15861650, 15861666)	-0.110404	FALSE		POTRI.017G086200	(10344325, 10344454)	0.147678	TRUE		POTRI.008G159500	(10827868, 10827919)	-0.223172	FALSE
POTRI.016G000400	(26792, 27441)	0.300915	FALSE		POTRI.008G103500	(6577314, 6577494)	0.205674	TRUE		POTRI.018G013800	(1069245, 1069333)	0.278091	FALSE		POTRI.010G102600	(12935228, 12936164)	0.283781	FALSE		POTRI.014G032300	(2664768, 2664848)	0.096434	FALSE		POTRI.004G135300	(15544953, 15545335)	-0.11279	FALSE		POTRI.006G219500	(23195945, 23196040)	0.147282	TRUE		POTRI.002G092700	(6617812, 6617915)	-0.232753	FALSE
POTRI.010G105900	(12596272, 12596427)	0.300762	FALSE		POTRI.012G144200	(15660936, 15660972)	0.205352	TRUE		POTRI.002G173200	(13201019, 13201121)	0.274556	FALSE		POTRI.008G166800	(3454201, 3454509)	0.283061	FALSE		POTRI.019G130700	(15646978, 15647879)	0.09546	FALSE		POTRI.006G254900	(25982164, 25982252)	-0.116959	TRUE		POTRI.007G008600	(678411, 678439)	0.147172	TRUE		POTRI.003G141900	(15861650, 15861666)	-0.234963	FALSE
POTRI.011G061500	(5483629, 5483701)	0.297634	TRUE		POTRI.013G056600	(4250067, 4250092)	0.205013	TRUE		POTRI.004G082200	(6777192, 6777554)	0.274167	TRUE		POTRI.008G023800	(15634743, 15635598)	0.281097	FALSE		POTRI.015G072600	(9691645, 9691719)	0.094979	TRUE		POTRI.014G080000	(6395690, 6395783)	-0.119027	FALSE		POTRI.002G018600	(1074709, 1074824)	0.146477	FALSE		POTRI.003G194300	(19783209, 19783282)	-0.236417	FALSE
POTRI.007G135300	(14821564, 14822133)	0.296951	FALSE		POTRI.007G080900	(10460204, 10460305)	0.203803	TRUE		POTRI.005G116600	(8973457, 8973585)	0.271304	FALSE		POTRI.009G138900	(38443247, 38443499)	0.277909	FALSE		POTRI.007G016400	(1206236, 1206494)	0.094967	FALSE		POTRI.015G130900	(14198178, 14198264)	-0.119262	TRUE		POTRI.T045300	(161953, 162001)	0.1464	FALSE		POTRI.011G043300	(3677386, 3677629)	-0.237392	FALSE
POTRI.003G204300	(20514833, 20515067)	0.295298	TRUE		POTRI.005G211500	(22539188, 22539215)	0.203778	TRUE		POTRI.005G151700	(14266228, 14266304)	0.271092	TRUE		POTRI.005G151700	(3488329, 3488544)	0.277752	FALSE		POTRI.015G048100	(5032486, 5032644)	0.094532	TRUE		POTRI.014G086900	(6856465, 6856552)	-0.121684	FALSE		POTRI.012G101400	(12641437, 12641941)	0.146042	FALSE		POTRI.001G105900	(8429561, 8429671)	-0.241012	TRUE
POTRI.008G203400	(14612185, 14614460)	0.294691	TRUE		POTRI.001G005500	(367524, 367722)	0.203485	FALSE		POTRI.004G153500	(17510269, 17510355)	0.269387	FALSE		POTRI.002G038800	(11058957, 11059074)	0.276085	FALSE		POTRI.011G134200	(15858342, 15858926)	0.094192	FALSE		POTRI.015G078900	(10378875, 10378982)	-0.124685	TRUE		POTRI.003G157100	(16954299, 16954421)	0.145478	FALSE		POTRI.017G147000	(15396638, 15396748)	-0.242534	FALSE
POTRI.011G049400	(4233723, 4233918)	0.293265	FALSE		POTRI.017G125200	(13714835, 13714925)	0.203455	TRUE		POTRI.009G158700	(12282558, 12282578)	0.263436	TRUE		POTRI.011G126200	(307558, 307998)	0.274674	FALSE		POTRI.015G143600	(14968817, 14969032)	0.094004	FALSE		POTRI.008G151700	(10289023, 10289522)	-0.125902	FALSE		POTRI.003G115800	(13893389, 13893529)	0.14521	TRUE		POTRI.009G149200	(11764284, 11764393)	-0.250971	FALSE
POTRI.010G198400	(19090023, 19090122)	0.29068	TRUE		POTRI.015G042800	(4058228, 4058295)	0.202527	TRUE		POTRI.001G320500	(32540393, 32541052)	0.263055	FALSE		POTRI.002G231900	(17194713, 17194792)	0.274214	FALSE		POTRI.015G069200	(9373735, 9373786)	0.093895	FALSE		POTRI.018G083200	(11007215, 11007379)	-0.12825	FALSE		POTRI.008G204700	(14788937, 14788958)	0.144727	TRUE		POTRI.013G129900	(14163787, 14163971)	-0.25102	FALSE
POTRI.005G105700	(8089426, 8090051)	0.2901	FALSE		POTRI.017G086500	(10425305, 10425353)	0.202517	TRUE		POTRI.014G035800	(2935364, 2935463)	0.262508	FALSE		POTRI.001G236500	(11253146, 11253717)	0.274029	FALSE		POTRI.006G087100	(6660134, 6660238)	0.093672	FALSE		POTRI.004G159300	(18037146, 18037197)	-0.12878	TRUE		POTRI.010G026200	(3692835, 3692865)	0.144014	TRUE		POTRI.010G243100	(21922296, 21922385)	-0.254839	TRUE
POTRI.016G069700	(5051240, 5051384)	0.289965	TRUE		POTRI.006G056300	(4100788, 4100897)	0.201755	FALSE		POTRI.006G131000	(10736038, 10736654)	0.256896	FALSE		POTRI.006G130300	(3042019, 3042159)	0.273584	TRUE		POTRI.014G052900	(4182921, 4183117)	0.093476	FALSE		POTRI.007G040400	(3270600, 3270696)	-0.12879	FALSE		POTRI.013G007900	(503595, 503715)	0.144005	FALSE		POTRI.006G102800	(7960198, 7960281)	-0.256601	FALSE
POTRI.008G152200	(10334616, 10335068)	0.287871	FALSE		POTRI.001G337400	(34066226, 34066251)	0.201537	TRUE		POTRI.009G011100	(2007633, 2007905)	0.256295	FALSE		POTRI.015G009200	(678557, 678567)	0.272537	TRUE		POTRI.001G077600	(6153983, 6154310)	0.093319	TRUE		POTRI.014G080000	(6396158, 6396311)	-0.131061	FALSE		POTRI.004G149100	(17195365, 17195408)	0.143659	TRUE		POTRI.005G235700	(24321864, 24321950)	-0.256678	FALSE
POTRI.004G217800	(22471343, 22471462)	0.286456	TRUE		POTRI.007G081000	(10481563, 10481713)	0.201111	TRUE		POTRI.013G061800	(4662855, 4662940)	0.255794	FALSE		POTRI.006G234100	(678411, 678439)	0.272258	TRUE		POTRI.010G066300	(9372597, 9372760)	0.092918	FALSE		POTRI.005G257900	(25734445, 25734690)	-0.131471	FALSE		POTRI.019G054600	(8458301, 8458325)	0.14322	TRUE		POTRI.001G105900	(8429226, 8429457)	-0.262972	FALSE
POTRI.006G218900	(23132651, 23132754)	0.284795	TRUE		POTRI.006G217200	(22996877, 22996978)	0.200428	TRUE		POTRI.008G006500	(378903, 378976)	0.255376	FALSE		POTRI.008G087700	(10808663, 10808754)	0.271973	FALSE		POTRI.006G226400	(23796866, 23796999)	-0.077588	FALSE		POTRI.003G141900	(15861423, 15861539)	-0.133372	FALSE		POTRI.013G092700	(9872510, 9872595)	0.14318	TRUE		POTRI.018G083500	(11026601, 11027093)	-0.26839	FALSE
POTRI.014G197600	(18837410, 18837476)	0.284782	TRUE		POTRI.002G028900	(1889999, 1890063)	0.200087	TRUE		POTRI.011G118200	(14358347, 14358479)	0.254377	FALSE		POTRI.002G018600	(11392270, 11392403)	0.271794	TRUE		POTRI.009G103000	(9071603, 9071705)	-0.077843	TRUE		POTRI.014G096200	(7528219, 7528333)	-0.135596	FALSE		POTRI.009G051100	(5571133, 5571461)	0.143027	TRUE		POTRI.016G032400	(1839433, 1840107)	-0.273074	FALSE
POTRI.002G240100	(23268122, 23268488)	0.283819	TRUE		POTRI.019G065700	(9847852, 9847880)	0.199326	TRUE		POTRI.007G131300	(14582526, 14582755)	0.253193	TRUE		POTRI.009G133600	(1237685, 1238219)	0.271399	FALSE		POTRI.010G081400	(10768790, 10768892)	-0.078424	FALSE		POTRI.006G140700	(11829408, 11829498)	-0.142859	FALSE		POTRI.010G052200	(8265461, 8265545)	0.142989	TRUE		POTRI.005G020300	(1578311, 1578389)	-0.273138	FALSE
POTRI.012G006400	(556081, 556260)	0.278704	FALSE		POTRI.018G079800	(10549405, 10549561)	0.198886	TRUE		POTRI.009G011100	(2005888, 2006536)	0.252353	FALSE		POTRI.007G017100	(11115779, 11115851)	0.270672	FALSE		POTRI.002G025400	(1634446, 1634602)	-0.07901	FALSE		POTRI.006G192000	(20677576, 20680192)	-0.14352	FALSE		POTRI.011G068600	(6423658, 6423764)	0.141963	TRUE		POTRI.006G139400	(11681436, 11681606)	-0.281673	TRUE
POTRI.005G067300	(4851794, 4851851)	0.277954	TRUE		POTRI.010G244800	(21987551, 21987579)	0.198195	TRUE		POTRI.006G161400	(15368863, 15369201)	0.250714	FALSE		POTRI.013G067300	(14266228, 14266304)	0.270643	TRUE		POTRI.010G198400	(19090023, 19090122)	-0.080423	TRUE		POTRI.018G095200	(12381904, 12381989)	-0.144671	FALSE		POTRI.018G050800	(5255849, 5256000)	0.141725	FALSE		POTRI.016G131800	(13503795, 13504022)	-0.284589	FALSE
POTRI.003G132000	(15143206, 15143286)	0.277275	TRUE		POTRI.015G080000	(10496159, 10496192)	0.197819	TRUE		POTRI.012G087100	(11407434, 11407756)	0.24986	FALSE		POTRI.009G068400	(2501564, 2501857)	0.270353	FALSE		POTRI.018G105900	(13267915, 13268093)	-0.081581	FALSE		POTRI.001G088800	(7026906, 7027024)	-0.153493	FALSE		POTRI.014G016600	(1606241, 1606330)	0.141695	TRUE		POTRI.001G335300	(33847863, 33847943)	-0.28543	TRUE
POTRI.012G002100	(194234, 194405)	0.276913	FALSE		POTRI.001G056700	(4282106, 4282171)	0.197586	TRUE		POTRI.005G242000	(24797578, 24797657)	0.249032	FALSE		POTRI.007G083400	(22426848, 22427331)	0.26944	FALSE		POTRI.001G270600	(27797311, 27797419)	-0.085731	FALSE		POTRI.016G032400	(1839433, 1840107)	-0.155398	FALSE		POTRI.007G063000	(7808996, 7809023)	0.140965	TRUE		POTRI.006G021600	(1518392, 1518878)	-0.28662	FALSE
POTRI.002G009000	(490252, 490345)	0.276847	TRUE		POTRI.018G125300	(14829862, 14830356)	0.197224	TRUE		POTRI.010G152400	(16030697, 16030782)	0.248401	TRUE		POTRI.008G203400	(10675895, 10676275)	0.268314	TRUE		POTRI.019G116000	(14476885, 14476978)	-0.08825	FALSE		POTRI.017G106400	(12360675, 12360766)	-0.156906	TRUE		POTRI.002G127800	(9576612, 9576735)	0.140125	FALSE		POTRI.001G088800	(7026906, 7027024)	-0.28732	FALSE
POTRI.002G127800	(9576612, 9576735)	0.275512	FALSE		POTRI.019G025600	(2916682, 2916784)	0.196373	TRUE		POTRI.012G071600	(9670603, 9670761)	0.247428	FALSE		POTRI.013G067300	(24360124, 24360953)	0.266395	FALSE		POTRI.009G149200	(11764284, 11764393)	-0.095665	FALSE		POTRI.014G080000	(6395861, 6395981)	-0.158052	FALSE		POTRI.003G085600	(11266136, 11266442)	0.139227	TRUE		POTRI.002G222700	(20939680, 20940298)	-0.287651	TRUE
POTRI.001G093800	(7383048, 7383166)	0.274379	TRUE		POTRI.001G230000	(24195999, 24196028)	0.195094	TRUE		POTRI.006G086400	(6575510, 6576696)	0.246209	FALSE		POTRI.001G167100	(1075035, 1075136)	0.265956	FALSE		POTRI.015G130900	(14198178, 14198264)	-0.096744	TRUE		POTRI.001G088800	(7027135, 7027251)	-0.16208	TRUE		POTRI.008G171600	(11718501, 11718614)	0.138378	TRUE		POTRI.005G257900	(25733723, 25734221)	-0.289693	TRUE
POTRI.012G005900	(475708, 475835)	0.273968	TRUE		POTRI.006G250400	(25667992, 25668028)	0.195031	TRUE		POTRI.007G017100	(1318677, 1318748)	0.245867	FALSE		POTRI.002G204400	(5479417, 5479527)	0.26591	FALSE		POTRI.010G244700	(21978223, 21978260)	-0.097629	TRUE		POTRI.005G197800	(21389839, 21389988)	-0.164503	FALSE		POTRI.008G133800	(8895053, 8895135)	0.137919	TRUE		POTRI.007G040400	(3270600, 3270696)	-0.28979	FALSE
POTRI.005G207000	(22143441, 22143660)	0.273927	TRUE		POTRI.014G025400	(2183167, 2183215)	0.193584	TRUE		POTRI.003G101600	(12715939, 12716442)	0.245632	FALSE		POTRI.002G240100	(1317909, 1318003)	0.264435	FALSE		POTRI.001G325100	(32906561, 32906671)	-0.103486	FALSE		POTRI.010G178000	(17728788, 17728930)	-0.164935	FALSE		POTRI.011G068300	(6375954, 6376050)	0.137399	FALSE		POTRI.006G192000	(20680426, 20680512)	-0.292292	FALSE
POTRI.015G048100	(5032486, 5032644)	0.272614	TRUE		POTRI.018G093400	(12220814, 12220868)	0.193302	TRUE		POTRI.012G034400	(3070590, 3070743)	0.24467	FALSE		POTRI.008G221400	(6799124, 6799204)	0.260824	FALSE		POTRI.006G192000	(20677576, 20680192)	-0.103919	FALSE		POTRI.006G202200	(21709818, 21710281)	-0.165063	FALSE		POTRI.006G279600	(27777423, 27777443)	0.136996	TRUE		POTRI.009G135200	(10908698, 10909734)	-0.293169	FALSE
POTRI.016G132000	(13530990, 13531083)	0.271397	TRUE		POTRI.016G104600	(10402791, 10402819)	-0.169226	TRUE		POTRI.013G061800	(4663191, 4663359)	0.244252	FALSE		POTRI.006G222200	(10865559, 10866130)	0.259338	FALSE		POTRI.018G019800	(1505673, 1505802)	-0.107646	TRUE		POTRI.016G018900	(1038430, 1038547)	-0.171541	TRUE		POTRI.001G166500	(13976824, 13976911)	0.136763	TRUE		POTRI.001G296500	(30077930, 30078554)	-0.294823	FALSE
POTRI.010G051600	(8219887, 8219941)	0.271355	TRUE		POTRI.008G011300	(630486, 630663)	-0.169229	TRUE		POTRI.006G136700	(11285633, 11286607)	0.243496	FALSE		POTRI.002G104200	(14612185, 14614460)	0.259008	TRUE		POTRI.009G065300	(6600615, 6600675)	-0.108157	TRUE		POTRI.016G043600	(2722367, 2722481)	-0.175064	TRUE		POTRI.019G047200	(6532195, 6532266)	0.136474	TRUE		POTRI.008G159500	(10826664, 10827677)	-0.296068	FALSE
POTRI.005G221100	(23274180, 23274340)	0.268915	TRUE		POTRI.001G348500	(35437739, 35437787)	-0.169722	TRUE		POTRI.007G017100	(1318355, 1318586)	0.243467	FALSE		POTRI.009G027300	(14048691, 14048953)	0.258038	FALSE		POTRI.009G133600	(10808663, 10808754)	-0.109282	FALSE		POTRI.010G244700	(21978223, 21978260)	-0.179545	TRUE		POTRI.010G187600	(18349057, 18349266)	0.136329	TRUE		POTRI.006G021600	(1518028, 1518241)	-0.297669	TRUE
POTRI.015G009400	(624662, 624712)	0.268239	FALSE		POTRI.011G132700	(15745659, 15745746)	-0.17053	TRUE		POTRI.003G101600	(12716798, 12716913)	0.241785	FALSE		POTRI.004G127400	(16710661, 16710688)	0.257576	FALSE		POTRI.006G139400	(11682082, 11682305)	-0.113381	FALSE		POTRI.014G126100	(9701955, 9702039)	-0.197025	FALSE		POTRI.001G222200	(23014415, 23014420)	0.136166	TRUE		POTRI.017G145700	(15335178, 15335285)	-0.301813	TRUE
POTRI.015G009400	(624618, 624654)	0.266445	FALSE		POTRI.013G117100	(13035877, 13035949)	-0.171157	TRUE		POTRI.003G159200	(17104604, 17104696)	0.241343	FALSE		POTRI.006G161400	(23268122, 23268488)	0.257191	TRUE		POTRI.001G270600	(27796813, 27796899)	-0.117368	FALSE		POTRI.005G257900	(25733723, 25734221)	-0.199765	TRUE		POTRI.004G059600	(4781735, 4781773)	0.136153	TRUE		POTRI.014G029000	(2458399, 2458501)	-0.302241	FALSE
POTRI.012G043900	(3979132, 3979239)	0.263023	TRUE		POTRI.006G263300	(26617558, 26617697)	-0.17125	FALSE		POTRI.003G074700	(10338797, 10338881)	0.240094	FALSE		POTRI.003G044200	(18701886, 18702029)	0.256681	TRUE		POTRI.002G076700	(5308566, 5308605)	-0.123877	TRUE		POTRI.001G105900	(8429561, 8429671)	-0.200762	TRUE		POTRI.009G064800	(6552357, 6552489)	0.136079	FALSE		POTRI.003G141900	(15861423, 15861539)	-0.305027	FALSE
POTRI.002G241900	(23448258, 23448326)	0.259854	TRUE		POTRI.001G310900	(31436580, 31436676)	-0.171812	FALSE		POTRI.013G062300	(4729343, 4729348)	0.239315	TRUE		POTRI.006G131000	(15368863, 15369201)	0.254826	FALSE		POTRI.001G042400	(3090059, 3090116)	-0.124258	FALSE		POTRI.010G198400	(19090023, 19090122)	-0.203812	TRUE		POTRI.008G128800	(8387197, 8387906)	0.136045	FALSE		POTRI.018G129700	(15130270, 15132751)	-0.305029	FALSE
POTRI.009G067200	(6727801, 6727872)	0.259095	TRUE		POTRI.006G165100	(16678353, 16678434)	-0.171927	TRUE		POTRI.001G047900	(3543530, 3543580)	0.23929	TRUE		POTRI.006G153000	(5901112, 5901184)	0.253473	FALSE		POTRI.001G301900	(30579102, 30579199)	-0.127968	FALSE		POTRI.016G043600	(2721578, 2722041)	-0.213137	FALSE		POTRI.001G309500	(31299242, 31299267)	0.135786	TRUE		POTRI.001G088800	(7026133, 7026586)	-0.305643	FALSE
POTRI.003G173300	(18263155, 18263543)	0.258871	FALSE		POTRI.001G049200	(3716589, 3716698)	-0.173249	FALSE		POTRI.001G320400	(32511001, 32511227)	0.237942	FALSE		POTRI.013G090500	(10736038, 10736654)	0.2534	FALSE		POTRI.014G166200	(13181499, 13181757)	-0.133965	TRUE		POTRI.014G096200	(7527544, 7528090)	-0.214067	FALSE		POTRI.011G067600	(6315411, 6315680)	0.135753	FALSE		POTRI.008G151700	(10289023, 10289522)	-0.312294	FALSE
POTRI.004G133600	(15374118, 15374144)	0.258545	TRUE		POTRI.015G050800	(5636215, 5636251)	-0.173966	FALSE		POTRI.006G161200	(15330473, 15330811)	0.236922	FALSE		POTRI.005G191500	(13625612, 13626014)	0.253305	TRUE		POTRI.001G270600	(27796978, 27797221)	-0.135803	FALSE		POTRI.001G375700	(39064853, 39065148)	-0.215637	TRUE		POTRI.007G008600	(678447, 678462)	0.135449	TRUE		POTRI.017G028900	(2557127, 2557181)	-0.312443	FALSE
POTRI.001G416500	(44136211, 44136648)	0.256387	FALSE		POTRI.001G392600	(41120549, 41120959)	-0.174065	TRUE		POTRI.001G304800	(30773759, 30773863)	0.235358	FALSE		POTRI.005G211500	(9554587, 9554702)	0.252646	FALSE		POTRI.001G167700	(14111661, 14111790)	-0.137621	FALSE		POTRI.014G080000	(6395349, 6395440)	-0.215708	TRUE		POTRI.010G088200	(11221196, 11221558)	0.135104	FALSE		POTRI.006G139400	(11681664, 11681771)	-0.31391	TRUE
POTRI.014G019500	(1783351, 1783474)	0.255101	TRUE		POTRI.003G132000	(15143377, 15143435)	-0.174395	FALSE		POTRI.016G051900	(3329147, 3329409)	0.234172	FALSE		POTRI.012G034400	(3070590, 3070743)	0.251628	FALSE		POTRI.016G120700	(12546725, 12546821)	-0.140184	TRUE		POTRI.003G141900	(15861843, 15861977)	-0.222024	TRUE		POTRI.007G096800	(12276325, 12276505)	0.134612	FALSE		POTRI.005G257900	(25734445, 25734690)	-0.314291	FALSE
POTRI.009G138900	(11114046, 11114155)	0.253869	FALSE		POTRI.012G096400	(12268459, 12268557)	-0.174498	TRUE		POTRI.007G116400	(13727172, 13728548)	0.23393	FALSE		POTRI.017G036800	(14969497, 14969580)	0.251541	FALSE		POTRI.002G165000	(12456758, 12457101)	-0.149044	FALSE		POTRI.002G102500	(7403788, 7403954)	-0.224738	TRUE		POTRI.005G123500	(9621517, 9621680)	0.134099	FALSE		POTRI.012G111000	(13295236, 13295334)	-0.314816	FALSE
POTRI.004G224400	(23067535, 23067715)	-0.21007	TRUE		POTRI.002G214500	(19619527, 19619572)	-0.175377	TRUE		POTRI.008G006500	(378675, 378787)	0.233069	FALSE		POTRI.015G143600	(14614914, 14615099)	0.251516	TRUE		POTRI.017G106400	(12360675, 12360766)	-0.164143	TRUE		POTRI.004G135300	(15545706, 15546219)	-0.227235	FALSE		POTRI.009G030800	(4140229, 4140373)	0.133909	FALSE		POTRI.014G096200	(7527544, 7528090)	-0.319462	FALSE
POTRI.019G038200	(4327722, 4327803)	-0.212738	TRUE		POTRI.001G146200	(11898825, 11898900)	-0.176155	TRUE		POTRI.012G006400	(556081, 556260)	0.232468	FALSE		POTRI.008G203400	(3084286, 3084842)	0.251346	FALSE		POTRI.006G139400	(11681664, 11681771)	-0.168708	TRUE		POTRI.009G149200	(11764284, 11764393)	-0.23497	FALSE		POTRI.006G056300	(4100482, 4100738)	0.133786	FALSE		POTRI.001G088800	(7027135, 7027251)	-0.321159	TRUE
POTRI.012G144200	(15660936, 15660972)	-0.214935	TRUE		POTRI.013G001200	(83708, 84368)	-0.177045	FALSE		POTRI.013G064200	(4930872, 4931390)	0.230277	FALSE		POTRI.005G211500	(14615209, 14615388)	0.2502	TRUE		POTRI.002G222700	(20939680, 20940298)	-0.173076	TRUE		POTRI.004G202800	(21332264, 21332909)	-0.2358	FALSE		POTRI.011G091900	(11144807, 11144848)	0.13373	TRUE		POTRI.006G226400	(23796866, 23796999)	-0.321449	FALSE
POTRI.019G055000	(8491945, 8492020)	-0.216913	TRUE		POTRI.T091700	(3326, 3464)	-0.177208	TRUE		POTRI.010G105900	(12596272, 12596427)	0.229821	FALSE		POTRI.003G073500	(4182921, 4183117)	0.250021	FALSE		POTRI.006G139400	(11681436, 11681606)	-0.177335	TRUE		POTRI.001G158000	(13149547, 13149632)	-0.239532	TRUE		POTRI.001G043700	(3160486, 3160561)	0.133505	FALSE		POTRI.019G128600	(15499262, 15499352)	-0.323106	TRUE
POTRI.010G221600	(20651491, 20651521)	-0.219095	TRUE		POTRI.014G079800	(6377359, 6377434)	-0.177391	TRUE		POTRI.018G083500	(11026601, 11027093)	0.225928	FALSE		POTRI.008G203400	(6552357, 6552489)	0.24962	FALSE		POTRI.001G325100	(32906943, 32907191)	-0.18322	FALSE		POTRI.001G105900	(8427848, 8427938)	-0.249507	TRUE		POTRI.009G014700	(2525202, 2525253)	0.13313	TRUE		POTRI.009G066100	(6654983, 6655348)	-0.327664	TRUE
POTRI.015G097200	(11718656, 11718797)	-0.219148	TRUE		POTRI.004G228400	(23333280, 23333386)	-0.178031	TRUE		POTRI.010G003200	(307558, 307998)	0.222523	FALSE		POTRI.014G052900	(678447, 678462)	0.248085	TRUE		POTRI.006G102800	(7960567, 7960664)	-0.187593	FALSE		POTRI.007G039100	(3121182, 3121591)	-0.25821	FALSE		POTRI.007G086900	(11289821, 11289863)	0.133107	TRUE		POTRI.006G192000	(20677576, 20680192)	-0.335095	FALSE
POTRI.009G044600	(5092239, 5092356)	-0.221249	TRUE		POTRI.010G178600	(17776863, 17776929)	-0.178069	TRUE		POTRI.011G134200	(15858342, 15858926)	0.222393	FALSE		POTRI.009G064800	(23015390, 23015873)	0.247832	FALSE		POTRI.002G254800	(24423372, 24423512)	-0.195766	FALSE		POTRI.002G102500	(7404027, 7404181)	-0.262258	FALSE		POTRI.009G143100	(11362810, 11362919)	0.132768	TRUE		POTRI.010G228700	(21130523, 21131985)	-0.340779	FALSE
POTRI.003G071800	(10044423, 10044513)	-0.221752	FALSE		POTRI.008G114800	(7343801, 7343906)	-0.179266	TRUE		POTRI.010G222700	(20694647, 20694753)	0.222358	TRUE		POTRI.015G143600	(6135343, 6135363)	0.247558	TRUE		POTRI.006G102800	(7960198, 7960281)	-0.217753	FALSE		POTRI.002G102500	(7404640, 7404917)	-0.271695	TRUE		POTRI.018G109500	(13583470, 13583711)	0.132242	TRUE		POTRI.014G126100	(9701955, 9702039)	-0.353861	FALSE
POTRI.014G139900	(10667834, 10667936)	-0.222564	TRUE		POTRI.012G139900	(15410795, 15410920)	-0.179323	TRUE		POTRI.011G068300	(6375954, 6376050)	0.2222	FALSE		POTRI.003G004200	(9373735, 9373786)	0.246429	FALSE		POTRI.001G427500	(45550351, 45550404)	-0.247801	TRUE		POTRI.002G165000	(12456758, 12457101)	-0.278807	FALSE		POTRI.009G065500	(6611067, 6611179)	0.13186	TRUE		POTRI.013G153400	(15672932, 15673162)	-0.362448	TRUE
POTRI.001G390400	(40843839, 40843860)	-0.223881	TRUE		POTRI.013G034800	(2312745, 2312895)	-0.179604	TRUE		POTRI.006G056300	(4100482, 4100738)	0.221713	FALSE		POTRI.012G135000	(11776003, 11776025)	0.246143	TRUE		POTRI.009G048400	(5373742, 5373865)	-0.263128	FALSE		POTRI.009G048400	(5373742, 5373865)	-0.279161	FALSE		POTRI.002G257900	(24655428, 24655558)	0.131651	FALSE		POTRI.006G202200	(21709818, 21710281)	-0.363942	FALSE
POTRI.015G088300	(11089801, 11089883)	-0.235643	TRUE		POTRI.006G093000	(7113149, 7113329)	-0.179674	TRUE		POTRI.010G043500	(7439870, 7440184)	0.220481	TRUE		POTRI.007G008600	(3173035, 3173526)	0.245082	TRUE		POTRI.013G079700	(6935314, 6935406)	-0.279222	FALSE		POTRI.010G234300	(21477527, 21477775)	-0.330991	FALSE		POTRI.008G077300	(4801248, 4801817)	0.131378	TRUE		POTRI.001G301900	(30579102, 30579199)	-0.368745	FALSE
POTRI.006G255000	(25990576, 25990647)	-0.240863	FALSE		POTRI.007G052000	(5169823, 5169946)	-0.180106	TRUE		POTRI.003G138100	(15634743, 15635598)	0.220246	FALSE		POTRI.002G139900	(13731854, 13731978)	0.244836	TRUE		POTRI.014G111800	(8743356, 8743445)	-0.291212	FALSE		POTRI.009G098100	(8779115, 8779208)	-0.342907	TRUE		POTRI.002G094100	(6746955, 6747494)	0.130954	FALSE		POTRI.006G139400	(11682082, 11682305)	-0.371169	FALSE
POTRI.002G101800	(7348006, 7348084)	-0.244914	TRUE		POTRI.014G197600	(18837410, 18837476)	-0.180881	TRUE		POTRI.008G153000	(10395295, 10395869)	0.220199	FALSE		POTRI.001G222200	(18415801, 18417671)	0.243791	FALSE		POTRI.008G183600	(12567177, 12567241)	-0.294073	TRUE		POTRI.018G095200	(12381616, 12381710)	-0.355452	FALSE		POTRI.004G228400	(23333280, 23333386)	0.129422	TRUE		POTRI.018G019800	(1505673, 1505802)	-0.379288	TRUE
POTRI.015G073600	(9809195, 9809267)	-0.247081	TRUE		POTRI.008G087700	(5479595, 5479711)	-0.181696	FALSE		POTRI.018G057200	(6056922, 6057396)	0.220073	FALSE		POTRI.013G073100	(690157, 690316)	0.243533	TRUE		POTRI.001G073100	(5786876, 5786980)	-0.303451	FALSE		POTRI.004G143400	(16702426, 16702923)	-0.361957	FALSE		POTRI.011G136700	(16028595, 16029124)	0.129214	FALSE		POTRI.003G173100	(18243703, 18243786)	-0.380018	FALSE
POTRI.005G162800	(16715934, 16715997)	-0.249847	TRUE		POTRI.009G158600	(12273808, 12273902)	-0.181779	TRUE		POTRI.015G072600	(9686858, 9686964)	0.219083	FALSE		POTRI.013G083400	(21961441, 21961462)	0.243492	FALSE		POTRI.002G222700	(20939315, 20939425)	-0.313972	FALSE		POTRI.010G043800	(7451647, 7451774)	-0.373403	FALSE		POTRI.008G114800	(7343801, 7343906)	0.128525	TRUE		POTRI.011G135900	(15979118, 15980020)	-0.382479	FALSE
POTRI.001G466000	(49938732, 49938821)	-0.250228	TRUE		POTRI.010G119500	(13664725, 13664750)	-0.183334	TRUE		POTRI.006G153000	(13625612, 13626014)	0.217607	TRUE		POTRI.018G129700	(223872, 223999)	0.242453	TRUE		POTRI.009G160300	(12369488, 12369714)	-0.336572	FALSE		POTRI.007G039100	(3121803, 3121929)	-0.390734	FALSE		POTRI.018G015100	(1219691, 1219928)	0.128104	FALSE		POTRI.002G165000	(12456758, 12457101)	-0.397586	FALSE
POTRI.004G017200	(1144333, 1144480)	-0.25422	TRUE		POTRI.007G046900	(4315849, 4315924)	-0.183522	TRUE		POTRI.010G047200	(7859092, 7859664)	0.215921	FALSE		POTRI.014G130900	(490435, 490521)	0.24221	FALSE		POTRI.003G203600	(20474545, 20474631)	-0.341377	FALSE		POTRI.005G236300	(24369991, 24370069)	-0.394476	FALSE		POTRI.014G120300	(9304307, 9304402)	-0.111544	FALSE		POTRI.018G099800	(12790514, 12791552)	-0.404656	FALSE
POTRI.001G320500	(32539922, 32540144)	-0.261779	TRUE		POTRI.012G039000	(3452109, 3452212)	-0.184244	TRUE		POTRI.005G247400	(25116270, 25116760)	0.214598	FALSE		POTRI.015G069200	(8042493, 8042557)	0.24176	FALSE		POTRI.002G071500	(4939271, 4939364)	-0.35129	FALSE		POTRI.009G082300	(7793958, 7794044)	-0.399097	FALSE		POTRI.018G074300	(9793180, 9793279)	-0.112066	FALSE		POTRI.014G096200	(7528219, 7528333)	-0.416937	FALSE
POTRI.005G211500	(22540071, 22540323)	-0.266278	TRUE		POTRI.005G232700	(24103041, 24103155)	-0.185826	TRUE		POTRI.012G006400	(556325, 556458)	0.213913	TRUE		POTRI.016G113600	(9670603, 9670761)	0.24097	FALSE		POTRI.006G062900	(4612192, 4612379)	-0.355133	FALSE		POTRI.001G073100	(5786876, 5786980)	-0.401118	FALSE		POTRI.003G044200	(5902581, 5903388)	-0.112562	TRUE		POTRI.003G072700	(10155823, 10156858)	-0.420869	FALSE
POTRI.014G114700	(8940865, 8940925)	-0.27565	TRUE		POTRI.006G227600	(23893891, 23893939)	-0.186041	TRUE		POTRI.004G155300	(17655868, 17656119)	0.213134	FALSE		POTRI.011G129400	(10319854, 10320295)	0.240592	FALSE		POTRI.002G199800	(16060572, 16060681)	-0.358451	FALSE		POTRI.014G014900	(1473571, 1473736)	-0.409538	FALSE		POTRI.009G170700	(12944280, 12944357)	-0.112567	TRUE		POTRI.001G057300	(4345352, 4345879)	-0.430093	TRUE
POTRI.004G158400	(17994588, 17994618)	-0.27576	TRUE		POTRI.006G200300	(21552923, 21553286)	-0.186363	TRUE		POTRI.017G059400	(5461585, 5462095)	0.212417	FALSE		POTRI.006G044600	(331720, 332539)	0.23967	FALSE		POTRI.004G133400	(15338331, 15338421)	-0.364233	FALSE		POTRI.002G092700	(6617812, 6617915)	-0.411063	FALSE		POTRI.010G090800	(11435499, 11435557)	-0.113004	TRUE		POTRI.004G135300	(15544953, 15545335)	-0.433019	FALSE
POTRI.003G073500	(10230600, 10230682)	-0.279945	TRUE		POTRI.019G079300	(11302005, 11302194)	-0.186567	TRUE		POTRI.008G073300	(4552124, 4552320)	0.211527	FALSE		POTRI.014G170600	(1970273, 1971220)	0.238096	FALSE		POTRI.011G151500	(16994133, 16994247)	-0.371092	FALSE		POTRI.002G102500	(7404311, 7404534)	-0.411969	FALSE		POTRI.010G137300	(15039507, 15039601)	-0.113729	FALSE		POTRI.010G132400	(14721356, 14721480)	-0.437995	FALSE
POTRI.018G109100	(13543924, 13544056)	-0.283064	FALSE		POTRI.019G042700	(4976973, 4977021)	-0.187024	TRUE		POTRI.005G162800	(16712144, 16713202)	0.210992	TRUE		POTRI.010G188200	(4051718, 4051814)	-0.191584	FALSE		POTRI.T048400	(94702, 94844)	-0.375691	FALSE		POTRI.008G111200	(7097549, 7097662)	-0.41269	FALSE		POTRI.001G357100	(36587294, 36587391)	-0.114434	TRUE		POTRI.009G066100	(6653890, 6653989)	-0.450139	FALSE
POTRI.006G173600	(18359015, 18359150)	-0.288186	TRUE		POTRI.003G223200	(21725399, 21725743)	-0.188343	FALSE		POTRI.001G121400	(9811192, 9811579)	0.210745	TRUE		POTRI.013G010900	(10380724, 10381782)	-0.19851	FALSE		POTRI.003G125700	(14675886, 14675968)	-0.378568	FALSE		POTRI.008G085000	(5339277, 5339495)	-0.412826	FALSE		POTRI.002G124300	(9339443, 9339583)	-0.114657	TRUE		POTRI.001G296500	(30078799, 30078898)	-0.45131	FALSE
POTRI.014G025400	(2183167, 2183215)	-0.288633	TRUE		POTRI.012G017200	(1620347, 1620431)	-0.188719	TRUE		POTRI.007G107200	(13106377, 13106739)	0.210141	FALSE		POTRI.004G211900	(10230600, 10230682)	-0.200612	TRUE		POTRI.001G271700	(27917554, 27917632)	-0.383237	TRUE		POTRI.005G201200	(21670527, 21670616)	-0.423815	FALSE		POTRI.001G403700	(42493694, 42493724)	-0.11542	TRUE		POTRI.006G226400	(23796658, 23796778)	-0.465863	FALSE
POTRI.001G170500	(14440250, 14440361)	-0.289839	FALSE		POTRI.002G026100	(1678853, 1679009)	-0.189031	TRUE		POTRI.006G136700	(11289037, 11289118)	0.208725	FALSE		POTRI.002G241800	(22540071, 22540323)	-0.201915	TRUE		POTRI.017G152900	(15936111, 15936206)	-0.400821	FALSE		POTRI.001G092900	(7327180, 7327286)	-0.425626	FALSE		POTRI.009G046700	(5226887, 5226998)	-0.11561	TRUE		POTRI.003G138600	(15657720, 15657999)	-0.471792	FALSE
POTRI.009G116400	(9835152, 9835260)	-0.290183	FALSE		POTRI.006G147800	(12709999, 12710177)	-0.189386	TRUE		POTRI.016G062500	(4392614, 4393242)	-0.166508	FALSE		POTRI.006G002900	(3832187, 3832253)	-0.20643	TRUE		POTRI.001G064100	(5050703, 5050782)	-0.41118	FALSE		POTRI.002G092700	(6619236, 6619332)	-0.435963	FALSE		POTRI.006G152800	(13609810, 13609882)	-0.118063	TRUE		POTRI.001G325100	(32906561, 32906671)	-0.473345	FALSE
POTRI.006G140700	(11829408, 11829498)	-0.296398	FALSE		POTRI.011G068300	(6375954, 6376050)	-0.189399	FALSE		POTRI.006G281200	(27900529, 27900630)	-0.170002	TRUE		POTRI.002G009000	(12368039, 12368096)	-0.22218	TRUE		POTRI.013G079700	(6934943, 6935010)	-0.439607	TRUE		POTRI.002G081400	(5668653, 5668749)	-0.43734	FALSE		POTRI.017G084500	(10163960, 10164104)	-0.119909	FALSE		POTRI.006G226400	(23797332, 23797444)	-0.482743	FALSE
POTRI.003G141900	(15863043, 15863121)	-0.296823	TRUE		POTRI.014G112600	(8820068, 8820194)	-0.189816	TRUE		POTRI.002G193400	(15448025, 15448182)	-0.174809	FALSE		POTRI.011G080700	(3736321, 3736607)	-0.226426	FALSE		POTRI.009G160300	(12373714, 12373791)	-0.444636	FALSE		POTRI.002G090000	(6411483, 6411585)	-0.451865	FALSE		POTRI.005G242700	(24844953, 24844978)	-0.119942	TRUE		POTRI.010G178000	(17728788, 17728930)	-0.491846	FALSE
POTRI.018G050300	(5169806, 5169930)	-0.300131	FALSE		POTRI.002G105000	(7623874, 7623967)	-0.190078	TRUE		POTRI.001G375700	(39064853, 39065148)	-0.177169	TRUE		POTRI.009G108200	(24473888, 24473980)	-0.227401	TRUE		POTRI.014G119000	(9234891, 9234924)	-0.493517	TRUE		POTRI.008G111200	(7097207, 7097357)	-0.458649	FALSE		POTRI.006G015000	(1014950, 1014998)	-0.121252	TRUE		POTRI.016G063200	(4448258, 4448307)	-0.497447	TRUE
POTRI.001G088800	(7027135, 7027251)	-0.30079	TRUE		POTRI.006G106500	(8239896, 8239947)	-0.190768	TRUE		POTRI.001G047900	(3543707, 3543854)	-0.178401	TRUE		POTRI.002G059800	(25797120, 25797572)	-0.230563	FALSE							POTRI.007G003100	(219486, 219530)	-0.458706	FALSE		POTRI.011G109900	(13426078, 13426156)	-0.122701	TRUE		POTRI.009G160300	(12369488, 12369714)	-0.504946	FALSE
POTRI.001G235500	(24729087, 24729153)	-0.30297	TRUE		POTRI.008G099300	(6234986, 6235499)	-0.190906	FALSE		POTRI.002G069800	(4774632, 4774756)	-0.180342	TRUE		POTRI.012G071600	(4634103, 4634197)	-0.257002	TRUE							POTRI.002G108500	(7999101, 7999184)	-0.460129	TRUE		POTRI.016G002100	(106132, 106168)	-0.122954	TRUE		POTRI.002G257800	(24647848, 24648752)	-0.506673	FALSE
POTRI.008G085600	(5371848, 5372040)	-0.312182	TRUE		POTRI.019G120900	(14875901, 14876008)	-0.191218	TRUE		POTRI.005G221100	(23274180, 23274340)	-0.186549	TRUE		POTRI.015G122400	(21922296, 21922385)	-0.278105	TRUE							POTRI.002G081400	(5669112, 5669216)	-0.462158	FALSE		POTRI.013G067400	(5392327, 5392450)	-0.123236	TRUE		POTRI.016G043600	(2721578, 2722041)	-0.508015	FALSE
POTRI.015G096900	(11705808, 11705822)	-0.321207	FALSE		POTRI.001G026500	(1945674, 1945726)	-0.192223	FALSE		POTRI.008G200200	(14050476, 14050599)	-0.190187	TRUE		POTRI.002G138900	(14848888, 14850601)	-0.287181	FALSE							POTRI.001G121100	(9758387, 9758485)	-0.482476	FALSE		POTRI.014G081100	(6459527, 6459637)	-0.124389	TRUE		POTRI.001G167700	(14111661, 14111790)	-0.520561	FALSE
POTRI.005G248100	(25162911, 25163023)	-0.324609	FALSE		POTRI.011G003300	(231385, 231415)	-0.192501	TRUE		POTRI.012G019100	(1750815, 1750996)	-0.190477	TRUE		POTRI.001G246900	(9621517, 9621680)	-0.34222	FALSE							POTRI.009G082300	(7791436, 7791537)	-0.485989	FALSE		POTRI.006G121200	(9654747, 9654833)	-0.124922	TRUE		POTRI.001G158000	(13149547, 13149632)	-0.52347	TRUE
POTRI.004G048300	(3736321, 3736607)	-0.339238	FALSE		POTRI.002G254700	(24411141, 24411230)	-0.193173	TRUE		POTRI.001G275400	(28186031, 28186130)	-0.20598	TRUE		POTRI.006G131400	(15130270, 15132751)	-0.412378	FALSE							POTRI.001G092900	(7327415, 7327675)	-0.510409	FALSE		POTRI.008G128800	(8395145, 8395174)	-0.125417	FALSE		POTRI.015G105100	(12303872, 12303947)	-0.527709	FALSE
POTRI.006G144000	(12203402, 12203471)	-0.347977	TRUE		POTRI.010G154000	(16165568, 16166008)	-0.19417	TRUE		POTRI.005G123500	(9621517, 9621680)	-0.209142	FALSE		POTRI.005G005800	(10771018, 10771099)	-0.534013	TRUE							POTRI.013G013800	(891758, 891877)	-0.511206	FALSE		POTRI.008G087700	(5479237, 5479290)	-0.127762	TRUE		POTRI.006G226500	(23808939, 23809072)	-0.528534	FALSE
POTRI.009G027300	(3831770, 3831877)	-0.348625	FALSE		POTRI.001G235500	(24728684, 24728957)	-0.194381	TRUE		POTRI.001G357800	(36703564, 36703654)	-0.211299	FALSE		POTRI.003G108800	(2139033, 2139354)	-0.543864	FALSE							POTRI.017G108900	(12509680, 12509768)	-0.527165	FALSE		POTRI.005G196400	(21289108, 21289188)	-0.129134	TRUE		POTRI.009G015400	(2616385, 2616489)	-0.52899	FALSE
POTRI.005G211500	(22539188, 22539215)	-0.367383	TRUE		POTRI.001G086400	(6824369, 6824471)	-0.19468	TRUE		POTRI.001G248100	(25797120, 25797572)	-0.211544	FALSE		POTRI.008G046800	(20677576, 20680192)	-0.668871	FALSE							POTRI.002G257800	(24647848, 24648752)	-0.527718	FALSE		POTRI.009G044600	(5092239, 5092356)	-0.129496	TRUE		POTRI.010G170000	(17184509, 17184839)	-0.535295	FALSE
POTRI.001G235500	(24728684, 24728957)	-0.384719	TRUE		POTRI.006G216900	(22958567, 22958646)	-0.19524	TRUE		POTRI.015G009200	(601985, 602167)	-0.214389	TRUE		POTRI.014G087900	(13260751, 13260823)	-0.702302	TRUE							POTRI.004G143400	(16702172, 16702329)	-0.534198	FALSE		POTRI.006G255000	(25990576, 25990647)	-0.130525	FALSE		POTRI.004G143400	(16702172, 16702329)	-0.536893	FALSE
POTRI.006G139400	(11681664, 11681771)	-0.396605	TRUE		POTRI.007G008600	(678557, 678567)	-0.195856	TRUE		POTRI.002G242900	(23522358, 23522507)	-0.214689	TRUE		POTRI.008G035600	(23437964, 23438050)	-0.710128	FALSE							POTRI.017G028900	(2557127, 2557181)	-0.544604	FALSE		POTRI.008G154600	(10474493, 10474586)	-0.130982	TRUE		POTRI.009G066100	(6654589, 6654799)	-0.539485	FALSE
POTRI.015G047900	(4919022, 4919334)	-0.398981	FALSE		POTRI.008G200900	(14139259, 14139325)	-0.198283	TRUE		POTRI.002G188700	(14850851, 14850935)	-0.217172	TRUE												POTRI.003G083900	(11145814, 11145971)	-0.558813	FALSE		POTRI.014G114700	(8940865, 8940925)	-0.131702	TRUE		POTRI.005G119200	(9242609, 9242882)	-0.54443	FALSE
POTRI.016G113600	(11773328, 11773388)	-0.401131	FALSE		POTRI.010G026200	(3692835, 3692865)	-0.200597	TRUE		POTRI.018G083200	(11007215, 11007379)	-0.218974	FALSE												POTRI.003G183200	(18968547, 18968674)	-0.563316	FALSE		POTRI.002G165000	(12456758, 12457101)	-0.133389	FALSE		POTRI.003G108800	(13260751, 13260823)	-0.545957	TRUE
POTRI.006G246300	(25375482, 25375581)	-0.412839	TRUE		POTRI.002G026800	(1727707, 1727732)	-0.20224	TRUE		POTRI.008G139700	(9322751, 9322801)	-0.219563	TRUE												POTRI.003G154300	(16753739, 16753789)	-0.640026	TRUE		POTRI.009G166900	(12716643, 12716739)	-0.133688	FALSE		POTRI.011G139600	(16184887, 16184946)	-0.549342	FALSE
POTRI.005G257900	(25733723, 25734221)	-0.429256	TRUE		POTRI.016G132000	(13530990, 13531083)	-0.202713	TRUE		POTRI.012G085700	(11289035, 11289148)	-0.224441	TRUE												POTRI.001G041900	(3053346, 3054887)	-0.722364	FALSE		POTRI.016G002100	(105867, 105930)	-0.135239	TRUE		POTRI.005G020300	(1578121, 1578223)	-0.556205	FALSE
POTRI.005G242700	(24844953, 24844978)	-0.44157	TRUE		POTRI.002G244800	(23659874, 23659946)	-0.203269	TRUE		POTRI.013G049100	(3581668, 3581750)	-0.238843	TRUE																	POTRI.019G025600	(2916682, 2916784)	-0.135833	TRUE		POTRI.010G107300	(12710468, 12710591)	-0.559767	FALSE
POTRI.009G027300	(3832187, 3832253)	-0.473083	TRUE		POTRI.001G033200	(2420343, 2420433)	-0.203422	TRUE		POTRI.006G235200	(24473888, 24473980)	-0.248265	TRUE																	POTRI.003G071800	(10044423, 10044513)	-0.140416	FALSE		POTRI.012G007500	(611853, 611939)	-0.56709	TRUE
POTRI.012G024800	(2139033, 2139354)	-0.51547	FALSE		POTRI.006G123200	(9858406, 9858562)	-0.2044	TRUE		POTRI.013G065600	(5026997, 5027099)	-0.25648	FALSE																	POTRI.011G139600	(16183721, 16183811)	-0.142888	TRUE		POTRI.009G098100	(8779115, 8779208)	-0.577531	TRUE
POTRI.004G004600	(304142, 304225)	-0.518953	FALSE		POTRI.003G173100	(18243703, 18243786)	-0.204536	FALSE		POTRI.002G112400	(8389884, 8390267)	-0.26287	FALSE																	POTRI.001G034200	(2472904, 2472955)	-0.144088	TRUE		POTRI.001G325100	(32906943, 32907191)	-0.58858	FALSE
POTRI.004G106800	(9400940, 9401092)	-0.518968	FALSE		POTRI.001G157800	(13130410, 13130503)	-0.20538	TRUE		POTRI.003G223200	(21725399, 21725743)	-0.278958	FALSE																	POTRI.003G141900	(15863043, 15863121)	-0.147364	TRUE		POTRI.002G081000	(5634894, 5634987)	-0.590568	FALSE
POTRI.006G021600	(1518028, 1518241)	-0.527537	TRUE		POTRI.002G221500	(20858395, 20858531)	-0.206081	TRUE		POTRI.002G068200	(4634103, 4634197)	-0.282891	TRUE																	POTRI.005G211500	(22539188, 22539215)	-0.147506	TRUE		POTRI.006G226500	(23809405, 23809517)	-0.593424	FALSE
POTRI.006G021600	(1518392, 1518878)	-0.534334	FALSE		POTRI.014G017500	(1688522, 1688577)	-0.207308	TRUE		POTRI.005G257900	(25733723, 25734221)	-0.283829	TRUE																	POTRI.002G009000	(491313, 491407)	-0.152881	FALSE		POTRI.014G162900	(12852564, 12852581)	-0.597739	FALSE
POTRI.009G135200	(10908698, 10909734)	-0.574915	FALSE		POTRI.019G054200	(8343902, 8343981)	-0.210415	TRUE		POTRI.001G118700	(9525804, 9525846)	-0.291765	TRUE																	POTRI.002G204400	(16713190, 16713232)	-0.153701	TRUE		POTRI.016G043600	(2722367, 2722481)	-0.602029	TRUE
POTRI.006G139400	(11681436, 11681606)	-0.578001	TRUE		POTRI.013G105900	(11950653, 11950863)	-0.210471	TRUE		POTRI.001G055300	(4191604, 4191625)	-0.327908	TRUE																	POTRI.005G162800	(16715934, 16715997)	-0.154444	TRUE		POTRI.006G062900	(4612192, 4612379)	-0.616311	FALSE
POTRI.010G228700	(21130523, 21131985)	-0.635598	FALSE		POTRI.014G000500	(56270, 56360)	-0.210812	TRUE		POTRI.010G157300	(16415313, 16415328)	-0.340465	FALSE																	POTRI.005G257900	(25733723, 25734221)	-0.156945	TRUE		POTRI.T035300	(269781, 269871)	-0.635028	TRUE
POTRI.006G192000	(20680426, 20680512)	-0.655341	FALSE		POTRI.001G375700	(39067718, 39067804)	-0.210923	FALSE		POTRI.006G197000	(21260140, 21260750)	-0.342399	FALSE																	POTRI.005G211500	(22540071, 22540323)	-0.163395	TRUE		POTRI.012G007500	(612365, 612504)	-0.647801	FALSE
POTRI.004G202100	(21294950, 21295130)	-0.708595	FALSE		POTRI.003G132000	(15143206, 15143286)	-0.211904	TRUE		POTRI.001G471500	(50288862, 50288959)	-0.364801	TRUE																	POTRI.001G088800	(7027135, 7027251)	-0.165701	TRUE		POTRI.009G048400	(5373742, 5373865)	-0.648586	FALSE
					POTRI.007G147100	(15589478, 15589563)	-0.213081	TRUE		POTRI.005G020400	(1588196, 1588346)	-0.381929	TRUE																	POTRI.002G152100	(11493993, 11494047)	-0.166343	TRUE		POTRI.012G105300	(12929320, 12929356)	-0.669153	FALSE
					POTRI.013G073200	(6159818, 6159905)	-0.213672	TRUE		POTRI.012G024800	(2139033, 2139354)	-0.389066	FALSE																	POTRI.004G004600	(304142, 304225)	-0.167221	FALSE		POTRI.002G102500	(7404311, 7404534)	-0.684207	FALSE
					POTRI.008G171600	(11718501, 11718614)	-0.214536	TRUE		POTRI.010G234300	(21477527, 21477775)	-0.455401	FALSE																	POTRI.008G176900	(12072023, 12072107)	-0.16825	TRUE		POTRI.003G141900	(15861843, 15861977)	-0.691227	TRUE
					POTRI.014G133000	(10144605, 10144647)	-0.214828	TRUE		POTRI.019G074800	(10901542, 10901766)	-0.493782	FALSE																	POTRI.008G151700	(10289023, 10289522)	-0.169198	FALSE		POTRI.002G102500	(7403788, 7403954)	-0.706886	TRUE
					POTRI.002G098000	(7050848, 7050937)	-0.215221	TRUE		POTRI.007G014300	(1068294, 1068396)	-0.52442	TRUE																	POTRI.006G140700	(11829408, 11829498)	-0.174868	FALSE		POTRI.012G105300	(12929479, 12929606)	-0.721403	TRUE
					POTRI.005G211000	(22493579, 22493789)	-0.218577	FALSE		POTRI.002G081400	(5668653, 5668749)	-0.623585	FALSE																	POTRI.012G071600	(9674076, 9674171)	-0.175624	TRUE		POTRI.016G043600	(2722526, 2722747)	-0.723811	FALSE
					POTRI.009G073600	(7198230, 7198332)	-0.219444	FALSE		POTRI.016G110400	(11289511, 11289658)	-0.666194	FALSE																	POTRI.009G149200	(11764284, 11764393)	-0.175936	FALSE		POTRI.002G102500	(7404027, 7404181)	-0.736733	FALSE
					POTRI.014G119100	(9243020, 9243096)	-0.220644	TRUE		POTRI.003G178000	(18588749, 18588853)	-0.672011	TRUE																	POTRI.015G069000	(9358630, 9358901)	-0.178059	FALSE		POTRI.002G090000	(6411483, 6411585)	-0.768302	FALSE
					POTRI.017G120300	(13424942, 13424993)	-0.220991	TRUE																						POTRI.008G099300	(6234986, 6235499)	-0.17833	FALSE		POTRI.004G135300	(15545706, 15546219)	-0.849391	FALSE
					POTRI.010G106800	(12667936, 12668063)	-0.221329	TRUE																						POTRI.003G173100	(18243703, 18243786)	-0.186596	FALSE		POTRI.017G108900	(12509680, 12509768)	-0.859338	FALSE
					POTRI.007G063000	(7808996, 7809023)	-0.22202	TRUE																						POTRI.012G071900	(9740446, 9740494)	-0.191461	FALSE		POTRI.002G102500	(7404640, 7404917)	-0.86159	TRUE
					POTRI.009G170700	(12944280, 12944357)	-0.222914	TRUE																						POTRI.002G073800	(5107120, 5107389)	-0.199016	FALSE
					POTRI.018G050900	(5259940, 5260109)	-0.223416	TRUE																						POTRI.008G085600	(5371848, 5372040)	-0.203203	TRUE
					POTRI.004G103800	(9119208, 9119314)	-0.223989	TRUE																						POTRI.006G139400	(11681436, 11681606)	-0.206346	TRUE
					POTRI.001G068100	(5429922, 5430023)	-0.224428	TRUE																						POTRI.001G320500	(32539922, 32540144)	-0.217652	TRUE
					POTRI.005G206800	(22126711, 22126770)	-0.226906	TRUE																						POTRI.016G113600	(11773328, 11773388)	-0.227972	FALSE
					POTRI.001G358500	(36829335, 36829377)	-0.230216	TRUE																						POTRI.016G069700	(5051011, 5051159)	-0.232838	TRUE
					POTRI.009G115400	(9761426, 9761430)	-0.231422	TRUE																						POTRI.014G017500	(1688803, 1688893)	-0.237073	TRUE
					POTRI.017G065800	(6366771, 6366884)	-0.231903	TRUE																						POTRI.001G403600	(42488281, 42488460)	-0.237493	FALSE
					POTRI.001G418500	(44337252, 44337403)	-0.235796	TRUE																						POTRI.006G139400	(11681664, 11681771)	-0.244682	TRUE
					POTRI.002G091300	(6499705, 6499810)	-0.236416	TRUE																						POTRI.003G090000	(11713589, 11713610)	-0.258912	FALSE
					POTRI.006G095600	(7286525, 7286582)	-0.238575	TRUE																						POTRI.003G141900	(15861423, 15861539)	-0.26302	FALSE
					POTRI.010G174800	(17531585, 17531745)	-0.242758	TRUE																						POTRI.013G018700	(1215404, 1215467)	-0.274587	TRUE
					POTRI.017G126700	(13861772, 13861803)	-0.242905	TRUE																						POTRI.003G141900	(15861650, 15861666)	-0.280057	FALSE
					POTRI.016G024700	(1392818, 1393720)	-0.243242	FALSE																						POTRI.001G376400	(39226012, 39226041)	-0.312391	TRUE
					POTRI.006G139400	(11681664, 11681771)	-0.244509	TRUE																						POTRI.014G162900	(12852564, 12852581)	-0.313423	FALSE
					POTRI.005G190000	(20733823, 20733982)	-0.246155	TRUE																						POTRI.002G102500	(7403788, 7403954)	-0.317632	TRUE
					POTRI.010G198400	(19090023, 19090122)	-0.246354	TRUE																						POTRI.018G095200	(12381904, 12381989)	-0.317891	FALSE
					POTRI.003G148700	(16354854, 16354953)	-0.246551	TRUE																						POTRI.006G192000	(20677576, 20680192)	-0.346758	FALSE
					POTRI.009G116400	(9835152, 9835260)	-0.247864	FALSE																						POTRI.004G135300	(15544953, 15545335)	-0.363324	FALSE
					POTRI.005G193400	(21074121, 21074210)	-0.247969	TRUE																						POTRI.004G184300	(20046137, 20046294)	-0.39171	FALSE
					POTRI.004G143200	(16672130, 16672238)	-0.248262	TRUE																						POTRI.011G043800	(3722920, 3723519)	-0.417167	FALSE
					POTRI.005G211400	(22533070, 22533826)	-0.250519	TRUE																						POTRI.007G036800	(2852839, 2852852)	-0.426165	FALSE
					POTRI.018G083700	(11059182, 11059351)	-0.250668	TRUE																						POTRI.001G064100	(5050703, 5050782)	-0.453102	FALSE
					POTRI.018G072700	(9474845, 9474881)	-0.252214	TRUE																						POTRI.004G178600	(19617409, 19617426)	-0.459774	FALSE
					POTRI.003G207200	(20790642, 20790715)	-0.253582	TRUE																						POTRI.014G064800	(5225645, 5225669)	-0.464811	TRUE
					POTRI.016G131900	(13517110, 13517218)	-0.255159	TRUE																						POTRI.008G023500	(1218389, 1218428)	-0.47704	FALSE
					POTRI.002G152100	(11493712, 11493790)	-0.256054	TRUE																						POTRI.002G102500	(7404640, 7404917)	-0.524867	TRUE
					POTRI.005G091400	(6802075, 6802096)	-0.256235	TRUE
					POTRI.010G088200	(11221196, 11221558)	-0.256664	FALSE
					POTRI.003G195300	(19845065, 19845146)	-0.257483	TRUE
					POTRI.014G019500	(1783351, 1783474)	-0.257933	TRUE
					POTRI.013G017600	(1149473, 1149562)	-0.25875	FALSE
					POTRI.001G088800	(7026906, 7027024)	-0.258879	FALSE
					POTRI.003G083300	(11087697, 11087787)	-0.260562	TRUE
					POTRI.003G073500	(10228680, 10228767)	-0.260844	TRUE
					POTRI.001G154600	(12777795, 12777870)	-0.261129	TRUE
					POTRI.016G002100	(106132, 106168)	-0.261301	TRUE
					POTRI.012G083200	(11026358, 11026433)	-0.2614	TRUE
					POTRI.006G021200	(1497816, 1497924)	-0.263529	TRUE
					POTRI.015G063600	(8771376, 8771406)	-0.264179	TRUE
					POTRI.009G051100	(5574257, 5574394)	-0.265257	FALSE
					POTRI.008G128800	(8395145, 8395174)	-0.265298	FALSE
					POTRI.005G209800	(22362061, 22362160)	-0.270817	TRUE
					POTRI.004G236100	(24177010, 24177321)	-0.27275	FALSE
					POTRI.015G091400	(11342063, 11342084)	-0.276387	FALSE
					POTRI.004G089800	(7649717, 7649886)	-0.282462	TRUE
					POTRI.013G073100	(6135343, 6135363)	-0.282507	TRUE
					POTRI.008G004300	(243366, 243489)	-0.285721	TRUE
					POTRI.003G181400	(18842283, 18842516)	-0.28605	FALSE
					POTRI.011G067600	(6315411, 6315680)	-0.28646	FALSE
					POTRI.005G257000	(25669789, 25669864)	-0.287169	TRUE
					POTRI.017G000300	(12355, 12731)	-0.289915	FALSE
					POTRI.018G026400	(2103656, 2103758)	-0.2983	TRUE
					POTRI.005G084900	(6309984, 6310182)	-0.301972	TRUE
					POTRI.005G167400	(17667330, 17667426)	-0.302001	FALSE
					POTRI.007G104000	(12860068, 12860140)	-0.302834	TRUE
					POTRI.007G014300	(1068294, 1068396)	-0.304932	TRUE
					POTRI.009G138900	(11115893, 11116174)	-0.305232	FALSE
					POTRI.002G260100	(24903368, 24903462)	-0.305413	TRUE
					POTRI.005G065200	(4705291, 4705429)	-0.306355	TRUE
					POTRI.001G088800	(7027135, 7027251)	-0.309348	TRUE
					POTRI.007G086800	(11286381, 11286456)	-0.310495	TRUE
					POTRI.005G167400	(17666531, 17667116)	-0.31083	FALSE
					POTRI.006G136700	(11288094, 11288183)	-0.315401	FALSE
					POTRI.007G086900	(11289821, 11289863)	-0.321825	TRUE
					POTRI.002G016200	(936127, 936803)	-0.321983	FALSE
					POTRI.008G094700	(5937962, 5938154)	-0.322639	TRUE
					POTRI.T026600	(207849, 207890)	-0.33314	FALSE
					POTRI.006G045500	(3224227, 3224380)	-0.336887	FALSE
					POTRI.001G190800	(17187870, 17187979)	-0.346626	TRUE
					POTRI.009G051100	(5574112, 5574194)	-0.351085	FALSE
					POTRI.015G090900	(11295531, 11295556)	-0.354113	TRUE
					POTRI.017G120300	(13424885, 13424918)	-0.354802	TRUE
					POTRI.005G257900	(25733723, 25734221)	-0.367304	TRUE
					POTRI.005G248100	(25162911, 25163023)	-0.368081	FALSE
					POTRI.008G002100	(95095, 95273)	-0.375566	FALSE
					POTRI.004G236100	(24176467, 24176733)	-0.377013	FALSE
					POTRI.006G044600	(3173916, 3174033)	-0.377857	TRUE
					POTRI.003G141900	(15861423, 15861539)	-0.38438	FALSE
					POTRI.014G162000	(12764568, 12764833)	-0.395033	FALSE
					POTRI.016G113600	(11773328, 11773388)	-0.409004	FALSE
					POTRI.002G120400	(9029427, 9029522)	-0.418504	TRUE
					POTRI.014G166200	(13181499, 13181757)	-0.419236	TRUE
					POTRI.008G151700	(10289023, 10289522)	-0.424013	FALSE
					POTRI.018G013800	(1069245, 1069333)	-0.445431	FALSE
					POTRI.010G126800	(14265466, 14268279)	-0.447569	FALSE
					POTRI.014G080000	(6395349, 6395440)	-0.457243	TRUE
					POTRI.006G130300	(10675895, 10676275)	-0.460901	TRUE
					POTRI.009G027800	(3869602, 3869980)	-0.461154	FALSE
					POTRI.004G106800	(9400940, 9401092)	-0.494933	FALSE
					POTRI.001G347000	(35301528, 35301568)	-0.500404	FALSE
					POTRI.005G235700	(24321864, 24321950)	-0.508978	FALSE
					POTRI.001G172400	(14610379, 14610772)	-0.509521	TRUE
					POTRI.002G231900	(22426848, 22427331)	-0.510852	FALSE
					POTRI.014G080000	(6395861, 6395981)	-0.515394	FALSE
					POTRI.010G245200	(22019948, 22020039)	-0.520602	FALSE
					POTRI.009G160300	(12369488, 12369714)	-0.55689	FALSE
					POTRI.018G099800	(12790514, 12791552)	-0.557725	FALSE
					POTRI.007G100600	(12627324, 12627415)	-0.60739	FALSE
					POTRI.004G189900	(20483972, 20484065)	-0.615373	FALSE
					POTRI.009G135200	(10908698, 10909734)	-0.628526	FALSE
					POTRI.016G131800	(13503795, 13504022)	-0.660911	FALSE
					POTRI.017G106900	(12398437, 12398487)	-0.673697	FALSE
					POTRI.004G106800	(9401794, 9401881)	-0.689102	FALSE
					POTRI.003G159200	(17104604, 17104696)	-0.702781	FALSE
