# Supplementary material for: Abiotic Stresses Modulate Landscape of Poplar Transcriptome via Alternative Splicing, Differential Intron Retention, and Isoform Ratio Switching
Source: Front Plant Sci. 2018 Feb 12;9:5. doi: 10.3389/fpls.2018.00005 (PMC5816337; doi:10.3389/fpls.2018.00005)
Supplement: Supplementary file 1 [file Data_Sheet_1.zip › Supplementary file 1-16/Supplementary file 7.xlsx]

## Sheet: DIRs-associated_Genes
Leaf-st-drought 195/174* (DIRs/Genes)	Leaf-pr-drought 178/170 (DIRs/Genes)	Leaf-st-salt 134/112 (DIRs/Genes)	Leaf-pr-salt 117/104 (DIRs/Genes)	Leaf-st-heat 116/103 (DIRs/Genes)	Leaf-pr-heat 110/101 (DIRs/Genes)	Leaf-st-cold 117/110(DIRs/Genes)	Leaf-pr-cold 140/130 (DIRs/Genes)	Root-st-drought 172/171 (DIRs/Genes)	Root-pr-drought 137/123 (DIRs/Genes)	Root-st-salt 166/165 (DIRs/Genes)	Root-pr-salt 161/161 (DIRs/Genes)	Root-st-heat 150/141 (DIRs/Genes)	Root-pr-heat 167/156 (DIRs/Genes)	Root-st-cold 213/208 (DIRs/Genes)	Root-pr-cold 154/152 (DIRs/Genes)	Xylem-st-drought 203/173 (DIRs/Genes)	Xylem-pr-drought 218/179 (DIRs/Genes)	Xylem-st-salt 249/228 (DIRs/Genes)	Xylem-pr-salt 221/172 (DIRs/Genes)	Xylem-st-heat 222/196 (DIRs/Genes)	Xylem-pr-heat 190/158 (DIRs/Genes)	Xylem-st-cold 244/227 (DIRs/Genes)	Xylem-pr-cold 313/294 (DIRs/Genes)
POTRI.002G221400	POTRI.010G150700	POTRI.004G085400	POTRI.008G151200	POTRI.006G025200	POTRI.014G072000	POTRI.011G142200	POTRI.001G034700	POTRI.010G182200	POTRI.001G455000	POTRI.010G182200	POTRI.010G182200	POTRI.016G089500	POTRI.008G008200	POTRI.010G108800	POTRI.010G182200	POTRI.006G102800	POTRI.002G059000	POTRI.010G067100	POTRI.010G067100	POTRI.001G036900	POTRI.003G015300	POTRI.018G070700	POTRI.002G201500
POTRI.008G151200	POTRI.014G070700	POTRI.014G159000	POTRI.006G219100	POTRI.006G231800	POTRI.002G055700	POTRI.010G150800	POTRI.001G102100	POTRI.004G212100	POTRI.001G102100	POTRI.007G043800	POTRI.004G212100	POTRI.001G077400	POTRI.002G014700	POTRI.003G045500	POTRI.006G190000	POTRI.T059900	POTRI.016G032400	POTRI.019G127800	POTRI.016G032400	POTRI.018G070700	POTRI.007G017100	POTRI.010G067100	POTRI.015G096900
POTRI.009G162100	POTRI.003G079500	POTRI.001G081500	POTRI.014G159000	POTRI.014G159000	POTRI.007G023800	POTRI.001G081500	POTRI.T083600	POTRI.007G043800	POTRI.006G231800	POTRI.004G155300	POTRI.007G043800	POTRI.008G133600	POTRI.006G102800	POTRI.006G259400	POTRI.007G043800	POTRI.018G099800	POTRI.002G102500	POTRI.018G099800	POTRI.002G102500	POTRI.001G304800	POTRI.002G059000	POTRI.015G096900	POTRI.001G102100
POTRI.018G102500	POTRI.019G127800	POTRI.007G023800	POTRI.017G049000	POTRI.002G055700	POTRI.014G122000	POTRI.004G155300	POTRI.011G142200	POTRI.004G155300	POTRI.018G099800	POTRI.011G067600	POTRI.004G155300	POTRI.013G059300	POTRI.001G449600	POTRI.016G143000	POTRI.004G155300	POTRI.010G141600	POTRI.002G165000	POTRI.010G141600	POTRI.001G158000	POTRI.006G124100	POTRI.018G099800	POTRI.003G045500	POTRI.004G082800
POTRI.T120400	POTRI.004G055000	POTRI.014G122000	POTRI.006G019800	POTRI.016G098500	POTRI.003G200600	POTRI.012G048300	POTRI.018G102500	POTRI.011G067600	POTRI.014G055300	POTRI.016G124700	POTRI.011G067600	POTRI.009G038300	POTRI.004G059000	POTRI.007G043800	POTRI.016G124700	POTRI.010G188200	POTRI.008G133600	POTRI.013G157900	POTRI.018G099800	POTRI.005G020400	POTRI.001G337600	POTRI.006G060600	POTRI.018G099800
POTRI.008G088500	POTRI.003G121600	POTRI.004G155300	POTRI.002G038800	POTRI.006G203000	POTRI.011G010300	POTRI.002G009000	POTRI.014G159000	POTRI.003G171700	POTRI.002G054700	POTRI.003G171700	POTRI.003G171700	POTRI.018G104500	POTRI.001G077400	POTRI.004G040000	POTRI.003G071800	POTRI.002G165000	POTRI.018G095200	POTRI.002G026800	POTRI.001G088800	POTRI.010G141600	POTRI.001G077400	POTRI.018G032600	POTRI.007G086800
POTRI.004G085400	POTRI.016G143000	POTRI.016G036900	POTRI.014G052900	POTRI.007G023800	POTRI.003G052500	POTRI.009G003300	POTRI.019G054800	POTRI.006G140700	POTRI.002G102500	POTRI.006G140700	POTRI.006G140700	POTRI.003G171700	POTRI.001G055300	POTRI.014G080000	POTRI.004G163300	POTRI.010G152400	POTRI.005G257900	POTRI.007G043800	POTRI.002G165000	POTRI.010G188200	POTRI.010G187900	POTRI.015G009100	POTRI.013G126000
POTRI.010G178600	POTRI.006G190000	POTRI.005G234000	POTRI.014G122000	POTRI.014G122000	POTRI.011G144800	POTRI.016G036900	POTRI.007G023800	POTRI.015G047900	POTRI.014G052900	POTRI.003G071800	POTRI.017G084500	POTRI.013G032700	POTRI.002G102500	POTRI.002G047100	POTRI.009G044600	POTRI.006G139400	POTRI.001G164700	POTRI.010G152400	POTRI.008G133600	POTRI.001G190800	POTRI.008G114200	POTRI.008G124900	POTRI.014G032300
POTRI.002G180800	POTRI.002G026800	POTRI.005G073100	POTRI.014G024100	POTRI.004G155300	POTRI.003G089300	POTRI.009G135200	POTRI.008G133600	POTRI.017G084500	POTRI.008G133600	POTRI.004G163300	POTRI.003G071800	POTRI.001G219100	POTRI.003G130300	POTRI.004G155300	POTRI.009G116400	POTRI.008G103700	POTRI.014G126100	POTRI.002G113300	POTRI.010G152400	POTRI.001G055300	POTRI.005G130400	POTRI.015G069200	POTRI.003G136000
POTRI.004G155300	POTRI.006G243700	POTRI.002G162600	POTRI.004G155300	POTRI.018G110800	POTRI.011G079600	POTRI.015G097200	POTRI.009G135200	POTRI.007G116400	POTRI.016G131800	POTRI.004G168800	POTRI.004G163300	POTRI.011G161100	POTRI.014G100900	POTRI.011G067600	POTRI.019G010400	POTRI.006G124800	POTRI.008G103700	POTRI.004G155300	POTRI.006G139400	POTRI.002G038800	POTRI.006G009200	POTRI.016G104300	POTRI.006G056300
POTRI.013G062300	POTRI.011G148200	POTRI.003G171700	POTRI.003G089300	POTRI.012G048300	POTRI.019G063100	POTRI.006G010000	POTRI.003G089300	POTRI.T026600	POTRI.006G021600	POTRI.T026600	POTRI.004G168800	POTRI.011G144800	POTRI.004G155300	POTRI.006G140700	POTRI.003G171700	POTRI.016G124700	POTRI.003G171700	POTRI.003G171700	POTRI.005G257900	POTRI.006G153300	POTRI.008G155900	POTRI.004G040000	POTRI.008G133600
POTRI.016G036900	POTRI.008G133600	POTRI.009G135200	POTRI.005G049300	POTRI.003G052500	POTRI.008G189100	POTRI.009G116400	POTRI.005G049300	POTRI.009G044600	POTRI.004G155300	POTRI.009G044600	POTRI.009G044600	POTRI.006G235200	POTRI.008G103700	POTRI.006G102800	POTRI.001G179500	POTRI.014G111800	POTRI.009G048400	POTRI.009G095800	POTRI.018G083500	POTRI.015G056000	POTRI.004G236100	POTRI.002G113300	POTRI.008G038200
POTRI.003G089300	POTRI.001G079900	POTRI.019G063100	POTRI.009G163800	POTRI.011G010300	POTRI.005G234000	POTRI.002G260300	POTRI.014G122000	POTRI.009G116400	POTRI.016G124700	POTRI.009G116400	POTRI.009G116400	POTRI.018G063500	POTRI.013G031900	POTRI.015G047900	POTRI.010G152400	POTRI.008G082100	POTRI.002G092700	POTRI.T004700	POTRI.014G126100	POTRI.014G023800	POTRI.010G105900	POTRI.015G132700	POTRI.012G080000
POTRI.006G251900	POTRI.010G191900	POTRI.001G456300	POTRI.016G031800	POTRI.014G072000	POTRI.001G210000	POTRI.002G162600	POTRI.019G010400	POTRI.019G121800	POTRI.003G171700	POTRI.019G121800	POTRI.019G121800	POTRI.008G018800	POTRI.016G124700	POTRI.011G146900	POTRI.011G067600	POTRI.002G222700	POTRI.007G016400	POTRI.008G073300	POTRI.008G103700	POTRI.004G155300	POTRI.018G083500	POTRI.002G047100	POTRI.019G079300
POTRI.005G073100	POTRI.001G015600	POTRI.002G055700	POTRI.009G116400	POTRI.003G089300	POTRI.010G041200	POTRI.003G121600	POTRI.004G020100	POTRI.019G010400	POTRI.018G101600	POTRI.018G013800	POTRI.T026600	POTRI.008G146400	POTRI.014G049300	POTRI.003G071800	POTRI.006G217200	POTRI.008G099300	POTRI.002G162600	POTRI.002G176800	POTRI.017G108900	POTRI.011G122700	POTRI.014G023800	POTRI.009G003300	POTRI.002G047100
POTRI.002G260100	POTRI.002G047100	POTRI.005G130400	POTRI.001G248100	POTRI.011G079600	POTRI.018G089200	POTRI.005G130400	POTRI.006G190000	POTRI.006G190000	POTRI.005G119200	POTRI.019G054200	POTRI.010G108800	POTRI.010G208900	POTRI.018G101600	POTRI.011G115600	POTRI.017G084500	POTRI.007G116400	POTRI.011G144800	POTRI.011G167300	POTRI.003G171700	POTRI.010G142600	POTRI.004G155300	POTRI.002G101300	POTRI.011G067600
POTRI.008G058500	POTRI.001G077600	POTRI.016G098500	POTRI.010G206800	POTRI.019G063100	POTRI.008G058500	POTRI.001G077600	POTRI.014G052900	POTRI.004G163300	POTRI.004G135300	POTRI.002G026800	POTRI.002G098000	POTRI.012G088200	POTRI.011G144800	POTRI.015G019800	POTRI.015G129100	POTRI.T070100	POTRI.002G099200	POTRI.009G070400	POTRI.008G159500	POTRI.001G050000	POTRI.016G019200	POTRI.015G047900	POTRI.006G140700
POTRI.009G116400	POTRI.009G003300	POTRI.003G089300	POTRI.018G013800	POTRI.008G189100	POTRI.001G248100	POTRI.015G019800	POTRI.002G260100	POTRI.006G102800	POTRI.009G116400	POTRI.010G191900	POTRI.006G190000	POTRI.009G116400	POTRI.006G235200	POTRI.002G260100	POTRI.006G140700	POTRI.003G102200	POTRI.008G082100	POTRI.001G320500	POTRI.004G135300	POTRI.014G196900	POTRI.009G135200	POTRI.008G073300	POTRI.009G135200
POTRI.002G129000	POTRI.003G171700	POTRI.018G102500	POTRI.014G070700	POTRI.002G252800	POTRI.002G162600	POTRI.001G309500	POTRI.009G044600	POTRI.004G168800	POTRI.014G016000	POTRI.002G188600	POTRI.016G137400	POTRI.002G180800	POTRI.008G099300	POTRI.009G044600	POTRI.004G168800	POTRI.018G013800	POTRI.008G099300	POTRI.009G116400	POTRI.009G135200	POTRI.011G144800	POTRI.011G144800	POTRI.009G135200	POTRI.017G084500
POTRI.002G052300	POTRI.013G062300	POTRI.008G151200	POTRI.002G162600	POTRI.018G089200	POTRI.T099400	POTRI.003G182200	POTRI.002G009000	POTRI.003G071800	POTRI.006G271500	POTRI.017G000300	POTRI.002G047100	POTRI.010G006300	POTRI.005G234000	POTRI.004G212100	POTRI.014G100900	POTRI.T083600	POTRI.007G116400	POTRI.003G102200	POTRI.005G020300	POTRI.014G114700	POTRI.015G073200	POTRI.001G235500	POTRI.009G138900
POTRI.009G099400	POTRI.016G036900	POTRI.011G148200	POTRI.007G111800	POTRI.008G058500	POTRI.010G206800	POTRI.019G054800	POTRI.017G076800	POTRI.T051400	POTRI.001G025200	POTRI.006G217200	POTRI.002G026800	POTRI.002G068200	POTRI.012G088200	POTRI.002G026800	POTRI.005G257000	POTRI.015G009400	POTRI.010G222700	POTRI.002G102500	POTRI.002G222700	POTRI.019G055800	POTRI.009G138900	POTRI.004G004600	POTRI.008G199100
POTRI.009G038300	POTRI.008G082100	POTRI.010G041200	POTRI.017G076800	POTRI.014G170600	POTRI.016G118800	POTRI.002G026800	POTRI.011G067600	POTRI.006G152200	POTRI.008G131200	POTRI.002G098000	POTRI.T051400	POTRI.004G135300	POTRI.005G234500	POTRI.T051400	POTRI.018G101600	POTRI.019G038200	POTRI.002G101200	POTRI.002G018600	POTRI.007G116400	POTRI.002G140300	POTRI.007G116400	POTRI.011G167300	POTRI.015G129100
POTRI.012G005900	POTRI.003G089300	POTRI.001G438700	POTRI.005G234000	POTRI.001G248100	POTRI.013G014400	POTRI.011G123700	POTRI.010G206800	POTRI.016G137300	POTRI.002G068200	POTRI.002G047100	POTRI.001G122400	POTRI.003G167600	POTRI.009G116400	POTRI.001G077400	POTRI.T002600	POTRI.010G003200	POTRI.010G043800	POTRI.004G089800	POTRI.003G173100	POTRI.009G001100	POTRI.005G248100	POTRI.004G089800	POTRI.001G027100
POTRI.018G089200	POTRI.006G010000	POTRI.001G210000	POTRI.016G014300	POTRI.002G162600	POTRI.010G150700	POTRI.014G159000	POTRI.018G110800	POTRI.004G082800	POTRI.014G080000	POTRI.010G108800	POTRI.019G054200	POTRI.014G100900	POTRI.005G221600	POTRI.009G095400	POTRI.002G047100	POTRI.002G072400	POTRI.014G096200	POTRI.004G184300	POTRI.001G167700	POTRI.018G063500	POTRI.009G116400	POTRI.001G027100	POTRI.012G034400
POTRI.011G098800	POTRI.011G167300	POTRI.014G024100	POTRI.009G135200	POTRI.005G123500	POTRI.018G102500	POTRI.T091100	POTRI.T079300	POTRI.009G064300	POTRI.006G020100	POTRI.015G047900	POTRI.007G116400	POTRI.014G049300	POTRI.010G245200	POTRI.008G082100	POTRI.011G091900	POTRI.002G162600	POTRI.006G208300	POTRI.003G141900	POTRI.003G102200	POTRI.013G105800	POTRI.003G141900	POTRI.004G168800	POTRI.002G101200
POTRI.006G216900	POTRI.004G089800	POTRI.001G142600	POTRI.011G144800	POTRI.T099400	POTRI.010G078800	POTRI.003G067700	POTRI.016G036900	POTRI.001G122400	POTRI.016G048000	POTRI.006G259400	POTRI.003G195300	POTRI.010G142600	POTRI.013G049100	POTRI.016G137400	POTRI.009G064300	POTRI.009G095800	POTRI.018G013800	POTRI.001G416500	POTRI.003G138600	POTRI.008G018800	POTRI.003G102200	POTRI.002G205900	POTRI.002G260100
POTRI.006G190000	POTRI.002G260100	POTRI.001G248100	POTRI.006G141700	POTRI.008G088500	POTRI.005G097000	POTRI.012G070900	POTRI.009G116400	POTRI.015G072400	POTRI.005G068900	POTRI.006G190000	POTRI.008G133600	POTRI.001G230800	POTRI.003G004200	POTRI.T002600	POTRI.013G157900	POTRI.013G157900	POTRI.009G142800	POTRI.019G102900	POTRI.001G325100	POTRI.019G130700	POTRI.001G222200	POTRI.002G260100	POTRI.009G044600
POTRI.010G152400	POTRI.006G189300	POTRI.001G077600	POTRI.019G053800	POTRI.010G150700	POTRI.001G081500	POTRI.004G089800	POTRI.017G041700	POTRI.006G217200	POTRI.002G222700	POTRI.016G143000	POTRI.016G137300	POTRI.019G096700	POTRI.002G068200	POTRI.019G054200	POTRI.003G045500	POTRI.003G171700	POTRI.010G224200	POTRI.003G173100	POTRI.003G141900	POTRI.012G088200	POTRI.004G211900	POTRI.006G189300	POTRI.002G014200
POTRI.013G091200	POTRI.003G050600	POTRI.002G113600	POTRI.017G032700	POTRI.009G041700	POTRI.016G098500	POTRI.015G104500	POTRI.013G062300	POTRI.016G137400	POTRI.005G169700	POTRI.008G171600	POTRI.015G047900	POTRI.001G102100	POTRI.005G123500	POTRI.011G048500	POTRI.014G112700	POTRI.001G073100	POTRI.001G375700	POTRI.018G083700	POTRI.014G096200	POTRI.005G248100	POTRI.003G098800	POTRI.010G236500	POTRI.019G010400
POTRI.009G095400	POTRI.018G089200	POTRI.019G043300	POTRI.003G166500	POTRI.016G118800	POTRI.006G025200	POTRI.017G107500	POTRI.016G098500	POTRI.003G195300	POTRI.013G137200	POTRI.017G084500	POTRI.008G171600	POTRI.009G111900	POTRI.002G116300	POTRI.T048300	POTRI.008G110300	POTRI.002G034400	POTRI.017G059300	POTRI.015G009400	POTRI.006G226400	POTRI.009G116400	POTRI.001G102000	POTRI.018G026900	POTRI.006G056200
POTRI.001G466000	POTRI.018G105300	POTRI.002G098000	POTRI.005G206000	POTRI.002G180400	POTRI.003G130300	POTRI.007G023800	POTRI.001G093100	POTRI.008G131200	POTRI.004G188600	POTRI.011G115600	POTRI.015G129100	POTRI.004G034400	POTRI.014G080000	POTRI.015G129100	POTRI.008G038200	POTRI.015G098400	POTRI.005G197800	POTRI.005G005900	POTRI.001G296500	POTRI.003G102200	POTRI.002G099800	POTRI.015G012500	POTRI.018G013800
POTRI.010G200500	POTRI.006G085200	POTRI.010G126300	POTRI.005G235700	POTRI.006G195200	POTRI.016G109000	POTRI.002G168200	POTRI.006G235200	POTRI.012G126400	POTRI.010G053900	POTRI.001G122400	POTRI.018G001900	POTRI.006G144100	POTRI.002G222700	POTRI.019G079300	POTRI.019G079300	POTRI.010G067100	POTRI.001G073100	POTRI.004G135300	POTRI.009G003300	POTRI.018G013800	POTRI.018G083700	POTRI.016G086400	POTRI.018G113100
POTRI.005G106400	POTRI.001G034200	POTRI.018G089200	POTRI.014G170400	POTRI.011G144800	POTRI.001G438700	POTRI.018G110800	POTRI.018G057600	POTRI.008G171600	POTRI.012G076700	POTRI.008G133600	POTRI.015G072400	POTRI.010G109600	POTRI.006G009200	POTRI.018G104500	POTRI.006G259400	POTRI.001G325100	POTRI.001G036900	POTRI.009G138900	POTRI.010G243100	POTRI.001G068100	POTRI.001G415700	POTRI.011G122700	POTRI.008G151700
POTRI.010G206800	POTRI.014G159000	POTRI.009G003300	POTRI.005G101200	POTRI.011G123700	POTRI.001G055300	POTRI.003G045500	POTRI.001G005100	POTRI.015G129100	POTRI.014G019700	POTRI.T013300	POTRI.010G150700	POTRI.018G057600	POTRI.008G082100	POTRI.016G067800	POTRI.002G045200	POTRI.002G099200	POTRI.010G178000	POTRI.006G102200	POTRI.001G077600	POTRI.008G136600	POTRI.001G278500	POTRI.019G127800	POTRI.005G257000
POTRI.010G232200	POTRI.008G067500	POTRI.006G025200	POTRI.002G121200	POTRI.009G038300	POTRI.009G041700	POTRI.010G232200	POTRI.008G088500	POTRI.006G259400	POTRI.004G122800	POTRI.003G182200	POTRI.004G040000	POTRI.002G054700	POTRI.004G060900	POTRI.001G101000	POTRI.010G028800	POTRI.001G270600	POTRI.006G202200	POTRI.004G040000	POTRI.002G081000	POTRI.005G257900	POTRI.006G218900	POTRI.003G132000	POTRI.002G120400
POTRI.014G073300	POTRI.004G149100	POTRI.008G189400	POTRI.015G120200	POTRI.002G052300	POTRI.003G104400	POTRI.014G022500	POTRI.014G024100	POTRI.002G002400	POTRI.003G120000	POTRI.015G019800	POTRI.006G217200	POTRI.018G143600	POTRI.013G059300	POTRI.004G048300	POTRI.008G099300	POTRI.005G248100	POTRI.003G151700	POTRI.015G069000	POTRI.006G021600	POTRI.002G068200	POTRI.015G143600	POTRI.009G070400	POTRI.017G000300
POTRI.015G050800	POTRI.011G017200	POTRI.005G094700	POTRI.018G110800	POTRI.007G086800	POTRI.013G036500	POTRI.002G047100	POTRI.013G059700	POTRI.T013300	POTRI.006G025800	POTRI.002G113100	POTRI.001G077600	POTRI.018G131100	POTRI.008G009500	POTRI.002G120400	POTRI.001G207200	POTRI.001G304800	POTRI.015G069200	POTRI.008G128800	POTRI.015G069000	POTRI.008G114200	POTRI.005G123500	POTRI.001G320500	POTRI.004G089800
POTRI.010G200200	POTRI.005G123500	POTRI.013G072600	POTRI.003G125800	POTRI.001G011300	POTRI.014G019400	POTRI.010G176100	POTRI.006G033300	POTRI.002G107600	POTRI.003G138600	POTRI.007G006400	POTRI.002G156900	POTRI.017G129900	POTRI.005G167400	POTRI.010G236500	POTRI.007G116400	POTRI.010G137300	POTRI.001G088800	POTRI.006G140700	POTRI.001G335300	POTRI.002G018600	POTRI.001G309500	POTRI.007G043800	POTRI.010G113300
POTRI.002G143000	POTRI.007G043800	POTRI.015G036900	POTRI.009G003300	POTRI.004G188900	POTRI.001G077600	POTRI.004G040000	POTRI.002G055700	POTRI.010G113300	POTRI.010G006300	POTRI.019G010400	POTRI.013G092700	POTRI.003G004200	POTRI.015G025700	POTRI.009G003300	POTRI.004G015300	POTRI.015G135500	POTRI.013G061800	POTRI.008G099300	POTRI.002G176800	POTRI.014G052900	POTRI.008G064700	POTRI.006G144000	POTRI.T059600
POTRI.006G243700	POTRI.013G131900	POTRI.012G048300	POTRI.002G052300	POTRI.001G210000	POTRI.001G204300	POTRI.016G098500	POTRI.006G259400	POTRI.002G098000	POTRI.019G108500	POTRI.015G129100	POTRI.006G259400	POTRI.001G025100	POTRI.018G143600	POTRI.005G257000	POTRI.009G030800	POTRI.018G019800	POTRI.015G098400	POTRI.006G124800	POTRI.009G064800	POTRI.008G099300	POTRI.005G211500	POTRI.013G001400	POTRI.001G190800
POTRI.004G047100	POTRI.012G094300	POTRI.010G003200	POTRI.001G077600	POTRI.009G008400	POTRI.005G156600	POTRI.008G159800	POTRI.010G150700	POTRI.003G173100	POTRI.005G023000	POTRI.018G028600	POTRI.008G131100	POTRI.013G049100	POTRI.T051400	POTRI.014G022900	POTRI.009G114700	POTRI.008G133600	POTRI.010G224100	POTRI.001G448400	POTRI.007G040400	POTRI.014G125000	POTRI.004G106800	POTRI.004G048300	POTRI.008G128800
POTRI.015G010600	POTRI.004G086600	POTRI.006G231800	POTRI.002G229200	POTRI.014G052900	POTRI.009G038300	POTRI.003G052500	POTRI.004G082800	POTRI.006G216900	POTRI.018G095200	POTRI.008G131100	POTRI.002G002400	POTRI.005G123500	POTRI.004G188600	POTRI.006G263300	POTRI.001G395700	POTRI.004G155300	POTRI.003G141900	POTRI.001G309500	POTRI.018G019800	POTRI.013G065600	POTRI.017G114000	POTRI.004G067000	POTRI.009G051100
POTRI.001G057400	POTRI.T100100	POTRI.006G218900	POTRI.006G216900	POTRI.002G166800	POTRI.002G166800	POTRI.019G054200	POTRI.004G085400	POTRI.008G038200	POTRI.005G167000	POTRI.001G431800	POTRI.010G070800	POTRI.009G012900	POTRI.004G060400	POTRI.010G109000	POTRI.007G063000	POTRI.009G133600	POTRI.012G109200	POTRI.013G066600	POTRI.005G119200	POTRI.019G050700	POTRI.010G207600	POTRI.008G203400	POTRI.003G073500
POTRI.001G204300	POTRI.001G222200	POTRI.001G438600	POTRI.010G089700	POTRI.003G171700	POTRI.015G120100	POTRI.002G098000	POTRI.019G053800	POTRI.010G109000	POTRI.008G085000	POTRI.007G037300	POTRI.013G042700	POTRI.009G032000	POTRI.010G006300	POTRI.010G070800	POTRI.013G041000	POTRI.003G173300	POTRI.001G140200	POTRI.002G009000	POTRI.012G007500	POTRI.008G012400	POTRI.009G086900	POTRI.012G062700	POTRI.009G116400
POTRI.001G430900	POTRI.009G135200	POTRI.014G052900	POTRI.005G099400	POTRI.010G027800	POTRI.012G048300	POTRI.005G049300	POTRI.008G151200	POTRI.007G086800	POTRI.018G085000	POTRI.019G079300	POTRI.004G082800	POTRI.013G031900	POTRI.009G114700	POTRI.001G060100	POTRI.008G133600	POTRI.001G068100	POTRI.009G086900	POTRI.006G139400	POTRI.016G131800	POTRI.017G059400	POTRI.019G055800	POTRI.002G026800	POTRI.006G251900
POTRI.019G127800	POTRI.003G207200	POTRI.005G049300	POTRI.013G059500	POTRI.004G051500	POTRI.011G138400	POTRI.006G190000	POTRI.008G087100	POTRI.008G072600	POTRI.006G052800	POTRI.002G002400	POTRI.006G216900	POTRI.006G034900	POTRI.003G071300	POTRI.008G203400	POTRI.004G024700	POTRI.016G031800	POTRI.004G161100	POTRI.011G067600	POTRI.001G105900	POTRI.007G016400	POTRI.002G231900	POTRI.018G099800	POTRI.004G168800
POTRI.001G015600	POTRI.009G007900	POTRI.015G104500	POTRI.017G111100	POTRI.008G087100	POTRI.005G145000	POTRI.001G320500	POTRI.002G260300	POTRI.019G054200	POTRI.007G043800	POTRI.T048300	POTRI.011G115600	POTRI.006G011600	POTRI.013G137200	POTRI.006G152200	POTRI.015G047900	POTRI.002G071500	POTRI.006G231800	POTRI.004G004600	POTRI.005G235700	POTRI.002G036200	POTRI.019G050700	POTRI.018G083700	POTRI.001G122400
POTRI.002G160900	POTRI.004G091100	POTRI.019G053800	POTRI.T100000	POTRI.003G104400	POTRI.012G091400	POTRI.011G067600	POTRI.010G236500	POTRI.007G121600	POTRI.011G114000	POTRI.008G038200	POTRI.008G131200	POTRI.008G008200	POTRI.012G071600	POTRI.019G129500	POTRI.005G225000	POTRI.009G135200	POTRI.003G083900	POTRI.008G107300	POTRI.019G074400	POTRI.012G019100	POTRI.003G164800	POTRI.001G333200	POTRI.005G248100
POTRI.008G166800	POTRI.003G037800	POTRI.010G206800	POTRI.015G061900	POTRI.010G178600	POTRI.013G100500	POTRI.004G014800	POTRI.006G014400	POTRI.001G142400	POTRI.012G096400	POTRI.006G134000	POTRI.005G196400	POTRI.010G012100	POTRI.003G193400	POTRI.002G098000	POTRI.002G100000	POTRI.006G072900	POTRI.001G304800	POTRI.001G088800	POTRI.004G149100	POTRI.008G064700	POTRI.015G141400	POTRI.009G116400	POTRI.010G038900
POTRI.012G062000	POTRI.002G088500	POTRI.005G235700	POTRI.005G156600	POTRI.002G229200	POTRI.018G110800	POTRI.008G102400	POTRI.004G224400	POTRI.008G133600	POTRI.006G067400	POTRI.003G195300	POTRI.006G102800	POTRI.013G157900	POTRI.004G176100	POTRI.007G063000	POTRI.017G108500	POTRI.006G181900	POTRI.015G009400	POTRI.001G222200	POTRI.002G049800	POTRI.002G099200	POTRI.011G087200	POTRI.008G103700	POTRI.009G074300
POTRI.010G130800	POTRI.006G025200	POTRI.001G204300	POTRI.010G124400	POTRI.008G151200	POTRI.016G110400	POTRI.016G108900	POTRI.006G025200	POTRI.002G026800	POTRI.018G143600	POTRI.015G072400	POTRI.005G119200	POTRI.012G019100	POTRI.008G072600	POTRI.012G094300	POTRI.T051400	POTRI.009G065300	POTRI.014G080000	POTRI.001G455000	POTRI.010G191900	POTRI.006G235200	POTRI.006G234100	POTRI.003G030400	POTRI.006G259400
POTRI.010G185100	POTRI.002G098000	POTRI.018G013800	POTRI.011G026900	POTRI.001G077600	POTRI.011G123700	POTRI.002G260100	POTRI.018G121600	POTRI.013G062300	POTRI.001G088800	POTRI.001G142400	POTRI.015G019800	POTRI.007G132800	POTRI.001G190800	POTRI.008G110300	POTRI.005G197800	POTRI.001G167100	POTRI.002G081400	POTRI.009G163800	POTRI.014G120800	POTRI.006G280900	POTRI.006G222200	POTRI.011G146900	POTRI.003G222700
POTRI.002G229200	POTRI.001G320500	POTRI.001G289400	POTRI.008G087100	POTRI.010G078800	POTRI.017G000900	POTRI.014G052900	POTRI.003G059700	POTRI.016G143000	POTRI.015G034700	POTRI.004G082800	POTRI.004G047100	POTRI.005G234000	POTRI.003G046100	POTRI.002G188600	POTRI.006G014400	POTRI.013G127200	POTRI.001G105900	POTRI.008G036700	POTRI.008G133800	POTRI.013G157900	POTRI.015G009100	POTRI.005G020900	POTRI.003G207200
POTRI.013G056600	POTRI.005G099400	POTRI.018G110800	POTRI.002G081000	POTRI.016G110400	POTRI.005G020300	POTRI.008G057400	POTRI.004G149100	POTRI.013G041000	POTRI.006G034900	POTRI.007G086800	POTRI.T013300	POTRI.003G046100	POTRI.001G230800	POTRI.012G085700	POTRI.T013300	POTRI.011G152600	POTRI.009G003300	POTRI.008G140400	POTRI.008G151700	POTRI.016G006200	POTRI.005G226400	POTRI.013G092700	POTRI.013G041000
POTRI.004G229700	POTRI.008G025900	POTRI.001G309500	POTRI.003G171700	POTRI.017G000900	POTRI.006G195200	POTRI.006G189300	POTRI.001G077600	POTRI.017G121600	POTRI.009G027300	POTRI.016G137400	POTRI.007G037300	POTRI.007G026900	POTRI.018G112000	POTRI.016G137600	POTRI.003G214500	POTRI.006G056300	POTRI.004G143400	POTRI.006G231800	POTRI.014G019500	POTRI.013G049100	POTRI.002G057300	POTRI.T051400	POTRI.005G257900
POTRI.009G034900	POTRI.009G163800	POTRI.010G176100	POTRI.006G251900	POTRI.007G126700	POTRI.006G085200	POTRI.001G142600	POTRI.006G251900	POTRI.013G106000	POTRI.010G152400	POTRI.003G039400	POTRI.014G080000	POTRI.005G015100	POTRI.003G134000	POTRI.010G113300	POTRI.008G012700	POTRI.001G064100	POTRI.006G140700	POTRI.013G041000	POTRI.014G043100	POTRI.006G190500	POTRI.010G153500	POTRI.010G141600	POTRI.003G195300
POTRI.006G061700	POTRI.009G038300	POTRI.009G116400	POTRI.006G203000	POTRI.001G204300	POTRI.012G091200	POTRI.004G168800	POTRI.003G171700	POTRI.017G000800	POTRI.019G129500	POTRI.002G102500	POTRI.001G142400	POTRI.004G176100	POTRI.010G036200	POTRI.009G105300	POTRI.002G101200	POTRI.015G035000	POTRI.003G098800	POTRI.012G101400	POTRI.006G102800	POTRI.001G245400	POTRI.009G141400	POTRI.018G109100	POTRI.005G193400
POTRI.001G257600	POTRI.004G133600	POTRI.005G020300	POTRI.007G018900	POTRI.018G102500	POTRI.014G019300	POTRI.003G104400	POTRI.005G218800	POTRI.004G133600	POTRI.005G168600	POTRI.018G040700	POTRI.007G006400	POTRI.002G201500	POTRI.010G109600	POTRI.004G089800	POTRI.016G137300	POTRI.010G153500	POTRI.018G063500	POTRI.009G007900	POTRI.004G163300	POTRI.015G034700	POTRI.002G009000	POTRI.006G242400	POTRI.006G131400
POTRI.016G137300	POTRI.003G035400	POTRI.005G207000	POTRI.012G018600	POTRI.014G019300	POTRI.001G438600	POTRI.003G099400	POTRI.009G095400	POTRI.010G028800	POTRI.001G230800	POTRI.002G120400	POTRI.009G080600	POTRI.013G015400	POTRI.001G271300	POTRI.010G191900	POTRI.006G051900	POTRI.001G036900	POTRI.T059900	POTRI.001G162100	POTRI.003G071800	POTRI.002G173200	POTRI.001G102100	POTRI.011G122900	POTRI.002G009000
POTRI.014G098600	POTRI.014G118400	POTRI.019G127800	POTRI.015G030600	POTRI.005G156600	POTRI.009G057300	POTRI.012G091200	POTRI.010G200200	POTRI.005G153800	POTRI.004G188200	POTRI.002G045200	POTRI.008G036700	POTRI.009G150600	POTRI.011G113400	POTRI.003G204300	POTRI.001G122400	POTRI.006G224800	POTRI.017G108900	POTRI.002G038800	POTRI.003G101600	POTRI.005G116600	POTRI.007G040400	POTRI.002G101200	POTRI.008G015700
POTRI.004G020500	POTRI.012G018600	POTRI.004G020500	POTRI.015G036900	POTRI.008G107900	POTRI.003G171000	POTRI.006G235400	POTRI.006G217200	POTRI.001G101000	POTRI.012G136600	POTRI.013G126000	POTRI.008G038200	POTRI.001G286700	POTRI.011G121900	POTRI.001G285800	POTRI.011G161100	POTRI.001G077600	POTRI.011G033100	POTRI.001G032500	POTRI.018G015100	POTRI.002G188700	POTRI.012G088200	POTRI.005G257900	POTRI.002G045200
POTRI.001G064100	POTRI.015G061900	POTRI.007G010800	POTRI.008G121000	POTRI.014G104500	POTRI.007G086800	POTRI.010G108800	POTRI.002G221400	POTRI.002G047100	POTRI.005G257900	POTRI.009G095400	POTRI.010G113300	POTRI.001G050000	POTRI.014G072000	POTRI.004G024700	POTRI.015G072400	POTRI.012G101400	POTRI.002G079500	POTRI.004G138400	POTRI.019G128600	POTRI.001G455000	POTRI.010G003200	POTRI.010G152400	POTRI.008G067500
POTRI.002G162600	POTRI.001G309500	POTRI.002G081000	POTRI.012G096400	POTRI.001G081500	POTRI.002G229200	POTRI.001G309200	POTRI.019G073700	POTRI.014G055300	POTRI.012G012300	POTRI.006G152200	POTRI.008G050300	POTRI.005G230600	POTRI.015G073200	POTRI.007G006400	POTRI.007G126700	POTRI.010G224100	POTRI.001G416500	POTRI.014G081700	POTRI.012G078700	POTRI.001G418500	POTRI.002G242500	POTRI.009G027300	POTRI.005G105600
POTRI.002G220400	POTRI.004G138400	POTRI.011G123700	POTRI.018G083500	POTRI.003G040800	POTRI.008G087100	POTRI.002G221400	POTRI.001G466000	POTRI.006G074900	POTRI.005G002100	POTRI.005G196400	POTRI.003G173100	POTRI.014G118100	POTRI.019G096700	POTRI.017G084500	POTRI.007G037300	POTRI.010G222700	POTRI.011G061500	POTRI.010G071200	POTRI.018G083200	POTRI.001G341100	POTRI.009G011100	POTRI.001G077400	POTRI.016G024700
POTRI.011G082500	POTRI.005G168700	POTRI.019G054200	POTRI.013G153400	POTRI.001G079900	POTRI.005G206700	POTRI.008G008200	POTRI.004G020500	POTRI.001G088600	POTRI.013G092000	POTRI.009G105300	POTRI.009G095400	POTRI.013G004400	POTRI.008G151700	POTRI.002G156900	POTRI.018G057600	POTRI.004G067000	POTRI.013G013800	POTRI.005G177400	POTRI.006G102200	POTRI.010G003200	POTRI.009G133600	POTRI.013G066600	POTRI.013G126800
POTRI.002G113600	POTRI.004G123600	POTRI.002G058000	POTRI.011G105400	POTRI.016G105600	POTRI.014G024100	POTRI.003G089300	POTRI.018G113100	POTRI.007G063000	POTRI.010G150500	POTRI.019G019500	POTRI.010G150800	POTRI.003G071300	POTRI.004G022500	POTRI.011G167300	POTRI.010G191900	POTRI.014G083300	POTRI.001G092900	POTRI.005G257900	POTRI.006G098100	POTRI.006G056300	POTRI.001G341100	POTRI.014G136300	POTRI.002G231900
POTRI.003G035400	POTRI.002G120400	POTRI.017G032700	POTRI.018G083200	POTRI.002G192500	POTRI.016G062500	POTRI.012G002600	POTRI.013G126000	POTRI.008G131100	POTRI.011G131100	POTRI.017G121600	POTRI.002G120400	POTRI.006G009200	POTRI.018G057200	POTRI.014G041300	POTRI.T026600	POTRI.006G120400	POTRI.001G222200	POTRI.006G216900	POTRI.001G222200	POTRI.008G038200	POTRI.018G070700	POTRI.009G095800	POTRI.013G106000
POTRI.011G167300	POTRI.017G120300	POTRI.017G000900	POTRI.010G178600	POTRI.005G058400	POTRI.007G116400	POTRI.012G091400	POTRI.006G213000	POTRI.007G105300	POTRI.014G111000	POTRI.008G148000	POTRI.004G135300	POTRI.002G113100	POTRI.013G090500	POTRI.015G072400	POTRI.012G131000	POTRI.019G128600	POTRI.006G126800	POTRI.014G052900	POTRI.004G030700	POTRI.004G153500	POTRI.001G050000	POTRI.013G161500	POTRI.007G063000
POTRI.001G289400	POTRI.007G001200	POTRI.010G078800	POTRI.013G072600	POTRI.009G162100	POTRI.002G127800	POTRI.014G009300	POTRI.019G043300	POTRI.002G045200	POTRI.001G235500	POTRI.006G105100	POTRI.016G124700	POTRI.004G184300	POTRI.012G010100	POTRI.009G103000	POTRI.T064100	POTRI.003G030400	POTRI.001G371200	POTRI.010G128300	POTRI.015G098400	POTRI.004G218300	POTRI.002G113300	POTRI.006G140700	POTRI.006G136700
POTRI.006G132400	POTRI.010G013700	POTRI.002G160500	POTRI.011G138400	POTRI.008G107700	POTRI.006G099900	POTRI.010G086100	POTRI.009G121400	POTRI.018G057600	POTRI.002G072100	POTRI.007G116400	POTRI.011G052700	POTRI.T048400	POTRI.015G125700	POTRI.010G172700	POTRI.006G251900	POTRI.008G009500	POTRI.007G039100	POTRI.008G034500	POTRI.006G202200	POTRI.004G158400	POTRI.008G203400	POTRI.007G090600	POTRI.004G142800
POTRI.015G019800	POTRI.009G065500	POTRI.001G412900	POTRI.004G091400	POTRI.013G036500	POTRI.002G072400	POTRI.017G076800	POTRI.001G367400	POTRI.010G108800	POTRI.011G103200	POTRI.004G135300	POTRI.019G010400	POTRI.004G188600	POTRI.017G041800	POTRI.005G107600	POTRI.017G000800	POTRI.002G018100	POTRI.005G109900	POTRI.009G095400	POTRI.012G105300	POTRI.003G171500	POTRI.004G149100	POTRI.002G189200	POTRI.019G054200
POTRI.001G157300	POTRI.014G120300	POTRI.017G049000	POTRI.018G114100	POTRI.005G023000	POTRI.010G003200	POTRI.016G106900	POTRI.019G019500	POTRI.007G037300	POTRI.011G161100	POTRI.011G052700	POTRI.T176100	POTRI.015G025700	POTRI.018G104500	POTRI.018G101600	POTRI.002G107600	POTRI.001G278500	POTRI.018G092100	POTRI.010G137300	POTRI.009G048400	POTRI.018G083200	POTRI.009G064800	POTRI.008G069900	POTRI.014G080000
POTRI.005G215600	POTRI.016G019200	POTRI.015G009400	POTRI.010G200200	POTRI.010G210000	POTRI.T119200	POTRI.010G108200	POTRI.010G176100	POTRI.013G126000	POTRI.011G111400	POTRI.006G051900	POTRI.004G133600	POTRI.003G205500	POTRI.003G105000	POTRI.002G160900	POTRI.005G143600	POTRI.003G067700	POTRI.010G198800	POTRI.014G108300	POTRI.013G129900	POTRI.006G131000	POTRI.006G190500	POTRI.010G191900	POTRI.004G236100
POTRI.002G077700	POTRI.013G092700	POTRI.003G121600	POTRI.009G038300	POTRI.005G049300	POTRI.005G116600	POTRI.010G245200	POTRI.005G215600	POTRI.014G112700	POTRI.010G061600	POTRI.007G121600	POTRI.006G051900	POTRI.001G083800	POTRI.010G210300	POTRI.009G064600	POTRI.006G152200	POTRI.002G257900	POTRI.003G183200	POTRI.007G006400	POTRI.009G066100	POTRI.T147900	POTRI.007G083400	POTRI.016G143000	POTRI.007G046900
POTRI.005G197700	POTRI.008G087700	POTRI.008G087100	POTRI.015G009400	POTRI.005G130400	POTRI.004G188900	POTRI.013G092700	POTRI.010G108800	POTRI.010G191900	POTRI.010G245200	POTRI.017G120300	POTRI.007G086800	POTRI.008G131200	POTRI.013G047900	POTRI.015G097200	POTRI.003G039400	POTRI.T059700	POTRI.007G040400	POTRI.008G103700	POTRI.013G153400	POTRI.015G124700	POTRI.002G068200	POTRI.001G121400	POTRI.006G154000
POTRI.015G087600	POTRI.006G166200	POTRI.019G050500	POTRI.002G089800	POTRI.002G082100	POTRI.003G171500	POTRI.001G253300	POTRI.006G140700	POTRI.001G110800	POTRI.003G056000	POTRI.004G047100	POTRI.005G241200	POTRI.014G055300	POTRI.017G051500	POTRI.013G106000	POTRI.005G052400	POTRI.009G087200	POTRI.018G083200	POTRI.004G029400	POTRI.011G079600	POTRI.003G134000	POTRI.008G087700	POTRI.006G056200	POTRI.007G040800
POTRI.015G061900	POTRI.013G042700	POTRI.005G191400	POTRI.005G207300	POTRI.T051400	POTRI.001G157300	POTRI.018G114100	POTRI.015G143700	POTRI.009G034800	POTRI.012G085700	POTRI.015G143700	POTRI.013G041000	POTRI.003G056700	POTRI.013G010900	POTRI.006G235200	POTRI.010G113300	POTRI.010G038700	POTRI.004G067000	POTRI.008G201600	POTRI.010G178000	POTRI.008G006500	POTRI.019G053800	POTRI.006G190000	POTRI.017G049000
POTRI.001G121400	POTRI.005G143600	POTRI.013G137200	POTRI.014G019500	POTRI.005G206000	POTRI.004G059000	POTRI.002G229200	POTRI.003G219800	POTRI.006G134000	POTRI.004G210000	POTRI.011G146900	POTRI.002G107600	POTRI.014G080000	POTRI.006G255000	POTRI.018G032600	POTRI.018G070700	POTRI.017G152900	POTRI.014G083300	POTRI.013G051200	POTRI.T035300	POTRI.009G011100	POTRI.018G013800	POTRI.002G098000	POTRI.019G019500
POTRI.018G070700	POTRI.009G044600	POTRI.008G203400	POTRI.013G127200	POTRI.016G105400	POTRI.016G105600	POTRI.015G047900	POTRI.007G116400	POTRI.002G101200	POTRI.018G013900	POTRI.001G101000	POTRI.010G208900	POTRI.004G059000	POTRI.006G182100	POTRI.008G066000	POTRI.003G067700	POTRI.014G080900	POTRI.005G206500	POTRI.016G013000	POTRI.001G320500	POTRI.018G024600	POTRI.018G067800	POTRI.006G218900	POTRI.001G367400
POTRI.007G010800	POTRI.010G108800	POTRI.001G309200	POTRI.001G118300	POTRI.005G211000	POTRI.014G172400	POTRI.001G025100	POTRI.016G084700	POTRI.014G032300	POTRI.005G072300	POTRI.010G113300	POTRI.008G107300	POTRI.012G071600	POTRI.010G085400	POTRI.005G093300	POTRI.016G061500	POTRI.012G006400	POTRI.006G120400	POTRI.011G122900	POTRI.008G099300	POTRI.001G248100	POTRI.010G243100	POTRI.001G285800	POTRI.004G224400
POTRI.009G124100	POTRI.018G074300	POTRI.011G010300	POTRI.010G197400	POTRI.019G043300	POTRI.002G078900	POTRI.004G020500	POTRI.003G166500	POTRI.002G018600	POTRI.014G081000	POTRI.018G113100	POTRI.001G392600	POTRI.001G449600	POTRI.009G048300	POTRI.006G076000	POTRI.007G111800	POTRI.007G023400	POTRI.010G013700	POTRI.004G149100	POTRI.014G114700	POTRI.015G073200	POTRI.004G235000	POTRI.001G068100	POTRI.005G242700
POTRI.010G089700	POTRI.001G060100	POTRI.002G072400	POTRI.010G243100	POTRI.013G049100	POTRI.018G088600	POTRI.006G025200	POTRI.005G235700	POTRI.013G040700	POTRI.002G113100	POTRI.004G040000	POTRI.007G121600	POTRI.018G094900	POTRI.019G108500	POTRI.019G131400	POTRI.005G225400	POTRI.008G073300	POTRI.014G024100	POTRI.017G069800	POTRI.011G135900	POTRI.012G087100	POTRI.006G044600	POTRI.006G259400	POTRI.002G250500
POTRI.006G093000	POTRI.002G162600	POTRI.003G182200	POTRI.005G185400	POTRI.016G084700	POTRI.008G153900	POTRI.011G022900	POTRI.001G210000	POTRI.005G257000	POTRI.006G235200	POTRI.004G133600	POTRI.002G188600	POTRI.011G032900	POTRI.019G041500	POTRI.004G222100	POTRI.016G021900	POTRI.009G080000	POTRI.015G078900	POTRI.007G008200	POTRI.017G084500	POTRI.005G242000	POTRI.011G131400	POTRI.006G087100	POTRI.010G038700
POTRI.003G037800	POTRI.008G088500	POTRI.012G023200	POTRI.013G156400	POTRI.016G031800	POTRI.005G206000	POTRI.009G071300	POTRI.019G079300	POTRI.004G224000	POTRI.009G038300	POTRI.017G000800	POTRI.007G063000	POTRI.008G025900	POTRI.014G055300	POTRI.009G114700	POTRI.003G195300	POTRI.007G019600	POTRI.001G158000	POTRI.004G133600	POTRI.009G005700	POTRI.015G075300	POTRI.010G060500	POTRI.001G197600	POTRI.002G140300
POTRI.008G107900	POTRI.014G020500	POTRI.002G052300	POTRI.006G235400	POTRI.002G078900	POTRI.012G068800	POTRI.002G160500	POTRI.006G048400	POTRI.018G001900	POTRI.006G258100	POTRI.005G070900	POTRI.019G127800	POTRI.001G398300	POTRI.010G013200	POTRI.005G196400	POTRI.018G001900	POTRI.014G086300	POTRI.001G320400	POTRI.001G034200	POTRI.008G177600	POTRI.012G071600	POTRI.006G102200	POTRI.009G105300	POTRI.001G077400
POTRI.008G025900	POTRI.006G241300	POTRI.006G141700	POTRI.018G144600	POTRI.005G206700	POTRI.015G061900	POTRI.010G078800	POTRI.005G248100	POTRI.005G225400	POTRI.010G107300	POTRI.016G137300	POTRI.017G120300	POTRI.003G166200	POTRI.014G179400	POTRI.007G116400	POTRI.003G037600	POTRI.015G009100	POTRI.001G121100	POTRI.011G136700	POTRI.017G147000	POTRI.005G123500	POTRI.002G059800	POTRI.009G103000	POTRI.008G004300
POTRI.004G019800	POTRI.002G020900	POTRI.014G172400	POTRI.001G204300	POTRI.010G200200	POTRI.004G002800	POTRI.008G010400	POTRI.010G042000	POTRI.012G131000	POTRI.008G053100	POTRI.003G037600	POTRI.012G033000	POTRI.005G169100	POTRI.015G094200	POTRI.014G020500	POTRI.008G171600	POTRI.005G082000	POTRI.001G055300	POTRI.008G054400	POTRI.005G248100	POTRI.001G236500	POTRI.006G258800	POTRI.002G068200	POTRI.006G258100
POTRI.008G189400	POTRI.012G023200	POTRI.009G099600	POTRI.008G006300	POTRI.012G083100	POTRI.010G243100	POTRI.016G069700	POTRI.014G145100	POTRI.008G212500	POTRI.003G173100	POTRI.005G109400	POTRI.008G146400	POTRI.014G022900	POTRI.011G114000	POTRI.006G186200	POTRI.002G120400	POTRI.017G000300	POTRI.019G130700	POTRI.001G027100	POTRI.011G043300	POTRI.006G050200	POTRI.019G130700	POTRI.019G129500	POTRI.009G064300
POTRI.014G159000	POTRI.T091100	POTRI.014G198400	POTRI.001G250500	POTRI.011G098600	POTRI.007G088000	POTRI.007G127400	POTRI.007G044300	POTRI.019G019500	POTRI.018G095100	POTRI.019G003200	POTRI.011G145200	POTRI.008G053100	POTRI.012G019100	POTRI.004G059000	POTRI.014G168300	POTRI.011G134200	POTRI.019G128600	POTRI.016G086400	POTRI.018G104000	POTRI.001G320500	POTRI.004G153500	POTRI.010G153100	POTRI.005G211000
POTRI.017G041700	POTRI.003G194700	POTRI.002G026800	POTRI.006G218900	POTRI.007G048900	POTRI.003G222700	POTRI.006G259400	POTRI.006G218900	POTRI.010G235200	POTRI.007G091100	POTRI.008G131200	POTRI.003G039400	POTRI.003G056000	POTRI.008G088300	POTRI.006G093000	POTRI.010G066600	POTRI.013G061800	POTRI.014G086900	POTRI.010G066300	POTRI.002G026800	POTRI.006G123200	POTRI.001G248100	POTRI.010G105900	POTRI.004G103800
POTRI.001G250500	POTRI.002G168200	POTRI.004G149100	POTRI.001G222200	POTRI.005G208900	POTRI.013G003300	POTRI.004G059000	POTRI.003G104400	POTRI.006G021600	POTRI.010G150800	POTRI.002G156900	POTRI.018G028600	POTRI.010G144100	POTRI.009G114400	POTRI.017G000300	POTRI.006G020100	POTRI.001G222200	POTRI.004G217800	POTRI.004G168800	POTRI.008G152200	POTRI.012G034400	POTRI.010G043500	POTRI.002G101800	POTRI.002G085100
POTRI.001G307400	POTRI.019G043300	POTRI.009G047700	POTRI.003G104400	POTRI.001G287400	POTRI.001G252900	POTRI.005G060500	POTRI.010G222700	POTRI.018G028600	POTRI.012G010100	POTRI.004G176100	POTRI.013G126000	POTRI.010G138500	POTRI.008G164500	POTRI.005G241200	POTRI.004G124800	POTRI.008G221400	POTRI.006G190000	POTRI.008G087700	POTRI.016G019200	POTRI.010G152400	POTRI.003G138100	POTRI.010G184000	POTRI.001G117400
POTRI.014G068200	POTRI.002G214500	POTRI.002G229200	POTRI.018G050800	POTRI.002G072400	POTRI.006G150000	POTRI.001G351200	POTRI.001G406700	POTRI.008G067500	POTRI.008G067500	POTRI.001G088600	POTRI.001G154500	POTRI.008G177900	POTRI.010G207600	POTRI.010G147000	POTRI.002G250500	POTRI.019G116000	POTRI.008G111200	POTRI.006G062800	POTRI.006G226500	POTRI.014G016800	POTRI.001G236500	POTRI.001G416500	POTRI.005G167400
POTRI.004G212100	POTRI.001G141200	POTRI.010G042000	POTRI.003G121900	POTRI.003G045500	POTRI.012G141000	POTRI.003G085500	POTRI.002G165000	POTRI.014G080000	POTRI.010G108800	POTRI.001G367400	POTRI.006G102200	POTRI.014G094900	POTRI.005G151700	POTRI.010G123400	POTRI.001G142400	POTRI.006G224500	POTRI.008G156600	POTRI.010G188200	POTRI.003G212000	POTRI.001G471100	POTRI.004G175900	POTRI.006G124800	POTRI.006G235200
POTRI.019G019500	POTRI.005G123700	POTRI.008G130000	POTRI.005G020300	POTRI.006G004300	POTRI.005G218800	POTRI.013G159800	POTRI.018G083500	POTRI.017G049000	POTRI.010G150700	POTRI.002G194000	POTRI.001G088600	POTRI.010G110800	POTRI.003G187000	POTRI.014G119100	POTRI.008G194100	POTRI.019G055800	POTRI.019G039700	POTRI.003G071800	POTRI.005G177400	POTRI.018G114700	POTRI.004G048300	POTRI.001G122400	POTRI.001G466000
POTRI.012G068500	POTRI.010G045600	POTRI.006G074900	POTRI.015G068300	POTRI.005G141100	POTRI.018G057600	POTRI.009G139000	POTRI.001G438700	POTRI.010G066600	POTRI.002G261900	POTRI.005G242700	POTRI.006G076000	POTRI.017G041800	POTRI.005G036400	POTRI.003G195300	POTRI.013G035800	POTRI.015G069200	POTRI.007G043800	POTRI.011G122700	POTRI.014G176000	POTRI.007G017100	POTRI.006G130300	POTRI.001G269900	POTRI.016G081300
POTRI.006G132000	POTRI.004G040000	POTRI.002G260300	POTRI.006G099900	POTRI.005G221100	POTRI.010G200200	POTRI.006G186200	POTRI.015G104500	POTRI.012G043200	POTRI.001G344100	POTRI.010G254500	POTRI.008G072600	POTRI.008G054700	POTRI.018G013900	POTRI.019G116000	POTRI.019G019500	POTRI.001G320400	POTRI.016G120100	POTRI.001G345300	POTRI.006G140700	POTRI.011G134200	POTRI.006G235200	POTRI.014G041300	POTRI.009G073600
POTRI.006G019800	POTRI.018G088500	POTRI.003G192800	POTRI.003G087000	POTRI.002G019200	POTRI.011G140800	POTRI.010G042000	POTRI.017G032700	POTRI.004G040000	POTRI.003G046100	POTRI.008G194100	POTRI.002G254000	POTRI.012G085700	POTRI.001G235700	POTRI.008G044800	POTRI.002G165000	POTRI.015G056000	POTRI.016G018900	POTRI.005G248100	POTRI.002G092700	POTRI.004G211900	POTRI.010G067100	POTRI.007G135300	POTRI.017G000100
POTRI.006G254900	POTRI.006G102800	POTRI.004G160800	POTRI.002G093400	POTRI.006G190900	POTRI.010G152400	POTRI.001G239200	POTRI.015G009400	POTRI.016G124700	POTRI.009G012900	POTRI.007G063000	POTRI.018G109100	POTRI.015G083000	POTRI.002G201500	POTRI.006G189300	POTRI.016G081300	POTRI.003G125700	POTRI.008G155900	POTRI.010G038700	POTRI.003G098800	POTRI.003G101600	POTRI.015G069200	POTRI.007G013900	POTRI.002G194000
POTRI.004G162400	POTRI.006G209400	POTRI.012G042400	POTRI.005G097000	POTRI.013G121500	POTRI.005G130400	POTRI.006G067400	POTRI.001G239900	POTRI.009G031800	POTRI.006G144000	POTRI.019G127800	POTRI.013G004200	POTRI.004G074300	POTRI.001G102100	POTRI.014G096000	POTRI.004G007500	POTRI.003G171500	POTRI.018G070700	POTRI.008G072600	POTRI.013G092700	POTRI.003G074700	POTRI.009G068400	POTRI.003G138100	POTRI.006G130300
POTRI.008G041900	POTRI.009G116400	POTRI.001G222200	POTRI.003G224000	POTRI.003G134000	POTRI.015G143700	POTRI.001G310900	POTRI.006G216200	POTRI.016G031800	POTRI.010G142600	POTRI.019G097500	POTRI.010G028800	POTRI.006G072000	POTRI.014G033400	POTRI.004G133600	POTRI.012G126400	POTRI.T004700	POTRI.019G127800	POTRI.001G102100	POTRI.008G156600	POTRI.017G114000	POTRI.004G047100	POTRI.016G000400	POTRI.001G088800
POTRI.005G060000	POTRI.008G036700	POTRI.005G116600	POTRI.004G149400	POTRI.014G024100		POTRI.010G160200	POTRI.014G098600	POTRI.016G005300	POTRI.009G114700	POTRI.008G036700	POTRI.002G009000	POTRI.008G072700	POTRI.006G258800	POTRI.010G182200	POTRI.014G032300	POTRI.T048400	POTRI.014G176000	POTRI.013G092700	POTRI.019G079700	POTRI.010G208900	POTRI.014G035800	POTRI.010G222700	POTRI.006G100200
POTRI.004G100000	POTRI.003G120600	POTRI.006G235400	POTRI.004G089500	POTRI.001G077400		POTRI.012G006300	POTRI.017G141800	POTRI.010G208900	POTRI.006G267200	POTRI.006G263300	POTRI.011G167300	POTRI.006G102800	POTRI.003G178000	POTRI.007G127400	POTRI.002G003800	POTRI.002G254800	POTRI.005G032600	POTRI.010G188400	POTRI.004G138400	POTRI.001G320400	POTRI.003G056000	POTRI.011G049400	POTRI.007G121600
POTRI.001G043100	POTRI.014G117500	POTRI.T119200	POTRI.T079300			POTRI.003G098600	POTRI.006G136400	POTRI.001G043700	POTRI.016G116100	POTRI.019G131400	POTRI.012G023200	POTRI.013G010800	POTRI.014G025700	POTRI.014G022500	POTRI.008G074100	POTRI.017G059400	POTRI.005G236300	POTRI.002G188600	POTRI.017G145700	POTRI.006G161200	POTRI.004G040000	POTRI.010G220900	POTRI.003G039400
POTRI.006G165100	POTRI.010G130800	POTRI.001G320500				POTRI.018G008200	POTRI.005G206000	POTRI.015G019800	POTRI.008G041800	POTRI.010G208900	POTRI.010G152400	POTRI.010G036200	POTRI.009G078600	POTRI.010G013700	POTRI.016G089500	POTRI.014G166200	POTRI.004G138400	POTRI.004G091100	POTRI.009G064300	POTRI.004G047100	POTRI.010G208900	POTRI.004G059000	POTRI.008G171600
POTRI.001G210200	POTRI.T125500	POTRI.006G203000				POTRI.001G342000	POTRI.001G056700	POTRI.006G076000	POTRI.003G152700	POTRI.T083600	POTRI.019G131400	POTRI.001G190800	POTRI.006G048400	POTRI.004G224400	POTRI.001G161400	POTRI.002G038800	POTRI.006G124800	POTRI.003G126900	POTRI.014G022100	POTRI.010G198800	POTRI.006G131000	POTRI.007G063000	POTRI.014G166200
POTRI.019G073700	POTRI.015G125700	POTRI.011G085700				POTRI.008G189100	POTRI.002G129000	POTRI.001G431800	POTRI.010G089300	POTRI.T051400	POTRI.002G160500	POTRI.002G243700	POTRI.004G088600	POTRI.002G003800	POTRI.007G121600	POTRI.004G133400	POTRI.017G084600	POTRI.015G069200	POTRI.010G137300	POTRI.013G061800	POTRI.003G044200	POTRI.002G127800	POTRI.008G085600
POTRI.019G024200	POTRI.006G132400	POTRI.002G160800				POTRI.001G438700	POTRI.005G207000	POTRI.003G138600	POTRI.014G170600	POTRI.010G028800	POTRI.019G019500	POTRI.005G235700	POTRI.016G019200	POTRI.013G001400	POTRI.009G085100	POTRI.019G079700	POTRI.003G183700	POTRI.006G186200	POTRI.001G301900	POTRI.012G006400	POTRI.003G134000	POTRI.001G337600	POTRI.013G130300
POTRI.006G259400	POTRI.005G196400	POTRI.001G250500				POTRI.013G062300	POTRI.004G160800	POTRI.002G025800	POTRI.010G200600	POTRI.004G233800	POTRI.003G182200	POTRI.012G084600	POTRI.003G180300	POTRI.T013300	POTRI.009G095400	POTRI.002G101300	POTRI.009G073600	POTRI.002G073800	POTRI.004G143400	POTRI.013G064200	POTRI.012G034400	POTRI.003G204300	POTRI.006G051900
POTRI.016G031800	POTRI.012G061400	POTRI.017G050900				POTRI.004G149100	POTRI.005G073100	POTRI.006G051900	POTRI.008G156600	POTRI.005G119200	POTRI.018G057600	POTRI.010G013200	POTRI.002G165000	POTRI.007G121600	POTRI.013G126000	POTRI.010G224200	POTRI.015G130900	POTRI.002G204400	POTRI.010G188400	POTRI.010G105900	POTRI.003G004200	POTRI.008G152200	POTRI.016G051700
POTRI.006G085200	POTRI.006G127200	POTRI.010G178600					POTRI.004G024700	POTRI.003G039400	POTRI.001G325100	POTRI.014G033400	POTRI.008G133800	POTRI.006G182100	POTRI.003G069000	POTRI.009G038300	POTRI.006G105100	POTRI.006G117200	POTRI.003G168500	POTRI.004G055000	POTRI.002G107700	POTRI.007G046200	POTRI.006G131400	POTRI.001G309500	POTRI.002G198300
POTRI.005G146400	POTRI.006G219500	POTRI.002G180400					POTRI.016G002300	POTRI.013G004200	POTRI.004G176100	POTRI.008G107300	POTRI.004G142800	POTRI.005G167400	POTRI.016G118800	POTRI.001G088600	POTRI.011G024100	POTRI.002G121400	POTRI.004G135300	POTRI.007G116400	POTRI.013G106700	POTRI.001G198000	POTRI.005G191500	POTRI.011G067600	POTRI.003G141900
POTRI.016G002300	POTRI.013G114200						POTRI.006G152200	POTRI.016G125500	POTRI.019G079500	POTRI.013G042700	POTRI.010G247500	POTRI.001G471500	POTRI.013G094400	POTRI.003G039400	POTRI.006G134000	POTRI.014G032300	POTRI.014G018700	POTRI.018G083500	POTRI.001G309500	POTRI.013G014600	POTRI.003G180300	POTRI.006G186200	POTRI.012G131000
POTRI.007G028500	POTRI.005G112000						POTRI.017G107500	POTRI.006G067400	POTRI.001G044500	POTRI.002G260100	POTRI.003G207200	POTRI.T136600	POTRI.001G050000	POTRI.008G087700	POTRI.002G160500	POTRI.010G236500	POTRI.010G114300	POTRI.002G165000	POTRI.004G004600	POTRI.018G057200	POTRI.008G023800	POTRI.010G013700	POTRI.014G195800
POTRI.006G136400	POTRI.002G115000						POTRI.008G189100	POTRI.009G028700	POTRI.002G250500	POTRI.018G001900	POTRI.012G044600	POTRI.010G205800	POTRI.008G168400	POTRI.T071600	POTRI.009G105300	POTRI.015G099500	POTRI.008G221400	POTRI.001G077600	POTRI.013G010800	POTRI.009G032000	POTRI.014G052900	POTRI.016G006200	POTRI.005G243000
POTRI.011G090900	POTRI.006G203000						POTRI.006G141700	POTRI.001G427700	POTRI.004G146100	POTRI.T047500	POTRI.012G043200	POTRI.014G042800	POTRI.003G159800	POTRI.013G111700	POTRI.013G060200	POTRI.006G134000	POTRI.004G168800	POTRI.009G149200	POTRI.005G241200	POTRI.002G061300	POTRI.013G090500	POTRI.003G067700	POTRI.018G057600
POTRI.002G088600	POTRI.014G176000						POTRI.004G032500	POTRI.018G113100	POTRI.005G230600	POTRI.008G134000	POTRI.005G226300	POTRI.003G069000	POTRI.009G038300	POTRI.014G120300	POTRI.009G009300	POTRI.002G199800	POTRI.006G131000	POTRI.012G126400	POTRI.008G087100	POTRI.011G087200	POTRI.016G113600	POTRI.T059900	POTRI.016G006200
POTRI.001G135100	POTRI.014G068200						POTRI.006G092800	POTRI.001G028200	POTRI.011G089800	POTRI.006G076000	POTRI.011G144800	POTRI.014G033400	POTRI.011G146900	POTRI.004G168800	POTRI.003G173100	POTRI.012G034200	POTRI.002G094100	POTRI.005G196400	POTRI.004G188600	POTRI.010G222700	POTRI.009G080000	POTRI.005G177400	POTRI.018G083700
POTRI.012G061400	POTRI.004G014800						POTRI.016G021900	POTRI.002G188600	POTRI.009G028300	POTRI.010G106800	POTRI.018G095200	POTRI.002G212900	POTRI.002G060500	POTRI.002G068200	POTRI.010G036200	POTRI.005G061600	POTRI.005G201200	POTRI.002G098000	POTRI.010G107300	POTRI.018G083500	POTRI.008G221400	POTRI.008G008100	POTRI.008G087700
POTRI.003G196500	POTRI.010G231900						POTRI.013G130300	POTRI.009G041400	POTRI.010G109000	POTRI.T071600	POTRI.004G222100	POTRI.005G221600	POTRI.003G222700	POTRI.006G235400	POTRI.001G101000	POTRI.008G026400	POTRI.002G155400	POTRI.004G225800	POTRI.011G167300	POTRI.010G067100	POTRI.010G012800	POTRI.009G009800	POTRI.010G137300
POTRI.012G090000	POTRI.004G018100						POTRI.008G148000	POTRI.008G082100	POTRI.005G229300	POTRI.011G048500	POTRI.006G167800	POTRI.014G016000	POTRI.008G064700	POTRI.008G064500	POTRI.013G156300	POTRI.017G083000	POTRI.008G170900	POTRI.017G084500	POTRI.004G089800	POTRI.015G037800	POTRI.001G347100	POTRI.013G157900	POTRI.001G172400
POTRI.001G412900	POTRI.015G009400						POTRI.009G138900	POTRI.009G105300	POTRI.006G053200	POTRI.006G216900	POTRI.001G110800	POTRI.019G124300	POTRI.009G027300	POTRI.001G122400	POTRI.004G142800	POTRI.012G016200	POTRI.008G128800	POTRI.002G127800	POTRI.010G108800	POTRI.002G057300	POTRI.001G246900	POTRI.006G255000	POTRI.004G163300
POTRI.003G056700	POTRI.019G054200						POTRI.002G162600	POTRI.T048300	POTRI.011G113400	POTRI.008G087700	POTRI.002G003800	POTRI.005G248100	POTRI.004G208500	POTRI.012G048500	POTRI.013G106000	POTRI.008G156600	POTRI.012G018600	POTRI.006G255000	POTRI.007G061500	POTRI.006G161400	POTRI.009G108200	POTRI.013G061800	POTRI.003G173100
POTRI.001G348000	POTRI.016G048000						POTRI.007G063000	POTRI.009G095400		POTRI.001G179500	POTRI.012G126400	POTRI.005G020400	POTRI.003G056000	POTRI.010G138500	POTRI.001G017300	POTRI.011G044000	POTRI.001G285800	POTRI.001G101700	POTRI.002G018400	POTRI.001G404400	POTRI.002G104200	POTRI.006G139400	POTRI.004G015300
POTRI.001G013800	POTRI.005G010300						POTRI.013G159800	POTRI.002G194000		POTRI.001G074600	POTRI.005G257000	POTRI.006G246300	POTRI.008G146400	POTRI.011G144800	POTRI.017G000300	POTRI.007G016400	POTRI.010G206800	POTRI.012G071900	POTRI.010G066300	POTRI.019G035100	POTRI.011G011100	POTRI.008G072600	POTRI.002G026800
POTRI.014G112300	POTRI.014G150200						POTRI.005G094700	POTRI.009G005700		POTRI.011G066900	POTRI.004G024700	POTRI.019G121700	POTRI.006G231800	POTRI.006G132400	POTRI.009G028700	POTRI.010G200200	POTRI.014G079800	POTRI.006G238200	POTRI.013G106000	POTRI.008G147400	POTRI.012G071600	POTRI.012G006400	POTRI.019G120900
POTRI.002G261000	POTRI.018G083500						POTRI.014G123000	POTRI.003G182200		POTRI.013G092700	POTRI.001G213800	POTRI.013G090500	POTRI.004G153800	POTRI.006G218900	POTRI.010G175300	POTRI.019G039700	POTRI.004G082800	POTRI.009G044600	POTRI.010G071200	POTRI.009G112600	POTRI.014G087900	POTRI.009G127900	POTRI.015G131800
POTRI.008G031700	POTRI.001G031800						POTRI.007G121600	POTRI.013G092700		POTRI.001G043700	POTRI.010G012100	POTRI.015G016600	POTRI.008G153900	POTRI.003G050600	POTRI.010G108800	POTRI.014G018700	POTRI.014G014900	POTRI.013G007900	POTRI.010G189600	POTRI.016G110400	POTRI.002G018600	POTRI.007G006400	POTRI.006G072900
POTRI.006G050700	POTRI.016G090800						POTRI.018G114100	POTRI.011G115600		POTRI.009G056200	POTRI.019G034400	POTRI.001G164100	POTRI.008G073300	POTRI.001G249900	POTRI.006G246300	POTRI.008G166800	POTRI.002G257800	POTRI.001G245200	POTRI.010G135900	POTRI.011G068300	POTRI.T051700	POTRI.005G242700	POTRI.006G181900
POTRI.007G069800	POTRI.007G006400						POTRI.019G121800	POTRI.005G241200		POTRI.010G153100	POTRI.017G126700	POTRI.001G077600	POTRI.010G026000	POTRI.002G045900	POTRI.012G085700	POTRI.001G167700	POTRI.002G138900	POTRI.019G054200	POTRI.001G344100	POTRI.014G055300	POTRI.014G170600	POTRI.005G241200	POTRI.014G108300
POTRI.008G171600	POTRI.006G186200							POTRI.008G156600		POTRI.009G064300	POTRI.005G109400	POTRI.009G106900	POTRI.002G009000	POTRI.005G197800	POTRI.018G113100	POTRI.011G122700	POTRI.003G181400	POTRI.011G109900	POTRI.005G206500	POTRI.012G085700	POTRI.013G014400	POTRI.001G316800	POTRI.010G108800
POTRI.001G067300	POTRI.005G084200							POTRI.008G074100		POTRI.008G072600	POTRI.T064100	POTRI.010G198800	POTRI.008G125200	POTRI.010G153100	POTRI.011G146900	POTRI.006G121200	POTRI.008G042700	POTRI.014G103600	POTRI.009G031800	POTRI.003G200600	POTRI.018G057200	POTRI.015G088300	POTRI.002G109200
POTRI.017G095600	POTRI.004G218800							POTRI.006G105100		POTRI.008G074100	POTRI.018G113100	POTRI.004G236600	POTRI.006G131400	POTRI.001G269000	POTRI.010G206400	POTRI.009G141400	POTRI.019G053200	POTRI.013G004200	POTRI.002G098000	POTRI.007G014300	POTRI.008G141000	POTRI.006G136700	POTRI.014G162000
POTRI.003G031000	POTRI.001G005100							POTRI.004G015300		POTRI.012G126400	POTRI.013G132300	POTRI.008G064700	POTRI.015G004600	POTRI.005G177400	POTRI.008G044800	POTRI.006G087100	POTRI.008G029800	POTRI.003G132000	POTRI.002G055100	POTRI.015G056700	POTRI.007G043800	POTRI.019G054200	POTRI.009G075700
POTRI.002G002400	POTRI.009G015100							POTRI.011G052700		POTRI.013G004200	POTRI.005G099200	POTRI.014G016800	POTRI.008G012700	POTRI.011G049400	POTRI.010G220900	POTRI.014G052900	POTRI.T143600	POTRI.015G124700	POTRI.014G029000	POTRI.008G200200	POTRI.008G069100	POTRI.003G173300	POTRI.015G097200
POTRI.013G058300	POTRI.001G248200							POTRI.011G167300		POTRI.014G168300	POTRI.006G235400	POTRI.001G207200	POTRI.002G079500	POTRI.010G053800	POTRI.001G237000	POTRI.001G042400	POTRI.005G108900	POTRI.019G010400	POTRI.019G069800	POTRI.006G086400	POTRI.006G048400	POTRI.005G158100	POTRI.009G054900
POTRI.010G153100	POTRI.006G144000							POTRI.001G392600		POTRI.017G059100	POTRI.010G153100	POTRI.008G200200	POTRI.003G141900	POTRI.002G254000	POTRI.006G076000	POTRI.015G130900	POTRI.002G099800	POTRI.009G065500	POTRI.002G116300	POTRI.005G247400	POTRI.002G047100	POTRI.016G019200	POTRI.005G235700
POTRI.017G000900	POTRI.014G145100							POTRI.016G114700		POTRI.002G036800	POTRI.011G066900	POTRI.002G018600	POTRI.016G125500	POTRI.008G072600	POTRI.014G080000	POTRI.009G095400	POTRI.019G055800	POTRI.008G171600	POTRI.007G043800	POTRI.005G243000	POTRI.002G038800	POTRI.005G105700	POTRI.015G072400
POTRI.006G107900	POTRI.005G241200							POTRI.008G107300		POTRI.002G020900	POTRI.005G242700	POTRI.006G231800	POTRI.003G217300	POTRI.011G066900	POTRI.002G194000	POTRI.010G066300	POTRI.001G181800	POTRI.002G108000	POTRI.006G231800	POTRI.010G206800	POTRI.010G172400	POTRI.005G248100	POTRI.005G241200
POTRI.016G003400	POTRI.008G024600							POTRI.011G146900		POTRI.002G254000	POTRI.014G112700	POTRI.014G052900	POTRI.001G313000	POTRI.006G154000	POTRI.007G086800	POTRI.003G071500	POTRI.008G151700	POTRI.008G133800	POTRI.002G059000	POTRI.005G162800	POTRI.005G106400	POTRI.014G134400	POTRI.002G016200
POTRI.009G103700	POTRI.016G098500							POTRI.004G024700		POTRI.004G024700	POTRI.010G036400	POTRI.008G164500	POTRI.T048400	POTRI.018G108000	POTRI.012G033000	POTRI.004G019800	POTRI.009G095400	POTRI.002G002400	POTRI.006G216900	POTRI.002G112400	POTRI.005G218900	POTRI.005G221600	POTRI.013G004200
POTRI.006G038000	POTRI.004G163300							POTRI.003G089800		POTRI.019G053800	POTRI.001G431800		POTRI.008G177900	POTRI.T026600	POTRI.013G130300	POTRI.008G087700	POTRI.008G206400	POTRI.004G059000	POTRI.006G076000	POTRI.003G138100	POTRI.007G059100	POTRI.016G018100	POTRI.001G235500
POTRI.016G110400	POTRI.006G072900							POTRI.010G070800		POTRI.014G080000	POTRI.001G319600		POTRI.003G015300	POTRI.003G121700	POTRI.014G022900	POTRI.002G025400	POTRI.002G108500	POTRI.003G157100	POTRI.014G162000	POTRI.007G131300	POTRI.016G086400	POTRI.007G021400	POTRI.018G110100
POTRI.014G097700	POTRI.001G454300							POTRI.013G126800		POTRI.010G036400	POTRI.014G048700		POTRI.005G173100	POTRI.006G219900	POTRI.016G015400	POTRI.019G130700	POTRI.010G062900	POTRI.003G031000	POTRI.006G259700	POTRI.005G109400	POTRI.013G010900	POTRI.009G012100	POTRI.001G019100
POTRI.001G163200	POTRI.001G067300							POTRI.008G146400		POTRI.012G023200	POTRI.004G189000		POTRI.005G230600	POTRI.012G033000	POTRI.002G002400	POTRI.019G127800	POTRI.006G053400	POTRI.008G183400	POTRI.005G093100	POTRI.003G178000	POTRI.019G053300	POTRI.010G036200	POTRI.013G011200
POTRI.005G234000	POTRI.001G211500							POTRI.019G079300		POTRI.001G392600	POTRI.001G101000		POTRI.005G068900	POTRI.010G175300	POTRI.001G337400	POTRI.005G068700	POTRI.008G085000	POTRI.001G285800	POTRI.006G244400	POTRI.008G073300	POTRI.010G119400	POTRI.016G067800	POTRI.001G026500
POTRI.006G075200	POTRI.015G055500							POTRI.012G033000		POTRI.010G235200	POTRI.006G020100		POTRI.010G242800	POTRI.014G145100	POTRI.004G224000	POTRI.010G043500	POTRI.002G228800	POTRI.006G219500	POTRI.017G129900	POTRI.014G131000	POTRI.016G062500	POTRI.006G246300	POTRI.001G272800
POTRI.001G292800	POTRI.017G097800							POTRI.005G196400		POTRI.017G126700	POTRI.002G204400		POTRI.017G095000	POTRI.001G043700	POTRI.010G245200	POTRI.010G081400	POTRI.005G139800	POTRI.006G061700	POTRI.006G062200	POTRI.010G242600	POTRI.008G027100	POTRI.002G216000	POTRI.018G008200
POTRI.007G057200	POTRI.006G139300							POTRI.003G037600		POTRI.009G041400	POTRI.011G146900		POTRI.001G115500	POTRI.019G019500	POTRI.008G154200	POTRI.003G203600	POTRI.016G125500	POTRI.012G071600	POTRI.010G213000	POTRI.008G025900	POTRI.009G084500	POTRI.004G059600	POTRI.006G217200
POTRI.004G016900	POTRI.009G162100							POTRI.002G241800		POTRI.002G037900	POTRI.004G224000		POTRI.008G107300	POTRI.013G161500	POTRI.009G121400	POTRI.019G072800	POTRI.008G087100	POTRI.005G122400	POTRI.004G184300	POTRI.006G281200	POTRI.010G188200	POTRI.006G076000	POTRI.011G068300
POTRI.019G010400	POTRI.013G022000							POTRI.006G061700		POTRI.018G057600	POTRI.017G121600		POTRI.004G038100	POTRI.009G064300	POTRI.006G263300	POTRI.001G271700	POTRI.019G087000	POTRI.014G035800	POTRI.019G101900	POTRI.010G043500	POTRI.005G216900	POTRI.015G097200	POTRI.013G035800
POTRI.005G178300	POTRI.002G190300							POTRI.010G106800		POTRI.002G107600	POTRI.006G014400		POTRI.001G471300	POTRI.001G431800	POTRI.010G070800	POTRI.009G009500	POTRI.001G370700	POTRI.010G088200	POTRI.013G157900	POTRI.001G121400	POTRI.002G034400	POTRI.001G332200	POTRI.016G131800
POTRI.010G045100	POTRI.012G005900							POTRI.004G142800		POTRI.010G247500	POTRI.015G119800		POTRI.010G138500	POTRI.006G051900		POTRI.001G448400	POTRI.004G149100	POTRI.011G068300	POTRI.008G072600	POTRI.006G196100	POTRI.010G199600	POTRI.018G108000	POTRI.010G245200
POTRI.010G150700	POTRI.014G103600							POTRI.T137700		POTRI.004G091200	POTRI.010G138500		POTRI.008G133600	POTRI.002G002400		POTRI.003G181400	POTRI.018G026900	POTRI.017G064800	POTRI.004G161100	POTRI.010G023800	POTRI.006G153000	POTRI.010G108800	POTRI.011G025700
POTRI.019G054800	POTRI.005G057700							POTRI.004G189000		POTRI.004G198900	POTRI.002G045200		POTRI.013G032700	POTRI.007G037300		POTRI.012G065900	POTRI.017G129200	POTRI.005G123500	POTRI.008G087700	POTRI.013G040100	POTRI.016G110400	POTRI.006G021600	POTRI.006G092800
POTRI.002G109500	POTRI.006G191900							POTRI.011G048500		POTRI.007G105300	POTRI.003G138600		POTRI.006G072000	POTRI.001G197600		POTRI.006G263000	POTRI.003G030400	POTRI.008G178000	POTRI.017G049000	POTRI.001G182000	POTRI.016G124700	POTRI.015G129100	POTRI.005G109400
POTRI.002G124300	POTRI.001G412900							POTRI.010G044900		POTRI.006G100200	POTRI.014G020500			POTRI.004G072100		POTRI.014G080000	POTRI.T060400	POTRI.001G043700	POTRI.001G270600	POTRI.005G158000	POTRI.002G003700	POTRI.003G071800	POTRI.001G280400
POTRI.005G168300	POTRI.005G099200							POTRI.003G116500		POTRI.006G167800	POTRI.009G031800			POTRI.017G049000		POTRI.013G129900	POTRI.001G013400	POTRI.002G259400	POTRI.008G221400	POTRI.004G074300	POTRI.006G016200	POTRI.009G044600	POTRI.001G005500
POTRI.016G048000	POTRI.012G131000							POTRI.010G247500		POTRI.001G060100	POTRI.010G038700			POTRI.008G008100		POTRI.006G186600	POTRI.003G152700	POTRI.001G055100	POTRI.006G016200	POTRI.006G072900		POTRI.012G094300	POTRI.011G098300
POTRI.017G053000	POTRI.013G100500							POTRI.016G081300		POTRI.012G033000	POTRI.003G037600			POTRI.015G009100		POTRI.003G151700	POTRI.005G167400	POTRI.006G064200	POTRI.009G149200	POTRI.009G014700		POTRI.018G050300	POTRI.010G106800
POTRI.012G085700	POTRI.018G081200							POTRI.011G161100		POTRI.013G041000	POTRI.012G131000			POTRI.012G062700		POTRI.014G102300	POTRI.008G226200	POTRI.009G136600	POTRI.010G153100	POTRI.018G091400		POTRI.012G126400	POTRI.005G021000
POTRI.008G029300	POTRI.009G080200							POTRI.015G097200		POTRI.011G144800				POTRI.015G143700		POTRI.005G005900	POTRI.017G133500	POTRI.018G095200	POTRI.015G009400	POTRI.001G471500		POTRI.018G074400	POTRI.003G143200
POTRI.004G091100	POTRI.010G052300							POTRI.002G120400		POTRI.011G145200				POTRI.016G102100		POTRI.009G048400	POTRI.002G024700	POTRI.011G148400	POTRI.002G002400	POTRI.002G081400		POTRI.017G069800	POTRI.007G085900
POTRI.007G072600	POTRI.010G247500							POTRI.003G195400		POTRI.T064100				POTRI.003G037600		POTRI.004G058900	POTRI.016G011000	POTRI.009G099400	POTRI.019G079500	POTRI.006G062200		POTRI.012G043900	POTRI.010G200200
POTRI.001G211200	POTRI.016G109000							POTRI.005G099200		POTRI.004G015300				POTRI.001G142400		POTRI.006G226400	POTRI.001G471100	POTRI.002G257900	POTRI.019G129500	POTRI.007G116400		POTRI.006G064800	POTRI.005G232700
POTRI.008G043400	POTRI.010G232200							POTRI.008G194100						POTRI.010G036200		POTRI.014G185300	POTRI.006G259700	POTRI.009G166900	POTRI.015G105100	POTRI.008G139700		POTRI.001G088800	POTRI.017G051500
POTRI.010G184300	POTRI.001G055300							POTRI.004G198900						POTRI.002G033600		POTRI.008G170900	POTRI.018G126600	POTRI.010G044900	POTRI.T035100	POTRI.008G153000		POTRI.009G037800	POTRI.001G334300
POTRI.010G215700	POTRI.011G144800							POTRI.019G131400						POTRI.014G072300		POTRI.005G188700	POTRI.016G043600	POTRI.002G107700	POTRI.001G247700	POTRI.018G057600		POTRI.003G141900	POTRI.015G047900
POTRI.015G008700	POTRI.013G022300							POTRI.010G178600						POTRI.013G004200		POTRI.008G183400	POTRI.014G115500	POTRI.004G047100	POTRI.014G103600	POTRI.002G101300		POTRI.006G102200	POTRI.017G125200
POTRI.009G121400	POTRI.013G040700							POTRI.014G168300						POTRI.006G002600		POTRI.016G113600	POTRI.016G109700	POTRI.013G091200	POTRI.008G009500	POTRI.017G032200		POTRI.002G002400	POTRI.012G096400
POTRI.018G057200								POTRI.006G014400						POTRI.014G034700		POTRI.003G059200	POTRI.007G020500	POTRI.002G099800	POTRI.002G257800	POTRI.016G113600		POTRI.011G061500	POTRI.008G099300
POTRI.014G123000														POTRI.005G005400		POTRI.010G044700	POTRI.006G243100	POTRI.007G063000	POTRI.001G055300	POTRI.007G003000		POTRI.001G170500	POTRI.018G063600
POTRI.009G166900														POTRI.008G179200		POTRI.010G044900	POTRI.015G018200	POTRI.010G191900		POTRI.005G260100		POTRI.015G131800	POTRI.008G025800
POTRI.002G068200														POTRI.017G037900			POTRI.001G348400	POTRI.005G241200		POTRI.015G089300		POTRI.008G094800	POTRI.001G056700
														POTRI.004G195200			POTRI.T035300	POTRI.007G061500		POTRI.001G037400		POTRI.002G008600	POTRI.013G017600
* indicates number of DIRs/genes														POTRI.002G045200			POTRI.006G134000	POTRI.014G032300		POTRI.013G059300		POTRI.006G216900	POTRI.014G123000
														POTRI.012G088200			POTRI.003G173300	POTRI.003G115800		POTRI.010G180500		POTRI.014G050000	POTRI.018G105300
														POTRI.018G008200			POTRI.002G002400	POTRI.009G064800		POTRI.010G252500		POTRI.008G200200	POTRI.012G139900
														POTRI.019G035000			POTRI.006G087100	POTRI.001G175000		POTRI.002G103400		POTRI.007G009700	POTRI.014G073300
														POTRI.013G068300				POTRI.002G124300		POTRI.003G015300		POTRI.019G079300	POTRI.015G080000
														POTRI.006G142100				POTRI.008G069900		POTRI.015G135500		POTRI.017G084500	POTRI.007G043800
														POTRI.014G112700				POTRI.010G200200		POTRI.014G025200		POTRI.002G007500	POTRI.010G088200
														POTRI.019G053800				POTRI.010G206800		POTRI.006G153000		POTRI.001G292900	POTRI.013G001200
														POTRI.002G204400				POTRI.019G050700		POTRI.016G086400		POTRI.005G005900	POTRI.006G061700
														POTRI.006G167800				POTRI.006G251900		POTRI.014G049300		POTRI.015G143600	POTRI.010G188200
														POTRI.002G059000				POTRI.016G119100		POTRI.010G170700		POTRI.010G198300	POTRI.010G129300
														POTRI.004G142800				POTRI.006G049300		POTRI.009G068400		POTRI.013G067300	POTRI.004G224000
														POTRI.010G188800				POTRI.017G101300		POTRI.006G119200		POTRI.001G013400	POTRI.005G169100
														POTRI.010G003000				POTRI.018G015100		POTRI.002G069800		POTRI.008G008200	POTRI.001G196100
														POTRI.002G160500				POTRI.001G248200		POTRI.008G018300		POTRI.001G448400	POTRI.004G189900
														POTRI.007G054900				POTRI.014G024100		POTRI.002G003700		POTRI.009G011000	POTRI.019G131400
														POTRI.013G092700				POTRI.018G074300		POTRI.018G026400		POTRI.014G108300	POTRI.001G392600
														POTRI.016G006700				POTRI.012G087100		POTRI.005G191400		POTRI.007G085900	POTRI.006G167800
														POTRI.003G171700				POTRI.014G120300		POTRI.006G021600		POTRI.012G085700	POTRI.017G120300
														POTRI.001G110200				POTRI.016G031800		POTRI.003G171700		POTRI.012G061400	POTRI.006G093000
														POTRI.018G020900				POTRI.001G200500		POTRI.005G105600		POTRI.005G206700	POTRI.002G254600
														POTRI.013G059700				POTRI.007G003200				POTRI.005G038800	POTRI.018G028600
														POTRI.018G026900				POTRI.008G203400				POTRI.002G160900	POTRI.005G049300
														POTRI.018G074300				POTRI.001G310900				POTRI.019G131400	POTRI.015G050800
														POTRI.002G119300				POTRI.002G143000				POTRI.005G168300	POTRI.013G072800
														POTRI.005G099200				POTRI.015G016600				POTRI.002G120400	POTRI.008G105300
														POTRI.006G020100				POTRI.012G019100				POTRI.005G107600	POTRI.012G109200
														POTRI.002G009000				POTRI.016G125500				POTRI.017G000300	POTRI.003G037600
														POTRI.005G144900				POTRI.002G047100				POTRI.001G157300	POTRI.010G207700
														POTRI.008G133600				POTRI.006G222200				POTRI.015G135500	POTRI.006G250400
														POTRI.009G030800				POTRI.012G044600				POTRI.018G008200	POTRI.006G263300
														POTRI.T125100				POTRI.008G179700				POTRI.016G038200	POTRI.001G310900
														POTRI.006G105100				POTRI.012G018600				POTRI.004G106800	POTRI.008G114800
																		POTRI.010G236500				POTRI.001G026500	POTRI.017G069800
																		POTRI.007G011200				POTRI.010G207600	POTRI.005G234000
																		POTRI.009G030800				POTRI.001G355600	POTRI.008G200200
																		POTRI.001G292900				POTRI.002G165000	POTRI.009G041400
																		POTRI.006G152800				POTRI.015G019800	POTRI.002G163000
																		POTRI.002G241900				POTRI.007G022700	POTRI.004G024700
																		POTRI.008G087100				POTRI.008G036700	POTRI.002G188700
																		POTRI.002G094100				POTRI.010G043500	POTRI.T026600
																		POTRI.019G101900				POTRI.006G263300	POTRI.006G139400
																		POTRI.017G018000				POTRI.019G116000	POTRI.003G217900
																		POTRI.014G081100				POTRI.006G243100	POTRI.001G127100
																		POTRI.018G063500				POTRI.008G125800	POTRI.005G260100
																		POTRI.004G155000				POTRI.015G033600	POTRI.005G023000
																		POTRI.005G020300				POTRI.003G064300	POTRI.010G028800
																		POTRI.014G089200				POTRI.009G138900	POTRI.T071600
																		POTRI.003G104400				POTRI.006G186600	POTRI.002G240600
																		POTRI.019G039700				POTRI.001G102100	POTRI.011G138400
																		POTRI.002G068200				POTRI.002G254600	POTRI.010G003200
																		POTRI.013G159800				POTRI.005G207000	POTRI.012G088900
																		POTRI.006G241300					POTRI.001G367100
																							POTRI.001G055100
																							POTRI.014G122800
																							POTRI.010G174800
																							POTRI.012G049600
																							POTRI.010G126800
																							POTRI.010G067100
																							POTRI.014G074700
																							POTRI.004G029100
																							POTRI.001G050100
																							POTRI.006G216900
																							POTRI.011G094800
																							POTRI.008G064900
																							POTRI.002G036800
																							POTRI.012G033000
																							POTRI.002G098000
																							POTRI.005G145300
																							POTRI.016G137300
																							POTRI.012G126400
																							POTRI.012G094300
																							POTRI.006G129200
																							POTRI.006G220700
																							POTRI.018G026900
																							POTRI.015G056000
																							POTRI.009G092300
																							POTRI.019G025600
																							POTRI.001G296500
																							POTRI.004G138400
																							POTRI.001G193100
																							POTRI.001G088600
																							POTRI.014G119100
																							POTRI.003G018600
																							POTRI.001G248200
																							POTRI.010G098800
																							POTRI.006G190000
																							POTRI.002G059800
																							POTRI.017G064800
																							POTRI.001G323200
																							POTRI.010G254500
																							POTRI.002G095600
																							POTRI.014G175200
																							POTRI.009G085100
																							POTRI.017G059100
																							POTRI.008G135100
																							POTRI.009G031800
																							POTRI.007G040400
																							POTRI.002G107600
																							POTRI.013G157900
																							POTRI.001G408200
																							POTRI.001G158000
																							POTRI.006G177900
																							POTRI.003G034900
																							POTRI.007G003400
																							POTRI.003G105000
																							POTRI.001G375700
																							POTRI.008G082100
																							POTRI.008G148000
																							POTRI.008G074100
																							POTRI.008G107300
																							POTRI.006G165100
																							POTRI.009G095400
																							POTRI.019G087900
																							POTRI.019G128600
																							POTRI.006G105100
																							POTRI.019G036000
																							POTRI.007G014300
																							POTRI.006G062800
