# Supplementary material for: Abiotic Stresses Modulate Landscape of Poplar Transcriptome via Alternative Splicing, Differential Intron Retention, and Isoform Ratio Switching
Source: Front Plant Sci. 2018 Feb 12;9:5. doi: 10.3389/fpls.2018.00005 (PMC5816337; doi:10.3389/fpls.2018.00005)
Supplement: Supplementary file 2 [file Data_Sheet_2.zip]

Archive with 9 entries (8 files):
- Supplementary files 17-24/
- Supplementary files 17-24/Supplementary File 17.pdf
- Supplementary files 17-24/Supplementary File 18.pdf
- Supplementary files 17-24/Supplementary File 19.pdf
- Supplementary files 17-24/Supplementary File 20.pdf
- Supplementary files 17-24/Supplementary File 21.pdf
- Supplementary files 17-24/Supplementary File 22.pdf
- Supplementary files 17-24/Supplementary file 23.xlsx
- Supplementary files 17-24/Supplementary file 24.xlsx
