# Supplementary material for: Abiotic Stresses Modulate Landscape of Poplar Transcriptome via Alternative Splicing, Differential Intron Retention, and Isoform Ratio Switching
Source: Front Plant Sci. 2018 Feb 12;9:5. doi: 10.3389/fpls.2018.00005 (PMC5816337; doi:10.3389/fpls.2018.00005)
Supplement: Supplementary file 2 [file Data_Sheet_2.zip › Supplementary files 17-24/Supplementary file 23.xlsx]

## Sheet: L_pr_cold
geneID	lowExonCoords	intronCoords	highExonCoords	pValue	adjPValue	logFoldChange	intronExp	statistic	bestA	known	IRAratio_1	IRAratio_2	IRRratio_1	IRRratio_2	IRR_ratio_diff
POTRI.016G105600.V3.0	(10542142, 10543129)	(10543130, 10543650)	(10543650, 10543809)	0	0	1.59335	4.06852	1.82486	2	TRUE	0.295228	0.10427	0.898468	0.184389	0.714079
POTRI.015G009400.V3.0	(624268, 624617)	(624618, 624654)	(624654, 624661)	0	0	-1.72345	5.34767	-2.05858	2	TRUE	0.281744	1.35215	0.269599	1	-0.730401
POTRI.015G009400.V3.0	(624654, 624661)	(624662, 624712)	(624712, 624996)	0	0	-2.03578	5.08049	-2.15295	2	TRUE	0.196713	1.21184	0.221078	0.990476	-0.769399
POTRI.014G072100.V3.0	(5823930, 5825362)	(5825363, 5825439)	(5825439, 5825819)	0	0	-1.4796	5.74127	-2.14605	2	TRUE	1.53009	6.87189	0.36418	1	-0.63582
POTRI.003G074200.V3.0	(10295925, 10296431)	(10296432, 10297159)	(10297159, 10297212)	0	0	-2.38529	3.09634	-2.59366	6	TRUE	0.057224	0.43898	0.112024	0.997932	-0.885909
POTRI.008G088600.V3.0	(5563417, 5563640)	(5563641, 5563673)	(5563673, 5564141)	0	0	-2.36942	4.27997	-1.99535	2	TRUE	0.086631	0.78475	0.089964	0.869914	-0.77995
POTRI.008G113900.V3.0	(7275279, 7275508)	(7275509, 7275636)	(7275636, 7275791)	0	0	-2.28349	2.6866	-2.52345	6	TRUE	0.036161	0.488419	0.082204	0.96726	-0.885057
POTRI.009G123400.V3.0	(10283234, 10283494)	(10283495, 10283566)	(10283566, 10283932)	0	0	1.52084	5.2096	1.79204	2	TRUE	2.22312	0.462736	0.999999	0.456173	0.543826
POTRI.004G032500.V3.0	(2360513, 2360656)	(2360657, 2360764)	(2360764, 2360869)	0	0	-2.12381	4.10133	-1.98235	2	TRUE	0.237858	1.54149	0.096491	0.890049	-0.793559
POTRI.004G032500.V3.0	(2360764, 2360869)	(2360870, 2361165)	(2361165, 2361334)	0	0	-2.80646	4.82664	-2.16167	2	TRUE	0.389014	3.18944	0.115281	0.831438	-0.716158
POTRI.004G072400.V3.0	(6083971, 6084928)	(6084929, 6085044)	(6085044, 6085820)	0	0	-1.91806	3.77064	-1.93559	2	TRUE	0.048852	0.253226	0.178451	1	-0.821549
POTRI.006G156100.V3.0	(14259358, 14260539)	(14260540, 14261437)	(14261437, 14261554)	0	0	-1.72321	2.81044	-2.71015	6	TRUE	0.033923	0.230834	0.143756	0.999999	-0.856243
POTRI.006G235200.V3.0	(24473745, 24473887)	(24473888, 24473980)	(24473980, 24474291)	0	0	1.60919	7.67109	2.18128	2	TRUE	1.09221	0.327619	0.868762	0.348508	0.520254
POTRI.001G005100.V3.0	(339493, 340247)	(340248, 340803)	(340803, 342618)	0	0	-2.96167	4.28728	-1.9311	2	TRUE	0.185573	1.96094	0.152953	1	-0.847047
POTRI.001G034700.V3.0	(2503724, 2503810)	(2503811, 2503971)	(2503971, 2505221)	0	0	3.22759	3.8437	1.88264	2	TRUE	136905	107549	0.894828	0.143091	0.751737
POTRI.T030800.V3.0	(234161, 235278)	(235279, 235334)	(235334, 235583)	0	0	-4.05885	8.30502	-1.94497	2	TRUE	3.36729e+06	3.04926e+07	1	1	0
POTRI.010G216000.V3.0	(20287348, 20287451)	(20287452, 20287550)	(20287550, 20287674)	0	1e-06	3.24263	2.58424	2.30509	6	TRUE	0.253436	0.02232	0.781783	0.037021	0.744762
POTRI.004G149400.V3.0	(17212576, 17213255)	(17213256, 17213355)	(17213355, 17214490)	0	2e-06	2.03169	1.73847	2.17672	6	TRUE	0.431462	0.041806	0.783442	0.067166	0.716277
POTRI.002G252800.V3.0	(24191679, 24192486)	(24192487, 24192576)	(24192576, 24193085)	0	3e-06	1.60418	4.43977	1.69858	2	TRUE	0.44947	0.159156	0.824591	0.164234	0.660357
POTRI.011G167300.V3.0	(18310940, 18311173)	(18311174, 18311249)	(18311249, 18311782)	0	4e-06	0.721983	5.6488	1.68076	2	TRUE	0.60281	0.390061	0.945945	0.360316	0.585628
POTRI.005G100500.V3.0	(7678309, 7678555)	(7678556, 7678648)	(7678648, 7678821)	0	4e-06	1.00678	4.77696	1.66993	2	TRUE	0.620361	0.301969	0.978022	0.382776	0.595245
POTRI.006G162900.V3.0	(16214900, 16216081)	(16216082, 16216966)	(16216966, 16217073)	0	5e-06	-1.76616	2.8127	-2.25537	6	TRUE	0.034333	0.240673	0.150245	0.876941	-0.726695
POTRI.012G089700.V3.0	(11658457, 11658571)	(11658572, 11658669)	(11658669, 11658717)	0	1.3e-05	-0.978627	4.24571	-1.68617	2	TRUE	0.149012	0.42107	0.187647	0.919444	-0.731797
POTRI.001G248100.V3.0	(25797204, 25797361)	(25797362, 25797572)	(25797572, 25797666)	0	1.5e-05	-1.04651	5.61589	-1.67595	2	TRUE	0.444338	0.881462	0.371773	0.994719	-0.622946
POTRI.004G202100.V3.0	(21295057, 21295254)	(21295255, 21295550)	(21295550, 21295778)	0	1.6e-05	1.56171	2.34669	2.01586	6	TRUE	0.32219	0.088188	0.999997	0.231751	0.768246
POTRI.011G085700.V3.0	(9670269, 9670810)	(9670811, 9670828)	(9670828, 9670892)	0	1.7e-05	-2.22821	4.23551	-1.66419	2	TRUE	0.059704	0.353261	0.157016	0.743471	-0.586456
POTRI.018G074400.V3.0	(9826196, 9826402)	(9826403, 9826580)	(9826580, 9826700)	0	1.7e-05	1.80515	4.49838	1.58354	2	TRUE	0.628242	0.180202	0.701808	0.10339	0.598418
POTRI.006G091300.V3.0	(6977002, 6977080)	(6977081, 6977149)	(6977149, 6977189)	0	1.8e-05	-1.37759	3.40253	-2.14404	6	TRUE	0.141368	0.489127	0.106123	0.782504	-0.676381
POTRI.010G206400.V3.0	(19693217, 19695022)	(19695023, 19695276)	(19695276, 19695603)	0	2e-05	-0.077194	4.86423	-1.70548	3	TRUE	0.154162	0.168631	0.266768	0.926482	-0.659715
POTRI.008G145100.V3.0	(9770580, 9771294)	(9771295, 9771462)	(9771462, 9772054)	0	2.2e-05	2.67393	3.58411	1.56628	2	TRUE	1.16492	0.178819	0.845573	0.100861	0.744712
POTRI.017G051500.V3.0	(4337759, 4338199)	(4338200, 4338335)	(4338335, 4338410)	0	3.2e-05	0.897685	5.02958	1.54278	2	TRUE	1.40929	0.988403	1	0.437048	0.562952
POTRI.019G038400.V3.0	(4365159, 4365268)	(4365269, 4365564)	(4365564, 4365740)	0	3.9e-05	-2.06984	3.71727	-1.61197	2	TRUE	0.125404	0.879756	0.238198	0.916525	-0.678326
POTRI.002G192500.V3.0	(15351098, 15351334)	(15351335, 15351639)	(15351639, 15352723)	0	5.6e-05	-1.64827	4.17443	-1.58899	2	TRUE	0.111208	0.482848	0.156993	0.826436	-0.669443
POTRI.014G156800.V3.0	(12224254, 12224338)	(12224339, 12224428)	(12224428, 12224461)	0	8e-05	-1.72828	3.20807	-2.02775	6	TRUE	0.064835	0.320712	0.158754	0.820312	-0.661558
POTRI.008G087100.V3.0	(5461509, 5461722)	(5461723, 5461869)	(5461869, 5462385)	1e-06	9.7e-05	-0.731037	5.68658	-1.55568	2	TRUE	0.329343	0.533218	0.304521	1	-0.695479
POTRI.012G027800.V3.0	(2413273, 2413429)	(2413430, 2413691)	(2413691, 2413863)	1e-06	0.000123	0.61505	3.55459	-1.98542	6	TRUE	107693	356284	0.320192	0.979325	-0.659133
POTRI.018G119200.V3.0	(14319944, 14320063)	(14320064, 14320181)	(14320181, 14320270)	1e-06	0.000172	-1.39491	3.97907	-1.51587	2	TRUE	0.040604	0.141082	0.126417	0.806787	-0.68037
POTRI.004G209400.V3.0	(21732556, 21733828)	(21733829, 21733933)	(21733933, 21734653)	1e-06	0.000172	-2.11764	4.15082	-1.51499	2	TRUE	0.0934	0.4634	0.122582	0.923004	-0.800422
POTRI.001G091100.V3.0	(7172176, 7172293)	(7172294, 7172404)	(7172404, 7172467)	1e-06	0.000183	-2.22775	2.79371	-1.95319	6	TRUE	0.055091	0.528733	0.227828	0.999998	-0.77217
POTRI.006G191400.V3.0	(20620831, 20620951)	(20620952, 20621199)	(20621199, 20621345)	1e-06	0.000188	-2.23191	3.17739	-1.94669	6	TRUE	0.039395	0.324193	0.110753	0.833634	-0.722881
POTRI.003G178800.V3.0	(18658585, 18658766)	(18658767, 18658864)	(18658864, 18659101)	1e-06	0.000204	2.05119	3.28499	1.42099	2	TRUE	0.291872	0.058473	0.999999	0.447236	0.552763
POTRI.004G161500.V3.0	(18221923, 18222259)	(18222260, 18222374)	(18222374, 18222688)	1e-06	0.000215	0.866418	5.56689	1.4161	2	TRUE	0.401299	0.244902	0.694357	0.198987	0.49537
POTRI.012G071600.V3.0	(9673996, 9674075)	(9674076, 9674171)	(9674171, 9674296)	2e-06	0.000237	1.43271	5.51106	1.40851	2	TRUE	0.484802	0.184381	0.635942	0.188562	0.44738
POTRI.010G114100.V3.0	(13254162, 13254290)	(13254291, 13254404)	(13254404, 13254520)	1e-06	0.000245	-1.41391	2.57569	-1.9194	6	TRUE	0.066321	0.320153	0.080267	0.730488	-0.650221
POTRI.T069900.V3.0	(70010, 70140)	(70141, 70436)	(70436, 70545)	2e-06	0.000263	-2.04522	3.69582	-1.48275	2	TRUE	0.125491	0.820719	0.218568	0.862609	-0.644042
POTRI.006G190000.V3.0	(20477657, 20477790)	(20477791, 20477870)	(20477870, 20478371)	2e-06	0.000293	-0.030592	8.06846	1.39091	2	TRUE	0.464033	0.466535	0.944261	0.580949	0.363312
POTRI.010G021400.V3.0	(3008222, 3008293)	(3008294, 3008401)	(3008401, 3008654)	2e-06	0.000294	1.93928	3.91128	1.3877	2	TRUE	0.381732	0.077513	0.840194	0.279324	0.56087
POTRI.001G119100.V3.0	(9564753, 9564835)	(9564836, 9564993)	(9564993, 9565062)	2e-06	0.000294	2.04004	4.89807	1.38877	2	TRUE	0.144057	0.032159	0.764619	0.327545	0.437074
POTRI.013G161600.V3.0	(16302985, 16303097)	(16303098, 16303333)	(16303333, 16303579)	2e-06	0.000305	-2.45026	2.84599	-1.89829	6	TRUE	0.596006	215247	0.066654	0.651334	-0.58468
POTRI.008G047700.V3.0	(2806071, 2806168)	(2806169, 2806320)	(2806320, 2806479)	2e-06	0.00035	-0.516105	4.1998	-1.88344	6	TRUE	0.134682	0.315454	0.222391	0.989866	-0.767475
POTRI.T145800.V3.0	(17434, 17513)	(17514, 17589)	(17589, 17796)	3e-06	0.000374	-2.33195	3.72927	-1.45372	2	TRUE	0.105039	0.465518	0.264639	0.999998	-0.735359
POTRI.009G027800.V3.0	(3869544, 3869601)	(3869602, 3869980)	(3869980, 3871256)	3e-06	0.000403	-0.926069	4.14717	-1.44622	2	TRUE	0.456876	1.11167	0.327235	1	-0.672764
POTRI.T173700.V3.0	(3459, 3995)	(3996, 4082)	(4082, 4257)	3e-06	0.000442	1.42558	2.78258	1.71315	6	TRUE	4.03656	112157	0.92392	0.149404	0.774516
POTRI.004G108000.V3.0	(9550401, 9551373)	(9551374, 9551413)	(9551413, 9554051)	4e-06	0.000495	-0.961962	4.68608	-1.43206	2	TRUE	0.203441	0.489587	0.472117	1	-0.527882
POTRI.010G049100.V3.0	(7980735, 7982136)	(7982137, 7982253)	(7982253, 7982383)	4e-06	0.000534	1.95981	3.16951	1.69616	6	TRUE	0.741708	0.146742	0.834367	0.178223	0.656144
POTRI.010G237700.V3.0	(21680176, 21680285)	(21680286, 21680801)	(21680801, 21681063)	5e-06	0.000619	1.21644	4.63824	1.33316	2	TRUE	2.94471	1.03556	0.874578	0.327415	0.547163
POTRI.003G071300.V3.0	(9947236, 9947326)	(9947327, 9947406)	(9947406, 9947582)	6e-06	0.000669	0.682129	4.98735	1.32694	2	TRUE	0.294604	0.173191	0.900037	0.371822	0.528215
POTRI.015G001200.V3.0	(73803, 74009)	(74010, 74966)	(74966, 75319)	6e-06	0.000713	-2.31804	3.22899	-1.40241	2	TRUE	0.097873	0.876736	0.260142	0.914573	-0.654431
POTRI.010G169100.V3.0	(17112542, 17112649)	(17112650, 17113344)	(17113344, 17113398)	5e-06	0.000727	-1.53986	2.60897	-1.81776	6	TRUE	0.033417	0.171868	0.086495	0.703917	-0.617422
POTRI.006G004400.V3.0	(319014, 319212)	(319213, 319440)	(319440, 319543)	6e-06	0.000767	-0.59105	2.84603	-1.80803	6	TRUE	0.183524	0.381421	0.24505	0.969058	-0.724008
POTRI.003G084100.V3.0	(11162284, 11162430)	(11162431, 11162675)	(11162675, 11162863)	9e-06	0.000977	-0.874066	5.83266	-1.3809	2	TRUE	0.186582	0.347605	0.619508	1	-0.380491
POTRI.006G022000.V3.0	(1555520, 1556054)	(1556055, 1556547)	(1556547, 1556608)	9e-06	0.000982	-1.50906	4.474	-1.37936	2	TRUE	0.163032	0.516339	0.203724	0.757392	-0.553668
POTRI.010G166500.V3.0	(16973528, 16973824)	(16973825, 16975062)	(16975062, 16975752)	9e-06	0.001	-1.9727	4.77936	-1.377	2	TRUE	0.067386	0.326895	0.090236	0.590758	-0.500522
POTRI.006G072800.V3.0	(5408157, 5408250)	(5408251, 5408437)	(5408437, 5408507)	1.1e-05	0.001293	-1.2618	2.00871	-1.7599	6	TRUE	0.063664	0.316581	0.11287	0.95225	-0.83938
POTRI.001G197600.V3.0	(19055060, 19055126)	(19055127, 19055602)	(19055602, 19055775)	1.7e-05	0.001651	0.862669	4.27399	1.25718	2	TRUE	0.411825	0.240339	0.848247	0.315209	0.533037
POTRI.016G021900.V3.0	(1209743, 1209943)	(1209944, 1210050)	(1210050, 1210176)	2.1e-05	0.001957	0.460797	6.50283	1.24281	2	TRUE	6.16919	3.54958	1	0.537804	0.462196
POTRI.003G200600.V3.0	(20294387, 20294898)	(20294899, 20294995)	(20294995, 20295369)	2.1e-05	0.001957	1.11747	7.80769	1.24244	2	TRUE	2.68633e+06	53.2132	0.818799	0.509012	0.309787
POTRI.001G248100.V3.0	(25796970, 25797119)	(25797120, 25797204)	(25797204, 25797361)	2.3e-05	0.002097	-1.52802	4.75168	-1.3187	2	TRUE	0.168589	0.570616	0.168769	0.713914	-0.545145
POTRI.003G121900.V3.0	(14416643, 14417427)	(14417428, 14418123)	(14418123, 14418307)	2.4e-05	0.002212	-1.70836	4.93048	-1.314	2	TRUE	0.101061	0.366442	0.121512	0.546541	-0.425029
POTRI.009G027300.V3.0	(3831034, 3831769)	(3831770, 3831877)	(3831877, 3831957)	2.6e-05	0.002332	-0.871592	4.25133	-1.30934	2	TRUE	0.204531	0.44574	0.240042	0.881072	-0.641031
POTRI.005G094700.V3.0	(7095241, 7095331)	(7095332, 7095408)	(7095408, 7095488)	2.9e-05	0.002562	-2.35612	5.27749	-1.30043	2	TRUE	0.114381	0.569843	0.122832	0.530417	-0.407586
POTRI.005G114000.V3.0	(8764162, 8764270)	(8764271, 8764367)	(8764367, 8764594)	2.9e-05	0.002562	0.598042	6.65743	1.21951	2	TRUE	0.337306	0.216137	0.854348	0.399901	0.454447
POTRI.001G048900.V3.0	(3687211, 3687512)	(3687513, 3687533)	(3687533, 3687683)	3e-05	0.002562	2.55362	5.10575	1.21768	2	TRUE	0.777049	0.1094	1	0.7807	0.219299
POTRI.018G087500.V3.0	(11463101, 11463267)	(11463268, 11463376)	(11463376, 11463509)	2.6e-05	0.00259	-1.95344	2.38175	-1.68814	6	TRUE	0.067052	0.508825	0.119937	0.696777	-0.57684
POTRI.016G034200.V3.0	(1979785, 1979894)	(1979895, 1979910)	(1979910, 1980650)	2.7e-05	0.002694	-1.84716	1.73247	-1.68322	6	TRUE	0	0.087981	0	0.666665	-0.666665
POTRI.002G112100.V3.0	(8371567, 8371620)	(8371621, 8371693)	(8371693, 8371951)	3.2e-05	0.002747	1.24049	3.73803	1.21187	2	TRUE	0.305985	0.103429	0.974647	0.485524	0.489123
POTRI.001G213400.V3.0	(21613503, 21613639)	(21613640, 21613717)	(21613717, 21614154)	3.8e-05	0.003189	2.74719	5.1677	1.20053	2	TRUE	0.316269	0.042695	0.999999	0.923788	0.076211
POTRI.018G105300.V3.0	(13215486, 13216042)	(13216043, 13216137)	(13216137, 13216530)	4.1e-05	0.003362	0.475939	6.32295	1.19584	2	TRUE	0.749976	0.56386	0.913602	0.580858	0.332744
POTRI.017G142600.V3.0	(14998101, 14998917)	(14998918, 14998965)	(14998965, 14999453)	4e-05	0.003726	1.04811	3.61317	1.49883	6	TRUE	0.239417	0.131316	0.608921	0.086363	0.522558
POTRI.004G100200.V3.0	(8682964, 8683021)	(8683022, 8683066)	(8683066, 8683217)	4.8e-05	0.004369	-0.560643	3.71219	-1.63336	6	TRUE	0.666663	1.69767	0.333333	0.999999	-0.666667
POTRI.003G071700.V3.0	(10012827, 10012931)	(10012932, 10013015)	(10013015, 10013236)	5.6e-05	0.004573	1.1499	8.7613	1.17323	2	TRUE	0.648384	0.313162	1	0.820289	0.179711
POTRI.008G036400.V3.0	(2042213, 2042279)	(2042280, 2042782)	(2042782, 2042799)	5.9e-05	0.005234	-1.42025	2.90565	-1.61432	6	TRUE	0.082162	0.376986	0.144093	0.798313	-0.654221
POTRI.013G032200.V3.0	(2137200, 2137316)	(2137317, 2137463)	(2137463, 2137610)	6.3e-05	0.005387	-0.466368	2.60797	-1.60762	6	TRUE	0.12789	0.192548	0.460152	0.999997	-0.539845
POTRI.003G152700.V3.0	(16644690, 16644781)	(16644782, 16644883)	(16644883, 16645418)	6.3e-05	0.005387	-1.60943	3.26263	-1.60861	6	TRUE	0.342055	1.15706	0.258371	0.927618	-0.669247
POTRI.005G138600.V3.0	(11524722, 11524928)	(11524929, 11525047)	(11525047, 11525308)	7.5e-05	0.006028	-1.37133	4.70372	-1.23459	2	TRUE	0.522994	1.77213	0.231828	0.698259	-0.46643
POTRI.006G017000.V3.0	(1129190, 1129316)	(1129317, 1129810)	(1129810, 1129981)	7.4e-05	0.006084	-2.1489	2.63783	-1.59354	6	TRUE	0.062535	0.669584	0.124209	0.794733	-0.670524
POTRI.004G129500.V3.0	(14321214, 14321309)	(14321310, 14321394)	(14321394, 14322382)	7.9e-05	0.006239	1.32718	3.20029	1.43764	6	TRUE	0.146407	0.058908	0.617662	0.14614	0.471522
POTRI.009G151300.V3.0	(11893053, 11893212)	(11893213, 11893605)	(11893605, 11893706)	8.1e-05	0.006391	-1.04168	5.58247	-1.22937	2	TRUE	0.218758	0.498586	0.461236	0.894146	-0.43291
POTRI.018G130500.V3.0	(15203966, 15204119)	(15204120, 15204203)	(15204203, 15204486)	8.3e-05	0.006474	0.357751	4.07405	1.433	6	TRUE	1.67177	2.41699	0.776676	0.210838	0.565839
POTRI.T173000.V3.0	(11399, 11736)	(11737, 11834)	(11834, 11965)	8.6e-05	0.006729	1.75446	5.66137	1.14256	2	TRUE	0.36439	0.095561	1	0.816558	0.183442
POTRI.018G040900.V3.0	(3423681, 3424406)	(3424407, 3424745)	(3424745, 3424962)	9.6e-05	0.007392	-0.978622	2.58776	-1.56962	6	TRUE	0.127354	0.376408	0.228585	0.811265	-0.58268
POTRI.017G041800.V3.0	(3446128, 3446394)	(3446395, 3446492)	(3446492, 3447052)	0.000114	0.008542	1.02567	5.16825	1.12221	2	TRUE	0.829785	0.391339	1	0.654517	0.345482
POTRI.012G018600.V3.0	(1720800, 1721086)	(1721087, 1721185)	(1721185, 1721534)	0.000125	0.009103	-2.41547	4.52541	-1.1977	2	TRUE	0.463163	2.89473	0.167983	0.634233	-0.466251
POTRI.010G222900.V3.0	(20714873, 20715192)	(20715193, 20715307)	(20715307, 20715569)	0.000126	0.009103	-0.80826	4.73389	-1.19678	2	TRUE	0.376933	0.781192	0.370893	0.810336	-0.439443
POTRI.001G368500.V3.0	(38181365, 38181483)	(38181484, 38182515)	(38182515, 38182622)	0.000125	0.00923	-1.6472	2.51067	-1.5452	6	TRUE	0.066431	0.396838	0.096846	0.672803	-0.575958
POTRI.012G062500.V3.0	(7046253, 7046314)	(7046315, 7046388)	(7046388, 7046677)	0.000128	0.009379	-0.423908	2.79198	-1.54249	6	TRUE	0.091053	0.219651	0.260802	0.814814	-0.554012
POTRI.018G041800.V3.0	(3588914, 3589639)	(3589640, 3589978)	(3589978, 3590195)	0.000156	0.011243	-1.14695	2.61827	-1.52411	6	TRUE	0.15116	0.382196	0.220375	0.793603	-0.573227
POTRI.001G264400.V3.0	(27288516, 27288881)	(27288882, 27289092)	(27289092, 27289456)	0.000169	0.012068	1.42851	2.96702	1.36603	6	TRUE	0.146025	0.051934	0.999998	0.518295	0.481703
POTRI.019G011300.V3.0	(1382519, 1382577)	(1382578, 1382685)	(1382685, 1382749)	0.000173	0.012154	1.44401	2.64877	1.36418	6	TRUE	0.563415	0.223287	0.808959	0.225741	0.583218
POTRI.006G007900.V3.0	(535116, 535294)	(535295, 535409)	(535409, 535956)	0.000176	0.012239	-0.999752	1.30877	-1.51246	6	TRUE	0	1.60323	0	0.536478	-0.536478
POTRI.019G056800.V3.0	(8845977, 8846159)	(8846160, 8846236)	(8846236, 8846335)	0.00018	0.012366	-0.714625	1.80323	-1.51031	6	TRUE	0.060719	0.315901	0.088889	0.743553	-0.654664
POTRI.013G060200.V3.0	(4526673, 4526894)	(4526895, 4526976)	(4526976, 4527240)	0.000223	0.015125	0.933939	4.83252	1.07186	2	TRUE	0.346397	0.183368	0.742896	0.384667	0.35823
POTRI.003G198300.V3.0	(20092240, 20092322)	(20092323, 20092466)	(20092466, 20092588)	0.00026	0.017468	-2.03132	3.42703	-1.14195	2	TRUE	0.292853	2.06337	0.197367	0.720135	-0.522768
POTRI.003G060900.V3.0	(8849292, 8849627)	(8849628, 8849727)	(8849727, 8849809)	0.000269	0.018038	-1.515	1.57702	-1.47126	6	TRUE	0.001134	0.321088	0.001701	0.581631	-0.57993
POTRI.005G168600.V3.0	(17919585, 17919671)	(17919672, 17920089)	(17920089, 17921379)	0.000312	0.020435	-0.514769	6.38707	-1.12795	2	TRUE	0.345318	0.703551	0.651762	1	-0.348238
POTRI.008G210800.V3.0	(16300479, 16300598)	(16300599, 16300671)	(16300671, 16300916)	0.00035	0.022429	1.32708	3.95095	1.03678	2	TRUE	0.490041	0.204814	0.792774	0.273611	0.519163
POTRI.005G141400.V3.0	(11955408, 11955533)	(11955534, 11955624)	(11955624, 11956649)	0.00038	0.024642	-1.06186	1.96164	-1.43675	6	TRUE	0.1593	0.314044	0.140449	0.791507	-0.651058
POTRI.002G175000.V3.0	(13371382, 13371515)	(13371516, 13371594)	(13371594, 13371705)	0.000397	0.024924	2.4177	3.76794	1.02669	2	TRUE	0.294155	0.059794	0.583548	0.110354	0.473194
POTRI.003G109000.V3.0	(13269912, 13269987)	(13269988, 13270612)	(13270612, 13270651)	0.000391	0.025105	-0.783639	1.78267	-1.43375	6	TRUE	0.035953	0.129863	0.08814	0.605525	-0.517385
POTRI.005G176600.V3.0	(19254775, 19254812)	(19254813, 19255148)	(19255148, 19255194)	0.000404	0.025571	-0.535576	3.74926	-1.43067	6	TRUE	0.267221	0.567277	0.436982	0.937541	-0.500559
POTRI.005G100900.V3.0	(7713720, 7713856)	(7713857, 7713948)	(7713948, 7714089)	0.000418	0.025825	-1.01952	1.31865	-1.42715	6	TRUE	0	0.268456	0	0.666664	-0.666664
POTRI.001G106000.V3.0	(8434717, 8434948)	(8434949, 8435038)	(8435038, 8435605)	0.000421	0.025825	0.902511	3.39615	1.27637	6	TRUE	0.445286	0.244568	0.878786	0.354978	0.523808
POTRI.009G060700.V3.0	(6280852, 6281378)	(6281379, 6281869)	(6281869, 6281949)	0.000438	0.025957	-0.978278	3.29003	-1.42246	6	TRUE	0.225484	0.505568	0.253512	0.777205	-0.523693
POTRI.005G083600.V3.0	(6200619, 6200654)	(6200655, 6200798)	(6200798, 6201556)	0.000436	0.025957	-1.35808	3.12304	-1.42285	6	TRUE	0.132529	0.435629	0.234194	0.706006	-0.471812
POTRI.012G084600.V3.0	(11198427, 11198857)	(11198858, 11199301)	(11199301, 11199589)	0.000467	0.026976	0.741502	3.93743	1.26563	6	TRUE	1.52941	0.986433	0.781044	0.366191	0.414853
POTRI.004G235000.V3.0	(24081202, 24081745)	(24081746, 24081845)	(24081845, 24082054)	0.000465	0.026976	-1.44439	1.54013	-1.41631	6	TRUE	0.000972	0.20136	0.001134	0.47959	-0.478456
POTRI.016G138600.V3.0	(14104159, 14104370)	(14104371, 14104501)	(14104501, 14104623)	0.000531	0.029377	-1.2126	1.45832	-1.40264	6	TRUE	0.011926	0.523069	0.006398	0.666664	-0.660265
POTRI.006G086500.V3.0	(6588863, 6588984)	(6588985, 6589320)	(6589320, 6589558)	0.000528	0.029377	-1.31142	2.89665	-1.40328	6	TRUE	0.066131	0.213283	0.097713	0.621659	-0.523946
POTRI.002G119700.V3.0	(8988256, 8988872)	(8988873, 8989118)	(8989118, 8989424)	0.000534	0.029377	1.2395	3.67226	1.25187	6	TRUE	1.95218	0.871572	0.711406	0.159002	0.552404
POTRI.016G047900.V3.0	(3046565, 3046634)	(3046635, 3046779)	(3046779, 3047342)	0.00055	0.029675	-1.47163	2.85695	-1.39899	6	TRUE	0.114642	0.443922	0.095571	0.720434	-0.624863
POTRI.010G160100.V3.0	(16599809, 16600031)	(16600032, 16600161)	(16600161, 16600322)	0.000537	0.031984	1.40425	4.75775	1.0024	2	TRUE	0.293298	0.093666	0.999999	0.776682	0.223317
POTRI.010G180400.V3.0	(17888920, 17889056)	(17889057, 17889256)	(17889256, 17889664)	0.000545	0.032076	1.59514	6.33322	1.00134	2	TRUE	0.146057	0.046568	1	0.902677	0.097322
POTRI.003G214400.V3.0	(21195792, 21195925)	(21195926, 21196073)	(21196073, 21196292)	0.000666	0.034943	-0.037224	1.84361	-1.37912	6	TRUE	0.095042	0.160065	0.377052	0.999994	-0.622942
POTRI.010G044900.V3.0	(7587039, 7587124)	(7587125, 7587578)	(7587578, 7588122)	0.000683	0.035537	-1.70987	2.98072	-1.37641	6	TRUE	0.066538	0.313951	0.066193	0.606041	-0.539848
POTRI.T081100.V3.0	(67280, 67798)	(67799, 67958)	(67958, 68086)	0.000702	0.035839	-2.91788	2.8197	-1.37365	6	TRUE	0.019192	0.297888	0.029604	0.606355	-0.57675
POTRI.003G105000.V3.0	(12955583, 12955923)	(12955924, 12956027)	(12956027, 12956099)	0.000646	0.037293	0.930849	3.93981	0.987373	2	TRUE	0.376875	0.221424	0.952069	0.514913	0.437155
POTRI.001G386900.V3.0	(40300220, 40300705)	(40300706, 40300777)	(40300777, 40301543)	0.000743	0.037627	1.04109	2.74412	1.21748	6	TRUE	0.451091	0.217066	0.999997	0.55476	0.445237
POTRI.013G024100.V3.0	(1572442, 1572686)	(1572687, 1572769)	(1572769, 1573097)	0.000664	0.037771	-2.83523	3.9363	-1.06723	2	TRUE	0.087734	0.957193	0.055755	0.758532	-0.702777
POTRI.009G134300.V3.0	(10861188, 10861381)	(10861382, 10861489)	(10861489, 10861883)	0.000667	0.037771	-0.442626	4.5605	-1.06679	2	TRUE	0.112773	0.155796	0.496126	0.953179	-0.457053
POTRI.016G009800.V3.0	(498518, 498648)	(498649, 498757)	(498757, 498837)	0.000769	0.038269	0.931789	2.42302	-1.36397	6	TRUE	5296.53	0.71997	0.386914	0.987533	-0.600619
POTRI.005G207300.V3.0	(22169735, 22170080)	(22170081, 22170363)	(22170363, 22170448)	0.000793	0.039131	-0.707799	3.98076	-1.3607	6	TRUE	0.264996	0.589432	0.355338	0.979521	-0.624184
POTRI.002G102600.V3.0	(7413742, 7413858)	(7413859, 7413960)	(7413960, 7414268)	0.000741	0.04151	0.551987	5.74453	0.976085	2	TRUE	0.56664	0.369174	1	0.705995	0.294005
POTRI.018G090700.V3.0	(11986535, 11986618)	(11986619, 11986698)	(11986698, 11986963)	0.000792	0.043546	-1.45451	3.65045	-1.05259	2	TRUE	0.070095	0.300132	0.217541	0.673254	-0.455712
POTRI.008G186200.V3.0	(12797229, 12797626)	(12797627, 12797702)	(12797702, 12798060)	0.000786	0.043546	-1.50839	6.14033	-1.05324	2	TRUE	280181	17.0467	0.837836	1	-0.162163
POTRI.017G109800.V3.0	(12565049, 12565508)	(12565509, 12565593)	(12565593, 12565772)	0.000846	0.04565	0.925917	5.40544	0.964982	2	TRUE	0.422225	0.179009	0.75717	0.369989	0.387181
POTRI.014G164800.V3.0	(13030352, 13030401)	(13030402, 13030519)	(13030519, 13030910)	0.000861	0.045998	2.319	2.73916	0.963566	2	TRUE	0.17183	0.026637	0.999998	0.703062	0.296935
POTRI.003G205400.V3.0	(20628487, 20628538)	(20628539, 20628622)	(20628622, 20628695)	0.000956	0.04666	0.830259	1.5878	1.19064	6	TRUE	35772.6	0.746605	0.666661	0.134824	0.531837
POTRI.009G034900.V3.0	(4472428, 4472755)	(4472756, 4472967)	(4472967, 4473579)	0.000962	0.04666	-0.18626	5.4366	1.19	6	TRUE	0.588171	0.703688	0.944655	0.552718	0.391937
POTRI.007G040900.V3.0	(3315975, 3316191)	(3316192, 3316610)	(3316610, 3316834)	0.00103	0.048712	-1.92763	3.14251	-1.33279	6	TRUE	0.074152	0.474896	0.111244	0.579134	-0.46789
POTRI.018G125400.V3.0	(14832486, 14832670)	(14832671, 14833123)	(14833123, 14835425)	0.000943	0.049925	-1.88415	3.92183	-1.03799	2	TRUE	0.080771	0.367395	0.09981	0.516016	-0.416206
POTRI.002G102600.V3.0	(7407003, 7407236)	(7407237, 7407342)	(7407342, 7407539)	0.001039	0.05354	-1.38935	5.9076	-1.02976	2	TRUE	0.320875	0.822691	0.808949	1	-0.191051
POTRI.006G064000.V3.0	(4707575, 4707818)	(4707819, 4708036)	(4708036, 4708396)	0.001179	0.054899	-1.59709	1.91687	-1.31804	6	TRUE	0.014883	0.26954	0.054451	0.636727	-0.582276
POTRI.013G077800.V3.0	(6733476, 6735171)	(6735172, 6735507)	(6735507, 6736116)	0.001303	0.059391	1.57323	2.35646	1.15698	6	TRUE	0.12639	0.036147	0.455278	0.063723	0.391555
POTRI.016G127500.V3.0	(13034700, 13036245)	(13036246, 13036438)	(13036438, 13036765)	0.001307	0.059391	-0.340183	3.12036	-1.3068	6	TRUE	0.480477	0.812235	0.209249	0.939499	-0.730249
POTRI.010G214100.V3.0	(20186110, 20186361)	(20186362, 20186920)	(20186920, 20186994)	0.001216	0.061034	1.09812	3.48986	0.934198	2	TRUE	0.343601	0.193065	0.999997	0.620898	0.379099
POTRI.003G155000.V3.0	(16789115, 16789346)	(16789347, 16789436)	(16789436, 16789533)	0.00136	0.061341	1.12073	2.90368	1.15227	6	TRUE	0.716043	0.329545	0.711741	0.186132	0.52561
POTRI.003G196200.V3.0	(19920142, 19920351)	(19920352, 19920456)	(19920456, 19920515)	0.001443	0.063585	1.92462	2.80494	1.14573	6	TRUE	0.321467	0.054051	0.515363	0.056793	0.45857
POTRI.004G055600.V3.0	(4396851, 4397030)	(4397031, 4397220)	(4397220, 4397408)	0.001438	0.063585	-1.71638	2.91743	-1.29622	6	TRUE	0.055033	0.321081	0.068029	0.677206	-0.609177
POTRI.002G077700.V3.0	(5365702, 5365805)	(5365806, 5365882)	(5365882, 5365924)	0.001469	0.064239	-1.3994	3.19465	-1.29386	6	TRUE	0.121312	0.587854	0.095459	0.590612	-0.495153
POTRI.008G152300.V3.0	(10347972, 10348232)	(10348233, 10348316)	(10348316, 10348757)	0.001519	0.06592	-2.25667	1.93723	-1.29015	6	TRUE	0	0.162089	0	0.43886	-0.43886
POTRI.016G114600.V3.0	(11879702, 11879888)	(11879889, 11879949)	(11879949, 11880109)	0.0016	0.06849	1.76303	2.16877	1.13422	6	TRUE	0.250589	0.055936	0.678973	0.097494	0.58148
POTRI.003G205400.V3.0	(20628246, 20628405)	(20628406, 20628487)	(20628487, 20628538)	0.001637	0.06849	1.335	1.99977	1.13165	6	TRUE	82500.5	1.30346	0.666664	0.182639	0.484026
POTRI.009G027300.V3.0	(3831877, 3831957)	(3831958, 3832057)	(3832057, 3832186)	0.00162	0.06849	-0.818345	3.89676	-1.28295	6	TRUE	0.143301	0.341515	0.182621	0.686616	-0.503995
POTRI.002G260300.V3.0	(24918001, 24918255)	(24918256, 24918804)	(24918804, 24919337)	0.001413	0.06911	-1.6352	5.57486	-1.0033	2	TRUE	0.051179	0.174416	0.103806	0.423062	-0.319256
POTRI.005G171400.V3.0	(18588680, 18588805)	(18588806, 18588976)	(18588976, 18589085)	0.001715	0.071224	-1.31853	1.82958	-1.27656	6	TRUE	0.028797	0.350457	0.047995	0.532346	-0.484352
POTRI.001G285700.V3.0	(29193856, 29194541)	(29194542, 29194648)	(29194648, 29194797)	0.001483	0.071943	1.44854	5.47462	0.91697	2	TRUE	0.235559	0.080192	0.572186	0.274977	0.297209
POTRI.004G190400.V3.0	(20509754, 20510749)	(20510750, 20510765)	(20510765, 20510950)	0.001815	0.073251	-0.874371	2.61883	-1.2702	6	TRUE	0.078952	0.293759	0.117536	0.660714	-0.543178
POTRI.003G064300.V3.0	(9320715, 9320783)	(9320784, 9320884)	(9320884, 9320946)	0.001565	0.074666	-0.270852	4.59182	-0.994348	2	TRUE	0.245378	0.335012	0.584399	1	-0.415601
POTRI.004G105500.V3.0	(9281532, 9282949)	(9282950, 9283212)	(9283212, 9283757)	0.001906	0.076104	-1.05593	2.07281	-1.26466	6	TRUE	0.039286	0.17928	0.072158	0.633459	-0.561301
POTRI.006G266100.V3.0	(26830212, 26830330)	(26830331, 26830587)	(26830587, 26832298)	0.001912	0.076104	-0.981887	2.41914	-1.26431	6	TRUE	0.12911	0.419876	0.146732	0.573451	-0.426719
POTRI.013G135700.V3.0	(14606146, 14606312)	(14606313, 14606347)	(14606347, 14606437)	0.001958	0.077157	-0.002383	2.49895	-1.26159	6	TRUE	0.026286	0.039145	0.325756	0.757574	-0.431818
POTRI.016G140700.V3.0	(14255506, 14256945)	(14256946, 14257064)	(14257064, 14257215)	0.001969	0.077157	-0.05731	3.46664	1.11088	6	TRUE	0.16684	0.195194	0.731955	0.350798	0.381157
POTRI.015G134900.V3.0	(14456738, 14457056)	(14457057, 14457511)	(14457511, 14457719)	0.001978	0.077157	-1.12125	3.21213	-1.26042	6	TRUE	0.121348	0.331581	0.148212	0.629167	-0.480954
POTRI.016G120700.V3.0	(12545949, 12546273)	(12546274, 12546342)	(12546342, 12546724)	0.001716	0.080072	-1.99182	3.92082	-0.986256	2	TRUE	0.468489	3.61744	0.666662	0.900454	-0.233791
POTRI.006G116700.V3.0	(9157242, 9157327)	(9157328, 9157542)	(9157542, 9157575)	0.002094	0.080843	-0.500089	3.55967	-1.25396	6	TRUE	0.035012	0.06238	0.109778	0.586887	-0.477109
POTRI.001G019000.V3.0	(1387279, 1388003)	(1388004, 1388456)	(1388456, 1388525)	0.002101	0.080843	-0.423631	4.1076	-1.25357	6	TRUE	0.317032	0.507941	0.420983	0.999999	-0.579016
POTRI.003G183600.V3.0	(18985025, 18985370)	(18985371, 18985382)	(18985382, 18985729)	0.001787	0.081101	3.0686	3.53338	0.90057	2	TRUE	2.74998	0.143494	0.999998	0.833331	0.166667
POTRI.002G188700.V3.0	(14850702, 14850850)	(14850851, 14850935)	(14850935, 14851276)	0.001798	0.081101	0.613527	6.31604	0.899996	2	TRUE	0.410967	0.244894	0.844581	0.541958	0.302623
POTRI.006G048000.V3.0	(3431396, 3431542)	(3431543, 3431649)	(3431649, 3431771)	0.002187	0.081963	0.818891	2.10441	1.09888	6	TRUE	0.242573	0.128704	0.707934	0.273762	0.434172
POTRI.006G136400.V3.0	(11238363, 11238585)	(11238586, 11238732)	(11238732, 11238808)	0.00216	0.081963	3.28476	3.33113	0.883626	2	TRUE	0.188291	0.013709	0.391273	0.026567	0.364706
POTRI.007G115000.V3.0	(13625998, 13626110)	(13626111, 13626404)	(13626404, 13626667)	0.002154	0.081963	-1.44024	3.83406	-0.965946	2	TRUE	0.058887	0.168908	0.100845	0.551156	-0.45031
POTRI.013G128100.V3.0	(14050771, 14051835)	(14051836, 14051891)	(14051891, 14051989)	0.001871	0.083704	-0.940643	4.3552	-0.978586	2	TRUE	0.259524	0.520299	0.227484	0.662267	-0.434783
POTRI.001G355300.V3.0	(36312534, 36312591)	(36312592, 36312830)	(36312830, 36313685)	0.002277	0.084788	1.62129	2.75696	1.09424	6	TRUE	0.522871	0.186891	0.529493	0.070051	0.459442
POTRI.010G176100.V3.0	(17608890, 17608956)	(17608957, 17609717)	(17609717, 17610039)	0.001997	0.087323	-2.17331	4.24204	-0.972755	2	TRUE	0.067582	0.415568	0.063617	0.693872	-0.630255
POTRI.014G166200.V3.0	(13181371, 13181498)	(13181499, 13181757)	(13181757, 13181889)	0.002015	0.087447	-1.2964	4.62665	-0.971952	2	TRUE	0.520783	2.02171	0.450918	0.745187	-0.294269
POTRI.011G139900.V3.0	(16219769, 16219956)	(16219957, 16220047)	(16220047, 16220474)	0.002115	0.089685	0.973381	4.3772	0.885494	2	TRUE	0.818825	0.421834	0.999999	0.609423	0.390576
POTRI.015G042800.V3.0	(4063275, 4063467)	(4063468, 4063686)	(4063686, 4063883)	0.002132	0.089685	-0.528265	4.8354	-0.9669	2	TRUE	1.28222	1.26098	0.21351	0.649787	-0.436276
POTRI.007G126700.V3.0	(14286934, 14287927)	(14287928, 14288070)	(14288070, 14288130)	0.002112	0.089685	-2.19247	4.79566	-0.96771	2	TRUE	0.121143	0.808436	0.869382	1	-0.130617
POTRI.008G102500.V3.0	(6507435, 6507497)	(6507498, 6507589)	(6507589, 6507750)	0.002235	0.091508	-0.72225	5.29527	-0.962612	2	TRUE	0.509078	0.925244	0.339536	0.787423	-0.447887
POTRI.008G067600.V3.0	(4110253, 4110502)	(4110503, 4111076)	(4111076, 4111999)	0.002508	0.092198	1.40732	2.77466	1.08308	6	TRUE	0.875093	0.350099	0.734311	0.321035	0.413276
POTRI.010G210200.V3.0	(19930810, 19930906)	(19930907, 19931069)	(19931069, 19931094)	0.002282	0.092739	1.23569	4.97621	0.878674	2	TRUE	0.191204	0.081189	0.434043	0.12907	0.304972
POTRI.009G064600.V3.0	(6532930, 6533149)	(6533150, 6533534)	(6533534, 6534357)	0.00261	0.095337	-0.907661	3.65178	-1.22856	6	TRUE	0.159485	0.357508	0.381629	0.838265	-0.456636
POTRI.001G470300.V3.0	(50215036, 50216136)	(50216137, 50216224)	(50216224, 50216425)	0.002396	0.095539	-3.02719	4.33641	-0.956336	2	TRUE	82947.2	239543	0.093278	0.623651	-0.530373
POTRI.002G150700.V3.0	(11354483, 11354740)	(11354741, 11354885)	(11354885, 11355017)	0.0024	0.095539	2.1231	7.38769	0.87408	2	TRUE	6.79814e+06	7.09161e+06	1	1	0
POTRI.018G074400.V3.0	(9826580, 9826700)	(9826701, 9827129)	(9827129, 9827448)	0.002453	0.096983	1.81786	4.01987	0.872089	2	TRUE	0.467637	0.123205	0.440294	0.094945	0.34535
POTRI.010G092100.V3.0	(11535310, 11535838)	(11535839, 11535920)	(11535920, 11536151)	0.00272	0.097817	-3.37914	2.85573	-1.22376	6	TRUE	0.00705	0.317383	0.008751	0.403325	-0.394574
POTRI.008G145800.V3.0	(9816419, 9816650)	(9816651, 9816742)	(9816742, 9816900)	0.002697	0.097817	-2.30655	2.15215	-1.22471	6	TRUE	0.008249	0.429946	0.027407	0.532451	-0.505043
POTRI.007G056200.V3.0	(5919389, 5919521)	(5919522, 5919614)	(5919614, 5919727)	0.002499	0.097817	-1.70284	3.68675	-0.952478	2	TRUE	0.047405	0.203056	0.099878	0.518179	-0.418301
POTRI.002G028600.V3.0	(1875466, 1875525)	(1875526, 1875623)	(1875623, 1877373)	0.002745	0.097817	2.71183	1.65623	1.07254	6	TRUE	0.157262	0.007133	0.455438	0.01076	0.444677
POTRI.012G053800.V3.0	(5443556, 5443711)	(5443712, 5443803)	(5443803, 5446038)	0.002778	0.098371	-0.358561	3.55526	-1.22128	6	TRUE	0.029763	0.051816	0.163771	0.594834	-0.431062
POTRI.016G018300.V3.0	(978527, 979255)	(979256, 979336)	(979336, 979412)	0.002583	0.100748	-0.497432	4.75485	-0.949462	2	TRUE	0.993977	1.6801	0.455896	0.880542	-0.424646
POTRI.010G104200.V3.0	(12483568, 12483653)	(12483654, 12483862)	(12483862, 12484334)	0.002876	0.101209	-1.29792	2.72439	-1.21723	6	TRUE	0.061115	0.278496	0.134625	0.585884	-0.451259
POTRI.005G084900.V3.0	(6309934, 6309983)	(6309984, 6310182)	(6310182, 6310341)	0.002797	0.106207	-1.32758	4.51638	-0.942171	2	TRUE	0.322924	0.709335	0.246213	0.832155	-0.585942
POTRI.001G240400.V3.0	(25138298, 25138487)	(25138488, 25138599)	(25138599, 25138930)	0.002781	0.106207	-1.57211	3.36233	-0.942689	2	TRUE	0.123261	0.489642	0.328156	0.74632	-0.418164
POTRI.010G128600.V3.0	(14384483, 14384693)	(14384694, 14384915)	(14384915, 14384980)	0.003062	0.107121	-1.97371	1.81322	-1.20983	6	TRUE	0.000821	0.262827	0.001075	0.480437	-0.479362
POTRI.005G002200.V3.0	(130309, 130432)	(130433, 130547)	(130547, 130959)	0.002937	0.110067	-1.28381	3.91215	-0.93767	2	TRUE	0.013783	0.030467	0.425402	0.804325	-0.378923
POTRI.007G018700.V3.0	(1442981, 1443069)	(1443070, 1443337)	(1443337, 1443849)	0.003223	0.1114	-1.62768	3.30971	-1.20377	6	TRUE	0.031664	0.121387	0.0307	0.466198	-0.435498
POTRI.003G120600.V3.0	(14311155, 14311213)	(14311214, 14311313)	(14311313, 14312523)	0.003125	0.115613	-2.14709	4.49407	-0.931913	2	TRUE	0.06569	0.408705	0.114732	0.658086	-0.543354
POTRI.009G134900.V3.0	(10899583, 10899719)	(10899720, 10899770)	(10899770, 10901147)	0.003111	0.115613	1.32245	5.47849	0.85022	2	TRUE	0.360815	0.137422	1	0.884164	0.115835
POTRI.009G057100.V3.0	(5990924, 5991137)	(5991138, 5991213)	(5991213, 5991577)	0.003152	0.115885	2.2203	7.53222	0.849009	2	TRUE	0.480367	0.087172	1	1	0
POTRI.018G026400.V3.0	(2103570, 2103655)	(2103656, 2103758)	(2103758, 2103833)	0.003207	0.117154	-0.606461	5.37551	-0.929494	2	TRUE	0.55165	0.851012	0.67434	0.96855	-0.294209
POTRI.008G193700.V3.0	(13499457, 13499540)	(13499541, 13499641)	(13499641, 13499702)	0.003486	0.119073	2.7711	2.881	1.04432	6	TRUE	0.287129	0.033095	0.501355	0.040563	0.460793
POTRI.002G139900.V3.0	(10380132, 10380723)	(10380724, 10380869)	(10380869, 10382000)	0.003364	0.119854	-1.69057	4.83197	-0.925031	2	TRUE	0.13779	0.563459	0.176098	1	-0.823902
POTRI.004G075700.V3.0	(6313223, 6313303)	(6313304, 6313722)	(6313722, 6314974)	0.00373	0.125902	-1.59536	2.91316	-1.18635	6	TRUE	0.058931	0.286441	0.079394	0.497749	-0.418355
POTRI.017G111400.V3.0	(12700675, 12701036)	(12701037, 12701143)	(12701143, 12701453)	0.003619	0.127357	2.36208	4.71163	0.836084	2	TRUE	0.460461	0.075184	0.999999	0.999999	0
POTRI.007G067100.V3.0	(8693678, 8693729)	(8693730, 8693814)	(8693814, 8693904)	0.00383	0.128543	1.49316	3.38755	1.03304	6	TRUE	0.666905	0.211254	0.887046	0.37684	0.510206
POTRI.018G091300.V3.0	(12052721, 12052811)	(12052812, 12052906)	(12052906, 12053468)	0.003923	0.130146	-1.33855	2.2299	-1.18026	6	TRUE	0.132855	1.32114	0.342889	0.999996	-0.657107
POTRI.001G120400.V3.0	(9695080, 9695158)	(9695159, 9695230)	(9695230, 9695347)	0.003724	0.130283	-0.611767	4.41774	-0.915458	2	TRUE	0.08416	0.170902	0.151032	0.54606	-0.395028
POTRI.007G070700.V3.0	(9273834, 9274131)	(9274132, 9274317)	(9274317, 9274876)	0.003864	0.133548	1.00223	3.87766	0.829885	2	TRUE	0.211539	0.119206	0.915156	0.600435	0.31472
POTRI.002G119700.V3.0	(8989118, 8989424)	(8989425, 8989448)	(8989448, 8989502)	0.004095	0.135062	1.1776	2.83946	1.02498	6	TRUE	0.991914	0.390299	0.648988	0.183421	0.465567
POTRI.013G056200.V3.0	(4191758, 4191986)	(4191987, 4192060)	(4192060, 4192286)	0.004259	0.136592	-2.52186	2.20303	-1.17033	6	TRUE	925.972	87501	0.031636	0.499227	-0.467591
POTRI.019G087000.V3.0	(11892075, 11892341)	(11892342, 11892423)	(11892423, 11892928)	0.004217	0.136592	-1.15763	1.91806	-1.17151	6	TRUE	0.291664	1.15624	0.097321	0.687082	-0.589761
POTRI.004G115700.V3.0	(10656015, 10656133)	(10656134, 10656213)	(10656213, 10656444)	0.004168	0.136592	0.786516	3.07274	1.02284	6	TRUE	0.520714	0.230447	0.718503	0.298002	0.4205
POTRI.001G073700.V3.0	(5854017, 5854206)	(5854207, 5854340)	(5854340, 5855914)	0.004283	0.136592	-1.05968	2.55767	-1.16963	6	TRUE	0.105429	0.407856	0.378155	0.770201	-0.392046
POTRI.008G177900.V3.0	(12136534, 12136692)	(12136693, 12136800)	(12136800, 12136933)	0.004364	0.138405	2.28855	1.46756	1.01724	6	TRUE	0.4109	0.009591	0.445911	0.011611	0.4343
POTRI.010G090400.V3.0	(11403967, 11406747)	(11406748, 11406887)	(11406887, 11407090)	0.004145	0.141557	-1.45754	3.99893	-0.905305	2	TRUE	0.101772	0.528612	0.132298	0.525127	-0.392829
POTRI.002G055300.V3.0	(3692599, 3692684)	(3692685, 3692896)	(3692896, 3693053)	0.004209	0.142422	-1.23428	4.36896	-0.903835	2	TRUE	0.21893	0.680952	0.49619	0.906226	-0.410037
POTRI.009G040500.V3.0	(4785589, 4785895)	(4785896, 4785986)	(4785986, 4786129)	0.00427	0.143279	1.84455	5.04419	0.820378	2	TRUE	15.3145	4.72801	0.988451	0.911797	0.076654
POTRI.010G226000.V3.0	(20923471, 20923685)	(20923686, 20923823)	(20923823, 20924781)	0.004668	0.145648	1.62091	3.58499	1.00901	6	TRUE	0.343119	0.154035	0.503104	0.148232	0.354872
POTRI.004G047100.V3.0	(3597352, 3597529)	(3597530, 3597552)	(3597552, 3598133)	0.004514	0.150594	1.76236	7.82	0.815046	2	TRUE	0.077151	0.02191	1	1	0
POTRI.018G088500.V3.0	(11581530, 11581772)	(11581773, 11581886)	(11581886, 11582010)	0.004544	0.150743	-0.825427	4.58536	-0.896487	2	TRUE	0.309098	0.715361	0.476998	0.84243	-0.365432
POTRI.016G062500.V3.0	(4392031, 4392117)	(4392118, 4392319)	(4392319, 4392613)	0.004952	0.152031	0.681868	3.71463	1.00175	6	TRUE	0.219163	0.190903	0.836107	0.474063	0.362045
POTRI.005G256500.V3.0	(25640818, 25642519)	(25642520, 25642663)	(25642663, 25642794)	0.004942	0.152031	1.36406	3.83311	1.00199	6	TRUE	0.347731	0.140593	0.446759	0.127202	0.319557
POTRI.013G073100.V3.0	(6134793, 6135342)	(6135343, 6135363)	(6135363, 6135436)	0.00466	0.153715	-0.798869	4.66532	-0.894054	2	TRUE	0.241747	0.392459	0.632753	0.954191	-0.321438
POTRI.008G057400.V3.0	(3396156, 3398771)	(3398772, 3398897)	(3398897, 3399801)	0.005038	0.153872	1.83703	3.06186	0.999613	6	TRUE	0.201921	0.057243	0.492607	0.169343	0.323264
POTRI.018G037800.V3.0	(3136061, 3136193)	(3136194, 3136405)	(3136405, 3136525)	0.004878	0.159991	-1.63781	3.4138	-0.889634	2	TRUE	0.038727	0.143132	0.567206	0.999999	-0.432793
POTRI.009G064600.V3.0	(6533534, 6534357)	(6534358, 6535006)	(6535006, 6535275)	0.004912	0.160173	-1.77463	4.37652	-0.888976	2	TRUE	0.207963	0.838592	0.309922	0.621274	-0.311352
POTRI.014G074200.V3.0	(5990776, 5990853)	(5990854, 5991034)	(5991034, 5991337)	0.005328	0.161024	1.70419	3.34273	0.992682	6	TRUE	0.349931	0.11012	0.500287	0.100612	0.399675
POTRI.006G263300.V3.0	(26616757, 26617557)	(26617558, 26617697)	(26617697, 26617972)	0.005039	0.162881	-0.861189	6.45698	-0.886494	2	TRUE	0.950116	2.05271	0.823488	1	-0.176511
POTRI.002G257400.V3.0	(24626633, 24626844)	(24626845, 24627049)	(24627049, 24627127)	0.005051	0.162881	1.17794	4.07965	0.804166	2	TRUE	0.785411	0.343603	0.999996	0.757625	0.242371
POTRI.014G106000.V3.0	(8346404, 8346546)	(8346547, 8346639)	(8346639, 8346920)	0.005099	0.163518	0.513466	5.67872	0.803245	2	TRUE	0.764787	0.44687	1	0.77873	0.22127
POTRI.008G034700.V3.0	(1916884, 1917078)	(1917079, 1917157)	(1917157, 1917610)	0.005453	0.163924	0.322988	3.43417	0.989814	6	TRUE	0.206854	0.16811	0.582403	0.197352	0.385051
POTRI.010G001500.V3.0	(177940, 178052)	(178053, 178061)	(178061, 178127)	0.005484	0.164008	-0.335638	5.48121	0.989103	6	TRUE	0.478316	0.657695	0.982363	0.628254	0.354109
POTRI.014G035300.V3.0	(2903622, 2904111)	(2904112, 2904355)	(2904355, 2904978)	0.005782	0.170838	-1.35929	2.327	-1.1326	6	TRUE	0.079269	0.41107	0.104132	0.692098	-0.587966
POTRI.005G221700.V3.0	(23309994, 23310232)	(23310233, 23310302)	(23310302, 23310440)	0.005801	0.170838	-1.23535	2.72754	-1.13219	6	TRUE	0.16043	0.523406	0.291421	0.777182	-0.485761
POTRI.002G196700.V3.0	(15757133, 15757319)	(15757320, 15757348)	(15757348, 15757772)	0.005449	0.172675	1.77528	8.26483	0.796767	2	TRUE	1.78234	0.594114	1	1	0
POTRI.001G089500.V3.0	(7053486, 7053606)	(7053607, 7053729)	(7053729, 7053971)	0.005712	0.178127	0.931577	5.06935	0.792138	2	TRUE	0.853993	0.353939	0.753289	0.391072	0.362217
POTRI.013G049300.V3.0	(3595368, 3595858)	(3595859, 3595935)	(3595935, 3596080)	0.006089	0.178401	-1.78906	1.72191	-1.12611	6	TRUE	0.001612	0.250833	0.01	0.569998	-0.559998
POTRI.005G021000.V3.0	(1615493, 1616489)	(1616490, 1616585)	(1616585, 1618073)	0.005959	0.183935	0.494723	4.54191	0.787971	2	TRUE	0.418777	0.352477	0.999996	0.69108	0.308917
POTRI.006G201900.V3.0	(21693543, 21693778)	(21693779, 21693934)	(21693934, 21694167)	0.006451	0.186169	-2.75148	2.18463	-1.11883	6	TRUE	0	0.412602	0	0.49579	-0.49579
POTRI.005G258600.V3.0	(25756667, 25756957)	(25756958, 25757357)	(25757357, 25757568)	0.006615	0.189956	-1.59706	3.70596	-1.11564	6	TRUE	0.035497	0.129144	0.076586	0.452723	-0.376137
POTRI.013G130800.V3.0	(14232136, 14232209)	(14232210, 14232379)	(14232379, 14232462)	0.006868	0.206457	-0.3759	5.01939	-0.855945	2	TRUE	0.684374	1.0157	0.613222	0.940175	-0.326953
POTRI.001G172400.V3.0	(14615408, 14615467)	(14615468, 14615508)	(14615508, 14615601)	0.007391	0.210159	-0.029043	4.09678	-1.10149	6	TRUE	0.196564	0.227729	0.211815	0.631226	-0.419412
POTRI.011G133100.V3.0	(15777823, 15777918)	(15777919, 15778043)	(15778043, 15778131)	0.007464	0.211182	-1.02876	1.34123	-1.10023	6	TRUE	0.004517	0.489253	0.006775	0.642274	-0.635499
POTRI.003G054900.V3.0	(8154263, 8154340)	(8154341, 8154482)	(8154482, 8154764)	0.007069	0.211408	1.03982	4.65935	0.770955	2	TRUE	0.215987	0.092723	0.393303	0.108609	0.284694
POTRI.015G019500.V3.0	(1391068, 1391124)	(1391125, 1391337)	(1391337, 1391620)	0.007585	0.212539	-1.40757	2.60334	-1.09815	6	TRUE	0.065467	0.280898	0.103511	0.537426	-0.433915
POTRI.018G127800.V3.0	(15005713, 15005794)	(15005795, 15005909)	(15005909, 15006270)	0.007551	0.212539	-0.143545	1.5275	-1.09875	6	TRUE	0.051041	0.089408	0.048836	0.456045	-0.407209
POTRI.008G220200.V3.0	(18451133, 18452035)	(18452036, 18452123)	(18452123, 18452401)	0.007869	0.219431	1.73697	2.42227	0.943306	6	TRUE	0.403745	0.205534	0.571701	0.217155	0.354546
POTRI.013G035800.V3.0	(2400963, 2401128)	(2401129, 2401257)	(2401257, 2402075)	0.007936	0.220223	3.02265	2.61566	0.942218	6	TRUE	0.197313	0.011639	0.397929	0.03123	0.366698
POTRI.018G068600.V3.0	(8742566, 8742984)	(8742985, 8743068)	(8743068, 8743506)	0.008003	0.221016	1.26665	1.7993	0.941133	6	TRUE	0.311788	0.190921	0.465445	0.084598	0.380847
POTRI.007G145200.V3.0	(15466516, 15467716)	(15467717, 15467739)	(15467739, 15467999)	0.008098	0.222583	0.320286	3.19873	0.939601	6	TRUE	0.148851	0.130915	0.517086	0.194709	0.322377
POTRI.001G184000.V3.0	(16101879, 16102474)	(16102475, 16102977)	(16102977, 16105549)	0.007746	0.224685	0.808179	6.82376	0.761715	2	TRUE	0.088055	0.054015	0.421829	0.211127	0.210702
POTRI.013G083000.V3.0	(7618336, 7619087)	(7619088, 7619278)	(7619278, 7619424)	0.008337	0.226791	2.3296	2.10404	0.93583	6	TRUE	1.98298	0.104921	0.698999	0.295648	0.403351
POTRI.008G009500.V3.0	(521815, 523018)	(523019, 523113)	(523113, 523223)	0.008369	0.226791	2.25142	1.77941	0.935329	6	TRUE	0.288426	0.035573	0.511347	0.051267	0.46008
POTRI.001G122800.V3.0	(9948838, 9949200)	(9949201, 9949433)	(9949433, 9952116)	0.008411	0.22687	0.23808	3.88115	0.934675	6	TRUE	0.271669	0.236945	0.870994	0.507819	0.363175
POTRI.002G235700.V3.0	(22942389, 22942769)	(22942770, 22942780)	(22942780, 22942790)	0.008801	0.235186	2.50804	1.39979	0.928769	6	TRUE	0.020619	0	0.333332	0	0.333332
POTRI.T141800.V3.0	(50528, 50625)	(50626, 50732)	(50732, 50796)	0.008989	0.23692	1.66455	3.61652	0.926003	6	TRUE	0.254964	0.068895	0.569972	0.158196	0.411776
POTRI.017G118900.V3.0	(13316595, 13316738)	(13316739, 13316863)	(13316863, 13319044)	0.008921	0.23692	1.19861	2.53421	0.926997	6	TRUE	0.202176	0.074984	0.719419	0.340258	0.379161
POTRI.012G019100.V3.0	(1750450, 1750814)	(1750815, 1750879)	(1750879, 1751276)	0.008516	0.241231	1.16541	5.91633	0.752054	2	TRUE	4.63453	3.54093	1	0.82885	0.17115
POTRI.014G117500.V3.0	(9142197, 9142805)	(9142806, 9142898)	(9142898, 9143016)	0.008459	0.241231	-0.124103	4.95714	-0.834835	2	TRUE	0.344892	0.415287	0.487254	0.820303	-0.333049
POTRI.005G101200.V3.0	(7733471, 7734717)	(7734718, 7735439)	(7735439, 7735646)	0.008436	0.241231	-1.22784	3.88318	-0.835113	2	TRUE	0.086095	0.281028	0.237998	0.569467	-0.331469
POTRI.002G105700.V3.0	(7708351, 7708912)	(7708913, 7708981)	(7708981, 7709712)	0.008436	0.241231	1.38513	6.44315	0.753025	2	TRUE	3.06393	1.11676	1	0.929795	0.070204
POTRI.019G011600.V3.0	(1400518, 1400629)	(1400630, 1400729)	(1400729, 1400811)	0.009788	0.251098	-1.4859	1.5759	-1.06491	6	TRUE	0.008503	1.53485	0.005669	0.584182	-0.578513
POTRI.003G095300.V3.0	(12204423, 12204562)	(12204563, 12204778)	(12204778, 12205799)	0.009765	0.251098	-0.911522	3.74194	-1.06523	6	TRUE	0.105576	0.231934	0.237341	0.599679	-0.362339
POTRI.003G152700.V3.0	(16639796, 16644303)	(16644304, 16644462)	(16644462, 16644581)	0.010176	0.258071	-1.01466	2.55659	-1.05976	6	TRUE	0.262207	0.552298	0.076605	0.536588	-0.459983
POTRI.006G057400.V3.0	(4186841, 4187971)	(4187972, 4188077)	(4188077, 4188169)	0.010255	0.258071	1.05618	3.46391	0.908622	6	TRUE	0.355448	0.24103	0.612604	0.310463	0.302141
POTRI.001G035700.V3.0	(2535630, 2535851)	(2535852, 2535955)	(2535955, 2536040)	0.010199	0.258071	-1.59264	2.25456	-1.05946	6	TRUE	0.102287	0.663958	0.076933	0.491247	-0.414313
POTRI.017G128000.V3.0	(13932076, 13932322)	(13932323, 13932437)	(13932437, 13932498)	0.010481	0.259459	0.763157	1.65433	0.905718	6	TRUE	0.233611	0.154047	0.593899	0.135782	0.458117
POTRI.001G349800.V3.0	(35632658, 35632976)	(35632977, 35633025)	(35633025, 35633378)	0.010477	0.259459	0.8888	3.32198	0.905774	6	TRUE	0.119527	0.047371	0.527502	0.193101	0.3344
POTRI.018G017000.V3.0	(1326902, 1328032)	(1328033, 1328556)	(1328556, 1329095)	0.009444	0.264723	-0.850084	4.04641	-0.823499	2	TRUE	0.433827	0.80888	0.672199	0.999999	-0.327801
POTRI.001G077100.V3.0	(6112194, 6112403)	(6112404, 6112490)	(6112490, 6112584)	0.009448	0.264723	0.55702	4.83582	0.741361	2	TRUE	9.62736	4.1745	0.820914	0.548129	0.272785
POTRI.008G024700.V3.0	(1286772, 1287015)	(1287016, 1287197)	(1287197, 1287253)	0.010852	0.266548	-0.881786	2.93483	-1.05119	6	TRUE	0.224636	0.423996	0.244841	0.715403	-0.470563
POTRI.005G208600.V3.0	(22260946, 22261235)	(22261236, 22261382)	(22261382, 22261589)	0.009681	0.268419	2.40931	5.3969	0.738829	2	TRUE	345061	1.32319	0.999999	0.999999	0
POTRI.002G069000.V3.0	(4713022, 4713083)	(4713084, 4713162)	(4713162, 4713236)	0.009719	0.268419	1.43849	4.19883	0.738422	2	TRUE	0.242641	0.08898	0.426728	0.132849	0.293879
POTRI.002G030700.V3.0	(1976678, 1976780)	(1976781, 1976904)	(1976904, 1977042)	0.011114	0.27181	-0.846873	2.27174	-1.048	6	TRUE	0.170765	0.721583	0.440344	0.90437	-0.464025
POTRI.008G211100.V3.0	(16463311, 16463457)	(16463458, 16463545)	(16463545, 16463742)	0.011167	0.271963	1.51763	1.51375	0.897252	6	TRUE	0.177325	0.030886	0.454456	0.056294	0.398162
POTRI.001G242600.V3.0	(25373186, 25375541)	(25375542, 25375586)	(25375586, 25375790)	0.01046	0.279035	-3.11369	3.20998	-0.812845	2	TRUE	0.047365	0.757984	0.028089	0.394579	-0.366489
POTRI.003G038400.V3.0	(5055047, 5055575)	(5055576, 5055869)	(5055869, 5055925)	0.01192	0.286231	-1.03203	2.05924	-1.03857	6	TRUE	0.139193	1.19756	0.068474	0.583615	-0.51514
POTRI.002G085700.V3.0	(6025292, 6025345)	(6025346, 6025467)	(6025467, 6025526)	0.011884	0.286231	1.41233	1.64161	0.888876	6	TRUE	0.525804	0.168535	0.608329	0.094739	0.51359
POTRI.006G086500.V3.0	(6587119, 6587258)	(6587259, 6587349)	(6587349, 6588204)	0.010667	0.28771	-0.983816	4.35879	-0.810795	2	TRUE	0.32815	0.560823	0.434891	0.739226	-0.304335
POTRI.013G078500.V3.0	(6828730, 6828942)	(6828943, 6829235)	(6829235, 6829579)	0.010894	0.291124	-2.21667	3.65677	-0.808577	2	TRUE	0.203377	1.45912	0.146514	0.527645	-0.381131
POTRI.002G139200.V3.0	(10338411, 10338479)	(10338480, 10338549)	(10338549, 10338760)	0.012289	0.291906	0.762842	2.87439	-1.03445	6	TRUE	0.122277	0.111437	0.203376	0.66579	-0.462414
POTRI.014G104000.V3.0	(8189891, 8190142)	(8190143, 8190309)	(8190309, 8190400)	0.012498	0.29444	-1.59349	2.34324	-1.03216	6	TRUE	0.072009	0.31104	0.101414	0.518824	-0.41741
POTRI.001G411100.V3.0	(43575218, 43575455)	(43575456, 43575599)	(43575599, 43575809)	0.012481	0.29444	0.66558	3.92752	0.882238	6	TRUE	0.802014	0.569411	0.659488	0.20744	0.452048
POTRI.003G190100.V3.0	(19492139, 19492244)	(19492245, 19492335)	(19492335, 19492463)	0.012878	0.297905	1.29951	2.45657	0.877971	6	TRUE	0.440805	0.149188	0.543176	0.18138	0.361796
POTRI.006G278900.V3.0	(27746043, 27746760)	(27746761, 27746889)	(27746889, 27746952)	0.012903	0.297905	-1.11924	1.36851	-1.02782	6	TRUE	0	0.191984	0	0.473883	-0.473883
POTRI.001G338900.V3.0	(34242989, 34243187)	(34243188, 34243267)	(34243267, 34243712)	0.012859	0.297905	-0.86456	3.50154	-1.02829	6	TRUE	0.075092	0.168	0.196077	0.544979	-0.348903
POTRI.011G044400.V3.0	(3768006, 3768503)	(3768504, 3768582)	(3768582, 3768753)	0.011461	0.302077	1.84697	3.36037	0.721133	2	TRUE	0.247824	0.037346	0.622943	0.251826	0.371117
POTRI.018G090900.V3.0	(12009896, 12009962)	(12009963, 12010046)	(12010046, 12010867)	0.013533	0.308347	2.45152	2.17664	0.871194	6	TRUE	0.374266	0.040695	0.578338	0.087689	0.490649
POTRI.008G165000.V3.0	(11242390, 11242842)	(11242843, 11242973)	(11242973, 11243023)	0.013544	0.308347	0.077998	3.04536	0.871082	6	TRUE	0.63985	0.615122	0.645046	0.229722	0.415324
POTRI.006G116700.V3.0	(9156713, 9156902)	(9156903, 9157242)	(9157242, 9157327)	0.013464	0.308347	-0.064976	3.81804	-1.022	6	TRUE	0.047463	0.065576	0.192228	0.579775	-0.387547
POTRI.001G089100.V3.0	(7037555, 7037905)	(7037906, 7037980)	(7037980, 7038077)	0.013569	0.308347	-0.167835	3.54452	-1.02094	6	TRUE	0.183584	0.330259	0.536353	0.908324	-0.371971
POTRI.010G044700.V3.0	(7572273, 7572419)	(7572420, 7572527)	(7572527, 7572915)	0.014297	0.318615	1.99635	2.36742	0.863641	6	TRUE	0.20697	0.033529	0.380991	0.04548	0.335511
POTRI.005G179500.V3.0	(19583250, 19583531)	(19583532, 19583603)	(19583603, 19584017)	0.014279	0.318615	1.04143	2.75402	0.863812	6	TRUE	0.208693	0.111424	0.47439	0.144118	0.330271
POTRI.004G178700.V3.0	(19623382, 19623649)	(19623650, 19623736)	(19623736, 19623846)	0.012797	0.328289	2.61083	2.65539	0.709393	2	TRUE	0.359803	0.054069	0.674507	0.401306	0.273201
POTRI.009G122300.V3.0	(10222526, 10222634)	(10222635, 10222641)	(10222641, 10223004)	0.01507	0.332009	2.18264	1.23709	0.856347	6	TRUE	0.091954	0	0.333333	0	0.333333
POTRI.016G018100.V3.0	(969870, 970189)	(970190, 970277)	(970277, 970336)	0.015246	0.333341	1.38294	2.74841	0.854734	6	TRUE	0.425678	0.175756	0.440776	0.133719	0.307057
POTRI.015G006700.V3.0	(417846, 418017)	(418018, 418107)	(418107, 418272)	0.015245	0.333341	0.340167	4.21017	0.854747	6	TRUE	0.273253	0.211457	0.819046	0.479841	0.339206
POTRI.005G225000.V3.0	(23521321, 23521854)	(23521855, 23521967)	(23521967, 23522204)	0.0132	0.337116	-0.347801	7.46934	-0.78816	2	TRUE	0.893504	1.15611	0.794986	1	-0.205014
POTRI.014G083300.V3.0	(6573320, 6573445)	(6573446, 6573583)	(6573583, 6573640)	0.015524	0.338129	-1.53237	3.39872	-1.00233	6	TRUE	0.064787	0.325189	0.081374	0.506213	-0.424839
POTRI.006G231800.V3.0	(24198299, 24201201)	(24201202, 24201459)	(24201459, 24202947)	0.013616	0.346213	-0.743793	5.46183	-0.784815	2	TRUE	0.120761	0.224965	0.159964	0.470911	-0.310947
POTRI.001G025600.V3.0	(1894447, 1894540)	(1894541, 1895049)	(1895049, 1895809)	0.01619	0.35029	-0.86923	2.81201	-0.996461	6	TRUE	0.038915	0.103511	0.067403	0.438502	-0.371099
POTRI.001G368400.V3.0	(38176280, 38176553)	(38176554, 38176630)	(38176630, 38176756)	0.016204	0.35029	2.32545	1.59061	0.846236	6	TRUE	0.454028	0.022815	0.422962	0.033069	0.389893
POTRI.017G057300.V3.0	(5153844, 5154297)	(5154298, 5154498)	(5154498, 5155212)	0.016315	0.351386	0.618683	2.45092	0.845274	6	TRUE	0.138231	0.084739	0.483098	0.168427	0.314671
POTRI.012G055100.V3.0	(5587923, 5588091)	(5588092, 5588189)	(5588189, 5589412)	0.016444	0.352835	0.832225	2.41887	0.844175	6	TRUE	0.26448	0.155889	0.507233	0.182512	0.324721
POTRI.005G187400.V3.0	(20483029, 20483164)	(20483165, 20483257)	(20483257, 20483400)	0.016677	0.356525	-1.34797	1.87529	-0.992302	6	TRUE	0.039682	0.294486	0.044109	0.459131	-0.415022
POTRI.014G164800.V3.0	(13029954, 13030343)	(13030344, 13030352)	(13030352, 13030401)	0.014163	0.358557	1.78235	2.56547	0.698459	2	TRUE	0.113515	0.028692	0.999996	0.793647	0.206349
POTRI.016G134600.V3.0	(13789977, 13790684)	(13790685, 13790800)	(13790800, 13791171)	0.017127	0.362341	2.1519	3.02534	0.838446	6	TRUE	0.277724	0.043907	0.47205	0.073793	0.398257
POTRI.012G002100.V3.0	(193859, 194233)	(194234, 194405)	(194405, 195156)	0.017277	0.36536	-2.25013	3.46794	-0.758746	2	TRUE	196078	2090000	0.034359	0.332936	-0.298577
POTRI.008G186800.V3.0	(12867233, 12868003)	(12868004, 12868085)	(12868085, 12868337)	0.017573	0.367512	0.069016	3.02967	-0.984923	6	TRUE	130834	3.17707	0.616664	0.942707	-0.326042
POTRI.003G073100.V3.0	(10203424, 10203515)	(10203516, 10203971)	(10203971, 10204285)	0.017664	0.368082	-1.91549	1.91737	-0.984192	6	TRUE	0.009211	0.306082	0.050661	0.54086	-0.490199
POTRI.001G281300.V3.0	(28792993, 28793204)	(28793205, 28793326)	(28793326, 28794011)	0.014677	0.368326	1.6455	6.66313	0.694589	2	TRUE	0.365217	0.118285	1	1	0
POTRI.017G123300.V3.0	(13586928, 13586987)	(13586988, 13587053)	(13587053, 13587256)	0.017878	0.371191	-1.66753	1.69904	-0.98249	6	TRUE	0.008185	0.4062	0.006944	0.41307	-0.406126
POTRI.014G124100.V3.0	(9579459, 9579589)	(9579590, 9579675)	(9579675, 9579942)	0.018056	0.371559	-1.4904	1.82496	-0.981084	6	TRUE	0.030581	0.432412	0.055225	0.480488	-0.425264
POTRI.004G106200.V3.0	(9332942, 9333214)	(9333215, 9333781)	(9333781, 9334057)	0.01826	0.371559	-1.73046	2.2398	-0.979485	6	TRUE	0.024484	0.208671	0.038399	0.364887	-0.326487
POTRI.006G254500.V3.0	(25948219, 25948315)	(25948316, 25948407)	(25948407, 25948511)	0.018199	0.371559	-1.85753	3.41842	-0.979967	6	TRUE	0.060256	0.294119	0.069527	0.433892	-0.364364
POTRI.002G077200.V3.0	(5337339, 5337389)	(5337390, 5337499)	(5337499, 5337569)	0.018282	0.371559	-0.381553	3.03208	-0.979318	6	TRUE	0.319641	0.523279	0.544532	0.999998	-0.455467
POTRI.007G133400.V3.0	(14705615, 14705691)	(14705692, 14705768)	(14705768, 14707322)	0.018386	0.372355	0.423901	2.99502	0.828404	6	TRUE	0.287124	0.248536	0.999996	0.709628	0.290368
POTRI.019G012200.V3.0	(1434348, 1435849)	(1435850, 1435960)	(1435960, 1436146)	0.018676	0.375609	1.58207	2.32202	0.82617	6	TRUE	0.29322	0.100375	0.528796	0.104022	0.424774
POTRI.002G173900.V3.0	(13269790, 13271247)	(13271248, 13271451)	(13271451, 13271810)	0.015576	0.3767	1.41749	5.07261	0.688092	2	TRUE	0.444038	0.207315	0.670584	0.151739	0.518845
POTRI.006G244400.V3.0	(25233641, 25233667)	(25233668, 25233754)	(25233754, 25233907)	0.015518	0.379342	1.62138	3.755	0.688498	2	TRUE	0.286666	0.111656	0.670712	0.429792	0.24092
POTRI.003G085800.V3.0	(11306907, 11306992)	(11306993, 11307091)	(11307091, 11307974)	0.016031	0.385542	1.49365	4.73703	0.684929	2	TRUE	2.80748	0.500143	0.501429	0.238293	0.263137
POTRI.005G049300.V3.0	(3572682, 3572872)	(3572873, 3573138)	(3573138, 3573348)	0.016003	0.385542	-3.45996	4.95838	-0.767208	2	TRUE	0.017914	0.238782	0.021464	0.269103	-0.247639
POTRI.009G051100.V3.0	(5574194, 5574256)	(5574257, 5574394)	(5574394, 5574524)	0.019485	0.389161	1.44981	2.91296	0.820111	6	TRUE	0.144234	0.051096	0.489144	0.19261	0.296534
POTRI.008G023400.V3.0	(1205385, 1206066)	(1206067, 1206727)	(1206727, 1207242)	0.01661	0.391323	-1.35851	3.31217	-0.763104	2	TRUE	0.165238	0.488113	0.297752	0.644544	-0.346791
POTRI.005G211500.V3.0	(22539989, 22540070)	(22540071, 22540323)	(22540323, 22540880)	0.016582	0.391323	2.28513	7.79775	0.681203	2	TRUE	5.50028e+06	23.6204	1	1	0
POTRI.016G101700.V3.0	(9996561, 9996700)	(9996701, 9996818)	(9996818, 9996861)	0.019906	0.395696	0.298104	3.81181	0.817042	6	TRUE	0.398193	0.272669	0.41853	0.077144	0.341386
POTRI.001G181200.V3.0	(15772754, 15773483)	(15773484, 15773557)	(15773557, 15773662)	0.019949	0.395696	1.75195	1.73581	0.816732	6	TRUE	0.403085	0.085979	0.568284	0.200617	0.367667
POTRI.014G107200.V3.0	(8453199, 8453315)	(8453316, 8453417)	(8453417, 8454772)	0.017223	0.397866	-1.2925	3.85292	-0.759093	2	TRUE	0.287438	0.809384	0.505661	0.746133	-0.240472
POTRI.008G002900.V3.0	(163740, 164018)	(164019, 164240)	(164240, 165292)	0.017302	0.397866	0.987521	9.08172	0.676495	2	TRUE	0.239824	0.14674	0.363229	0.225995	0.137234
POTRI.001G249200.V3.0	(25898093, 25898196)	(25898197, 25898340)	(25898340, 25899007)	0.017556	0.400517	1.56813	8.23049	0.674875	2	TRUE	0.227595	0.068751	1	1	0
POTRI.006G228100.V3.0	(23921447, 23921652)	(23921653, 23921739)	(23921739, 23921842)	0.01777	0.40382	-0.69118	5.6822	-0.755612	2	TRUE	0.269651	0.439536	0.824986	0.999999	-0.175014
POTRI.005G152500.V3.0	(14351992, 14352125)	(14352126, 14352198)	(14352198, 14352284)	0.020961	0.410117	1.24509	3.15875	0.809602	6	TRUE	0.138132	0.070787	0.431924	0.159636	0.272287
POTRI.016G115900.V3.0	(12013784, 12014128)	(12014129, 12014607)	(12014607, 12015292)	0.018222	0.410843	-0.750988	4.03306	-0.752812	2	TRUE	0.100191	0.184773	0.258184	0.584175	-0.325991
POTRI.006G230200.V3.0	(24076785, 24076907)	(24076908, 24077064)	(24077064, 24077176)	0.021466	0.415787	-1.31639	2.27017	-0.956257	6	TRUE	0.040164	0.197336	0.049626	0.419892	-0.370266
POTRI.002G188700.V3.0	(14848534, 14848729)	(14848730, 14848833)	(14848833, 14849671)	0.018567	0.416993	0.89064	6.87096	0.668622	2	TRUE	0.69537	0.331677	1	0.868542	0.131458
POTRI.003G163600.V3.0	(17444786, 17445385)	(17445386, 17445499)	(17445499, 17445689)	0.018757	0.418007	2.36536	3.22469	0.66748	2	TRUE	1.48411	0.244388	0.608628	0.246575	0.362053
POTRI.001G076500.V3.0	(6070996, 6071486)	(6071487, 6071514)	(6071514, 6072226)	0.019322	0.4273	1.52222	4.84261	0.664144	2	TRUE	0.824444	0.25982	0.418485	0.126753	0.291731
POTRI.014G156000.V3.0	(12164248, 12164298)	(12164299, 12165382)	(12165382, 12165563)	0.022382	0.430555	-1.17556	3.03354	-0.950181	6	TRUE	0.12448	0.337391	0.214728	0.561059	-0.346331
POTRI.004G086000.V3.0	(7145480, 7145596)	(7145597, 7145670)	(7145670, 7146203)	0.022453	0.430555	-1.74179	2.77105	-0.949721	6	TRUE	0.092291	0.742561	0.061547	0.507908	-0.446362
POTRI.001G108400.V3.0	(8616557, 8616624)	(8616625, 8616702)	(8616702, 8617020)	0.022338	0.430555	0.009695	2.78372	-0.950471	6	TRUE	0.322806	0.408521	0.666664	0.999998	-0.333334
POTRI.015G018200.V3.0	(1308298, 1310183)	(1310184, 1310283)	(1310283, 1310309)	0.022547	0.430936	-1.26645	1.44212	-0.949107	6	TRUE	0	0.278441	0	0.407596	-0.407596
POTRI.004G223600.V3.0	(22989475, 22989567)	(22989568, 22989646)	(22989646, 22989753)	0.022686	0.432166	1.9085	2.93901	0.798099	6	TRUE	0.641267	0.144986	0.570345	0.209068	0.361277
POTRI.004G209800.V3.0	(21758447, 21758723)	(21758724, 21758913)	(21758913, 21759504)	0.019825	0.433449	0.958331	5.8281	0.661243	2	TRUE	3.7522	2.22244	1	0.886436	0.113564
POTRI.011G146000.V3.0	(16589848, 16590013)	(16590014, 16590234)	(16590234, 16590407)	0.02002	0.433764	-1.49937	4.33751	-0.742229	2	TRUE	0.161386	0.576737	0.201301	0.476179	-0.274878
POTRI.003G114600.V3.0	(13797599, 13799090)	(13799091, 13799392)	(13799392, 13799691)	0.019966	0.433764	1.69233	5.34183	0.660445	2	TRUE	0.455617	0.158121	1	0.999999	0
POTRI.009G134700.V3.0	(10889925, 10890053)	(10890054, 10890137)	(10890137, 10890538)	0.023516	0.446494	2.14053	1.23185	0.792839	6	TRUE	0.418697	0.000581	0.404876	0.006098	0.398779
POTRI.001G319000.V3.0	(32369735, 32371072)	(32371073, 32371158)	(32371158, 32371666)	0.023674	0.448026	2.67267	2.67483	0.791853	6	TRUE	0.291501	0.047538	0.38977	0.092997	0.296773
POTRI.010G231100.V3.0	(21289827, 21289869)	(21289870, 21289951)	(21289951, 21290453)	0.024109	0.454763	-0.151737	3.13186	-0.939285	6	TRUE	0.300416	0.397782	0.485416	0.815813	-0.330398
POTRI.001G241400.V3.0	(25234011, 25234073)	(25234074, 25234162)	(25234162, 25234248)	0.024379	0.45835	1.12464	2.84878	0.787537	6	TRUE	0.30499	0.15535	0.43212	0.154324	0.277796
POTRI.018G053800.V3.0	(5663814, 5663863)	(5663864, 5663975)	(5663975, 5664103)	0.024994	0.467852	0.0427	4.43775	-0.93396	6	TRUE	0.306129	0.326606	0.407954	0.910722	-0.502768
POTRI.005G197000.V3.0	(21345128, 21345223)	(21345224, 21345362)	(21345362, 21345454)	0.025127	0.467852	-1.40907	1.51343	-0.933175	6	TRUE	0	0.098838	0	0.389009	-0.389009
POTRI.006G143300.V3.0	(12097620, 12097719)	(12097720, 12097842)	(12097842, 12098497)	0.025105	0.467852	1.82134	1.59319	0.783199	6	TRUE	0.075367	0.008984	0.537877	0.24931	0.288567
POTRI.004G041900.V3.0	(3198431, 3199418)	(3199419, 3199508)	(3199508, 3200032)	0.025325	0.46954	-0.5038	2.90878	-0.932013	6	TRUE	0.454418	0.744872	0.681816	0.999998	-0.318182
POTRI.008G221400.V3.0	(18701655, 18701885)	(18701886, 18702029)	(18702029, 18702494)	0.025478	0.469829	-0.366147	2.48855	-0.931122	6	TRUE	0.128152	0.266134	0.17059	0.56223	-0.39164
POTRI.006G040300.V3.0	(2867510, 2867949)	(2867950, 2868043)	(2868043, 2868132)	0.026104	0.47985	1.91933	1.92	0.777402	6	TRUE	0.169971	0.027087	0.39384	0.039746	0.354094
POTRI.010G046700.V3.0	(7807247, 7807537)	(7807538, 7807622)	(7807622, 7808485)	0.022982	0.480621	1.18978	4.55924	0.64439	2	TRUE	5.33204	1.02116	0.953814	0.789856	0.163958
POTRI.001G377400.V3.0	(39288354, 39288666)	(39288667, 39288865)	(39288865, 39289826)	0.023068	0.480676	1.55815	5.72247	0.64396	2	TRUE	0.281935	0.100031	1	1	0
POTRI.015G030300.V3.0	(2436325, 2436697)	(2436698, 2436860)	(2436860, 2437301)	0.026466	0.484249	1.90951	2.43274	0.775352	6	TRUE	0.133473	0.026747	0.298419	0.040109	0.25831
POTRI.006G072800.V3.0	(5408437, 5408507)	(5408508, 5408624)	(5408624, 5408674)	0.026595	0.484249	-0.540799	1.64973	-0.924733	6	TRUE	0.034976	0.164325	0.074948	0.527535	-0.452587
POTRI.013G134700.V3.0	(14531773, 14532050)	(14532051, 14532156)	(14532156, 14532334)	0.02718	0.493337	2.64723	1.8364	0.771373	6	TRUE	0.621789	0.038716	0.395296	0.067147	0.328149
POTRI.016G085500.V3.0	(6726470, 6728592)	(6728593, 6728901)	(6728901, 6729467)	0.02762	0.498189	0.380713	2.20554	0.768967	6	TRUE	0.822653	1.23405	0.959822	0.602966	0.356855
POTRI.005G012500.V3.0	(974193, 974264)	(974265, 974345)	(974345, 974401)	0.028124	0.504141	-0.540346	1.75006	-0.916356	6	TRUE	0.018856	0.046668	0.301686	0.623205	-0.321518
POTRI.018G002700.V3.0	(182071, 183118)	(183119, 183198)	(183198, 183350)	0.028254	0.504897	1.95352	1.50092	0.765555	6	TRUE	0.175722	0.015295	0.403606	0.019373	0.384232
POTRI.002G196000.V3.0	(15698927, 15699385)	(15699386, 15699480)	(15699480, 15699779)	0.028811	0.511689	-1.75981	3.3439	-0.91272	6	TRUE	0.043542	0.267097	0.04375	0.37397	-0.33022
POTRI.002G216600.V3.0	(19972757, 19973914)	(19973915, 19974009)	(19974009, 19974574)	0.02519	0.517428	-0.404531	3.8128	-0.715851	2	TRUE	0.287933	0.434226	0.715328	0.999999	-0.284671
POTRI.001G143900.V3.0	(11700238, 11700365)	(11700366, 11700388)	(11700388, 11700647)	0.029493	0.520974	2.22893	3.22055	0.759077	6	TRUE	0.608599	0.123591	0.542731	0.071171	0.47156
POTRI.003G088400.V3.0	(11593851, 11594028)	(11594029, 11594104)	(11594104, 11594969)	0.029725	0.5215	2.32172	2.76447	0.757888	6	TRUE	0.655404	0.068482	0.348536	0.045773	0.302762
POTRI.009G168000.V3.0	(12776500, 12776566)	(12776567, 12776632)	(12776632, 12776700)	0.02967	0.5215	-1.61404	3.05318	-0.908278	6	TRUE	0.091499	0.518491	0.08784	0.421823	-0.333983
POTRI.006G224600.V3.0	(23646368, 23647647)	(23647648, 23648130)	(23648130, 23648368)	0.029888	0.522777	0.757882	3.6465	0.757057	6	TRUE	0.354853	0.199302	0.656904	0.395614	0.261291
POTRI.006G273400.V3.0	(27435333, 27435436)	(27435437, 27435786)	(27435786, 27435962)	0.030002	0.523173	-2.45214	2.80924	-0.906592	6	TRUE	0.137164	1.36945	0.141642	0.656923	-0.515281
POTRI.003G121900.V3.0	(14418123, 14418307)	(14418308, 14418384)	(14418384, 14418502)	0.025815	0.524655	-1.18567	4.75931	-0.712992	2	TRUE	0.111761	0.270726	0.143914	0.389326	-0.245412
POTRI.005G228100.V3.0	(23766656, 23767822)	(23767823, 23768111)	(23768111, 23769014)	0.025975	0.526071	-2.12594	4.09007	-0.712265	2	TRUE	0.054462	0.298151	0.05373	0.375412	-0.321681
POTRI.010G027900.V3.0	(3884238, 3884495)	(3884496, 3884608)	(3884608, 3885147)	0.030571	0.531495	1.02472	3.47257	0.753626	6	TRUE	1.28744	0.5148	0.545881	0.19258	0.353301
POTRI.010G237500.V3.0	(21673990, 21674216)	(21674217, 21674340)	(21674340, 21675016)	0.030905	0.535681	0.432129	4.42287	-0.902082	6	TRUE	0.124133	0.094356	0.195229	0.503249	-0.30802
POTRI.016G031900.V3.0	(1813626, 1813927)	(1813928, 1814036)	(1814036, 1814066)	0.031434	0.541608	0.389755	2.93406	-0.899489	6	TRUE	0.339118	0.302756	0.503425	0.862927	-0.359502
POTRI.016G048000.V3.0	(3049510, 3049682)	(3049683, 3049768)	(3049768, 3049844)	0.032288	0.553009	-0.979491	1.39584	-0.895389	6	TRUE	0.008377	0.51984	0.008377	0.349206	-0.340828
POTRI.018G151500.V3.0	(16883122, 16883210)	(16883211, 16883297)	(16883297, 16883366)	0.032658	0.554423	1.71465	2.67849	0.743528	6	TRUE	0.353286	0.086041	0.525747	0.073668	0.452078
POTRI.008G217700.V3.0	(17889131, 17889230)	(17889231, 17889563)	(17889563, 17889942)	0.032608	0.554423	0.720442	3.36679	0.743762	6	TRUE	0.210399	0.137291	0.417159	0.133523	0.283637
POTRI.018G095300.V3.0	(12391480, 12391651)	(12391652, 12391898)	(12391898, 12392004)	0.027637	0.555818	0.585889	5.00355	0.622886	2	TRUE	0.173644	0.107353	0.491175	0.26798	0.223194
POTRI.008G056600.V3.0	(3350772, 3350807)	(3350808, 3350817)	(3350817, 3351105)	0.033021	0.557304	0.72342	2.65028	0.741829	6	TRUE	0.115988	0.053226	0.708332	0.168269	0.540063
POTRI.001G038100.V3.0	(2697799, 2697997)	(2697998, 2698084)	(2698084, 2698229)	0.032979	0.557304	0.447346	4.65561	-0.892135	6	TRUE	0.12948	0.098815	0.241925	0.535702	-0.293777
POTRI.018G089800.V3.0	(11828626, 11829134)	(11829135, 11829636)	(11829636, 11829710)	0.033268	0.5582	-2.29577	2.69832	-0.890794	6	TRUE	0.047707	0.497308	0.045123	0.365047	-0.319924
POTRI.018G134200.V3.0	(15416675, 15416833)	(15416834, 15416918)	(15416918, 15417076)	0.033737	0.558765	2.42432	1.35793	0.738523	6	TRUE	0.66666	0	0.333332	0	0.333332
POTRI.003G109700.V3.0	(13335204, 13335458)	(13335459, 13335816)	(13335816, 13336942)	0.033749	0.558765	-0.306746	3.21025	-0.888581	6	TRUE	0.351955	0.48983	0.340523	0.689109	-0.348587
POTRI.009G124500.V3.0	(10360859, 10361290)	(10361291, 10361453)	(10361453, 10361639)	0.033645	0.558765	-1.77001	1.76424	-0.889055	6	TRUE	0.012135	0.699907	0.004624	0.31959	-0.314966
POTRI.005G207900.V3.0	(22210039, 22210115)	(22210116, 22210214)	(22210214, 22211657)	0.033785	0.558765	-0.507033	3.78237	-0.888413	6	TRUE	0.29853	0.554765	0.158161	0.571409	-0.413249
POTRI.007G116700.V3.0	(13741614, 13741691)	(13741692, 13741796)	(13741796, 13742259)	0.033525	0.558765	1.46509	2.40187	0.739497	6	TRUE	0.170905	0.051732	0.402694	0.128294	0.2744
POTRI.008G225700.V3.0	(19353752, 19353814)	(19353815, 19353920)	(19353920, 19354114)	0.034185	0.561981	-1.22562	2.27006	-0.886596	6	TRUE	0.027443	0.158932	0.335736	0.666666	-0.33093
POTRI.005G020400.V3.0	(1587821, 1588195)	(1588196, 1588346)	(1588346, 1588440)	0.03348	0.561981	-0.613451	3.96139	-0.682028	2	TRUE	0.145456	0.252709	0.271676	0.564075	-0.292399
POTRI.002G007100.V3.0	(385109, 385190)	(385191, 385294)	(385294, 385407)	0.034272	0.561981	0.632832	3.49123	0.736094	6	TRUE	0.2889	0.151395	0.483077	0.166621	0.316456
POTRI.011G142200.V3.0	(16356315, 16356367)	(16356368, 16356494)	(16356494, 16356815)	0.028219	0.563594	3.42548	7.98182	0.620423	2	TRUE	3.7273	0.552625	0.14934	0.022397	0.126943
POTRI.018G058600.V3.0	(6239683, 6241505)	(6241506, 6241555)	(6241555, 6241942)	0.028433	0.565917	1.6423	5.46956	0.619526	2	TRUE	0.310634	0.113178	0.999999	1	0
POTRI.001G296100.V3.0	(30061411, 30061653)	(30061654, 30061744)	(30061744, 30062779)	0.034612	0.56595	0.697612	3.77565	0.734565	6	TRUE	0.296592	0.156827	0.466458	0.205253	0.261205
POTRI.008G073100.V3.0	(4534707, 4534820)	(4534821, 4534931)	(4534931, 4535036)	0.03499	0.568908	0.441836	3.22858	0.732881	6	TRUE	0.235233	0.193268	0.837918	0.488005	0.349913
POTRI.004G081800.V3.0	(6742747, 6742862)	(6742863, 6743076)	(6743076, 6743116)	0.035259	0.57095	-0.101499	3.34113	-0.881801	6	TRUE	0.158909	0.291235	0.281393	0.811975	-0.530582
POTRI.006G041000.V3.0	(2926411, 2926528)	(2926529, 2926653)	(2926653, 2927148)	0.035313	0.57095	0.280916	2.86649	0.731453	6	TRUE	0.124712	0.126703	0.401746	0.134437	0.267309
POTRI.007G014800.V3.0	(1119365, 1119777)	(1119778, 1120152)	(1120152, 1120450)	0.035634	0.574528	-0.81818	2.66178	-0.880156	6	TRUE	0.182196	0.35703	0.233343	0.58084	-0.347497
POTRI.T112800.V3.0	(25959, 26446)	(26447, 26730)	(26730, 26771)	0.036385	0.584992	-0.905621	2.25328	-0.876909	6	TRUE	0.080575	0.279269	0.117933	0.516214	-0.398281
POTRI.003G022700.V3.0	(2700993, 2701229)	(2701230, 2701592)	(2701592, 2701686)	0.030015	0.587272	-1.52817	2.72329	-0.695177	2	TRUE	50969.8	5.67039	0.580483	0.999999	-0.419516
POTRI.002G167700.V3.0	(12661923, 12662220)	(12662221, 12662311)	(12662311, 12662576)	0.031554	0.591216	0.587466	4.69493	0.607094	2	TRUE	0.497347	0.343041	0.54603	0.271705	0.274325
POTRI.008G088600.V3.0	(5560431, 5560604)	(5560605, 5560610)	(5560610, 5561475)	0.03747	0.597448	0.236701	2.91239	-0.872312	6	TRUE	0.08637	0.101286	0.194444	0.527472	-0.333028
POTRI.004G059000.V3.0	(4750549, 4750656)	(4750657, 4750749)	(4750749, 4751251)	0.031099	0.602354	0.557511	7.6712	0.60884	2	TRUE	0.741005	0.523976	0.983702	0.862181	0.121521
POTRI.006G146500.V3.0	(12509701, 12509991)	(12509992, 12510063)	(12510063, 12510147)	0.031583	0.605634	-0.862183	5.26605	-0.689075	2	TRUE	0.280515	0.558612	0.712729	0.877922	-0.165193
POTRI.006G213000.V3.0	(22667255, 22667490)	(22667491, 22667597)	(22667597, 22667829)	0.031466	0.605634	1.30177	7.93984	0.607428	2	TRUE	0.222448	0.095821	1	1	0
POTRI.010G216900.V3.0	(20371386, 20372808)	(20372809, 20372920)	(20372920, 20376072)	0.038632	0.612592	0.327506	4.58641	-0.867514	6	TRUE	0.760942	0.735863	0.691254	0.999999	-0.308745
POTRI.008G151200.V3.0	(10246318, 10248968)	(10248969, 10249036)	(10249036, 10249858)	0.032523	0.613467	1.48622	8.23162	0.603449	2	TRUE	5.68138	2.26956	1	1	0
POTRI.008G152300.V3.0	(10348862, 10349637)	(10349638, 10349744)	(10349744, 10349957)	0.032411	0.613467	-0.116107	5.16021	-0.685956	2	TRUE	0.773075	0.803802	0.705154	0.970302	-0.265147
POTRI.T163600.V3.0	(937, 1034)	(1035, 1142)	(1142, 1334)	0.038868	0.614646	-0.857223	1.23751	-0.866555	6	TRUE	0	0.361806	0	0.391683	-0.391683
POTRI.010G013200.V3.0	(1672648, 1673196)	(1673197, 1673267)	(1673267, 1674380)	0.039109	0.616774	1.5355	3.80139	0.715469	6	TRUE	0.326702	0.100872	0.379567	0.107153	0.272414
POTRI.010G162000.V3.0	(16696949, 16697122)	(16697123, 16697250)	(16697250, 16697290)	0.033381	0.617405	1.36484	5.33343	0.600298	2	TRUE	0.872548	0.347868	0.999999	1	0
POTRI.014G100900.V3.0	(7895311, 7896265)	(7896266, 7896362)	(7896362, 7897106)	0.0334	0.617405	1.04513	4.46448	0.600227	2	TRUE	5.93767	2.22105	0.90451	0.660993	0.243517
POTRI.004G178600.V3.0	(19612438, 19612638)	(19612639, 19612726)	(19612726, 19612993)	0.033195	0.617405	1.69971	6.42698	0.600974	2	TRUE	17.8119	4.32619	1	1	0
POTRI.006G024600.V3.0	(1715431, 1715558)	(1715559, 1715628)	(1715628, 1715757)	0.036236	0.617769	-0.746289	3.79567	-0.672378	2	TRUE	0.255929	0.456587	0.443491	0.878431	-0.43494
POTRI.001G453500.V3.0	(48834683, 48834942)	(48834943, 48835036)	(48835036, 48835244)	0.039387	0.617769	-0.235446	3.19634	-0.864464	6	TRUE	0.261968	0.41326	0.384757	0.701494	-0.316736
POTRI.006G226800.V3.0	(23828297, 23829430)	(23829431, 23829551)	(23829551, 23829586)	0.033997	0.619063	-0.510432	4.81319	-0.680168	2	TRUE	0.507167	0.887049	0.461873	1	-0.538127
POTRI.003G142900.V3.0	(15948346, 15948565)	(15948566, 15948822)	(15948822, 15951617)	0.039729	0.621455	0.371547	2.17935	0.712986	6	TRUE	0.172461	0.16631	0.577515	0.322156	0.255358
POTRI.001G144400.V3.0	(11734609, 11735058)	(11735059, 11735147)	(11735147, 11735384)	0.040282	0.625013	0.066157	4.06891	0.710801	6	TRUE	0.564622	0.581018	0.884213	0.642585	0.241628
POTRI.014G140900.V3.0	(10726982, 10727050)	(10727051, 10727151)	(10727151, 10727326)	0.040393	0.62507	-1.23512	3.52148	-0.86047	6	TRUE	0.046495	0.142447	0.066696	0.346827	-0.280131
POTRI.019G019100.V3.0	(2231594, 2231671)	(2231672, 2231738)	(2231738, 2231788)	0.040767	0.629161	1.86404	1.52461	0.708901	6	TRUE	0.114872	0.013402	0.33846	0.049825	0.288635
POTRI.006G231000.V3.0	(24161348, 24161554)	(24161555, 24161682)	(24161682, 24161773)	0.04115	0.633376	0.201154	3.20659	-0.857526	6	TRUE	0.042738	0.055962	0.131519	0.456424	-0.324905
POTRI.014G159100.V3.0	(12436376, 12436830)	(12436831, 12436881)	(12436881, 12437062)	0.035535	0.635015	1.05618	3.42516	0.592681	2	TRUE	0.539229	0.220116	0.960543	0.704078	0.256465
POTRI.006G236600.V3.0	(24580662, 24581626)	(24581627, 24581715)	(24581715, 24581912)	0.035444	0.635015	1.35529	6.14993	0.592996	2	TRUE	1.15116	0.426224	1	1	0
POTRI.001G472800.V3.0	(50403473, 50403790)	(50403791, 50403890)	(50403890, 50404428)	0.03587	0.637053	1.30097	5.01848	0.591533	2	TRUE	1.53971	0.511036	1	0.937317	0.062682
POTRI.006G058900.V3.0	(4296160, 4296660)	(4296661, 4296770)	(4296770, 4299324)	0.036307	0.638908	1.73917	5.49972	0.590049	2	TRUE	7.06454	2.04515	1	1	0
POTRI.010G137300.V3.0	(15039365, 15039506)	(15039507, 15039601)	(15039601, 15040116)	0.041834	0.640281	0.205167	2.92231	0.704789	6	TRUE	0.258281	0.133085	0.488108	0.125705	0.362402
POTRI.006G262600.V3.0	(26567402, 26567735)	(26567736, 26567872)	(26567872, 26568057)	0.041041	0.653808	0.112216	5.0599	0.586586	3	TRUE	0.37008	0.397565	0.797873	0.557777	0.240096
POTRI.018G034500.V3.0	(2766393, 2766452)	(2766453, 2766543)	(2766543, 2767812)	0.043316	0.656223	2.03844	1.63663	0.699228	6	TRUE	0.184685	0.035191	0.389043	0.064586	0.324457
POTRI.012G083100.V3.0	(11016476, 11016661)	(11016662, 11016749)	(11016749, 11017051)	0.037485	0.656292	-0.724456	4.17217	-0.668211	2	TRUE	0.313639	0.693184	0.752454	0.999999	-0.247546
POTRI.008G199100.V3.0	(13971937, 13972602)	(13972603, 13972622)	(13972622, 13973782)	0.037522	0.656292	1.98021	4.45866	0.585999	2	TRUE	0.5211	0.139123	0.924074	0.922221	0.001853
POTRI.007G010800.V3.0	(850123, 850384)	(850385, 850458)	(850458, 850966)	0.044621	0.674222	0.055635	4.77102	-0.84457	6	TRUE	0.766417	0.740254	0.59013	0.888464	-0.298334
POTRI.001G157300.V3.0	(13059015, 13059678)	(13059679, 13059712)	(13059712, 13060166)	0.039583	0.682001	1.29273	8.13661	0.579379	2	TRUE	5.36621	1.90833	1	1	0
POTRI.008G186800.V3.0	(12868438, 12868484)	(12868485, 12868536)	(12868536, 12868858)	0.045316	0.68293	1.96026	1.78912	0.691972	6	TRUE	4001.49	0.289999	0.31638	0.087475	0.228906
POTRI.015G019500.V3.0	(1392904, 1393086)	(1393087, 1393408)	(1393408, 1393513)	0.045825	0.688803	-0.685323	2.34443	-0.840277	6	TRUE	0.095809	0.161224	0.129381	0.464718	-0.335337
POTRI.001G335000.V3.0	(33830260, 33830567)	(33830568, 33830926)	(33830926, 33831139)	0.04597	0.689188	1.58785	1.86543	0.689657	6	FALSE	0.161809	0.038844	0.306891	0.045891	0.261
POTRI.001G410500.V3.0	(43427549, 43428033)	(43428034, 43428181)	(43428181, 43428342)	0.040393	0.693887	0.741859	3.35884	0.576856	2	TRUE	0.535795	0.295615	0.986298	0.775379	0.210919
POTRI.001G185900.V3.0	(16312868, 16313072)	(16313073, 16313158)	(16313158, 16313345)	0.040959	0.701532	-0.481205	4.86513	-0.657208	2	TRUE	0.587918	0.856144	0.803934	1	-0.196066
POTRI.008G102500.V3.0	(6506981, 6507088)	(6507089, 6507435)	(6507435, 6507497)	0.041184	0.702917	-0.439016	4.59126	-0.656525	2	TRUE	0.305083	0.498328	0.26004	0.625801	-0.365762
POTRI.005G164100.V3.0	(16962381, 16962455)	(16962456, 16962889)	(16962889, 16963411)	0.041503	0.703878	1.22536	4.71197	0.573467	2	TRUE	2.05277	1.05761	0.999998	0.901176	0.098822
POTRI.003G140800.V3.0	(15808172, 15808259)	(15808260, 15808431)	(15808431, 15808502)	0.041719	0.704101	1.9244	5.07987	0.572816	2	TRUE	0.696725	0.190274	0.921568	0.819921	0.101647
POTRI.015G007400.V3.0	(466963, 467356)	(467357, 467546)	(467546, 468155)	0.042038	0.70741	-0.895075	6.37338	-0.653953	2	TRUE	0.97868	1.84199	0.745203	1	-0.254797
POTRI.002G059300.V3.0	(4024778, 4024859)	(4024860, 4024956)	(4024956, 4025153)	0.042266	0.708888	0.116296	5.53021	-0.653273	2	TRUE	0.303134	0.314528	0.728186	0.993646	-0.26546
POTRI.018G105200.V3.0	(13212152, 13212487)	(13212488, 13212536)	(13212536, 13212861)	0.046656	0.709567	-0.147427	5.93679	0.56995	3	TRUE	0.497092	0.513498	1	0.753651	0.246349
POTRI.015G110900.V3.0	(12701449, 12701659)	(12701660, 12701722)	(12701722, 12701809)	0.048487	0.723175	0.725041	2.80372	0.680997	6	TRUE	0.306806	0.184667	0.561433	0.165199	0.396234
POTRI.010G022000.V3.0	(3113060, 3113578)	(3113579, 3113662)	(3113662, 3113721)	0.049106	0.726763	-0.668798	2.43918	-0.829038	6	TRUE	0.1735	0.680495	0.182297	0.527526	-0.345228
POTRI.008G109700.V3.0	(6983298, 6983340)	(6983341, 6983446)	(6983446, 6983517)	0.048939	0.726763	-2.28559	2.54581	-0.829593	6	TRUE	0.018971	0.311121	0.018697	0.301478	-0.282781
POTRI.008G092000.V3.0	(5767153, 5767367)	(5767368, 5767622)	(5767622, 5767756)	0.044104	0.72942	1.21509	8.73821	0.56582	2	TRUE	0.461592	0.174222	1	1	0
POTRI.017G086500.V3.0	(10424874, 10425304)	(10425305, 10425353)	(10425353, 10425425)	0.045132	0.737959	1.43169	8.53919	0.562903	2	TRUE	0.547349	0.233489	1	1	0
POTRI.001G272800.V3.0	(27986958, 27987707)	(27987708, 27987749)	(27987749, 27987970)	0.045783	0.73914	1.35185	6.69771	0.561083	2	TRUE	0.768347	0.299973	1	1	0
POTRI.002G194500.V3.0	(15553225, 15553326)	(15553327, 15553425)	(15553425, 15553560)	0.045598	0.73914	-1.47146	4.0039	-0.643689	2	TRUE	0.065306	0.226923	0.103341	0.391884	-0.288543
POTRI.010G159100.V3.0	(16529826, 16530424)	(16530425, 16530561)	(16530561, 16530648)	0.0502	0.739176	2.50798	2.7927	0.675318	6	TRUE	0.218038	0.054091	0.307818	0.084804	0.223014
POTRI.009G120600.V3.0	(10086718, 10086988)	(10086989, 10087127)	(10087127, 10087238)	0.050865	0.741794	-1.7139	2.58984	-0.823269	6	TRUE	0.035125	0.263426	0.160657	0.462935	-0.302278
POTRI.010G126300.V3.0	(14236004, 14236221)	(14236222, 14236599)	(14236599, 14237395)	0.047852	0.758801	-1.44062	5.81586	-0.637533	2	TRUE	0.073219	0.209475	0.103499	0.316907	-0.213407
POTRI.012G038900.V3.0	(3447418, 3447667)	(3447668, 3447779)	(3447779, 3448222)	0.053224	0.768021	0.220325	4.60497	-0.81579	6	TRUE	0.181798	0.159219	0.648777	0.999999	-0.351223
POTRI.011G026900.V3.0	(2204245, 2204922)	(2204923, 2205038)	(2205038, 2205245)	0.048593	0.768432	0.021322	5.92395	-0.635565	2	TRUE	1.01606	1.12755	0.53726	0.964142	-0.426882
POTRI.014G117900.V3.0	(9165534, 9165770)	(9165771, 9166074)	(9166074, 9167158)	0.053402	0.768669	-0.83908	3.52534	-0.815236	6	TRUE	0.046792	0.103711	0.11281	0.39925	-0.28644
POTRI.011G085700.V3.0	(9670828, 9670892)	(9670893, 9671331)	(9671331, 9671384)	0.049066	0.76875	-1.05341	4.18246	-0.634318	2	TRUE	0.094158	0.221556	0.391691	0.605932	-0.214241
POTRI.014G023200.V3.0	(2028470, 2028619)	(2028620, 2028700)	(2028700, 2029192)	0.054006	0.771588	2.44115	2.90102	0.663262	6	TRUE	1.17778	0.164099	0.999999	0.229254	0.770745
POTRI.014G149500.V3.0	(11444427, 11446018)	(11446019, 11446060)	(11446060, 11446519)	0.053911	0.771588	0.849552	3.19384	0.663554	6	TRUE	0.272353	0.154429	0.644444	0.341771	0.302673
POTRI.005G150000.V3.0	(13461537, 13461859)	(13461860, 13461938)	(13461938, 13462261)	0.04996	0.773108	-2.09193	3.38403	-0.631995	2	TRUE	0.509117	2.37488	0.509378	0.971859	-0.462481
POTRI.009G075200.V3.0	(7298743, 7299178)	(7299179, 7299362)	(7299362, 7300167)	0.054618	0.778407	-0.181834	3.48023	0.66139	6	TRUE	0.369108	0.386708	0.881997	0.61897	0.263027
POTRI.006G200900.V3.0	(21590769, 21590868)	(21590869, 21590981)	(21590981, 21591385)	0.055022	0.781239	-1.28296	2.22465	-0.810273	6	TRUE	0.027738	0.135752	0.040424	0.434609	-0.394185
POTRI.017G138900.V3.0	(14715749, 14716470)	(14716471, 14716575)	(14716575, 14716973)	0.055531	0.781766	1.79781	3.68544	0.658629	6	TRUE	0.066088	0.018301	0.269617	0.059509	0.210108
POTRI.008G145800.V3.0	(9817120, 9817271)	(9817272, 9817435)	(9817435, 9817615)	0.055505	0.781766	-2.25247	2.24968	-0.808816	6	TRUE	0.019438	0.394267	0.015078	0.354497	-0.339419
POTRI.015G103500.V3.0	(12165336, 12166190)	(12166191, 12166468)	(12166468, 12166813)	0.056133	0.788326	-1.85315	1.81044	-0.806938	6	TRUE	0.000803	0.042483	0.001823	0.292208	-0.290386
POTRI.007G014800.V3.0	(1120643, 1121099)	(1121100, 1121241)	(1121241, 1121339)	0.056747	0.795009	-0.359516	2.77292	-0.80512	6	TRUE	0.29009	0.31956	0.440317	0.769739	-0.329423
POTRI.006G261500.V3.0	(26479993, 26480849)	(26480850, 26481034)	(26481034, 26481992)	0.051919	0.799135	-0.814364	4.69069	-0.627021	2	TRUE	0.635745	1.20867	0.436288	0.686613	-0.250326
POTRI.017G091900.V3.0	(10880619, 10880765)	(10880766, 10881395)	(10881395, 10881992)	0.052168	0.799847	1.04755	3.68825	0.544308	2	TRUE	0.393089	0.221889	0.647734	0.373322	0.274412
POTRI.009G101500.V3.0	(8958776, 8959016)	(8959017, 8959099)	(8959099, 8959585)	0.052242	0.799847	1.28286	6.20291	0.544124	2	TRUE	0.829497	0.346903	1	1	0
POTRI.004G001600.V3.0	(137440, 137610)	(137611, 137692)	(137692, 137808)	0.053506	0.806213	-0.848967	3.93839	-0.623105	2	TRUE	0.200063	0.417059	0.18943	0.47586	-0.28643
POTRI.001G411100.V3.0	(43574305, 43574898)	(43574899, 43574976)	(43574976, 43575126)	0.05294	0.80626	2.38467	2.93872	0.542398	2	TRUE	0.736383	0.113474	0.62317	0.32807	0.295101
POTRI.019G029400.V3.0	(3298589, 3298706)	(3298707, 3298816)	(3298816, 3299135)	0.056726	0.807639	2.48818	2.55803	0.533357	2	TRUE	0.378394	0.047746	0.429011	0.185571	0.243441
POTRI.004G152100.V3.0	(17399476, 17399616)	(17399617, 17399674)	(17399674, 17399822)	0.058019	0.807639	-1.18982	1.83318	-0.801403	6	TRUE	0.125	0.427182	0.09375	0.493506	-0.399756
POTRI.014G145000.V3.0	(11070238, 11070586)	(11070587, 11070654)	(11070654, 11071278)	0.058668	0.814021	2.47293	3.0391	0.649422	6	TRUE	0.599796	0.086577	0.498106	0.079373	0.418733
POTRI.014G052700.V3.0	(4172680, 4173263)	(4173264, 4173407)	(4173407, 4174504)	0.059515	0.821825	0.187478	3.5895	0.647006	6	TRUE	0.458562	0.346153	0.964787	0.718308	0.246479
POTRI.012G080800.V3.0	(10703470, 10703547)	(10703548, 10703604)	(10703604, 10703719)	0.054314	0.822836	-0.032889	5.51853	-0.621148	2	TRUE	0.241183	0.235414	0.660922	0.894013	-0.233092
POTRI.010G225700.V3.0	(20908109, 20908126)	(20908127, 20908626)	(20908626, 20908692)	0.059925	0.825503	-1.48167	2.55892	-0.795959	6	TRUE	0.073056	0.367793	0.343272	0.642439	-0.299168
POTRI.008G142400.V3.0	(9510233, 9510586)	(9510587, 9510684)	(9510684, 9510991)	0.060423	0.826023	0.095564	2.97666	-0.794558	6	TRUE	0.111534	0.145294	0.649651	0.949651	-0.3
POTRI.004G066700.V3.0	(5585948, 5586105)	(5586106, 5586183)	(5586183, 5586263)	0.060678	0.826023	-1.97222	3.09335	-0.793846	6	TRUE	0.092093	0.5929	0.067506	0.456897	-0.389391
POTRI.002G023300.V3.0	(1406692, 1406803)	(1406804, 1406857)	(1406857, 1407026)	0.061127	0.827434	-0.431228	3.67926	-0.792598	6	TRUE	0.163842	0.323232	0.163197	0.437269	-0.274071
POTRI.018G082900.V3.0	(10979520, 10979689)	(10979690, 10979734)	(10979734, 10980124)	0.056292	0.841255	1.16955	7.68051	0.534367	2	TRUE	1.84932	0.791678	1	1	0
POTRI.004G068500.V3.0	(5683713, 5684722)	(5684723, 5684803)	(5684803, 5685311)	0.063068	0.846581	-1.93996	2.42125	-0.787285	6	TRUE	0.097609	0.615398	0.057364	0.456691	-0.399327
POTRI.015G033100.V3.0	(2691939, 2693060)	(2693061, 2693711)	(2693711, 2694110)	0.063701	0.849153	-0.764048	2.84734	-0.785582	6	TRUE	0.133517	0.253585	0.142247	0.431708	-0.289461
POTRI.001G153300.V3.0	(12659000, 12659340)	(12659341, 12659439)	(12659439, 12659980)	0.063544	0.849153	0.331005	2.89976	-0.786004	6	TRUE	0.169667	0.243437	0.180985	0.491809	-0.310824
POTRI.010G087500.V3.0	(11161431, 11161484)	(11161485, 11161592)	(11161592, 11162174)	0.064469	0.857406	0.324314	2.98256	-0.783535	6	TRUE	0.230004	0.309773	0.384171	0.774482	-0.390312
POTRI.010G128700.V3.0	(14395421, 14395577)	(14395578, 14395844)	(14395844, 14396520)	0.0603	0.861362	0.723037	4.33784	0.525271	2	TRUE	0.233169	0.145888	0.478364	0.26592	0.212444
POTRI.016G136200.V3.0	(13936778, 13937462)	(13937463, 13937537)	(13937537, 13938786)	0.060869	0.861362	1.44519	4.17011	0.52402	2	TRUE	0.738894	0.301334	0.586757	0.172316	0.414441
POTRI.018G064800.V3.0	(8202837, 8203080)	(8203081, 8203253)	(8203253, 8204202)	0.061425	0.863813	-0.304348	4.23663	-0.6049	2	TRUE	0.290299	0.369437	0.461548	0.742764	-0.281217
POTRI.013G119700.V3.0	(13286640, 13289258)	(13289259, 13289301)	(13289301, 13289682)	0.058471	0.865378	1.35506	4.4135	0.529357	2	TRUE	0.533272	0.232648	0.998983	0.999999	-0.001016
POTRI.014G097600.V3.0	(7615903, 7616085)	(7616086, 7616160)	(7616160, 7616262)	0.065729	0.866179	0.832852	2.70427	-0.780218	6	TRUE	0.208143	0.241199	0.385843	0.713545	-0.327702
POTRI.006G151100.V3.0	(13208871, 13208944)	(13208945, 13209033)	(13209033, 13209084)	0.065682	0.866179	1.36916	2.83091	0.630232	6	TRUE	0.135166	0.049337	0.290677	0.064708	0.225969
POTRI.011G146200.V3.0	(16594245, 16594655)	(16594656, 16595004)	(16595004, 16595102)	0.067867	0.884632	-0.079428	3.36357	0.624598	6	TRUE	0.185608	0.225753	0.757718	0.512127	0.245591
POTRI.005G114300.V3.0	(8790446, 8790470)	(8790471, 8790502)	(8790502, 8791166)	0.067563	0.884632	1.95596	1.12375	0.625373	6	TRUE	0.047619	0	0.222221	0	0.222221
POTRI.001G090800.V3.0	(7147627, 7147734)	(7147735, 7147802)	(7147802, 7147935)	0.067612	0.884632	1.11546	3.37329	0.625249	6	TRUE	0.304172	0.139209	0.489447	0.254464	0.234984
POTRI.011G101800.V3.0	(12449758, 12449921)	(12449922, 12450002)	(12450002, 12451166)	0.067974	0.887341	0.331712	4.55574	0.519073	3	TRUE	0.810271	0.691478	0.986135	0.62902	0.357115
POTRI.015G000900.V3.0	(42895, 43215)	(43216, 43304)	(43304, 44822)	0.061506	0.898765	-1.60624	5.48684	-0.604722	2	TRUE	0.361906	0.976232	0.899105	1	-0.100895
POTRI.001G152200.V3.0	(12570531, 12571055)	(12571056, 12571158)	(12571158, 12571334)	0.061947	0.900654	1.14099	7.19294	0.521678	2	TRUE	0.262826	0.109655	1	1	0
POTRI.011G168800.V3.0	(18394487, 18394630)	(18394631, 18394687)	(18394687, 18395733)	0.069698	0.902015	0.400742	3.11983	-0.770101	6	TRUE	0.085191	0.06534	0.175789	0.464102	-0.288313
POTRI.015G004000.V3.0	(274313, 274467)	(274468, 274754)	(274754, 275068)	0.070402	0.902109	-0.528724	3.43247	-0.768358	6	TRUE	91579.6	2.94627	0.159207	0.657724	-0.498517
POTRI.015G106600.V3.0	(12434849, 12434936)	(12434937, 12435058)	(12435058, 12435105)	0.070575	0.902109	-1.27917	2.31724	-0.767931	6	TRUE	0.036707	0.178231	0.054444	0.376214	-0.32177
POTRI.001G077100.V3.0	(6112490, 6112584)	(6112585, 6112980)	(6112980, 6113435)	0.07064	0.902109	-0.299839	3.97348	-0.767771	6	TRUE	3.3185	3.35582	0.237168	0.514014	-0.276845
POTRI.005G196400.V3.0	(21286826, 21289107)	(21289108, 21289188)	(21289188, 21289570)	0.062226	0.902439	1.1572	7.49946	0.521077	2	TRUE	0.489149	0.216322	1	1	0
POTRI.004G024700.V3.0	(1671623, 1671666)	(1671667, 1671838)	(1671838, 1671995)	0.063106	0.908356	1.33352	7.06952	0.519196	2	TRUE	0.477882	0.165942	1	1	0
POTRI.010G012900.V3.0	(1658798, 1659134)	(1659135, 1659423)	(1659423, 1659472)	0.063297	0.908829	-0.983542	3.97702	-0.600883	2	TRUE	0.304494	0.581549	0.213348	0.489255	-0.275908
POTRI.008G202500.V3.0	(14426670, 14426936)	(14426937, 14427120)	(14427120, 14428879)	0.071403	0.909802	0.032594	3.45511	0.615791	6	TRUE	0.32032	0.366508	0.810214	0.431405	0.378809
POTRI.012G020700.V3.0	(1887238, 1887291)	(1887292, 1887378)	(1887378, 1887470)	0.0694	0.912551	-0.529514	4.37026	-0.588435	2	TRUE	0.07093	0.164526	0.128741	0.47206	-0.343319
POTRI.001G417000.V3.0	(44167471, 44168018)	(44168019, 44168183)	(44168183, 44168542)	0.072014	0.913548	-0.098978	3.30722	-0.764416	6	TRUE	0.139912	0.189317	0.132767	0.398274	-0.265507
POTRI.008G074500.V3.0	(4659409, 4659546)	(4659547, 4659610)	(4659610, 4659679)	0.072352	0.915819	0.732952	4.09397	0.61349	6	TRUE	0.346311	0.156207	0.508448	0.249699	0.258749
POTRI.005G070900.V3.0	(5090712, 5090753)	(5090754, 5090837)	(5090837, 5090882)	0.072775	0.919157	-0.144698	2.81195	-0.762581	6	TRUE	0.406298	0.490484	0.451683	0.785906	-0.334223
POTRI.001G001700.V3.0	(119914, 119982)	(119983, 120080)	(120080, 120137)	0.064347	0.919308	-0.886943	3.15416	-0.598671	2	TRUE	0.194342	0.555077	0.582174	0.870659	-0.288485
POTRI.009G043200.V3.0	(4981813, 4982040)	(4982041, 4982119)	(4982119, 4982398)	0.065072	0.92284	-1.71866	4.23299	-0.597164	2	TRUE	0.050024	0.211373	0.134711	0.343039	-0.208328
POTRI.012G020000.V3.0	(1830765, 1833627)	(1833628, 1833737)	(1833737, 1833880)	0.073368	0.924623	0.40915	3.64175	0.611053	6	TRUE	1.30656	0.701157	0.999998	0.610963	0.389035
POTRI.009G080300.V3.0	(7674585, 7675000)	(7675001, 7675117)	(7675117, 7675205)	0.06574	0.92773	1.73264	5.32353	0.513695	2	TRUE	11.9179	5.03284	0.239425	0.080714	0.158711
POTRI.010G166100.V3.0	(16964598, 16964704)	(16964705, 16964792)	(16964792, 16964940)	0.074793	0.937797	0.611706	2.83096	0.607677	6	TRUE	0.151462	0.109373	0.484495	0.137916	0.346579
POTRI.015G093600.V3.0	(11512440, 11512505)	(11512506, 11512552)	(11512552, 11512667)	0.074798	0.937797	-0.938067	3.0232	-0.757775	6	TRUE	0.028862	0.089938	0.044532	0.300648	-0.256116
POTRI.005G176600.V3.0	(19251598, 19252178)	(19252179, 19252273)	(19252273, 19252371)	0.0749	0.937797	1.74189	1.735	0.607426	6	TRUE	0.11589	0.030291	0.267024	0.036709	0.230315
POTRI.004G032500.V3.0	(2359161, 2359504)	(2359505, 2359549)	(2359549, 2359751)	0.067674	0.941245	-0.764199	5.25348	-0.59186	2	TRUE	1.22696	2.25716	0.861843	1	-0.138157
POTRI.001G117700.V3.0	(9439430, 9439588)	(9439589, 9439668)	(9439668, 9439995)	0.069915	0.947302	-1.85854	3.73046	-0.587427	2	TRUE	0.042786	0.192413	0.061152	0.313295	-0.252143
POTRI.005G209800.V3.0	(22361571, 22362060)	(22362061, 22362160)	(22362160, 22362245)	0.069131	0.953258	-1.34366	6.18496	-0.588964	2	TRUE	4.70509	8.89368	1	1	0
POTRI.002G221500.V3.0	(20857921, 20858394)	(20858395, 20858531)	(20858531, 20860270)	0.069529	0.953258	1.6676	8.51616	0.50609	2	TRUE	6.48795e+06	6.41116e+06	1	1	0
POTRI.010G239900.V3.0	(21779515, 21779792)	(21779793, 21779815)	(21779815, 21780201)	0.070393	0.956595	1.14087	6.92153	0.504405	2	TRUE	1.19458	0.525113	1	1	0
POTRI.008G147600.V3.0	(9940057, 9940101)	(9940102, 9940200)	(9940200, 9940538)	0.070837	0.956595	1.16436	6.07733	0.503545	2	TRUE	0.399193	0.172386	1	0.999999	0
POTRI.002G198300.V3.0	(15932164, 15932318)	(15932319, 15932324)	(15932324, 15932372)	0.07029	0.956595	1.27993	8.0447	0.504605	2	TRUE	0.978119	0.322934	1	1	0
POTRI.017G000900.V3.0	(49493, 49692)	(49693, 49899)	(49899, 49956)	0.076729	0.958448	-0.465367	4.09056	-0.753289	6	TRUE	0.341934	0.533898	0.33832	0.829316	-0.490996
POTRI.014G107300.V3.0	(8465171, 8465361)	(8465362, 8465455)	(8465455, 8465550)	0.076882	0.958448	1.78342	2.41897	0.602828	6	TRUE	0.368356	0.135739	0.514489	0.236226	0.278263
POTRI.003G196200.V3.0	(19919733, 19919851)	(19919852, 19919942)	(19919942, 19920077)	0.077134	0.95952	-0.49424	3.40344	-0.752358	6	TRUE	0.134519	0.280144	0.14149	0.449772	-0.308283
POTRI.008G139700.V3.0	(9322213, 9322750)	(9322751, 9322801)	(9322801, 9323043)	0.071585	0.963141	1.40327	5.782	0.502106	2	TRUE	7.63262	3.19897	0.999999	1	0
POTRI.004G044200.V3.0	(3348160, 3350409)	(3350410, 3350496)	(3350496, 3350840)	0.072591	0.973617	0.432519	4.84981	0.500189	2	TRUE	1.9337	1.4892	0.999999	0.803932	0.196067
POTRI.001G146200.V3.0	(11897853, 11898824)	(11898825, 11898900)	(11898900, 11899012)	0.074422	0.985237	-1.5307	7.47894	-0.578849	2	TRUE	2.93352	7.23213	1	1	0
POTRI.012G036200.V3.0	(3242076, 3242220)	(3242221, 3242342)	(3242342, 3242847)	0.075268	0.985607	1.37254	5.08885	0.495196	2	TRUE	0.574836	0.260295	1	0.999999	0
POTRI.011G167300.V3.0	(18310707, 18310851)	(18310852, 18310940)	(18310940, 18311173)	0.075098	0.985607	-1.16766	6.51028	-0.5776	2	TRUE	0.589399	1.40209	0.959386	1	-0.040614
POTRI.015G004600.V3.0	(303721, 304071)	(304072, 304347)	(304347, 304421)	0.075406	0.985607	1.52748	3.53492	0.494942	2	TRUE	0.482838	0.188256	0.702258	0.356361	0.345897
POTRI.T058500.V3.0	(238865, 239008)	(239009, 239170)	(239170, 239438)	0.075474	0.985607	-1.17042	3.6661	-0.576908	2	TRUE	0.29565	0.847091	0.32581	0.743589	-0.417779
POTRI.006G076900.V3.0	(5808275, 5808509)	(5808510, 5808649)	(5808649, 5808758)	0.079598	0.985924	2.38402	2.44245	0.596677	6	TRUE	0.056535	0.00845	0.318249	0.096733	0.221517
POTRI.005G179500.V3.0	(19581298, 19581625)	(19581626, 19581708)	(19581708, 19582037)	0.075837	0.988111	-0.772798	3.89729	-0.576243	2	TRUE	0.258614	0.603051	0.810697	0.999999	-0.189303
POTRI.006G086600.V3.0	(6596617, 6599390)	(6599391, 6599481)	(6599481, 6599995)	0.07604	0.988523	1.6308	2.95797	0.493783	2	TRUE	0.391666	0.138933	0.556981	0.378386	0.178595
POTRI.016G084500.V3.0	(6599466, 6599496)	(6599497, 6599591)	(6599591, 6599678)	0.077097	0.991101	-0.580147	4.30337	-0.573957	2	TRUE	0.253617	0.577723	0.314635	0.660474	-0.345839
POTRI.002G248900.V3.0	(23955842, 23956670)	(23956671, 23956758)	(23956758, 23957754)	0.080903	0.995679	0.547413	2.28763	0.593783	6	TRUE	0.313954	0.144608	0.390126	0.123576	0.26655
POTRI.004G224400.V3.0	(23067336, 23067470)	(23067471, 23067495)	(23067495, 23067534)	0.078544	0.998582	1.03355	7.80327	0.489278	2	TRUE	1.12425	0.771093	1	1	0
POTRI.T094500.V3.0	(28980, 29048)	(29049, 29150)	(29150, 29296)	0.61222	0.999841	1.53754	2.86036	0.119184	6	TRUE	0.172601	0.076957	0.122639	0.04727	0.075369
POTRI.T094500.V3.0	(31192, 32876)	(32877, 32908)	(32908, 33003)	0.374749	0.999841	0.977438	5.70721	0.226532	2	TRUE	1.71795	0.856026	0.999998	1	-2e-06
POTRI.T165900.V3.0	(30, 217)	(218, 320)	(320, 460)	0.552717	0.999841	-2.32662	2.41365	-0.302549	6	TRUE	0.00959	0.134465	0.010579	0.177183	-0.166604
POTRI.T082100.V3.0	(38771, 39334)	(39335, 39433)	(39433, 40032)	0.875315	0.999841	-1.07111	2.17807	-0.135181	6	TRUE	0.010134	0.037153	0.018087	0.110597	-0.09251
POTRI.T082100.V3.0	(40157, 40290)	(40291, 40365)	(40365, 40648)	0.890186	0.999841	-0.647837	2.48964	-0.022149	6	TRUE	0.019739	0.039982	0.009622	0.024748	-0.015126
POTRI.T012800.V3.0	(204951, 205103)	(205104, 205224)	(205224, 205339)	0.885953	0.999841	-0.247107	1.66481	-0.020096	6	TRUE	0.010244	0.018435	0.011377	0.01834	-0.006963
POTRI.T147200.V3.0	(8068, 8347)	(8348, 8461)	(8461, 8691)	0.831821	0.999841	-0.015151	5.319	0.006321	6	TRUE	0.013985	0.018254	0.010393	0.008299	0.002094
POTRI.T147200.V3.0	(8461, 8691)	(8692, 8812)	(8812, 8849)	0.843796	0.999841	-0.306093	4.81145	0.000448	6	TRUE	0.008587	0.014209	0.007898	0.007635	0.000263
POTRI.T134200.V3.0	(13079, 13180)	(13181, 13821)	(13821, 13895)	0.941426	0.999841	-1.45836	2.40194	-0.046899	6	TRUE	0.024054	0.12413	0.008003	0.048123	-0.04012
POTRI.T134200.V3.0	(13821, 13895)	(13896, 13982)	(13982, 14815)	0.948708	0.999841	-1.10198	2.6904	-0.050405	6	TRUE	0.044859	0.143095	0.015528	0.05819	-0.042662
POTRI.T134200.V3.0	(13982, 14815)	(14816, 14979)	(14979, 15073)	0.966829	0.999841	-1.56292	3.13909	-0.053582	2	TRUE	0.056213	0.227679	0.01977	0.080862	-0.061092
POTRI.T164700.V3.0	(15732, 15892)	(15893, 16119)	(16119, 16305)	0.684829	0.999841	-1.13825	2.94814	-0.230583	6	TRUE	0.031055	0.104793	0.054662	0.152167	-0.097505
POTRI.T066800.V3.0	(164901, 164983)	(164984, 165317)	(165317, 165788)	0.955244	0.999841	-1.15154	2.21349	-0.083118	5	TRUE	0.00559	0.02405	0.011457	0.046689	-0.035232
POTRI.T063500.V3.0	(9, 416)	(417, 541)	(541, 684)	0.147844	0.999841	1.26918	2.54574	0.479487	6	TRUE	0.369558	0.151696	0.812463	0.437254	0.375209
POTRI.T064500.V3.0	(92342, 93176)	(93177, 93293)	(93293, 93321)	0.764039	0.999841	-0.236759	1.57563	-0.19008	6	TRUE	0.081987	0.192536	0.333331	0.415596	-0.082264
POTRI.T059600.V3.0	(44082, 44332)	(44333, 44427)	(44427, 44836)	0.563591	0.999841	0.823519	3.60256	0.146241	6	TRUE	0.181785	0.087401	0.089203	0.040199	0.049004
POTRI.T059900.V3.0	(63224, 63280)	(63281, 63388)	(63388, 63486)	0.948156	0.999841	-0.21259	1.88906	-0.050139	6	TRUE	0.015008	0.06304	0.011742	0.043927	-0.032185
POTRI.T153000.V3.0	(6161, 6276)	(6277, 6815)	(6815, 7003)	0.564797	0.999841	-1.85612	2.4705	-0.295666	6	TRUE	0.014693	0.113294	0.017509	0.127872	-0.110363
POTRI.013G002100.V3.0	(168768, 168922)	(168923, 169026)	(169026, 169318)	0.978058	0.999841	-0.04936	3.14085	-0.064516	6	TRUE	0.053849	0.084411	0.062422	0.102599	-0.040177
POTRI.013G002600.V3.0	(188336, 188689)	(188690, 188771)	(188771, 190760)	0.238206	0.999841	0.750479	1.84893	-0.527015	6	TRUE	0.142311	0.091858	0.22743	0.426943	-0.199513
POTRI.013G003200.V3.0	(214955, 216995)	(216996, 217080)	(217080, 218513)	0.844605	0.999841	0.288884	3.82994	5.2e-05	6	TRUE	0.791514	0.62081	0.999997	0.999999	-2e-06
POTRI.013G004700.V3.0	(314132, 314272)	(314273, 314358)	(314358, 314414)	0.897303	0.999841	-0.155887	2.65062	-0.025597	6	TRUE	0.008849	0.011699	0.011383	0.020445	-0.009063
POTRI.013G004700.V3.0	(315819, 315911)	(315912, 316015)	(316015, 316194)	0.79763	0.999841	1.75838	1.74157	0.0232	6	TRUE	0.009412	0.001661	0.009951	0.001727	0.008224
POTRI.013G004800.V3.0	(319024, 319477)	(319478, 319592)	(319592, 319666)	0.837337	0.999841	1.01903	2.40922	0.020844	2	TRUE	0.038002	0.019316	0.084808	0.084731	7.7e-05
POTRI.013G005200.V3.0	(343934, 344036)	(344037, 344076)	(344076, 344196)	0.862388	0.999841	-1.14833	1.92328	-0.008635	6	TRUE	0.017388	0.109285	0.012437	0.057938	-0.045501
POTRI.013G005500.V3.0	(360116, 360234)	(360235, 360326)	(360326, 360407)	0.857927	0.999841	-1.79641	2.2539	-0.006459	6	TRUE	0.002441	0.01826	0.00035	0.002789	-0.002439
POTRI.013G006100.V3.0	(404733, 409709)	(409710, 409798)	(409798, 409887)	0.852206	0.999841	-0.611516	2.94048	-0.003665	6	TRUE	0.003746	0.005626	0.003884	0.005221	-0.001338
POTRI.013G006100.V3.0	(411296, 411386)	(411387, 411512)	(411512, 411598)	0.872057	0.999841	-0.085101	3.49877	-0.013344	6	TRUE	0.007179	0.007351	0.012289	0.017254	-0.004964
POTRI.013G006400.V3.0	(420862, 421071)	(421072, 421301)	(421301, 421508)	0.993845	0.999841	-1.2077	2.20043	-0.043371	2	TRUE	0.090344	0.38232	0.046278	0.204132	-0.157854
POTRI.013G008300.V3.0	(525520, 526012)	(526013, 526139)	(526139, 526480)	0.875441	0.999841	1.19811	6.9732	-0.135119	6	TRUE	1.86496	0.57203	0.460263	0.554218	-0.093955
POTRI.013G008300.V3.0	(526885, 527554)	(527555, 527644)	(527644, 527808)	0.928684	0.999841	0.474395	3.51673	-0.040759	6	TRUE	0.083562	0.058787	0.007164	0.022416	-0.015252
POTRI.013G008300.V3.0	(527644, 527808)	(527809, 527848)	(527848, 527955)	0.608223	0.999841	0.159139	6.56235	-0.195576	2	TRUE	0.827321	0.612904	0.077213	0.148003	-0.07079
POTRI.013G008300.V3.0	(528050, 528336)	(528337, 528489)	(528489, 529123)	0.791096	0.999841	-0.021233	4.12331	-0.120898	2	TRUE	0.120846	0.112373	0.015808	0.078596	-0.062788
POTRI.013G010900.V3.0	(688857, 688935)	(688936, 689324)	(689324, 689452)	0.968927	0.999841	-1.15432	1.77584	-0.089981	6	TRUE	0.009283	0.051133	0.007035	0.0425	-0.035465
POTRI.013G010900.V3.0	(689782, 690156)	(690157, 690316)	(690316, 690951)	0.806561	0.999841	-0.804099	3.46401	-0.114862	2	TRUE	0.095743	0.183829	0.090236	0.143344	-0.053109
POTRI.013G011200.V3.0	(706257, 706399)	(706400, 706485)	(706485, 706618)	0.844618	0.999841	0.381013	2.44106	4.6e-05	6	TRUE	0.023503	0.025761	0.009167	0.00909	7.7e-05
POTRI.013G011200.V3.0	(707178, 707255)	(707256, 707504)	(707504, 707760)	0.839656	0.999841	1.04522	2.27914	0.002477	6	TRUE	0.023943	0.017696	0.012848	0.006376	0.006472
POTRI.013G012400.V3.0	(817093, 817440)	(817441, 817510)	(817510, 817535)	0.905144	0.999841	0.485995	2.77396	-0.029392	6	TRUE	0.014641	0.018501	0.051646	0.063914	-0.012269
POTRI.013G012500.V3.0	(822676, 822729)	(822730, 822812)	(822812, 822942)	0.456976	0.999841	0.230695	3.4309	0.209972	6	TRUE	0.297773	0.267381	0.180441	0.105511	0.07493
POTRI.013G014400.V3.0	(919482, 919746)	(919747, 919855)	(919855, 919891)	0.674057	0.999841	-0.906994	4.64789	-0.167834	2	TRUE	0.124686	0.242641	0.098604	0.175128	-0.076524
POTRI.013G014400.V3.0	(919855, 919891)	(919892, 919998)	(919998, 920211)	0.92491	0.999841	-0.720168	2.54257	-0.038939	6	TRUE	0.018564	0.040874	0.014144	0.032092	-0.017948
POTRI.013G014400.V3.0	(919998, 920211)	(920212, 920323)	(920323, 920601)	0.917277	0.999841	-0.621682	2.31495	-0.035255	6	TRUE	0.014381	0.031408	0.013026	0.029389	-0.016362
POTRI.013G014400.V3.0	(920323, 920601)	(920602, 920791)	(920791, 920910)	0.736049	0.999841	-1.3689	3.45537	-0.142664	2	TRUE	0.032265	0.117554	0.03188	0.116553	-0.084673
POTRI.013G014400.V3.0	(920791, 920910)	(920911, 921009)	(921009, 921379)	0.848738	0.999841	-0.491732	4.55602	-0.098542	2	TRUE	0.129373	0.19529	0.08809	0.137102	-0.049012
POTRI.013G014800.V3.0	(938134, 938505)	(938506, 938843)	(938843, 939228)	0.406491	0.999841	-1.18881	2.96497	-0.39313	6	TRUE	0.114821	0.308419	0.061807	0.27593	-0.214122
POTRI.013G014800.V3.0	(938843, 939228)	(939229, 939293)	(939293, 939947)	0.801364	0.999841	-1.67827	1.65555	-0.171457	6	TRUE	0.000269	0.112055	0.000108	0.092659	-0.092551
POTRI.013G017200.V3.0	(1117988, 1118061)	(1118062, 1118147)	(1118147, 1118278)	0.847839	0.999841	-0.103117	3.25897	-0.00153	6	TRUE	0.010154	0.011767	0.011149	0.011644	-0.000495
POTRI.013G017600.V3.0	(1149392, 1149472)	(1149473, 1149562)	(1149562, 1149662)	0.755009	0.999841	-0.7193	5.30862	-0.135113	2	TRUE	0.029339	0.049261	0.072985	0.114194	-0.04121
POTRI.013G020400.V3.0	(1355145, 1355262)	(1355263, 1355376)	(1355376, 1355919)	0.842424	0.999841	-0.072456	2.3148	0.00112	6	TRUE	0.066692	0.077823	0.037479	0.035847	0.001631
POTRI.013G020800.V3.0	(1388201, 1388292)	(1388293, 1388372)	(1388372, 1388437)	0.835265	0.999841	-2.20263	2.92959	-0.103735	2	TRUE	0.016668	0.132942	0.011639	0.087516	-0.075877
POTRI.013G021600.V3.0	(1436400, 1438499)	(1438500, 1438828)	(1438828, 1439225)	0.84649	0.999841	-1.34462	2.66015	-0.149239	6	TRUE	0.008398	0.041625	0.013336	0.067678	-0.054342
POTRI.013G021600.V3.0	(1438828, 1439225)	(1439226, 1439361)	(1439361, 1439816)	0.69796	0.999841	0.176456	7.31929	0.073892	3	TRUE	0.648216	0.681668	1	1	0
POTRI.013G024200.V3.0	(1580597, 1580749)	(1580750, 1581008)	(1581008, 1581238)	0.503903	0.999841	0.166051	4.91068	-0.331161	6	TRUE	0.29065	0.276394	0.595221	0.725049	-0.129827
POTRI.013G025200.V3.0	(1635357, 1635468)	(1635469, 1635541)	(1635541, 1635875)	0.58324	0.999841	1.54902	2.59747	0.124352	2	TRUE	0.110642	0.056836	0.184037	0.148651	0.035386
POTRI.013G026800.V3.0	(1775258, 1775397)	(1775398, 1775484)	(1775484, 1775676)	0.866885	0.999841	-1.17091	1.62923	-0.139283	6	TRUE	0.01015	0.134203	0.00576	0.062393	-0.056633
POTRI.013G027800.V3.0	(1838394, 1838453)	(1838454, 1838537)	(1838537, 1838599)	0.153438	0.999841	-1.9593	2.34007	-0.622049	6	TRUE	0.022514	0.237756	0.023713	0.317862	-0.294149
POTRI.013G027800.V3.0	(1838706, 1838749)	(1838750, 1838859)	(1838859, 1838943)	0.856907	0.999841	-0.709737	1.17606	-0.144148	6	TRUE	0.000388	0.046621	0.000514	0.071364	-0.07085
POTRI.013G028500.V3.0	(1892548, 1892639)	(1892640, 1892698)	(1892698, 1892772)	0.721872	0.999841	-0.928978	2.37765	0.061343	6	TRUE	0.153528	0.210257	0.428361	0.393274	0.035086
POTRI.013G028700.V3.0	(1899567, 1901903)	(1901904, 1902020)	(1902020, 1902395)	0.644771	0.999841	-2.03775	3.32363	-0.180029	2	TRUE	0.013567	0.105996	0.018888	0.12758	-0.108692
POTRI.013G029000.V3.0	(1916324, 1916817)	(1916818, 1916874)	(1916874, 1916972)	0.419198	0.999841	-1.64011	2.48241	-0.384597	6	TRUE	0.009451	0.04474	0.013683	0.153012	-0.139329
POTRI.013G029000.V3.0	(1917155, 1917219)	(1917220, 1917316)	(1917316, 1917460)	0.972027	0.999841	0.297674	3.30717	-0.088491	6	TRUE	0.056613	0.03893	0.075239	0.108583	-0.033343
POTRI.013G029000.V3.0	(1917316, 1917460)	(1917461, 1917539)	(1917539, 1917964)	0.951022	0.999841	0.108831	2.75472	-0.098591	6	TRUE	0.031297	0.027185	0.052268	0.089427	-0.037159
POTRI.013G032500.V3.0	(2159121, 2160332)	(2160333, 2160551)	(2160551, 2160783)	0.967112	0.999841	-0.621986	2.02413	-0.090854	6	TRUE	0.016436	0.041562	0.024988	0.060368	-0.03538
POTRI.013G033300.V3.0	(2206256, 2206377)	(2206378, 2206906)	(2206906, 2207012)	0.932832	0.999841	-1.82378	1.80826	-0.042759	6	TRUE	0.00139	0.072735	0.00074	0.031815	-0.031075
POTRI.013G033300.V3.0	(2207413, 2207517)	(2207518, 2207632)	(2207632, 2207790)	0.725766	0.999841	-1.46531	1.5936	-0.209462	6	TRUE	0.000944	0.052058	0.000771	0.153241	-0.15247
POTRI.013G033300.V3.0	(2207632, 2207790)	(2207791, 2207946)	(2207946, 2208098)	0.900485	0.999841	-0.518687	2.32825	-0.027138	6	TRUE	0.038538	0.06637	0.02148	0.040916	-0.019436
POTRI.013G033600.V3.0	(2245834, 2245889)	(2245890, 2246176)	(2246176, 2246227)	0.937817	0.999841	-0.939385	2.07958	-0.045161	6	TRUE	0.020478	0.057374	0.014598	0.040718	-0.02612
POTRI.013G034800.V3.0	(2311929, 2312744)	(2312745, 2312895)	(2312895, 2313073)	0.57242	0.999841	-0.760163	3.61375	-0.211216	2	TRUE	0.505708	1.0173	0.999997	0.999999	-2e-06
POTRI.013G035500.V3.0	(2372041, 2372120)	(2372121, 2372244)	(2372244, 2372628)	0.967278	0.999841	-1.85476	3.07359	-0.053412	2	TRUE	0.026518	0.184051	0.005609	0.032212	-0.026604
POTRI.013G036300.V3.0	(2442763, 2443198)	(2443199, 2443269)	(2443269, 2443426)	0.687033	0.999841	0.679846	3.17545	-0.229434	6	TRUE	0.275362	0.270494	0.466182	0.58704	-0.120859
POTRI.013G037700.V3.0	(2570424, 2570511)	(2570512, 2570589)	(2570589, 2570833)	0.850454	0.999841	-0.047657	2.58298	-0.002809	6	TRUE	0.026376	0.026866	0.02791	0.028908	-0.000998
POTRI.013G042000.V3.0	(2956683, 2956755)	(2956756, 2957804)	(2957804, 2958260)	0.095999	0.999841	-1.68722	3.17941	-0.712891	6	TRUE	0.05629	0.256511	0.078222	0.331088	-0.252866
POTRI.013G042700.V3.0	(3002448, 3002678)	(3002679, 3002717)	(3002717, 3003234)	0.692329	0.999841	-0.353928	7.9806	-0.160331	2	TRUE	0.828438	1.11906	1	1	0
POTRI.013G046900.V3.0	(3390778, 3390875)	(3390876, 3390957)	(3390957, 3391001)	0.870963	0.999841	-1.84235	2.70343	-0.090013	2	TRUE	0.009736	0.070842	0.010996	0.058923	-0.047927
POTRI.013G046900.V3.0	(3390957, 3391001)	(3391002, 3391209)	(3391209, 3392272)	0.94335	0.999841	-1.12312	3.06525	-0.062467	2	TRUE	0.023935	0.068742	0.023721	0.054782	-0.031061
POTRI.013G047200.V3.0	(3409279, 3409365)	(3409366, 3409466)	(3409466, 3409550)	0.934038	0.999841	-1.03933	1.71263	-0.106769	6	TRUE	0.021902	0.165548	0.012221	0.069221	-0.057
POTRI.013G048000.V3.0	(3482374, 3482443)	(3482444, 3482612)	(3482612, 3483377)	0.261136	0.999841	-0.986178	2.84767	-0.505644	6	TRUE	63673.3	1.04855	0.075912	0.284395	-0.208483
POTRI.013G049100.V3.0	(3580455, 3580592)	(3580593, 3580672)	(3580672, 3580797)	0.88831	0.999841	-1.02518	3.00719	-0.021239	6	TRUE	0.054986	0.153713	0.044435	0.051824	-0.007389
POTRI.013G049100.V3.0	(3581505, 3581667)	(3581668, 3581750)	(3581750, 3582102)	0.72641	0.999841	0.160173	6.56681	0.064436	2	TRUE	1.38752	1.28409	1	1	0
POTRI.013G051200.V3.0	(3748851, 3748927)	(3748928, 3749020)	(3749020, 3749122)	0.18563	0.999841	-1.25736	1.47948	-0.582245	6	TRUE	0.003925	0.253379	0.003558	0.231699	-0.228141
POTRI.013G052700.V3.0	(3900988, 3902238)	(3902239, 3902352)	(3902352, 3902404)	0.889456	0.999841	-1.25263	2.44877	-0.021795	6	TRUE	0.052579	0.204404	0.034469	0.131719	-0.097249
POTRI.013G055800.V3.0	(4170039, 4170885)	(4170886, 4171123)	(4171123, 4171973)	0.880165	0.999841	-0.060417	6.55714	-0.086493	2	TRUE	1.82469	2.37878	0.671168	0.699486	-0.028317
POTRI.013G058100.V3.0	(4357505, 4357573)	(4357574, 4358020)	(4358020, 4359013)	0.907922	0.999841	-0.830157	2.6178	-0.030735	6	TRUE	0.020213	0.045804	0.024282	0.035666	-0.011384
POTRI.013G059300.V3.0	(4437091, 4437766)	(4437767, 4437858)	(4437858, 4439399)	0.80099	0.999841	0.534348	3.10111	0.021533	6	TRUE	0.104368	0.084563	0.070047	0.056067	0.01398
POTRI.013G059300.V3.0	(4440779, 4440825)	(4440826, 4440949)	(4440949, 4441041)	0.836704	0.999841	0.523031	2.28821	0.003924	6	TRUE	0.04887	0.042816	0.033438	0.030934	0.002505
POTRI.013G059300.V3.0	(4440949, 4441041)	(4441042, 4441367)	(4441367, 4441468)	0.88427	0.999841	0.051703	3.16349	-0.019279	6	TRUE	0.089832	0.11161	0.057214	0.070373	-0.013159
POTRI.013G060300.V3.0	(4549541, 4549598)	(4549599, 4549724)	(4549724, 4550240)	0.258292	0.999841	1.92276	1.73637	0.358112	6	TRUE	0.119752	0.020866	0.172312	0.032621	0.139691
POTRI.013G060900.V3.0	(4575446, 4576681)	(4576682, 4576774)	(4576774, 4578353)	0.563192	0.999841	-0.804024	3.4848	-0.21532	2	TRUE	0.072574	0.16172	0.113269	0.21833	-0.105061
POTRI.013G061800.V3.0	(4662653, 4662854)	(4662855, 4662940)	(4662940, 4663190)	0.893269	0.999841	-1.08649	2.14617	-0.023643	6	TRUE	0.006962	0.025633	0.002703	0.013382	-0.010679
POTRI.013G062100.V3.0	(4698204, 4698472)	(4698473, 4698596)	(4698596, 4698923)	0.84806	0.999841	0.359782	2.45401	-0.001638	6	TRUE	1.88068	1.38565	0.877046	0.926227	-0.049181
POTRI.013G062300.V3.0	(4728624, 4728860)	(4728861, 4728891)	(4728891, 4728973)	0.875322	0.999841	-0.133973	5.0779	-0.014932	6	TRUE	0.199851	0.197074	0.060373	0.078343	-0.01797
POTRI.013G062300.V3.0	(4728891, 4728973)	(4728974, 4729015)	(4729015, 4729084)	0.849273	0.999841	0.141675	5.99805	-0.002232	6	TRUE	0.432262	0.36509	0.075835	0.079225	-0.00339
POTRI.013G062300.V3.0	(4729015, 4729084)	(4729085, 4729126)	(4729126, 4729164)	0.835004	0.999841	0.313522	7.23087	0.004758	6	TRUE	1.11578	0.80721	0.281458	0.284468	-0.00301
POTRI.013G062300.V3.0	(4729126, 4729164)	(4729165, 4729180)	(4729180, 4729342)	0.920794	0.999841	-0.498067	5.15005	-0.036953	6	TRUE	0.180381	0.252978	0.046028	0.089566	-0.043538
POTRI.013G062300.V3.0	(4729180, 4729342)	(4729343, 4729348)	(4729348, 4729682)	0.71663	0.999841	-0.251306	5.50523	-0.150464	2	TRUE	0.254717	0.292962	0.145361	0.350806	-0.205446
POTRI.013G064400.V3.0	(4951745, 4951947)	(4951948, 4952024)	(4952024, 4952093)	0.623101	0.999841	0.23595	9.58801	0.105918	3	TRUE	0.928648	0.822819	1	1	0
POTRI.013G064700.V3.0	(4967753, 4968169)	(4968170, 4968273)	(4968273, 4968323)	0.831258	0.999841	0.217243	2.59255	0.006598	6	TRUE	0.04167	0.032792	0.028153	0.025768	0.002386
POTRI.013G065600.V3.0	(5025756, 5026996)	(5026997, 5027099)	(5027099, 5027124)	0.730748	0.999841	0.215632	4.70123	0.062695	2	TRUE	0.672502	0.770751	0.999999	1	-1e-06
POTRI.013G066600.V3.0	(5163720, 5163949)	(5163950, 5164038)	(5164038, 5164527)	0.889632	0.999841	-1.05526	2.17626	-0.02188	6	TRUE	0.012018	0.045036	0.006284	0.015281	-0.008997
POTRI.013G067600.V3.0	(5445619, 5445760)	(5445761, 5445855)	(5445855, 5446017)	0.656458	0.999841	-0.773969	1.55991	-0.245499	6	TRUE	0.017078	0.065843	0.017078	0.110586	-0.093508
POTRI.013G068300.V3.0	(5509671, 5509742)	(5509743, 5509825)	(5509825, 5510296)	0.507924	0.999841	1.3112	2.37795	0.178642	6	TRUE	0.094093	0.035035	0.10388	0.041787	0.062093
POTRI.013G068900.V3.0	(5582673, 5583465)	(5583466, 5583534)	(5583534, 5583726)	0.677916	0.999841	-0.753474	2.15898	-0.234195	6	TRUE	0.028103	0.076471	0.038517	0.128171	-0.089654
POTRI.013G069200.V3.0	(5601139, 5601221)	(5601222, 5601295)	(5601295, 5601381)	0.975025	0.999841	0.201171	2.04309	-0.031608	2	TRUE	0.128982	0.163111	0.044795	0.072362	-0.027567
POTRI.013G069700.V3.0	(5741099, 5741678)	(5741679, 5742184)	(5742184, 5742188)	0.104034	0.999841	-2.75987	4.0458	-0.531097	2	TRUE	0.081803	0.583795	0.047452	0.245022	-0.19757
POTRI.013G069700.V3.0	(5742184, 5742188)	(5742189, 5742273)	(5742273, 5742668)	0.307993	0.999841	-2.41831	3.75478	-0.348364	2	TRUE	0.072769	0.408802	0.032168	0.176753	-0.144585
POTRI.013G070600.V3.0	(5895234, 5895379)	(5895380, 5895401)	(5895401, 5895571)	0.682839	0.999841	-0.558244	8.73919	-0.164219	2	TRUE	1.85443	2.72617	1	1	0
POTRI.013G070900.V3.0	(5920568, 5922164)	(5922165, 5922235)	(5922235, 5922989)	0.860888	0.999841	-1.14557	1.55391	-0.007904	6	TRUE	0.003349	0.065698	0.00109	0.013601	-0.012511
POTRI.013G072200.V3.0	(6027740, 6027779)	(6027780, 6027913)	(6027913, 6028803)	0.857842	0.999841	-0.722357	2.32926	-0.006418	6	TRUE	0.01183	0.022429	0.008713	0.024386	-0.015673
POTRI.013G072600.V3.0	(6072679, 6073029)	(6073030, 6073120)	(6073120, 6073541)	0.853969	0.999841	-0.778087	3.25685	-0.004527	6	TRUE	0.031996	0.061637	0.008041	0.012308	-0.004268
POTRI.013G072600.V3.0	(6073120, 6073541)	(6073542, 6073672)	(6073672, 6073744)	0.927727	0.999841	-1.05465	4.85321	-0.068389	2	TRUE	0.106119	0.234372	0.041437	0.109957	-0.068519
POTRI.013G072600.V3.0	(6073672, 6073744)	(6073745, 6074290)	(6074290, 6074840)	0.929391	0.999841	-1.62235	3.74798	-0.0411	6	TRUE	0.036156	0.127251	0.012242	0.050472	-0.03823
POTRI.013G072800.V3.0	(6086889, 6087091)	(6087092, 6087167)	(6087167, 6087460)	0.851592	0.999841	-0.42463	1.39878	-0.003366	6	TRUE	0.038223	0.077673	0.076123	0.221771	-0.145648
POTRI.013G073200.V3.0	(6154160, 6154612)	(6154613, 6155264)	(6155264, 6155400)	0.974507	0.999841	0.306678	4.51025	-0.050679	2	TRUE	0.166161	0.162525	0.114174	0.146479	-0.032305
POTRI.013G073200.V3.0	(6159187, 6159574)	(6159575, 6159675)	(6159675, 6159817)	0.321583	0.999841	2.40467	2.72984	0.304763	6	TRUE	0.071336	0.014395	0.127991	0.014861	0.11313
POTRI.013G076100.V3.0	(6515786, 6515847)	(6515848, 6516025)	(6516025, 6516867)	0.866801	0.999841	0.416712	2.62793	-0.010786	6	TRUE	0.013625	0.011622	0.026607	0.030593	-0.003986
POTRI.013G078200.V3.0	(6794796, 6794888)	(6794889, 6794975)	(6794975, 6795361)	0.903304	0.999841	-1.40138	1.50958	-0.121607	6	TRUE	0	0.327037	0	0.434509	-0.434509
POTRI.013G078200.V3.0	(6794975, 6795361)	(6795362, 6795482)	(6795482, 6796016)	0.742751	0.999841	-1.93144	2.02352	-0.200821	6	TRUE	0.03578	0.74802	0.021164	0.740055	-0.718891
POTRI.013G078500.V3.0	(6828271, 6828603)	(6828604, 6828730)	(6828730, 6828942)	0.174284	0.999841	-1.99919	2.91398	-0.595636	6	TRUE	0.106436	0.846246	0.062358	0.31027	-0.247912
POTRI.013G078600.V3.0	(6836635, 6836843)	(6836844, 6837875)	(6837875, 6838431)	0.81286	0.999841	-1.35381	2.12213	-0.165769	6	TRUE	0.006089	0.047927	0.007053	0.063653	-0.0566
POTRI.013G078700.V3.0	(6849411, 6849440)	(6849441, 6849517)	(6849517, 6849642)	0.92775	0.999841	-0.739003	2.40797	-0.040309	6	TRUE	0.007092	0.016258	0.013885	0.028191	-0.014306
POTRI.013G078700.V3.0	(6849517, 6849642)	(6849643, 6849738)	(6849738, 6849840)	0.951715	0.999841	-0.31278	1.68769	-0.051852	6	TRUE	0.003245	0.006504	0.007975	0.02673	-0.018755
POTRI.013G079200.V3.0	(6890686, 6890801)	(6890802, 6891340)	(6891340, 6891654)	0.570003	0.999841	-1.73538	2.52378	-0.292722	6	TRUE	0.017508	0.115969	0.021603	0.131495	-0.109892
POTRI.013G084300.V3.0	(7864553, 7864894)	(7864895, 7865749)	(7865749, 7867515)	0.797785	0.999841	-2.82305	3.22369	-0.118283	2	TRUE	0.011503	0.129589	0.010427	0.068848	-0.058421
POTRI.013G085000.V3.0	(7987671, 7987805)	(7987806, 7987896)	(7987896, 7988164)	0.414838	0.999841	0.854805	4.01084	-0.387508	6	TRUE	0.529379	0.323454	0.839865	0.999999	-0.160133
POTRI.013G085300.V3.0	(8035556, 8035803)	(8035804, 8035945)	(8035945, 8036174)	0.598765	0.999841	1.27282	3.62876	0.126569	6	TRUE	0.147321	0.070331	0.095649	0.035201	0.060448
POTRI.013G085300.V3.0	(8037550, 8037900)	(8037901, 8038176)	(8038176, 8038524)	0.599214	0.999841	1.09813	4.38576	0.126321	6	TRUE	0.254666	0.13753	0.129984	0.073359	0.056626
POTRI.013G086700.V3.0	(8276029, 8276094)	(8276095, 8276177)	(8276177, 8276397)	0.097996	0.999841	-1.43191	3.08133	-0.70909	6	TRUE	0.039647	0.155838	0.068863	0.322428	-0.253566
POTRI.013G086800.V3.0	(8314920, 8315421)	(8315422, 8316046)	(8316046, 8317525)	0.516599	0.999841	-1.59089	3.31474	-0.23657	2	TRUE	0.031114	0.114499	0.036255	0.143421	-0.107167
POTRI.013G087300.V3.0	(8456405, 8456488)	(8456489, 8456543)	(8456543, 8456651)	0.274128	0.999841	-1.02403	3.33588	-0.494108	6	TRUE	0.0678	0.185263	0.103068	0.29713	-0.194062
POTRI.013G087900.V3.0	(8535595, 8535650)	(8535651, 8535739)	(8535739, 8535980)	0.230183	0.999841	2.80094	1.91955	0.384724	6	TRUE	0.127075	0.009305	0.178161	0.013993	0.164168
POTRI.013G088000.V3.0	(8557307, 8557413)	(8557414, 8557495)	(8557495, 8557965)	0.209691	0.999841	0.935192	2.34447	0.405619	6	TRUE	0.238883	0.12862	0.506248	0.309259	0.196989
POTRI.013G090000.V3.0	(9507625, 9507798)	(9507799, 9507936)	(9507936, 9508047)	0.748491	0.999841	1.13154	2.43015	0.047806	6	TRUE	0.018712	0.008523	0.030773	0.013136	0.017637
POTRI.013G091700.V3.0	(9791468, 9791660)	(9791661, 9791733)	(9791733, 9792003)	0.629397	0.999841	-1.54602	2.09318	-0.25997	6	TRUE	0.092019	0.422904	0.015336	0.142971	-0.127634
POTRI.013G092000.V3.0	(9831828, 9832505)	(9832506, 9832728)	(9832728, 9832863)	0.275292	0.999841	1.03011	2.36065	0.287832	2	TRUE	0.210973	0.132963	0.570887	0.437591	0.133297
POTRI.013G093500.V3.0	(10034160, 10034455)	(10034456, 10034567)	(10034567, 10034629)	0.623506	0.999841	-1.59951	1.72517	-0.263155	6	TRUE	0.007978	0.1673	0.004867	0.116477	-0.111609
POTRI.013G093700.V3.0	(10042330, 10042463)	(10042464, 10042548)	(10042548, 10042632)	0.938882	0.999841	-1.3387	2.77664	-0.06416	2	TRUE	0.007006	0.027922	0.010094	0.046552	-0.036457
POTRI.013G093700.V3.0	(10042742, 10042834)	(10042835, 10042925)	(10042925, 10043057)	0.971117	0.999841	-1.78414	1.86196	-0.06118	6	TRUE	0.000569	0.013839	0.000696	0.024057	-0.023361
POTRI.013G094500.V3.0	(10226702, 10226806)	(10226807, 10226903)	(10226903, 10227402)	0.522827	0.999841	-1.13719	1.52484	-0.319908	6	TRUE	0.004729	0.070103	0.006398	0.127519	-0.12112
POTRI.013G095400.V3.0	(10290956, 10290996)	(10290997, 10291069)	(10291069, 10291173)	0.191144	0.999841	-1.24533	2.25327	-0.575955	6	TRUE	0.113131	0.471404	0.148357	0.60362	-0.455264
POTRI.013G100500.V3.0	(11148629, 11149241)	(11149242, 11149324)	(11149324, 11149543)	0.971606	0.999841	-1.00637	3.51182	-0.051775	2	TRUE	0.049723	0.132769	0.046502	0.086176	-0.039674
POTRI.013G104100.V3.0	(11775524, 11776058)	(11776059, 11776108)	(11776108, 11777382)	0.979902	0.999841	0.472018	1.49979	-0.084708	6	TRUE	0.047402	0.04382	0.159259	0.638886	-0.479627
POTRI.013G104800.V3.0	(11848750, 11848914)	(11848915, 11848995)	(11848995, 11849132)	0.896297	0.999841	-0.800846	2.75986	-0.02511	6	TRUE	0.029722	0.069496	0.007525	0.017256	-0.009731
POTRI.013G105500.V3.0	(11929393, 11929576)	(11929577, 11929688)	(11929688, 11930130)	0.892619	0.999841	-1.35136	3.08585	-0.08174	2	TRUE	0.068159	0.233363	0.03738	0.108641	-0.071261
POTRI.013G106600.V3.0	(12038697, 12039256)	(12039257, 12039488)	(12039488, 12039710)	0.967325	0.999841	-0.482341	2.18921	-0.059358	6	TRUE	0.016052	0.03004	0.020537	0.043279	-0.022742
POTRI.013G107000.V3.0	(12066909, 12067126)	(12067127, 12067195)	(12067195, 12067369)	0.631968	0.999841	0.420358	2.12993	0.108475	6	TRUE	0.19892	0.175314	0.169391	0.122011	0.047379
POTRI.013G109500.V3.0	(12295728, 12296132)	(12296133, 12296243)	(12296243, 12296258)	0.179811	0.999841	-1.00169	7.3361	-0.445402	2	TRUE	0.440981	0.82919	1	1	0
POTRI.013G112800.V3.0	(12625059, 12625183)	(12625184, 12625246)	(12625246, 12625544)	0.842737	0.999841	-0.000909	3.47703	0.000967	6	TRUE	0.010689	0.009611	0.015567	0.015232	0.000335
POTRI.013G112900.V3.0	(12630922, 12631177)	(12631178, 12631607)	(12631607, 12631793)	0.391756	0.999841	-1.13363	1.80881	-0.403229	6	TRUE	0.009481	0.046277	0.016689	0.187289	-0.1706
POTRI.013G112900.V3.0	(12631607, 12631793)	(12631794, 12631926)	(12631926, 12632322)	0.570834	0.999841	-0.548231	1.61234	-0.292253	6	TRUE	0.007679	0.026418	0.016311	0.139265	-0.122954
POTRI.013G113000.V3.0	(12634819, 12635550)	(12635551, 12635953)	(12635953, 12636123)	0.458248	0.999841	-1.00922	2.32016	-0.359276	6	TRUE	0.050532	0.149197	0.054579	0.198126	-0.143547
POTRI.013G113500.V3.0	(12677050, 12677894)	(12677895, 12677985)	(12677985, 12678918)	0.975781	0.999841	-0.614667	2.58277	-0.063422	6	TRUE	0.014201	0.032378	0.01462	0.03696	-0.02234
POTRI.013G113900.V3.0	(12708884, 12708981)	(12708982, 12709075)	(12709075, 12709240)	0.831324	0.999841	-0.007296	2.45066	-0.156675	6	TRUE	0.125499	0.167551	0.041566	0.113923	-0.072357
POTRI.013G114500.V3.0	(12760156, 12760211)	(12760212, 12760285)	(12760285, 12761607)	0.131781	0.999841	-2.19178	3.51155	-0.495378	2	TRUE	0.052565	0.373208	0.032344	0.397326	-0.364982
POTRI.013G114600.V3.0	(12777698, 12778209)	(12778210, 12778957)	(12778957, 12780748)	0.861864	0.999841	-0.251993	2.49901	-0.00838	6	TRUE	0.052126	0.092685	0.054255	0.066972	-0.012717
POTRI.013G117100.V3.0	(13032504, 13032652)	(13032653, 13032692)	(13032692, 13032864)	0.628684	0.999841	0.834295	2.3789	0.110246	6	TRUE	0.039568	0.018686	0.240585	0.202778	0.037808
POTRI.013G118000.V3.0	(13112096, 13112253)	(13112254, 13112344)	(13112344, 13113275)	0.977363	0.999841	-1.50096	2.2968	-0.049599	2	TRUE	0.006753	0.037108	0.006268	0.035701	-0.029432
POTRI.013G118900.V3.0	(13163234, 13165343)	(13165344, 13165477)	(13165477, 13165818)	0.13112	0.999841	-1.53397	4.56618	-0.496157	2	TRUE	0.243564	0.813019	0.999998	1	-1e-06
POTRI.013G120500.V3.0	(13389951, 13390037)	(13390038, 13390231)	(13390231, 13390530)	0.837051	0.999841	0.182828	2.68247	0.003754	6	TRUE	0.040105	0.035213	0.025851	0.023007	0.002843
POTRI.013G123100.V3.0	(13709824, 13710419)	(13710420, 13710516)	(13710516, 13710954)	0.465691	0.999841	-0.335423	2.52874	-0.354591	6	TRUE	0.246024	0.269507	0.37847	0.515321	-0.13685
POTRI.013G124900.V3.0	(13803198, 13803208)	(13803209, 13803449)	(13803449, 13803604)	0.986366	0.999841	-0.348713	2.66141	-0.046197	2	TRUE	0.040415	0.068297	0.028298	0.066621	-0.038323
POTRI.013G125600.V3.0	(13845588, 13845664)	(13845665, 13845754)	(13845754, 13845833)	0.759957	0.999841	-2.64466	2.13122	-0.192132	6	TRUE	0	0.050362	0	0.081549	-0.081549
POTRI.013G127200.V3.0	(13987928, 13988161)	(13988162, 13988323)	(13988323, 13989089)	0.861079	0.999841	-1.51959	3.82667	-0.093801	2	TRUE	0.019619	0.064154	0.014848	0.059012	-0.044164
POTRI.013G127300.V3.0	(14002014, 14002595)	(14002596, 14002769)	(14002769, 14003288)	0.62731	0.999841	0.585114	8.92414	0.104076	3	TRUE	1.71107	1.06929	1	1	0
POTRI.013G127800.V3.0	(14033393, 14034175)	(14034176, 14034268)	(14034268, 14034319)	0.861702	0.999841	-0.542231	2.43898	-0.008301	6	TRUE	0.005914	0.010853	0.006159	0.009474	-0.003315
POTRI.013G128200.V3.0	(14056816, 14056861)	(14056862, 14057344)	(14057344, 14057768)	0.862967	0.999841	-1.55544	2.44461	-0.008918	6	TRUE	0.002811	0.012592	0.001098	0.004173	-0.003074
POTRI.013G128300.V3.0	(14060335, 14060832)	(14060833, 14060933)	(14060933, 14061599)	0.856897	0.999841	-1.16667	2.12667	-0.005957	6	TRUE	0.084824	0.325142	0.014163	0.016813	-0.00265
POTRI.013G128300.V3.0	(14060933, 14061599)	(14061600, 14061743)	(14061743, 14061789)	0.964176	0.999841	-1.92436	2.96702	-0.054585	2	TRUE	0.156131	0.90782	0.027349	0.056565	-0.029216
POTRI.013G128300.V3.0	(14061743, 14061789)	(14061790, 14061960)	(14061960, 14061990)	0.951197	0.999841	-1.91205	2.75069	-0.051602	6	TRUE	0.063483	0.841725	0.020835	0.044203	-0.023369
POTRI.013G128300.V3.0	(14063425, 14063523)	(14063524, 14064281)	(14064281, 14064364)	0.406969	0.999841	-1.62722	4.34946	-0.291026	2	TRUE	0.651102	2.20728	0.181131	0.294324	-0.113193
POTRI.013G134200.V3.0	(14492149, 14492253)	(14492254, 14492752)	(14492752, 14492940)	0.431876	0.999841	-1.21448	1.64151	-0.376233	6	TRUE	0.062066	0.542242	0.017103	0.219023	-0.201921
POTRI.013G134900.V3.0	(14543153, 14543996)	(14543997, 14544090)	(14544090, 14544402)	0.103754	0.999841	1.8176	1.92669	0.548356	6	TRUE	0.233505	0.051943	0.502173	0.107186	0.394987
POTRI.013G140100.V3.0	(14794394, 14794592)	(14794593, 14794688)	(14794688, 14794834)	0.545698	0.999841	0.39469	7.29666	0.141101	2	TRUE	0.321997	0.262971	1	1	0
POTRI.013G144100.V3.0	(14996475, 14997810)	(14997811, 14997942)	(14997942, 14998443)	0.898473	0.999841	-0.799913	3.55242	-0.026164	6	TRUE	0.140094	0.279481	0.150362	0.172669	-0.022307
POTRI.013G144100.V3.0	(14997942, 14998443)	(14998444, 14998527)	(14998527, 14998874)	0.853254	0.999841	-0.256043	2.57296	-0.004178	6	TRUE	0.072419	0.101796	0.050897	0.05487	-0.003973
POTRI.013G145400.V3.0	(15099303, 15099627)	(15099628, 15099941)	(15099941, 15100100)	0.293804	0.999841	-2.01591	3.60245	-0.35752	2	TRUE	0.049494	0.301196	0.044482	0.18991	-0.145428
POTRI.013G145400.V3.0	(15099941, 15100100)	(15100101, 15100193)	(15100193, 15101893)	0.093585	0.999841	-2.9489	3.47402	-0.546524	2	TRUE	0.025735	0.385745	0.020036	0.241415	-0.221379
POTRI.013G148700.V3.0	(15307426, 15309347)	(15309348, 15309442)	(15309442, 15310015)	0.418452	0.999841	0.198819	3.35269	0.234984	6	TRUE	0.225721	0.239491	0.312412	0.204015	0.108397
POTRI.013G148900.V3.0	(15315059, 15316752)	(15316753, 15316909)	(15316909, 15317091)	0.747324	0.999841	1.59268	4.07305	0.048396	6	TRUE	0.024082	0.006866	0.020704	0.003463	0.017241
POTRI.013G148900.V3.0	(15317251, 15317951)	(15317952, 15318225)	(15318225, 15318469)	0.965609	0.999841	-2.92646	3.50399	-0.058533	6	TRUE	0.002116	0.025004	0.002721	0.023474	-0.020753
POTRI.013G148900.V3.0	(15318225, 15318469)	(15318470, 15318594)	(15318594, 15318765)	0.86232	0.999841	-0.232885	4.00267	-0.008602	6	TRUE	0.011019	0.013106	0.013311	0.016405	-0.003094
POTRI.013G151600.V3.0	(15562976, 15563140)	(15563141, 15563285)	(15563285, 15563486)	0.757064	0.999841	0.200084	2.46255	-0.193589	6	TRUE	0.398598	0.259885	0.08275	0.183383	-0.100632
POTRI.013G151700.V3.0	(15568786, 15569743)	(15569744, 15570072)	(15570072, 15571084)	0.835752	0.999841	0.835973	3.3401	0.021456	2	TRUE	0.163484	0.094314	0.262317	0.29244	-0.030123
POTRI.013G152600.V3.0	(15614130, 15614568)	(15614569, 15614947)	(15614947, 15615053)	0.655114	0.999841	-1.6387	1.84704	-0.246212	6	TRUE	0.005203	0.090618	0.006824	0.103198	-0.096374
POTRI.013G154300.V3.0	(15737000, 15737064)	(15737065, 15737149)	(15737149, 15737243)	0.788434	0.999841	-0.567051	1.311	-0.17788	6	TRUE	0.008945	0.075959	0.008375	0.093498	-0.085122
POTRI.013G155100.V3.0	(15802075, 15802384)	(15802385, 15802589)	(15802589, 15802937)	0.703568	0.999841	-1.18684	3.58362	-0.155753	2	TRUE	0.507771	0.879225	0.025405	0.098492	-0.073087
POTRI.013G156400.V3.0	(15901560, 15902172)	(15902173, 15902548)	(15902548, 15902713)	0.88404	0.999841	-1.28245	2.27316	-0.019167	6	TRUE	0.004488	0.021415	0.004472	0.011021	-0.006548
POTRI.013G156400.V3.0	(15902548, 15902713)	(15902714, 15903194)	(15903194, 15903385)	0.867529	0.999841	-1.87522	2.91328	-0.091328	2	TRUE	0.007454	0.044969	0.010004	0.053305	-0.043301
POTRI.013G156700.V3.0	(15932774, 15932975)	(15932976, 15933041)	(15933041, 15933246)	0.893252	0.999841	-0.173497	2.99301	-0.023635	6	TRUE	0.030615	0.035262	0.043706	0.051629	-0.007923
POTRI.013G158400.V3.0	(16073527, 16073573)	(16073574, 16073651)	(16073651, 16073854)	0.860176	0.999841	0.13674	1.80391	-0.007557	6	TRUE	0.013568	0.01099	0.006271	0.009173	-0.002902
POTRI.013G159200.V3.0	(16135879, 16135947)	(16135948, 16136146)	(16136146, 16136651)	0.329322	0.999841	-3.94355	2.78292	-0.335112	2	TRUE	0.000564	357025	0.000113	0.230638	-0.230525
POTRI.013G159200.V3.0	(16136146, 16136651)	(16136652, 16137034)	(16137034, 16137195)	0.480696	0.999841	-3.15861	2.7138	-0.253629	2	TRUE	0.093467	175155	0.018902	0.200241	-0.181339
POTRI.013G159800.V3.0	(16178257, 16178826)	(16178827, 16179278)	(16179278, 16179421)	0.56594	0.999841	-2.44261	2.59682	-0.295019	6	TRUE	0.006738	0.060688	0.006184	0.117471	-0.111287
POTRI.013G160100.V3.0	(16201871, 16202035)	(16202036, 16202212)	(16202212, 16202719)	0.736229	0.999841	-1.38527	2.19157	-0.204131	6	TRUE	0.137333	0.827458	0.069937	0.16193	-0.091992
POTRI.013G161000.V3.0	(16255077, 16255556)	(16255557, 16255681)	(16255681, 16256554)	0.868712	0.999841	0.33535	2.38717	-0.011716	6	TRUE	0.013439	0.011302	0.014077	0.018237	-0.00416
POTRI.013G161500.V3.0	(16299896, 16300443)	(16300444, 16300502)	(16300502, 16300613)	0.859209	0.999841	-0.104235	4.12827	-0.007085	6	TRUE	0.102969	0.126821	0.067264	0.097457	-0.030192
POTRI.013G161500.V3.0	(16300502, 16300613)	(16300614, 16300642)	(16300642, 16300885)	0.850734	0.999841	-0.101533	2.33897	-0.002946	6	TRUE	0.019506	0.029877	0.01416	0.02731	-0.01315
POTRI.013G161600.V3.0	(16302009, 16302069)	(16302070, 16302228)	(16302228, 16302266)	0.556298	0.999841	-1.12768	1.82241	-0.300501	6	TRUE	0.082378	37793.3	0.079193	0.179478	-0.100285
POTRI.012G000700.V3.0	(95735, 95949)	(95950, 96326)	(96326, 96659)	0.715308	0.999841	0.161254	6.29259	0.068907	2	TRUE	0.740919	0.698907	1	1	0
POTRI.012G000900.V3.0	(128289, 128411)	(128412, 128525)	(128525, 129098)	0.986869	0.999841	0.500737	4.4588	-0.068748	6	TRUE	1.10056	0.799478	0.507162	0.688535	-0.181373
POTRI.012G002100.V3.0	(191320, 191411)	(191412, 191976)	(191976, 192142)	0.59961	0.999841	-0.266768	3.23925	-0.276212	6	TRUE	395560	846773	0.052095	0.13938	-0.087285
POTRI.012G002600.V3.0	(227642, 227714)	(227715, 227793)	(227793, 227942)	0.72579	0.999841	1.84259	1.24144	0.05934	6	TRUE	0.014278	0.001121	0.026357	0.002383	0.023975
POTRI.012G004400.V3.0	(380703, 380887)	(380888, 380997)	(380997, 381783)	0.871163	0.999841	1.04964	2.34117	-0.012909	6	TRUE	0.033228	0.032175	0.043452	0.04934	-0.005888
POTRI.012G004700.V3.0	(406111, 406178)	(406179, 406201)	(406201, 406628)	0.266422	0.999841	1.74544	1.79413	0.350795	6	TRUE	0.114362	0.021747	0.181241	0.055417	0.125824
POTRI.012G005000.V3.0	(416140, 416651)	(416652, 416726)	(416726, 417087)	0.762933	0.999841	0.423391	3.01136	-0.190635	6	TRUE	0.204718	0.291563	0.060446	0.138919	-0.078473
POTRI.012G005100.V3.0	(428272, 429655)	(429656, 429760)	(429760, 430274)	0.944536	0.999841	0.229034	2.17176	-0.048396	6	TRUE	0.012296	0.01779	0.026199	0.045286	-0.019088
POTRI.012G005900.V3.0	(480078, 480309)	(480310, 480388)	(480388, 480765)	0.842272	0.999841	0.357893	5.8793	0.001195	6	TRUE	0.113487	0.107056	0.093368	0.09491	-0.001542
POTRI.012G006100.V3.0	(498779, 499975)	(499976, 500642)	(500642, 501212)	0.791222	0.999841	-0.719135	4.14883	0.026384	6	TRUE	0.360706	0.693934	0.248298	0.231311	0.016987
POTRI.012G006300.V3.0	(551660, 551923)	(551924, 552038)	(552038, 552418)	0.71175	0.999841	0.171925	6.96393	0.068139	3	TRUE	0.540503	0.477291	1	1	0
POTRI.012G006400.V3.0	(555437, 556080)	(556081, 556260)	(556260, 556324)	0.917101	0.999841	-1.5523	2.33181	-0.03517	6	TRUE	0.001441	0.012158	0.002103	0.017067	-0.014963
POTRI.012G006400.V3.0	(556260, 556324)	(556325, 556458)	(556458, 556768)	0.897006	0.999841	-1.16886	2.38748	-0.025453	6	TRUE	0.002653	0.010638	0.003616	0.01445	-0.010834
POTRI.012G007000.V3.0	(585781, 586166)	(586167, 586257)	(586257, 587357)	0.882376	0.999841	0.190985	5.61202	-0.13175	6	TRUE	0.563205	0.62446	0.946566	1	-0.053434
POTRI.012G012100.V3.0	(1135711, 1135790)	(1135791, 1135961)	(1135961, 1136033)	0.096538	0.999841	0.427322	5.21772	0.45994	2	TRUE	0.319577	0.241134	0.591819	0.410113	0.181706
POTRI.012G013900.V3.0	(1351859, 1352233)	(1352234, 1352332)	(1352332, 1352488)	0.101994	0.999841	2.35986	2.87868	0.451917	2	TRUE	0.723365	0.106284	0.336588	0.133692	0.202896
POTRI.012G014900.V3.0	(1460593, 1461087)	(1461088, 1461292)	(1461292, 1461754)	0.598539	0.999841	-0.474832	1.29143	-0.276803	6	TRUE	0.019332	0.092862	0.056978	0.224841	-0.167863
POTRI.012G016200.V3.0	(1564117, 1564389)	(1564390, 1564554)	(1564554, 1564814)	0.758809	0.999841	0.541852	2.49413	0.051516	2	TRUE	0.125854	0.094081	0.676122	0.696658	-0.020535
POTRI.012G016900.V3.0	(1600050, 1600146)	(1600147, 1600227)	(1600227, 1600318)	0.869654	0.999841	1.02988	2.23447	-0.012175	6	TRUE	0.024516	0.028342	0.022064	0.027224	-0.00516
POTRI.012G017100.V3.0	(1609664, 1609717)	(1609718, 1609948)	(1609948, 1610043)	0.669744	0.999841	0.732884	2.81692	-0.238483	6	TRUE	0.189137	0.148777	0.335932	0.428825	-0.092893
POTRI.012G019200.V3.0	(1756272, 1756666)	(1756667, 1756777)	(1756777, 1756878)	0.865777	0.999841	0.451952	3.20593	0.009908	2	TRUE	73700.7	1.56979	0.187463	0.196412	-0.00895
POTRI.012G019300.V3.0	(1763792, 1763912)	(1763913, 1764039)	(1764039, 1764380)	0.969586	0.999841	-0.221925	2.9922	-0.060445	6	TRUE	0.063374	0.089019	0.068103	0.090703	-0.022599
POTRI.012G019700.V3.0	(1798465, 1798647)	(1798648, 1798724)	(1798724, 1799628)	0.311001	0.999841	-1.80004	1.96698	-0.463269	6	TRUE	0.012148	0.183426	0.014994	0.196142	-0.181148
POTRI.012G020700.V3.0	(1887832, 1887934)	(1887935, 1887997)	(1887997, 1888398)	0.573909	0.999841	-1.36674	4.40699	-0.210556	2	TRUE	0.051868	0.227115	0.029267	0.141271	-0.112005
POTRI.012G021400.V3.0	(1916133, 1916388)	(1916389, 1916471)	(1916471, 1916554)	0.928762	0.999841	-1.91122	3.19864	-0.067996	2	TRUE	0.056802	0.401991	0.022802	0.058705	-0.035902
POTRI.012G021400.V3.0	(1917265, 1917346)	(1917347, 1917418)	(1917418, 1918381)	0.91504	0.999841	-1.39832	1.96998	-0.034175	6	TRUE	0.012852	0.103003	0.005258	0.020606	-0.015348
POTRI.012G021800.V3.0	(1925821, 1925867)	(1925868, 1925954)	(1925954, 1926060)	0.973775	0.999841	-1.14216	1.57733	-0.062458	6	TRUE	0.005238	0.053489	0.003259	0.026489	-0.02323
POTRI.012G021800.V3.0	(1926572, 1926628)	(1926629, 1926719)	(1926719, 1926768)	0.820973	0.999841	-1.83497	1.72638	-0.161767	6	TRUE	0	0.089263	0	0.059814	-0.059814
POTRI.012G021800.V3.0	(1926719, 1926768)	(1926769, 1926964)	(1926964, 1927040)	0.094911	0.999841	-2.46062	2.66116	-0.714989	6	TRUE	0.019027	0.258422	0.015467	0.267316	-0.251849
POTRI.012G021800.V3.0	(1926964, 1927040)	(1927041, 1927120)	(1927120, 1927166)	0.903159	0.999841	-0.4698	1.79762	-0.121677	6	TRUE	0.022539	0.05127	0.024621	0.069879	-0.045258
POTRI.012G024700.V3.0	(2127169, 2128553)	(2128554, 2128693)	(2128693, 2128962)	0.920841	0.999841	-1.64203	3.03162	-0.071003	2	TRUE	0.017306	0.092479	0.015658	0.049666	-0.034008
POTRI.012G024700.V3.0	(2128693, 2128962)	(2128963, 2129075)	(2129075, 2129264)	0.88493	0.999841	-0.352806	2.17793	-0.019599	6	TRUE	0.013086	0.026598	0.012419	0.01964	-0.007221
POTRI.012G024700.V3.0	(2129878, 2130050)	(2130051, 2130150)	(2130150, 2130650)	0.938988	0.999841	-1.51578	2.55241	-0.06412	2	TRUE	0.010077	0.062093	0.01501	0.04967	-0.03466
POTRI.012G028300.V3.0	(2478363, 2478535)	(2478536, 2478740)	(2478740, 2479017)	0.235733	0.999841	-0.940194	5.75463	-0.39849	2	TRUE	1.51342	2.89928	0.967569	1	-0.032431
POTRI.012G031100.V3.0	(2773408, 2773644)	(2773645, 2773727)	(2773727, 2773900)	0.853881	0.999841	-2.34479	2.31918	-0.004484	6	TRUE	0.001076	0.020921	0.000812	0.014437	-0.013625
POTRI.012G031400.V3.0	(2795281, 2795317)	(2795318, 2795417)	(2795417, 2795769)	0.900353	0.999841	-0.472252	1.4944	-0.027074	6	TRUE	0.011525	0.021967	0.015235	0.026626	-0.011391
POTRI.012G033000.V3.0	(2939917, 2940118)	(2940119, 2940220)	(2940220, 2940380)	0.131502	0.999841	0.993577	9.43463	0.413615	2	TRUE	0.695421	0.301373	1	1	0
POTRI.012G034400.V3.0	(3070308, 3070589)	(3070590, 3070743)	(3070743, 3071070)	0.639844	0.999841	1.79237	2.93821	0.104244	6	TRUE	0.22065	0.096282	0.052622	0.015416	0.037207
POTRI.012G034400.V3.0	(3070743, 3071070)	(3071071, 3071206)	(3071206, 3071439)	0.788319	0.999841	0.443819	3.73671	0.027828	6	TRUE	0.249487	0.317839	0.054448	0.044989	0.009459
POTRI.012G035400.V3.0	(3166096, 3166159)	(3166160, 3166199)	(3166199, 3166266)	0.855902	0.999841	-0.029592	6.0379	-0.005471	6	TRUE	1.53618	1.54382	1	1	0
POTRI.012G037900.V3.0	(3357944, 3358332)	(3358333, 3358348)	(3358348, 3358413)	0.612146	0.999841	0.528003	6.43561	0.111798	2	TRUE	0.789293	0.561703	1	1	0
POTRI.012G038200.V3.0	(3377202, 3377308)	(3377309, 3377817)	(3377817, 3379353)	0.883102	0.999841	-1.23987	2.79727	-0.085371	2	TRUE	0.188731	0.519968	0.099054	0.166165	-0.067111
POTRI.012G038900.V3.0	(3443233, 3443343)	(3443344, 3444083)	(3444083, 3444174)	0.914627	0.999841	-0.485289	2.99716	-0.033976	6	TRUE	0.032807	0.061863	0.049233	0.064208	-0.014975
POTRI.012G039000.V3.0	(3451765, 3452108)	(3452109, 3452212)	(3452212, 3452244)	0.864376	0.999841	0.981289	1.82878	-0.009604	6	TRUE	0.559366	0.220915	0.002947	0.006911	-0.003964
POTRI.012G039000.V3.0	(3452212, 3452244)	(3452245, 3452305)	(3452305, 3452700)	0.849521	0.999841	1.44429	1.76852	-0.002353	6	TRUE	0.67608	0.165913	0.003642	0.004639	-0.000998
POTRI.012G042400.V3.0	(3827920, 3828052)	(3828053, 3828147)	(3828147, 3828330)	0.102218	0.999841	0.216199	5.63214	0.451596	2	TRUE	0.34438	0.298616	0.480143	0.299198	0.180946
POTRI.012G044900.V3.0	(4116344, 4116972)	(4116973, 4117048)	(4117048, 4117687)	0.94986	0.999841	-2.43563	2.45101	-0.050959	6	TRUE	0.001659	0.026642	0.001046	0.01843	-0.017383
POTRI.012G044900.V3.0	(4117048, 4117687)	(4117688, 4117855)	(4117855, 4117935)	0.914623	0.999841	-1.30518	2.89338	-0.033974	6	TRUE	0.007344	0.024172	0.004961	0.015996	-0.011035
POTRI.012G044900.V3.0	(4119720, 4119811)	(4119812, 4120108)	(4120108, 4120322)	0.915213	0.999841	-1.76405	2.78495	-0.034259	6	TRUE	0.005301	0.026355	0.00277	0.014516	-0.011746
POTRI.012G045000.V3.0	(4126143, 4126283)	(4126284, 4126352)	(4126352, 4126465)	0.986821	0.999841	-1.42274	1.93298	-0.068725	6	TRUE	0.01534	0.102851	0.007637	0.038339	-0.030702
POTRI.012G045700.V3.0	(4179845, 4180541)	(4180542, 4180813)	(4180813, 4181233)	0.966474	0.999841	-1.43372	1.832	-0.058949	6	TRUE	0.005354	0.068106	0.002372	0.023786	-0.021414
POTRI.012G048300.V3.0	(4503999, 4504655)	(4504656, 4504742)	(4504742, 4505223)	0.897934	0.999841	-0.733158	5.64432	-0.025903	6	TRUE	0.170958	0.299483	0.046409	0.076758	-0.030349
POTRI.012G051800.V3.0	(5081391, 5081621)	(5081622, 5081673)	(5081673, 5081991)	0.916641	0.999841	-0.093797	9.61773	-0.034948	6	TRUE	0.602334	0.667845	1	1	0
POTRI.012G051800.V3.0	(5081673, 5081991)	(5081992, 5082191)	(5082191, 5082485)	0.459584	0.999841	0.453107	9.78188	0.181892	2	TRUE	0.901969	0.628637	1	1	0
POTRI.012G053800.V3.0	(5442243, 5442398)	(5442399, 5442674)	(5442674, 5443094)	0.955883	0.999841	-0.545281	2.75163	-0.057722	2	TRUE	0.013943	0.029646	0.017946	0.052588	-0.034642
POTRI.012G055800.V3.0	(5750755, 5750998)	(5750999, 5751189)	(5751189, 5751795)	0.187155	0.999841	1.08014	2.64067	0.430382	6	TRUE	0.411186	0.193652	0.27571	0.125477	0.150233
POTRI.012G056500.V3.0	(5868055, 5868529)	(5868530, 5868759)	(5868759, 5868933)	0.840657	0.999841	-0.98101	2.67692	-0.101654	2	TRUE	0.17496	0.235043	0.051588	0.115289	-0.063701
POTRI.012G057400.V3.0	(5971201, 5972757)	(5972758, 5972817)	(5972817, 5973041)	0.730968	0.999841	0.478971	2.96751	0.062607	2	TRUE	0.241942	0.19165	0.666665	0.679877	-0.013212
POTRI.012G059000.V3.0	(6124502, 6124639)	(6124640, 6124721)	(6124721, 6124799)	0.851383	0.999841	-0.357882	2.89331	-0.003263	6	TRUE	0.050415	0.074234	0.022771	0.027285	-0.004515
POTRI.012G060200.V3.0	(6414166, 6414539)	(6414540, 6414628)	(6414628, 6414996)	0.303898	0.999841	1.03872	4.36799	0.268886	2	TRUE	1.50144	0.821762	0.999999	0.999999	0
POTRI.012G060400.V3.0	(6433686, 6433893)	(6433894, 6434046)	(6434046, 6434211)	0.493103	0.999841	1.74832	2.31903	0.187573	6	TRUE	1.26011	0.19119	0.118056	0.029327	0.088729
POTRI.012G060400.V3.0	(6434392, 6434546)	(6434547, 6434632)	(6434632, 6434714)	0.527807	0.999841	0.92101	1.98296	0.166872	6	TRUE	0.396824	0.365418	0.212797	0.133638	0.079159
POTRI.012G061100.V3.0	(6559253, 6559303)	(6559304, 6559395)	(6559395, 6559468)	0.665114	0.999841	-0.585082	1.16332	-0.240922	6	TRUE	0.001505	0.027323	0.001883	0.093543	-0.09166
POTRI.012G061100.V3.0	(6559395, 6559468)	(6559469, 6559983)	(6559983, 6560041)	0.383548	0.999841	-0.490255	2.4554	-0.408954	6	TRUE	0.049938	0.096888	0.065071	0.217791	-0.152721
POTRI.012G061100.V3.0	(6559983, 6560041)	(6560042, 6560130)	(6560130, 6560206)	0.630019	0.999841	-1.09381	1.89917	-0.259635	6	TRUE	0.016162	0.078244	0.012822	0.110746	-0.097925
POTRI.012G062500.V3.0	(7046388, 7046677)	(7046678, 7046757)	(7046757, 7047036)	0.123708	0.999841	1.097	2.68585	0.514818	6	TRUE	0.18076	0.09693	0.313308	0.128035	0.185274
POTRI.012G062700.V3.0	(7268612, 7268751)	(7268752, 7268787)	(7268787, 7269097)	0.881013	0.999841	0.109927	3.24891	-0.017697	6	TRUE	0.029302	0.033943	0.040505	0.047185	-0.00668
POTRI.012G065000.V3.0	(8383320, 8383432)	(8383433, 8383482)	(8383482, 8383519)	0.504221	0.999841	0.034754	1.95558	-0.33097	6	TRUE	0.037037	0.074592	0.111111	0.243813	-0.132702
POTRI.012G065000.V3.0	(8385492, 8385621)	(8385622, 8385708)	(8385708, 8386156)	0.568398	0.999841	1.87084	1.24747	0.143519	6	TRUE	0.052346	0.003067	0.06348	0.005944	0.057536
POTRI.012G065600.V3.0	(8558055, 8558240)	(8558241, 8558347)	(8558347, 8558482)	0.716767	0.999841	1.66349	1.69764	0.063958	6	TRUE	0.017204	0.003844	0.030044	0.007265	0.022779
POTRI.012G066200.V3.0	(8641276, 8641383)	(8641384, 8641456)	(8641456, 8641588)	0.745484	0.999841	0.171149	2.93898	0.049327	6	TRUE	0.069392	0.06403	0.073114	0.055919	0.017195
POTRI.012G068500.V3.0	(9091137, 9091404)	(9091405, 9091519)	(9091519, 9091563)	0.833973	0.999841	-0.169806	3.69418	0.005264	6	TRUE	0.008113	0.009257	0.009281	0.007528	0.001753
POTRI.012G068500.V3.0	(9091519, 9091563)	(9091564, 9091710)	(9091710, 9091873)	0.917515	0.999841	-0.863209	4.11497	-0.072266	2	TRUE	0.008621	0.016583	0.014756	0.043459	-0.028703
POTRI.012G068500.V3.0	(9091710, 9091873)	(9091874, 9091994)	(9091994, 9092049)	0.877959	0.999841	-2.1008	2.60821	-0.016214	6	TRUE	0.000929	0.008506	0.000925	0.006181	-0.005256
POTRI.012G069000.V3.0	(9168581, 9168916)	(9168917, 9169066)	(9169066, 9169816)	0.711399	0.999841	-0.82531	1.22155	-0.216825	6	TRUE	0	0.033273	0	0.090343	-0.090343
POTRI.012G070500.V3.0	(9436314, 9436405)	(9436406, 9436525)	(9436525, 9436645)	0.84699	0.999841	0.880308	1.91269	-0.001115	6	TRUE	48305.3	0.416256	0.037971	0.038808	-0.000837
POTRI.012G070900.V3.0	(9533095, 9533791)	(9533792, 9534015)	(9534015, 9534731)	0.959689	0.999841	-0.605292	5.30712	-0.055687	6	TRUE	0.024666	0.036962	0.042132	0.058307	-0.016175
POTRI.012G070900.V3.0	(9534015, 9534731)	(9534732, 9534834)	(9534834, 9535194)	0.876671	0.999841	-0.860626	4.34026	-0.015588	6	TRUE	0.010929	0.020852	0.011566	0.016364	-0.004798
POTRI.012G070900.V3.0	(9534834, 9535194)	(9535195, 9535307)	(9535307, 9535680)	0.209366	0.999841	0.731404	9.88617	0.337378	2	TRUE	0.983314	0.60675	1	1	0
POTRI.012G071600.V3.0	(9670264, 9670296)	(9670297, 9670364)	(9670364, 9670602)	0.681465	0.999841	1.4983	2.06867	0.082229	6	TRUE	0.029631	0.009915	0.058664	0.029522	0.029141
POTRI.012G072400.V3.0	(9801163, 9801453)	(9801454, 9801537)	(9801537, 9801769)	0.993888	0.999841	0.098358	2.93773	-0.038736	2	TRUE	0.071059	0.100393	0.16143	0.187913	-0.026483
POTRI.012G072700.V3.0	(9824464, 9824717)	(9824718, 9824813)	(9824813, 9824881)	0.640227	0.999841	-1.17944	1.60026	-0.254148	6	TRUE	0.005861	0.085277	0.008786	0.10372	-0.094934
POTRI.012G073300.V3.0	(9856444, 9856875)	(9856876, 9856953)	(9856953, 9857061)	0.792897	0.999841	-1.52516	2.33322	-0.17566	6	TRUE	0.017452	0.098761	0.020889	0.087564	-0.066675
POTRI.012G073300.V3.0	(9857171, 9857248)	(9857249, 9857832)	(9857832, 9858023)	0.377009	0.999841	-1.66808	2.53266	-0.413569	6	TRUE	0.020604	0.117082	0.023297	0.179656	-0.15636
POTRI.012G073600.V3.0	(9896790, 9897137)	(9897138, 9897209)	(9897209, 9897647)	0.487482	0.999841	0.431831	5.95242	0.168263	2	TRUE	0.818688	0.542164	0.999999	1	-1e-06
POTRI.012G074700.V3.0	(9983756, 9984639)	(9984640, 9984868)	(9984868, 9985647)	0.982039	0.999841	-0.639603	2.32188	-0.066428	6	TRUE	0.033493	0.071922	0.021381	0.054659	-0.033277
POTRI.012G074900.V3.0	(10012992, 10013201)	(10013202, 10013376)	(10013376, 10014370)	0.921079	0.999841	-1.65973	2.21186	-0.037091	6	TRUE	0.001098	0.010002	0.001319	0.014031	-0.012712
POTRI.012G077300.V3.0	(10265756, 10266624)	(10266625, 10266786)	(10266786, 10266934)	0.887956	0.999841	-2.93038	5.53193	-0.083518	2	TRUE	5.67651	1.40524e+06	0.023852	0.04894	-0.025088
POTRI.012G077300.V3.0	(10266786, 10266934)	(10266935, 10267026)	(10267026, 10268963)	0.868485	0.999841	-1.85576	3.72214	-0.011606	6	TRUE	2.2148	220376	0.012347	0.016877	-0.00453
POTRI.012G077400.V3.0	(10283131, 10283703)	(10283704, 10283742)	(10283742, 10283964)	0.859393	0.999841	-0.969477	1.29363	-0.007174	6	TRUE	0	0.054171	0	0.016513	-0.016513
POTRI.012G077400.V3.0	(10288189, 10288365)	(10288366, 10288450)	(10288450, 10288579)	0.875836	0.999841	-0.58537	1.73764	-0.015182	6	TRUE	0.018729	0.070476	0.013841	0.048652	-0.034811
POTRI.012G077400.V3.0	(10289053, 10289198)	(10289199, 10289378)	(10289378, 10289461)	0.791411	0.999841	0.715154	2.5626	0.02629	6	TRUE	0.130966	0.08794	0.158878	0.100202	0.058675
POTRI.012G077700.V3.0	(10346200, 10350270)	(10350271, 10350350)	(10350350, 10350802)	0.742217	0.999841	0.14347	6.27667	0.05811	2	TRUE	0.846891	0.811198	1	1	0
POTRI.012G077900.V3.0	(10371027, 10371142)	(10371143, 10371331)	(10371331, 10376890)	0.34461	0.999841	-0.218529	4.42162	-0.325952	2	TRUE	0.41946	0.447	0.415844	0.563483	-0.147639
POTRI.012G079600.V3.0	(10588013, 10588078)	(10588079, 10588162)	(10588162, 10588281)	0.829411	0.999841	-0.31149	1.61006	-0.157615	6	TRUE	0.027522	0.060626	0.050582	0.107103	-0.056521
POTRI.012G079700.V3.0	(10597937, 10598063)	(10598064, 10598154)	(10598154, 10598317)	0.572339	0.999841	0.630579	3.16958	0.141296	6	TRUE	0.107361	0.097049	0.122865	0.076252	0.046613
POTRI.012G079800.V3.0	(10601433, 10602098)	(10602099, 10602175)	(10602175, 10602762)	0.658551	0.999841	0.967401	3.02211	0.09428	6	TRUE	0.058064	0.040034	0.104913	0.068518	0.036395
POTRI.012G080000.V3.0	(10631915, 10633063)	(10633064, 10633259)	(10633259, 10634685)	0.866759	0.999841	-0.777232	2.44245	-0.139344	6	TRUE	0.085072	0.217913	0.090511	0.222403	-0.131891
POTRI.012G080800.V3.0	(10708320, 10708441)	(10708442, 10708449)	(10708449, 10708624)	0.945423	0.999841	-0.342623	1.36771	-0.048823	6	TRUE	0.002415	0.008333	0.007752	0.025253	-0.017501
POTRI.012G083100.V3.0	(11016189, 11016339)	(11016340, 11016476)	(11016476, 11016661)	0.287787	0.999841	-0.193524	2.78252	-0.482376	6	TRUE	0.125101	0.19364	0.136056	0.328001	-0.191945
POTRI.012G084800.V3.0	(11222673, 11222762)	(11222763, 11223146)	(11223146, 11223465)	0.756775	0.999841	0.131933	6.80521	0.049618	3	TRUE	1.51923	1.51624	1	1	0
POTRI.012G085700.V3.0	(11288866, 11289037)	(11289038, 11289148)	(11289148, 11289225)	0.656557	0.999841	0.204092	7.57129	0.093004	2	TRUE	1.58803	1.4392	1	1	0
POTRI.012G085700.V3.0	(11291869, 11292018)	(11292019, 11292136)	(11292136, 11292747)	0.84465	0.999841	0.457816	1.88923	3e-05	6	TRUE	0.021247	0.016801	0.010382	0.010415	-3.2e-05
POTRI.012G085700.V3.0	(11292136, 11292747)	(11292748, 11292856)	(11292856, 11293385)	0.300005	0.999841	1.45255	5.2714	0.271392	2	TRUE	0.490191	0.181772	0.116323	0.028548	0.087775
POTRI.012G088200.V3.0	(11521976, 11522053)	(11522054, 11522146)	(11522146, 11522332)	0.850881	0.999841	-0.8963	1.41054	-0.003018	6	TRUE	0.001493	0.022304	0.001646	0.0223	-0.020655
POTRI.012G088500.V3.0	(11556268, 11558646)	(11558647, 11558716)	(11558716, 11559117)	0.119182	0.999841	2.94038	3.71037	0.42869	2	TRUE	0.925216	0.103627	0.217914	0.0687	0.149214
POTRI.012G088700.V3.0	(11568990, 11569381)	(11569382, 11569593)	(11569593, 11569825)	0.2547	0.999841	1.51917	2.12216	0.361396	6	TRUE	0.168995	0.048044	0.170049	0.030648	0.139401
POTRI.012G089700.V3.0	(11658111, 11658202)	(11658203, 11658457)	(11658457, 11658571)	0.712506	0.999841	0.171844	3.41223	-0.216256	6	TRUE	0.121927	0.151424	0.124136	0.202436	-0.078301
POTRI.012G089700.V3.0	(11659063, 11659089)	(11659090, 11659466)	(11659466, 11659655)	0.789572	0.999841	0.225146	3.38596	0.027205	6	TRUE	0.127784	0.142432	0.084377	0.074967	0.00941
POTRI.012G089900.V3.0	(11669556, 11670568)	(11670569, 11670706)	(11670706, 11671582)	0.854015	0.999841	0.06494	4.74414	-0.00455	6	TRUE	0.156061	0.158535	0.190523	0.192702	-0.002179
POTRI.012G090000.V3.0	(11682812, 11683833)	(11683834, 11683971)	(11683971, 11684817)	0.754492	0.999841	0.586082	3.82202	0.044776	6	TRUE	0.064774	0.043159	0.0665	0.050751	0.01575
POTRI.012G090200.V3.0	(11698464, 11699153)	(11699154, 11699232)	(11699232, 11699333)	0.832581	0.999841	1.52439	3.61034	0.005948	6	TRUE	341994	4.81164	0.009114	0.006827	0.002287
POTRI.012G090300.V3.0	(11702169, 11702821)	(11702822, 11703025)	(11703025, 11703354)	0.92457	0.999841	-0.689377	1.53756	-0.111334	6	TRUE	0.003346	0.016127	0.010778	0.050525	-0.039746
POTRI.012G091200.V3.0	(11776801, 11777193)	(11777194, 11777289)	(11777289, 11777835)	0.583678	0.999841	-0.531892	5.06922	-0.20625	2	TRUE	0.120859	0.216515	0.114534	0.185255	-0.070721
POTRI.012G091400.V3.0	(11835493, 11835884)	(11835885, 11835980)	(11835980, 11836526)	0.797468	0.999841	-0.354523	5.16658	-0.118407	2	TRUE	0.137117	0.201641	0.13873	0.17901	-0.04028
POTRI.012G092500.V3.0	(11944913, 11945541)	(11945542, 11945718)	(11945718, 11946171)	0.878002	0.999841	-0.69479	2.45183	-0.133874	6	TRUE	0.016608	0.034321	0.036545	0.083131	-0.046586
POTRI.012G094600.V3.0	(12105899, 12106073)	(12106074, 12106411)	(12106411, 12107854)	0.202107	0.999841	0.161094	4.22649	0.413725	6	TRUE	0.176223	0.168742	0.999999	0.863319	0.13668
POTRI.012G094600.V3.0	(12108617, 12108723)	(12108724, 12108861)	(12108861, 12109255)	0.609665	0.999841	0.267592	5.80407	0.112864	2	TRUE	0.582615	0.515857	1	1	0
POTRI.012G094800.V3.0	(12122079, 12122583)	(12122584, 12122660)	(12122660, 12123254)	0.9343	0.999841	-0.354301	1.5462	-0.043467	6	TRUE	0.01371	0.025516	0.009487	0.026387	-0.0169
POTRI.012G096300.V3.0	(12259392, 12259549)	(12259550, 12259652)	(12259652, 12260026)	0.207168	0.999841	-0.172007	4.77289	-0.421302	2	TRUE	0.307107	0.414454	0.758708	0.933443	-0.174735
POTRI.012G096400.V3.0	(12268352, 12268458)	(12268459, 12268557)	(12268557, 12268652)	0.719056	0.999841	-0.338701	7.98893	-0.149486	2	TRUE	2.43717	2.87403	0.998535	1	-0.001465
POTRI.012G099600.V3.0	(12483364, 12483491)	(12483492, 12483576)	(12483576, 12483769)	0.911415	0.999841	-0.2157	2.54463	-0.032424	6	TRUE	0.09092	0.121357	0.10878	0.1218	-0.01302
POTRI.012G101600.V3.0	(12662629, 12662848)	(12662849, 12663003)	(12663003, 12663293)	0.899318	0.999841	-0.842282	3.47192	-0.026573	6	TRUE	0.163605	0.317032	0.071635	0.080607	-0.008973
POTRI.012G102200.V3.0	(12692788, 12692892)	(12692893, 12692973)	(12692973, 12693562)	0.48648	0.999841	0.284885	3.48909	0.191611	6	TRUE	0.183787	0.156746	0.199503	0.125273	0.074229
POTRI.012G102800.V3.0	(12742401, 12742471)	(12742472, 12742593)	(12742593, 12743020)	0.715467	0.999841	0.022332	3.18008	0.064625	6	TRUE	0.298835	0.449752	0.412684	0.377367	0.035317
POTRI.012G103300.V3.0	(12783157, 12783914)	(12783915, 12784005)	(12784005, 12784120)	0.198932	0.999841	0.634615	2.85309	0.417185	6	TRUE	0.134505	0.070158	0.999997	0.694129	0.305869
POTRI.012G104300.V3.0	(12847232, 12847604)	(12847605, 12847703)	(12847703, 12847826)	0.739323	0.999841	0.758172	3.39305	0.05245	6	TRUE	0.075646	0.052453	0.071335	0.043111	0.028223
POTRI.012G104500.V3.0	(12864686, 12864821)	(12864822, 12864910)	(12864910, 12865003)	0.738519	0.999841	0.773536	2.53628	0.052858	6	TRUE	0.036508	0.025814	0.037443	0.018742	0.018702
POTRI.012G105300.V3.0	(12929051, 12929319)	(12929320, 12929356)	(12929356, 12929508)	0.945866	0.999841	-0.977357	2.47893	-0.049037	6	TRUE	0.010342	0.056278	0.007584	0.032196	-0.024613
POTRI.012G108300.V3.0	(13150960, 13151164)	(13151165, 13151248)	(13151248, 13151361)	0.326833	0.999841	0.066816	2.84388	0.300663	6	TRUE	92278.2	87401.4	0.999996	0.885161	0.114835
POTRI.012G111200.V3.0	(13306108, 13306338)	(13306339, 13306424)	(13306424, 13306774)	0.278332	0.999841	0.66203	3.27494	0.340346	6	TRUE	0.615077	0.498725	0.416524	0.276481	0.140043
POTRI.012G112000.V3.0	(13347895, 13348003)	(13348004, 13348078)	(13348078, 13348208)	0.575485	0.999841	1.93791	2.95322	0.139526	6	TRUE	0.08504	0.028445	0.073577	0.022783	0.050793
POTRI.012G115800.V3.0	(13633081, 13633628)	(13633629, 13634155)	(13634155, 13634745)	0.866138	0.999841	0.246502	3.82664	-0.010463	6	TRUE	0.005853	0.004943	0.011414	0.015272	-0.003858
POTRI.012G118100.V3.0	(13854487, 13854608)	(13854609, 13854778)	(13854778, 13854968)	0.559943	0.999841	-0.83154	1.67684	-0.298423	6	TRUE	0.013001	0.082589	0.025724	0.146719	-0.120995
POTRI.012G118100.V3.0	(13854778, 13854968)	(13854969, 13855094)	(13855094, 13855168)	0.323386	0.999841	-1.33761	1.79552	-0.453459	6	TRUE	0.007286	0.116351	0.014596	0.196093	-0.181496
POTRI.012G118500.V3.0	(13885168, 13886139)	(13886140, 13886515)	(13886515, 13887986)	0.93966	0.999841	-2.14068	2.46113	-0.063865	2	TRUE	44117.7	346257	0.0195	0.083431	-0.063932
POTRI.012G119600.V3.0	(13968392, 13968891)	(13968892, 13968976)	(13968976, 13969255)	0.91581	0.999841	-1.45197	2.18172	-0.034547	6	TRUE	0.001128	0.006277	0.001675	0.013647	-0.011972
POTRI.012G120200.V3.0	(13993598, 13993954)	(13993955, 13994077)	(13994077, 13994162)	0.312281	0.999841	0.448027	2.85917	0.312133	6	TRUE	0.337977	0.235203	0.403581	0.283624	0.119957
POTRI.012G120200.V3.0	(13994077, 13994162)	(13994163, 13994337)	(13994337, 13994902)	0.970667	0.999841	-0.016855	3.64345	-0.052131	2	TRUE	0.495862	0.505229	0.07541	0.106535	-0.031125
POTRI.012G120300.V3.0	(13998423, 13998524)	(13998525, 13998670)	(13998670, 13998755)	0.448866	0.999841	-2.36036	4.28616	-0.269341	2	TRUE	0.014131	0.082056	0.019453	0.118158	-0.098706
POTRI.012G123500.V3.0	(14273230, 14273820)	(14273821, 14273894)	(14273894, 14273959)	0.859615	0.999841	-1.09073	1.47621	-0.007283	6	TRUE	0.004404	0.063479	0.002149	0.05289	-0.050741
POTRI.012G124500.V3.0	(14351170, 14351263)	(14351264, 14351340)	(14351340, 14351373)	0.927638	0.999841	-1.76961	3.45672	-0.068423	2	TRUE	0.020213	0.1098	0.011178	0.040497	-0.029319
POTRI.012G124500.V3.0	(14351340, 14351373)	(14351374, 14351878)	(14351878, 14352809)	0.910748	0.999841	-1.6682	3.32867	-0.074837	2	TRUE	0.018413	0.091135	0.013648	0.046613	-0.032965
POTRI.012G124500.V3.0	(14351878, 14352809)	(14352810, 14352907)	(14352907, 14353030)	0.849514	0.999841	-1.13106	2.82216	-0.14776	6	TRUE	0.014618	0.046884	0.019475	0.070942	-0.051467
POTRI.012G125200.V3.0	(14387909, 14388097)	(14388098, 14388165)	(14388165, 14388546)	0.162946	0.999841	-2.08291	1.85035	-0.609686	6	TRUE	0	1.04949	0	0.396825	-0.396825
POTRI.012G127300.V3.0	(14508093, 14509027)	(14509028, 14509171)	(14509171, 14510640)	0.203626	0.999841	0.870694	5.60568	0.342194	2	TRUE	1.4978	0.647168	1	1	0
POTRI.012G129800.V3.0	(14677064, 14677090)	(14677091, 14677218)	(14677218, 14677327)	0.844856	0.999841	-0.395283	2.92045	-7.1e-05	6	TRUE	0.014344	0.023008	0.011918	0.013208	-0.00129
POTRI.012G129800.V3.0	(14677218, 14677327)	(14677328, 14677409)	(14677409, 14677588)	0.844315	0.999841	0.797638	3.40825	0.000194	6	TRUE	0.03575	0.019961	0.044261	0.041313	0.002948
POTRI.012G133000.V3.0	(14971676, 14971737)	(14971738, 14971867)	(14971867, 14971948)	0.937658	0.999841	-1.89171	2.22415	-0.045084	6	TRUE	0.004894	0.058472	0.003172	0.019973	-0.016801
POTRI.012G133900.V3.0	(15087035, 15087401)	(15087402, 15087485)	(15087485, 15087647)	0.71357	0.999841	-1.01827	2.22793	-0.215709	6	TRUE	0.020997	0.079122	0.021695	0.110979	-0.089284
POTRI.012G133900.V3.0	(15087485, 15087647)	(15087648, 15088074)	(15088074, 15088181)	0.275841	0.999841	-1.65183	3.22731	-0.492615	6	TRUE	0.048202	0.226241	0.050267	0.247184	-0.196917
POTRI.012G134200.V3.0	(15106844, 15108051)	(15108052, 15108129)	(15108129, 15108275)	0.781105	0.999841	0.202417	2.03505	0.031424	6	TRUE	0.361402	0.473584	0.146038	0.127087	0.018951
POTRI.012G134300.V3.0	(15111817, 15112045)	(15112046, 15112132)	(15112132, 15112566)	0.781866	0.999841	-2.21618	3.9718	-0.124515	2	TRUE	0.090853	0.544631	0.043044	0.264988	-0.221944
POTRI.012G134500.V3.0	(15116396, 15116871)	(15116872, 15116967)	(15116967, 15117624)	0.91118	0.999841	-0.638916	4.04577	-0.074673	2	TRUE	0.043664	0.10599	0.041708	0.086006	-0.044299
POTRI.012G134600.V3.0	(15123054, 15123989)	(15123990, 15124229)	(15124229, 15124437)	0.679128	0.999841	0.25351	4.87596	0.083654	2	TRUE	0.716833	0.816574	0.999998	1	-1e-06
POTRI.012G135000.V3.0	(15143696, 15143986)	(15143987, 15144056)	(15144056, 15144243)	0.484468	0.999841	-0.982202	2.51825	-0.342952	6	TRUE	23529.7	2.04438	0.044728	0.159491	-0.114763
POTRI.012G136900.V3.0	(15237670, 15238148)	(15238149, 15238257)	(15238257, 15238324)	0.845262	0.999841	0.966089	2.09162	-0.00027	6	TRUE	0.005697	0.003612	0.010015	0.010226	-0.00021
POTRI.012G139900.V3.0	(15410084, 15410637)	(15410638, 15410736)	(15410736, 15410794)	0.391152	0.999841	-0.886681	3.59449	-0.299554	2	TRUE	0.107188	0.189769	0.150089	0.290985	-0.140896
POTRI.012G140800.V3.0	(15457903, 15458373)	(15458374, 15458590)	(15458590, 15458671)	0.852331	0.999841	-1.11532	4.09318	-0.003727	6	TRUE	0.033825	0.047503	0.003525	0.004818	-0.001293
POTRI.012G142500.V3.0	(15574184, 15574531)	(15574532, 15575030)	(15575030, 15575151)	0.732764	0.999841	0.23553	4.50127	0.061888	2	TRUE	1.20635	1.0953	0.999998	0.999999	-1e-06
POTRI.012G144200.V3.0	(15660972, 15662517)	(15662518, 15662656)	(15662656, 15663054)	0.415118	0.999841	-1.99362	3.65335	-0.286709	2	TRUE	0.036768	0.251229	0.06337	0.363134	-0.299764
POTRI.012G144400.V3.0	(15673398, 15676192)	(15676193, 15676427)	(15676427, 15676556)	0.876104	0.999841	-0.293202	3.41715	-0.015312	6	TRUE	0.187646	0.288803	0.999995	0.999999	-4e-06
POTRI.012G145300.V3.0	(15727982, 15728741)	(15728742, 15729022)	(15729022, 15729082)	0.950249	0.999841	-1.17836	2.66028	-0.059855	2	TRUE	0.026936	0.088317	0.016004	0.047363	-0.031359
POTRI.012G145300.V3.0	(15732294, 15732341)	(15732342, 15732416)	(15732416, 15733215)	0.75705	0.999841	0.293428	2.4141	0.043486	6	TRUE	0.048886	0.036209	0.092429	0.077386	0.015043
POTRI.011G000100.V3.0	(3736, 3858)	(3859, 4018)	(4018, 4084)	0.977869	0.999841	-1.23941	3.44889	-0.064425	6	TRUE	0.051949	0.158293	0.040897	0.144635	-0.103738
POTRI.011G001000.V3.0	(66993, 67077)	(67078, 67261)	(67261, 67529)	0.289312	0.999841	-1.55353	2.28101	-0.48109	6	TRUE	0.030333	0.184754	0.029051	0.200429	-0.171378
POTRI.011G003300.V3.0	(230903, 231384)	(231385, 231415)	(231415, 232485)	0.673346	0.999841	-0.411234	8.54634	-0.168128	2	TRUE	1.20203	1.83268	1	1	0
POTRI.011G006700.V3.0	(528110, 528268)	(528269, 528362)	(528362, 528481)	0.860837	0.999841	0.495449	1.93518	-0.007879	6	TRUE	0.018848	0.015413	0.016572	0.019562	-0.002989
POTRI.011G006800.V3.0	(535217, 535508)	(535509, 535654)	(535654, 536449)	0.862407	0.999841	0.041363	3.10404	-0.008645	6	TRUE	0.004389	0.004876	0.006087	0.00914	-0.003053
POTRI.011G009900.V3.0	(753089, 753438)	(753439, 753535)	(753535, 753771)	0.910763	0.999841	-0.179465	8.65597	-0.074832	2	TRUE	2.96089	3.15269	1	1	0
POTRI.011G010300.V3.0	(794973, 795067)	(795068, 795165)	(795165, 795287)	0.706718	0.999841	-1.49295	4.51832	-0.154474	2	TRUE	0.01141	0.063454	0.013415	0.077736	-0.064321
POTRI.011G010300.V3.0	(795165, 795287)	(795288, 795430)	(795430, 795446)	0.392163	0.999841	-0.943488	4.97908	-0.299003	2	TRUE	0.025867	0.072352	0.053305	0.171464	-0.118159
POTRI.011G010300.V3.0	(795430, 795446)	(795447, 795550)	(795550, 795621)	0.855933	0.999841	-0.082149	5.44321	-0.095776	2	TRUE	0.065016	0.074154	0.106683	0.145598	-0.038915
POTRI.011G024100.V3.0	(2016732, 2017753)	(2017754, 2017829)	(2017829, 2017923)	0.671913	0.999841	0.082602	3.94819	-0.237343	6	TRUE	0.094878	0.09983	0.123162	0.239195	-0.116033
POTRI.011G025500.V3.0	(2114262, 2114517)	(2114518, 2114598)	(2114598, 2114977)	0.993665	0.999841	-0.058477	2.03785	-0.038652	2	TRUE	0.143795	0.166739	0.207419	0.265154	-0.057736
POTRI.011G031800.V3.0	(2630095, 2630346)	(2630347, 2630553)	(2630553, 2630871)	0.865349	0.999841	-2.1187	3.49621	-0.092163	2	TRUE	0.013026	0.080777	0.011061	0.06085	-0.049788
POTRI.011G031900.V3.0	(2641003, 2641070)	(2641071, 2641215)	(2641215, 2641632)	0.799472	0.999841	-0.193207	2.46972	-0.172395	6	TRUE	0.057591	0.095475	0.101332	0.170486	-0.069155
POTRI.011G032900.V3.0	(2692287, 2692741)	(2692742, 2692961)	(2692961, 2693147)	0.766173	0.999841	1.07711	6.47603	0.038899	6	TRUE	0.204986	0.097895	0.35771	0.256472	0.101237
POTRI.011G033000.V3.0	(2709268, 2709416)	(2709417, 2709497)	(2709497, 2710289)	0.230426	0.999841	1.07517	5.48328	0.320481	2	TRUE	1.00986	0.515301	1	1	0
POTRI.011G033800.V3.0	(2786758, 2786995)	(2786996, 2787083)	(2787083, 2787345)	0.664172	0.999841	0.758683	2.11485	-0.241418	6	TRUE	0.285529	0.238141	0.281911	0.392516	-0.110604
POTRI.011G035800.V3.0	(3007032, 3007242)	(3007243, 3007357)	(3007357, 3007619)	0.768228	0.999841	0.977527	2.19338	0.047792	2	TRUE	0.407499	0.23004	0.267831	0.268255	-0.000424
POTRI.011G041800.V3.0	(3556241, 3556645)	(3556646, 3556746)	(3556746, 3557078)	0.552051	0.999841	0.390397	3.6378	0.152821	6	TRUE	0.19445	0.144159	0.122211	0.066792	0.05542
POTRI.011G046200.V3.0	(3915652, 3916305)	(3916306, 3916409)	(3916409, 3916506)	0.909859	0.999841	-0.561465	2.79376	-0.075176	2	TRUE	0.051628	0.099764	0.063119	0.110224	-0.047105
POTRI.011G048000.V3.0	(4113188, 4113361)	(4113362, 4113631)	(4113631, 4113866)	0.914163	0.999841	0.234306	2.4426	-0.116358	6	TRUE	0.026211	0.025378	0.052849	0.093749	-0.0409
POTRI.011G049300.V3.0	(4211301, 4211411)	(4211412, 4211506)	(4211506, 4211599)	0.794173	0.999841	0.731019	2.55427	0.037604	2	TRUE	0.102884	0.088918	0.179127	0.174556	0.004572
POTRI.011G050400.V3.0	(4348396, 4348455)	(4348456, 4348546)	(4348546, 4348590)	0.958522	0.999841	-0.867672	1.78681	-0.055126	6	TRUE	0.014784	0.055837	0.013199	0.05576	-0.042561
POTRI.011G050900.V3.0	(4389662, 4389904)	(4389905, 4390164)	(4390164, 4390268)	0.701378	0.999841	-1.40642	3.5157	-0.156643	2	TRUE	0.758071	1.76175	0.166117	0.248947	-0.08283
POTRI.011G051800.V3.0	(4440391, 4441260)	(4441261, 4441344)	(4441344, 4442033)	0.113876	0.999841	-0.520324	6.21469	-0.517653	2	TRUE	0.309821	0.484961	0.415578	0.567013	-0.151436
POTRI.011G051800.V3.0	(4441344, 4442033)	(4442034, 4442199)	(4442199, 4442807)	0.704725	0.999841	-1.08429	3.89136	-0.155283	2	TRUE	0.041234	0.108015	0.045377	0.113314	-0.067937
POTRI.011G051800.V3.0	(4442199, 4442807)	(4442808, 4443149)	(4443149, 4443316)	0.38474	0.999841	-1.46978	4.24393	-0.303071	2	TRUE	0.049978	0.170039	0.05767	0.179569	-0.1219
POTRI.011G057200.V3.0	(5043431, 5043551)	(5043552, 5043650)	(5043650, 5044201)	0.400813	0.999841	-2.12531	3.55841	-0.294321	2	TRUE	0.018894	0.093902	0.022022	0.153077	-0.131054
POTRI.011G057200.V3.0	(5043650, 5044201)	(5044202, 5044246)	(5044246, 5044387)	0.813924	0.999841	-2.01619	2.94095	-0.111999	2	TRUE	0.008151	0.052695	0.010607	0.066589	-0.055982
POTRI.011G057800.V3.0	(5105114, 5105191)	(5105192, 5105273)	(5105273, 5105385)	0.876081	0.999841	-1.53417	2.90456	-0.015301	6	TRUE	0.005083	0.02195	0.002998	0.008704	-0.005706
POTRI.011G057800.V3.0	(5106555, 5106620)	(5106621, 5106727)	(5106727, 5106801)	0.857285	0.999841	-0.07566	2.82262	-0.006146	6	TRUE	0.00852	0.010786	0.009977	0.012329	-0.002352
POTRI.011G057800.V3.0	(5106727, 5106801)	(5106802, 5106892)	(5106892, 5107463)	0.800093	0.999841	1.3022	1.98654	0.021978	6	TRUE	0.007418	0.002794	0.012921	0.004495	0.008426
POTRI.011G060000.V3.0	(5389090, 5389612)	(5389613, 5389748)	(5389748, 5391141)	0.976837	0.999841	-0.777154	1.47203	-0.032293	2	TRUE	0.005751	0.038051	0.007849	0.034201	-0.026352
POTRI.011G061500.V3.0	(5483481, 5483628)	(5483629, 5483701)	(5483701, 5483765)	0.787264	0.999841	-1.59476	2.35616	-0.178463	6	TRUE	0.013125	0.161755	0.012519	0.100885	-0.088366
POTRI.011G061500.V3.0	(5483701, 5483765)	(5483766, 5483984)	(5483984, 5484047)	0.993313	0.999841	-1.10627	1.61676	-0.066439	5	TRUE	0.002472	0.044971	0.003165	0.04246	-0.039295
POTRI.011G065700.V3.0	(6027592, 6027647)	(6027648, 6027732)	(6027732, 6027971)	0.810507	0.999841	-0.047495	2.70226	0.016822	6	TRUE	0.104763	0.119421	0.074698	0.068493	0.006206
POTRI.011G067300.V3.0	(6276610, 6276967)	(6276968, 6277393)	(6277393, 6277663)	0.665459	0.999841	0.167941	3.76137	0.09063	6	TRUE	0.421972	0.401169	0.879665	0.816311	0.063355
POTRI.011G067800.V3.0	(6328578, 6328717)	(6328718, 6328746)	(6328746, 6329097)	0.565037	0.999841	-1.65774	1.63776	-0.29553	6	TRUE	0	0.23251	0	0.123457	-0.123457
POTRI.011G067800.V3.0	(6328746, 6329097)	(6329098, 6329206)	(6329206, 6329259)	0.700549	0.999841	-1.04846	1.82263	-0.22242	6	TRUE	0.063829	0.172482	0.014477	0.107483	-0.093006
POTRI.011G068100.V3.0	(6356033, 6356124)	(6356125, 6356219)	(6356219, 6356332)	0.553016	0.999841	1.21427	2.1014	0.152269	6	TRUE	0.078756	0.0312	0.112996	0.052508	0.060489
POTRI.011G068100.V3.0	(6356728, 6356795)	(6356796, 6356975)	(6356975, 6357326)	0.675131	0.999841	1.51725	1.42546	0.085545	6	TRUE	0.042566	0.009167	0.046247	0.011738	0.034509
POTRI.011G070100.V3.0	(6568512, 6568895)	(6568896, 6569091)	(6569091, 6569240)	0.963676	0.999841	-0.266814	2.04376	-0.092505	6	TRUE	0.026642	0.048691	0.046533	0.0967	-0.050167
POTRI.011G070900.V3.0	(6686604, 6686704)	(6686705, 6686801)	(6686801, 6686841)	0.663843	0.999841	0.23704	5.56308	0.089972	2	TRUE	2.2935	1.44666	0.999999	1	0
POTRI.011G071200.V3.0	(6752701, 6753000)	(6753001, 6753052)	(6753052, 6753333)	0.902325	0.999841	0.81284	2.09391	-0.004049	2	TRUE	0.064841	0.068081	0.074444	0.088468	-0.014023
POTRI.011G074900.V3.0	(7215180, 7215275)	(7215276, 7215371)	(7215371, 7215559)	0.905664	0.999841	-0.251442	8.96477	-0.076771	2	TRUE	1.03237	1.14054	1	1	0
POTRI.011G077100.V3.0	(7597436, 7597500)	(7597501, 7597580)	(7597580, 7597643)	0.630849	0.999841	1.5862	1.64307	0.109078	6	TRUE	0.05974	0.013231	0.073281	0.014025	0.059255
POTRI.011G077200.V3.0	(7603857, 7603982)	(7603983, 7604071)	(7604071, 7604236)	0.877186	0.999841	-1.02846	1.34104	-0.015838	6	TRUE	9.4e-05	0.008681	8.5e-05	0.007228	-0.007143
POTRI.011G077900.V3.0	(7712192, 7712575)	(7712576, 7712851)	(7712851, 7712969)	0.793886	0.999841	0.083828	2.58868	0.025059	6	TRUE	0.185593	0.216428	0.084162	0.060999	0.023162
POTRI.011G078200.V3.0	(7749941, 7750884)	(7750885, 7751147)	(7751147, 7751595)	0.443926	0.999841	-2.10982	2.19435	-0.368414	6	TRUE	127.973	238826	0.02168	0.164907	-0.143227
POTRI.011G078300.V3.0	(7760766, 7761103)	(7761104, 7761423)	(7761423, 7761532)	0.866575	0.999841	-0.65904	2.52221	-0.139434	6	TRUE	0.03179	0.062871	0.037533	0.085635	-0.048102
POTRI.011G078300.V3.0	(7761423, 7761532)	(7761533, 7761694)	(7761694, 7762839)	0.870966	0.999841	-1.13196	1.97367	-0.137296	6	TRUE	0.009377	0.04731	0.011431	0.05853	-0.047099
POTRI.011G078700.V3.0	(7784540, 7784659)	(7784660, 7784736)	(7784736, 7785186)	0.63196	0.999841	-1.15911	2.06461	-0.258589	6	TRUE	0.01685	0.126165	0.025251	0.137247	-0.111997
POTRI.011G078900.V3.0	(7803444, 7803529)	(7803530, 7803600)	(7803600, 7803723)	0.867074	0.999841	-1.98852	2.09501	-0.010918	6	TRUE	0.02345	0.345902	0.02449	0.396537	-0.372047
POTRI.011G079600.V3.0	(7902187, 7902726)	(7902727, 7902813)	(7902813, 7903106)	0.811184	0.999841	0.563081	2.88141	0.016488	6	TRUE	0.024872	0.016667	0.017532	0.012074	0.005459
POTRI.011G079600.V3.0	(7903709, 7903828)	(7903829, 7903922)	(7903922, 7904128)	0.399594	0.999841	0.534089	6.45319	0.212886	2	TRUE	0.364898	0.253475	0.283716	0.235743	0.047974
POTRI.011G079600.V3.0	(7903922, 7904128)	(7904129, 7904186)	(7904186, 7904407)	0.644337	0.999841	1.30435	4.05345	0.10184	6	TRUE	0.084992	0.032439	0.047181	0.015038	0.032143
POTRI.011G080300.V3.0	(7985151, 7985641)	(7985642, 7985853)	(7985853, 7986022)	0.82541	0.999841	0.527852	3.59871	-0.159582	6	TRUE	0.359253	0.224431	0.840674	0.999998	-0.159324
POTRI.011G080600.V3.0	(8031422, 8032498)	(8032499, 8032574)	(8032574, 8034021)	0.348564	0.999841	-0.456309	2.34856	-0.434244	6	TRUE	0.497131	0.372765	0.314564	0.552766	-0.238203
POTRI.011G080700.V3.0	(8043860, 8043939)	(8043940, 8044030)	(8044030, 8044101)	0.981084	0.999841	-0.067386	3.58777	-0.048193	2	TRUE	0.0436	0.055803	0.126975	0.172252	-0.045277
POTRI.011G080900.V3.0	(8082092, 8082235)	(8082236, 8082268)	(8082268, 8082541)	0.260528	0.999841	-3.47085	4.89678	-0.380229	2	TRUE	0.008129	0.11589	0.008734	0.129253	-0.120518
POTRI.011G085500.V3.0	(9586921, 9587027)	(9587028, 9587113)	(9587113, 9587458)	0.914483	0.999841	-0.205793	1.93679	-0.033906	6	TRUE	0.012512	0.019423	0.017355	0.029403	-0.012048
POTRI.011G087200.V3.0	(10383433, 10384147)	(10384148, 10384227)	(10384227, 10384351)	0.854393	0.999841	-0.285255	4.41647	-0.004734	6	TRUE	0.069177	0.090532	0.009827	0.011406	-0.001579
POTRI.011G087200.V3.0	(10384430, 10384538)	(10384539, 10384664)	(10384664, 10384917)	0.850368	0.999841	-0.416709	3.77466	-0.002767	6	TRUE	0.042262	0.059225	0.004705	0.005658	-0.000953
POTRI.011G087200.V3.0	(10384664, 10384917)	(10384918, 10385016)	(10385016, 10385201)	0.866196	0.999841	-0.81733	2.36451	-0.010491	6	TRUE	0.008547	0.023461	0.001428	0.00531	-0.003882
POTRI.011G087200.V3.0	(10385016, 10385201)	(10385202, 10385313)	(10385313, 10385561)	0.901822	0.999841	-0.279511	3.98187	-0.027785	6	TRUE	0.054863	0.068512	0.010081	0.020056	-0.009976
POTRI.011G088500.V3.0	(10673168, 10673463)	(10673464, 10674225)	(10674225, 10674289)	0.312689	0.999841	-1.94169	2.93876	-0.461916	6	TRUE	0.012738	0.07584	0.02166	0.174508	-0.152848
POTRI.011G088500.V3.0	(10674225, 10674289)	(10674290, 10674425)	(10674425, 10674593)	0.923011	0.999841	-1.01016	1.31397	-0.038023	6	TRUE	0	0.010997	0	0.013096	-0.013096
POTRI.011G090700.V3.0	(10906614, 10906759)	(10906760, 10906843)	(10906843, 10907058)	0.523617	0.999841	0.34071	3.27199	0.169333	6	TRUE	0.120855	0.084396	0.149565	0.078077	0.071488
POTRI.011G091900.V3.0	(11137691, 11138321)	(11138322, 11138403)	(11138403, 11138613)	0.746674	0.999841	0.276117	4.98945	0.056334	2	TRUE	0.538339	0.523647	0.945832	0.963936	-0.018104
POTRI.011G092700.V3.0	(11239029, 11239185)	(11239186, 11239307)	(11239307, 11239401)	0.913357	0.999841	0.05843	2.43193	-0.033362	6	TRUE	0.111004	0.132444	0.146584	0.159166	-0.012583
POTRI.011G098200.V3.0	(11941878, 11942338)	(11942339, 11942483)	(11942483, 11942592)	0.889549	0.999841	-0.088641	6.59687	-0.02184	6	TRUE	0.946971	0.975784	1	1	0
POTRI.011G098500.V3.0	(12042055, 12042193)	(12042194, 12042268)	(12042268, 12042384)	0.105617	0.999841	-1.12496	1.37137	-0.695128	6	TRUE	0	0.192583	0	0.405477	-0.405477
POTRI.011G098600.V3.0	(12048081, 12048806)	(12048807, 12048920)	(12048920, 12049132)	0.682756	0.999841	0.800033	2.39852	0.081555	6	TRUE	0.031438	0.016428	0.045904	0.017591	0.028313
POTRI.011G100800.V3.0	(12287991, 12288203)	(12288204, 12288317)	(12288317, 12289042)	0.551313	0.999841	0.772106	2.62183	0.153245	6	TRUE	0.034366	0.019735	0.082073	0.028526	0.053548
POTRI.011G105400.V3.0	(12886584, 12887325)	(12887326, 12888593)	(12888593, 12889318)	0.276666	0.999841	-1.65903	4.1981	-0.368983	2	TRUE	0.066544	0.24646	0.050951	0.190931	-0.139981
POTRI.011G106600.V3.0	(12975723, 12975833)	(12975834, 12976152)	(12976152, 12976353)	0.082431	0.999841	1.50095	2.5872	0.590442	6	TRUE	0.213372	0.066387	0.300375	0.069396	0.230979
POTRI.011G111400.V3.0	(13618402, 13618576)	(13618577, 13618762)	(13618762, 13618859)	0.898352	0.999841	0.27677	3.26195	-0.026105	6	TRUE	0.013949	0.010942	0.02197	0.031257	-0.009288
POTRI.011G112700.V3.0	(13770916, 13773719)	(13773720, 13773868)	(13773868, 13774159)	0.887584	0.999841	-1.59564	2.90752	-0.020887	6	TRUE	0.000678	0.003032	0.000923	0.007835	-0.006911
POTRI.011G112700.V3.0	(13773868, 13774159)	(13774160, 13774265)	(13774265, 13774365)	0.885117	0.999841	-0.47104	4.36848	-0.01969	6	TRUE	0.004134	0.005869	0.005495	0.011925	-0.00643
POTRI.011G112700.V3.0	(13774265, 13774365)	(13774366, 13774465)	(13774465, 13774534)	0.847847	0.999841	-0.828972	1.62597	-0.001534	6	TRUE	0.000142	0.000699	0.000138	0.000677	-0.000539
POTRI.011G112700.V3.0	(13774465, 13774534)	(13774535, 13775379)	(13775379, 13775441)	0.85502	0.999841	-1.17527	2.66921	-0.00504	6	TRUE	0.000635	0.002064	0.000663	0.002393	-0.00173
POTRI.011G112700.V3.0	(13775563, 13775648)	(13775649, 13775729)	(13775729, 13775853)	0.868499	0.999841	-0.378502	3.23854	-0.011613	6	TRUE	0.001747	0.00245	0.002387	0.006354	-0.003967
POTRI.011G112700.V3.0	(13775976, 13776053)	(13776054, 13776600)	(13776600, 13776646)	0.865226	0.999841	-1.63958	2.28434	-0.010018	6	TRUE	0.00027	0.001844	0.000427	0.003891	-0.003464
POTRI.011G115700.V3.0	(14093521, 14093576)	(14093577, 14093648)	(14093648, 14093974)	0.882349	0.999841	0.065419	3.82694	-0.085659	2	TRUE	0.036293	0.047363	0.059473	0.109109	-0.049636
POTRI.011G115900.V3.0	(14098852, 14098904)	(14098905, 14099077)	(14099077, 14099155)	0.50183	0.999841	-0.931625	3.85206	-0.243508	2	TRUE	0.371564	0.818914	0.838984	0.999999	-0.161015
POTRI.011G116200.V3.0	(14117738, 14117901)	(14117902, 14117996)	(14117996, 14118279)	0.853801	0.999841	-0.04459	4.95133	-0.004445	6	TRUE	1.05864	1.10372	0.999999	0.999999	0
POTRI.011G117300.V3.0	(14276050, 14276606)	(14276607, 14276696)	(14276696, 14276782)	0.574289	0.999841	-1.17071	2.57953	-0.290307	6	TRUE	0.065191	0.286593	0.054779	0.171699	-0.11692
POTRI.011G117300.V3.0	(14276896, 14276952)	(14276953, 14277045)	(14277045, 14277283)	0.717488	0.999841	-0.802567	1.70877	-0.213698	6	TRUE	0.021978	0.116165	0.013919	0.10206	-0.088141
POTRI.011G118800.V3.0	(14419380, 14419691)	(14419692, 14419774)	(14419774, 14419913)	0.606409	0.999841	1.95792	2.29063	0.122365	6	TRUE	0.098533	0.023492	0.091436	0.048883	0.042553
POTRI.011G118900.V3.0	(14443009, 14443180)	(14443181, 14443204)	(14443204, 14443300)	0.854923	0.999841	-2.32982	5.15317	-0.004993	6	TRUE	0.000431	0.00248	0.000586	0.00237	-0.001784
POTRI.011G118900.V3.0	(14443204, 14443300)	(14443301, 14443404)	(14443404, 14443451)	0.847754	0.999841	-0.899371	5.51257	-0.001489	6	TRUE	0.000924	0.001889	0.001274	0.001783	-0.000508
POTRI.011G118900.V3.0	(14443404, 14443451)	(14443452, 14443625)	(14443625, 14443819)	0.855037	0.999841	-1.49222	6.80696	-0.005049	6	TRUE	0.001847	0.006002	0.002005	0.003479	-0.001474
POTRI.011G118900.V3.0	(14443625, 14443819)	(14443820, 14443892)	(14443892, 14444649)	0.6955	0.999841	0.198082	13.8629	0.073227	5	TRUE	0.436266	0.453378	1	1	0
POTRI.011G119500.V3.0	(14487494, 14488113)	(14488114, 14488434)	(14488434, 14489319)	0.877999	0.999841	-0.395892	3.7053	-0.016233	6	TRUE	0.059422	0.101862	0.027376	0.076466	-0.04909
POTRI.011G121600.V3.0	(14662707, 14662827)	(14662828, 14662870)	(14662870, 14662955)	0.219218	0.999841	1.57432	1.33712	0.39573	6	TRUE	0.154166	0.01626	0.194444	0.021043	0.173401
POTRI.011G121800.V3.0	(14690553, 14690640)	(14690641, 14690771)	(14690771, 14691988)	0.611517	0.999841	-0.988705	2.12174	-0.269678	6	TRUE	0.102811	0.345936	0.114126	0.328452	-0.214327
POTRI.011G122700.V3.0	(14769441, 14769956)	(14769957, 14770139)	(14770139, 14770524)	0.852126	0.999841	-0.960168	3.31963	-0.003626	6	TRUE	0.038505	0.116989	0.024046	0.058816	-0.03477
POTRI.011G123700.V3.0	(14870173, 14870445)	(14870446, 14870538)	(14870538, 14870831)	0.227103	0.999841	0.745344	6.73908	0.323072	2	TRUE	0.070079	0.045913	1	1	0
POTRI.011G123700.V3.0	(14870952, 14871818)	(14871819, 14871902)	(14871902, 14872017)	0.898435	0.999841	-0.956138	5.14056	-0.026146	6	TRUE	0.012398	0.027449	0.010789	0.018789	-0.008
POTRI.011G123700.V3.0	(14872795, 14872908)	(14872909, 14872999)	(14872999, 14873139)	0.861302	0.999841	-0.100841	3.46854	-0.008106	6	TRUE	0.004572	0.005881	0.006343	0.009224	-0.002881
POTRI.011G124000.V3.0	(14897007, 14898168)	(14898169, 14898278)	(14898278, 14900028)	0.245479	0.999841	-0.010209	2.42531	0.369977	6	TRUE	0.321296	0.581356	0.735593	0.594973	0.14062
POTRI.011G126200.V3.0	(15130938, 15131015)	(15131016, 15131104)	(15131104, 15131223)	0.819996	0.999841	-0.830303	2.73082	-0.109642	2	TRUE	0.046751	0.086672	0.067066	0.125133	-0.058067
POTRI.011G126700.V3.0	(15155430, 15155674)	(15155675, 15155747)	(15155747, 15155908)	0.974391	0.999841	-0.886629	3.99297	-0.050723	2	TRUE	0.012282	0.039289	0.010987	0.0339	-0.022913
POTRI.011G126700.V3.0	(15155747, 15155908)	(15155909, 15156113)	(15156113, 15157043)	0.804043	0.999841	0.269132	4.78383	0.020021	6	TRUE	0.04426	0.046306	0.064244	0.058159	0.006085
POTRI.011G127600.V3.0	(15245546, 15247447)	(15247448, 15247625)	(15247625, 15247878)	0.844188	0.999841	0.0043	3.73264	0.000256	6	TRUE	0.615571	0.744621	0.999997	0.999999	-2e-06
POTRI.011G130000.V3.0	(15554662, 15554851)	(15554852, 15555362)	(15555362, 15555455)	0.742186	0.999841	-0.523305	3.05955	-0.201107	6	TRUE	0.039881	0.067755	0.044682	0.113305	-0.068623
POTRI.011G130100.V3.0	(15557307, 15557446)	(15557447, 15557530)	(15557530, 15557653)	0.98208	0.999841	-0.744979	1.63626	-0.071358	5	TRUE	0.017029	0.05856	0.024614	0.054916	-0.030301
POTRI.011G131400.V3.0	(15665269, 15665681)	(15665682, 15666047)	(15666047, 15666546)	0.89593	0.999841	-1.19396	3.12544	-0.024932	6	TRUE	0.007039	0.020442	0.006181	0.015111	-0.00893
POTRI.011G131800.V3.0	(15689717, 15690067)	(15690068, 15690289)	(15690289, 15690714)	0.091628	0.999841	-1.45287	3.47708	-0.72144	6	TRUE	0.165724	0.416895	0.081139	0.337607	-0.256468
POTRI.011G132400.V3.0	(15731042, 15731119)	(15731120, 15731212)	(15731212, 15731374)	0.818858	0.999841	0.351545	2.22297	0.0127	6	TRUE	0.025397	0.017091	0.028805	0.024414	0.004391
POTRI.011G133100.V3.0	(15778043, 15778131)	(15778132, 15778343)	(15778343, 15778456)	0.219608	0.999841	-1.09628	1.71032	-0.545441	6	TRUE	0.085397	1.95639	0.193649	0.510316	-0.316667
POTRI.011G134200.V3.0	(15858102, 15858534)	(15858535, 15858926)	(15858926, 15859050)	0.857605	0.999841	-0.519526	3.47318	-0.006302	6	TRUE	1.19848	1.84407	0.004123	0.00641	-0.002287
POTRI.011G134200.V3.0	(15858926, 15859050)	(15859051, 15859149)	(15859149, 15859379)	0.191513	0.999841	0.845887	10.5908	0.352693	2	TRUE	323.284	177.675	1	1	0
POTRI.011G134200.V3.0	(15859149, 15859379)	(15859380, 15859430)	(15859430, 15860057)	0.602289	0.999841	0.276085	11.5253	0.115103	3	TRUE	458.521	413.947	1	1	0
POTRI.011G134200.V3.0	(15859430, 15860057)	(15860058, 15860064)	(15860064, 15860925)	0.311757	0.999841	0.632425	11.3291	0.263892	2	TRUE	487.132	315.206	1	1	0
POTRI.011G137400.V3.0	(16068462, 16068878)	(16068879, 16068911)	(16068911, 16069100)	0.55287	0.999841	-1.12116	3.01599	-0.302462	6	TRUE	0.304121	1.00087	0.276561	0.999999	-0.723438
POTRI.011G140100.V3.0	(16229859, 16229980)	(16229981, 16230139)	(16230139, 16230485)	0.220074	0.999841	0.836516	6.88392	0.328642	2	TRUE	2.09253	0.991424	1	1	0
POTRI.011G140800.V3.0	(16272034, 16272772)	(16272773, 16272866)	(16272866, 16274229)	0.942949	0.999841	-0.978327	5.70249	-0.047633	6	TRUE	0.02915	0.067056	0.021371	0.033835	-0.012464
POTRI.011G142200.V3.0	(16354523, 16355463)	(16355464, 16355593)	(16355593, 16355651)	0.851659	0.999841	-0.507907	4.75924	-0.003398	6	TRUE	0.096064	0.225797	0.002071	0.003106	-0.001034
POTRI.011G142200.V3.0	(16355593, 16355651)	(16355652, 16356019)	(16356019, 16356104)	0.863981	0.999841	-2.3247	3.52706	-0.009412	6	TRUE	0.01558	0.178406	0.00038	0.003291	-0.002911
POTRI.011G142200.V3.0	(16356019, 16356104)	(16356105, 16356315)	(16356315, 16356367)	0.859264	0.999841	0.449848	4.69089	-0.007112	6	TRUE	0.125964	0.154092	0.004088	0.006509	-0.002421
POTRI.011G142800.V3.0	(16396842, 16397090)	(16397091, 16397168)	(16397168, 16397619)	0.959432	0.999841	-1.15268	3.0701	-0.055564	6	TRUE	0.018334	0.053306	0.015895	0.04081	-0.024915
POTRI.011G142900.V3.0	(16403771, 16404567)	(16404568, 16404647)	(16404647, 16404785)	0.858422	0.999841	-2.33571	2.00092	-0.006701	6	TRUE	0.000241	0.069668	0.000116	0.033189	-0.033073
POTRI.011G144800.V3.0	(16508821, 16508917)	(16508918, 16508981)	(16508981, 16509175)	0.832728	0.999841	0.003412	5.52211	0.005876	6	TRUE	0.288493	0.294537	0.119487	0.117698	0.001789
POTRI.011G148200.V3.0	(16730147, 16730526)	(16730527, 16730716)	(16730716, 16730820)	0.365209	0.999841	-1.91271	3.6852	-0.314011	2	TRUE	0.045097	0.234427	0.027511	0.25217	-0.224659
POTRI.011G149300.V3.0	(16779558, 16780061)	(16780062, 16780117)	(16780117, 16780581)	0.921302	0.999841	-0.804015	2.12325	-0.037198	6	TRUE	0.009797	0.021109	0.017473	0.030666	-0.013193
POTRI.011G152500.V3.0	(17084378, 17084535)	(17084536, 17084599)	(17084599, 17084856)	0.678209	0.999841	1.27692	1.61135	0.083932	6	TRUE	0.030259	0.010762	0.037186	0.008172	0.029014
POTRI.011G153600.V3.0	(17215556, 17215884)	(17215885, 17216140)	(17216140, 17216951)	0.864824	0.999841	-2.25055	4.1184	-0.092365	2	TRUE	0.009143	0.053101	0.009005	0.06225	-0.053245
POTRI.011G154600.V3.0	(17310154, 17310372)	(17310373, 17310559)	(17310559, 17310916)	0.681574	0.999841	-0.575342	4.81302	-0.164739	2	TRUE	0.115877	0.196105	0.079109	0.137677	-0.058568
POTRI.011G154600.V3.0	(17312232, 17312450)	(17312451, 17312556)	(17312556, 17313080)	0.550507	0.999841	0.983102	3.88285	0.153707	6	TRUE	0.10414	0.055427	0.093028	0.045814	0.047214
POTRI.011G154800.V3.0	(17331879, 17331924)	(17331925, 17332031)	(17332031, 17332369)	0.184973	0.999841	0.905965	6.52577	0.358566	2	TRUE	0.596614	0.335181	1	1	0
POTRI.011G156200.V3.0	(17425978, 17426990)	(17426991, 17427033)	(17427033, 17427182)	0.948455	0.999841	-1.04755	2.67828	-0.060534	2	TRUE	0.066429	0.23341	0.047249	0.138785	-0.091536
POTRI.011G157000.V3.0	(17468398, 17468537)	(17468538, 17468957)	(17468957, 17469205)	0.750618	0.999841	0.274511	3.1461	0.046731	6	TRUE	0.129177	0.098598	0.118051	0.100461	0.017589
POTRI.011G157000.V3.0	(17474848, 17474935)	(17474936, 17475031)	(17475031, 17475084)	0.882328	0.999841	0.090177	2.15941	-0.018336	6	TRUE	0.044035	0.053698	0.014996	0.022256	-0.00726
POTRI.011G157000.V3.0	(17475031, 17475084)	(17475085, 17475173)	(17475173, 17475343)	0.836281	0.999841	0.346591	2.05274	0.004132	6	TRUE	0.041988	0.039477	0.014417	0.012831	0.001587
POTRI.011G162500.V3.0	(18024209, 18024478)	(18024479, 18025023)	(18025023, 18026105)	0.8448	0.999841	-0.219362	3.12403	-4.3e-05	6	TRUE	0.056574	0.076824	0.046389	0.046208	0.000181
POTRI.011G165000.V3.0	(18179036, 18179614)	(18179615, 18179696)	(18179696, 18180378)	0.931335	0.999841	-1.10051	2.46965	-0.042037	6	TRUE	0.005132	0.016419	0.007032	0.021499	-0.014467
POTRI.011G165000.V3.0	(18179696, 18180378)	(18180379, 18180921)	(18180921, 18181010)	0.914683	0.999841	-1.04348	3.1765	-0.034003	6	TRUE	0.011574	0.030169	0.014046	0.025398	-0.011352
POTRI.011G166800.V3.0	(18282076, 18282389)	(18282390, 18282489)	(18282489, 18282714)	0.759748	0.999841	1.83142	1.86035	0.042128	6	TRUE	0.09979	0.02172	0.098873	0.018864	0.080009
POTRI.011G166800.V3.0	(18284027, 18284229)	(18284230, 18284305)	(18284305, 18284870)	0.771361	0.999841	-0.356273	5.20201	-0.128648	2	TRUE	0.76901	1.06192	0.754478	0.983969	-0.229491
POTRI.011G167000.V3.0	(18297826, 18298162)	(18298163, 18298537)	(18298537, 18298657)	0.871143	0.999841	-0.154469	5.29049	-0.012899	6	TRUE	0.536756	0.676067	0.999999	1	-1e-06
POTRI.011G168000.V3.0	(18351211, 18351805)	(18351806, 18351893)	(18351893, 18352214)	0.707205	0.999841	-0.62081	2.99301	-0.218984	6	TRUE	0.036295	0.083448	0.036752	0.106489	-0.069737
POTRI.011G168200.V3.0	(18359326, 18359361)	(18359362, 18359455)	(18359455, 18359763)	0.858366	0.999841	-1.59634	2.45408	-0.006673	6	TRUE	0.016475	0.094903	0.002649	0.015195	-0.012546
POTRI.011G169200.V3.0	(18448880, 18449338)	(18449339, 18449419)	(18449419, 18449468)	0.441272	0.999841	-0.458514	2.43433	0.220016	6	TRUE	0.019798	0.036648	0.377167	0.264466	0.112701
POTRI.010G001300.V3.0	(150573, 150769)	(150770, 150793)	(150793, 151135)	0.265597	0.999841	2.365	1.35065	0.351529	6	TRUE	0.066667	0.001166	0.133333	0.003788	0.129545
POTRI.010G001400.V3.0	(162717, 163406)	(163407, 163613)	(163613, 163988)	0.938186	0.999841	-0.253244	3.10798	-0.064423	2	TRUE	0.06428	0.078483	0.039433	0.076373	-0.036941
POTRI.010G001400.V3.0	(167492, 167612)	(167613, 167721)	(167721, 168171)	0.750463	0.999841	0.911735	1.79444	0.046809	6	TRUE	0.028986	0.013798	0.034628	0.017476	0.017152
POTRI.010G001900.V3.0	(209804, 209874)	(209875, 210049)	(210049, 210145)	0.812819	0.999841	0.922797	1.58641	0.01568	6	TRUE	0.011077	0.0069	0.014836	0.008869	0.005967
POTRI.010G003200.V3.0	(307113, 307557)	(307558, 307998)	(307998, 309096)	0.924433	0.999841	-1.20908	3.38397	-0.038709	6	TRUE	0.012588	0.043348	0.011539	0.025681	-0.014142
POTRI.010G003500.V3.0	(324263, 325250)	(325251, 325304)	(325304, 325408)	0.975023	0.999841	-0.961301	2.02105	-0.074449	5	TRUE	0.006082	0.021926	0.015404	0.043124	-0.027721
POTRI.010G003700.V3.0	(335694, 336134)	(336135, 336229)	(336229, 336279)	0.686436	0.999841	1.68583	1.37983	0.079636	6	TRUE	0.029086	0.005526	0.038537	0.007015	0.031522
POTRI.010G003800.V3.0	(337644, 337843)	(337844, 337922)	(337922, 338113)	0.896466	0.999841	-0.04055	3.34273	-0.025192	6	TRUE	0.096853	0.124879	0.080281	0.095641	-0.01536
POTRI.010G003800.V3.0	(337922, 338113)	(338114, 338260)	(338260, 338567)	0.893395	0.999841	0.076749	2.28833	-0.023704	6	TRUE	0.044564	0.048845	0.059637	0.07447	-0.014833
POTRI.010G004100.V3.0	(365087, 365149)	(365150, 365293)	(365293, 365375)	0.971693	0.999841	-0.845805	1.90794	-0.061457	6	TRUE	0.016901	0.051689	0.02026	0.041964	-0.021704
POTRI.010G004100.V3.0	(366188, 366371)	(366372, 366453)	(366453, 366651)	0.908694	0.999841	0.222346	2.55832	-0.031109	6	TRUE	0.066747	0.05655	0.084972	0.096292	-0.01132
POTRI.010G005300.V3.0	(490203, 490548)	(490549, 490654)	(490654, 490749)	0.268967	0.999841	0.338568	2.64004	0.348535	6	TRUE	0.517431	0.236479	0.337065	0.161706	0.175359
POTRI.010G006300.V3.0	(567938, 568605)	(568606, 568681)	(568681, 568742)	0.815154	0.999841	-0.248741	2.63279	-0.164637	6	TRUE	0.142105	0.172905	0.257673	0.321565	-0.063892
POTRI.010G008800.V3.0	(1025113, 1025289)	(1025290, 1025457)	(1025457, 1026282)	0.880695	0.999841	-0.11848	1.64375	-0.017543	6	TRUE	0.062199	0.171882	0.079295	0.087149	-0.007854
POTRI.010G011000.V3.0	(1391739, 1392061)	(1392062, 1392160)	(1392160, 1392325)	0.777762	0.999841	1.14297	1.76891	0.033094	6	TRUE	0.059804	0.025689	0.033695	0.0134	0.020295
POTRI.010G014500.V3.0	(1813775, 1813967)	(1813968, 1814112)	(1814112, 1814266)	0.558401	0.999841	2.06537	2.39082	0.149192	6	TRUE	0.041018	0.011868	0.083426	0.017271	0.066155
POTRI.010G019800.V3.0	(2688616, 2688686)	(2688687, 2688794)	(2688794, 2689674)	0.533812	0.999841	1.84147	1.93034	0.163362	6	TRUE	0.071047	0.014713	0.123428	0.027639	0.095789
POTRI.010G023800.V3.0	(3355399, 3355560)	(3355561, 3355669)	(3355669, 3355789)	0.886135	0.999841	-0.759373	2.55248	-0.020184	6	TRUE	0.021938	0.053692	0.018709	0.053578	-0.034869
POTRI.010G026000.V3.0	(3661918, 3661979)	(3661980, 3661985)	(3661985, 3662282)	0.538543	0.999841	-2.10256	2.83633	-0.31072	6	TRUE	0.062963	0.600184	0.030277	0.138889	-0.108612
POTRI.010G026000.V3.0	(3663604, 3663630)	(3663631, 3663797)	(3663797, 3664581)	0.976085	0.999841	-1.68397	2.00703	-0.063568	6	TRUE	0.018838	0.247818	0.003915	0.026752	-0.022837
POTRI.010G027100.V3.0	(3807134, 3807202)	(3807203, 3807371)	(3807371, 3807531)	0.648302	0.999841	-1.49331	2.75917	-0.249834	6	TRUE	0.049059	0.146522	0.05178	0.164322	-0.112542
POTRI.010G027400.V3.0	(3825693, 3826036)	(3826037, 3826120)	(3826120, 3826198)	0.973899	0.999841	-0.621168	2.72104	-0.050909	2	TRUE	0.012153	0.027053	0.015676	0.046817	-0.031141
POTRI.010G027400.V3.0	(3826351, 3826415)	(3826416, 3826770)	(3826770, 3827322)	0.955339	0.999841	-0.492118	2.75836	-0.053595	6	TRUE	0.013546	0.026723	0.017656	0.037521	-0.019864
POTRI.010G027800.V3.0	(3869932, 3870021)	(3870022, 3870111)	(3870111, 3870272)	0.839712	0.999841	1.17342	1.78802	0.002449	6	TRUE	0.012158	0.005452	0.008966	0.003716	0.00525
POTRI.010G027800.V3.0	(3870111, 3870272)	(3870273, 3870361)	(3870361, 3870525)	0.842074	0.999841	0.660062	2.3561	0.001291	6	TRUE	0.017957	0.013603	0.013256	0.010564	0.002692
POTRI.010G027800.V3.0	(3871680, 3871808)	(3871809, 3871886)	(3871886, 3872121)	0.836936	0.999841	1.29705	1.69986	0.00381	6	TRUE	0.011552	0.004463	0.011775	0.0036	0.008175
POTRI.010G028600.V3.0	(3988778, 3988838)	(3988839, 3988931)	(3988931, 3989068)	0.454832	0.999841	2.64857	1.5029	0.211332	6	TRUE	0.134696	0.000915	0.114324	0.001189	0.113135
POTRI.010G029500.V3.0	(4158508, 4158595)	(4158596, 4159654)	(4159654, 4160364)	0.792339	0.999841	-0.778876	2.80792	-0.175938	6	TRUE	0.189947	0.398477	0.115974	0.358583	-0.242609
POTRI.010G032800.V3.0	(5235824, 5236239)	(5236240, 5236361)	(5236361, 5237019)	0.882964	0.999841	-0.729983	2.55849	-0.018645	6	TRUE	0.026343	0.040546	0.027713	0.0348	-0.007087
POTRI.010G032900.V3.0	(5281159, 5281567)	(5281568, 5281657)	(5281657, 5282750)	0.664912	0.999841	0.551117	5.50256	0.089529	2	TRUE	1.14126	0.824691	1	1	0
POTRI.010G033000.V3.0	(5285666, 5285801)	(5285802, 5286177)	(5286177, 5286431)	0.096294	0.999841	-1.15061	2.86879	-0.712327	6	TRUE	0.228049	0.516911	0.13624	0.400288	-0.264047
POTRI.010G033000.V3.0	(5286865, 5287075)	(5287076, 5287591)	(5287591, 5287628)	0.550878	0.999841	-0.937531	1.84792	-0.303603	6	TRUE	0.049314	0.184865	0.024485	0.140647	-0.116162
POTRI.010G033500.V3.0	(5684870, 5685035)	(5685036, 5685304)	(5685304, 5685512)	0.8988	0.999841	-1.7181	2.64208	-0.079384	2	TRUE	0.007643	0.047074	0.010549	0.052575	-0.042026
POTRI.010G033500.V3.0	(5685304, 5685512)	(5685513, 5685965)	(5685965, 5686612)	0.894299	0.999841	-0.978647	2.30582	-0.024142	6	TRUE	0.010067	0.023506	0.011805	0.020404	-0.008599
POTRI.010G033900.V3.0	(5845784, 5845887)	(5845888, 5845967)	(5845967, 5846280)	0.840883	0.999841	0.504764	1.4759	0.001875	6	TRUE	0.034077	0.027927	0.024195	0.023607	0.000587
POTRI.010G033900.V3.0	(5845967, 5846280)	(5846281, 5846358)	(5846358, 5846491)	0.86682	0.999841	-0.196556	2.25528	-0.139314	6	TRUE	0.050921	0.083557	0.047004	0.096312	-0.049308
POTRI.010G034700.V3.0	(6022766, 6022983)	(6022984, 6024142)	(6024142, 6024734)	0.803917	0.999841	-1.19679	2.49746	-0.170192	6	TRUE	0.022314	0.093615	0.021659	0.07933	-0.05767
POTRI.010G034800.V3.0	(6041883, 6042154)	(6042155, 6042220)	(6042220, 6042322)	0.402335	0.999841	1.53176	1.46827	0.245847	6	TRUE	0.687493	0.221353	0.137109	0.0254	0.111709
POTRI.010G035900.V3.0	(6224680, 6224994)	(6224995, 6225075)	(6225075, 6225200)	0.74097	0.999841	-0.790031	2.27731	-0.201724	6	TRUE	0.030423	0.130438	0.028626	0.118946	-0.090319
POTRI.010G036200.V3.0	(6241308, 6242524)	(6242525, 6242621)	(6242621, 6242841)	0.842935	0.999841	-0.001538	4.5737	0.00087	6	TRUE	0.534187	0.570766	0.913126	0.793892	0.119233
POTRI.010G037400.V3.0	(6392791, 6392855)	(6392856, 6392921)	(6392921, 6392990)	0.552463	0.999841	3.38726	1.8943	0.152585	6	TRUE	66666.7	0.018229	0.066667	0.018229	0.048438
POTRI.010G038700.V3.0	(6565275, 6565413)	(6565414, 6565498)	(6565498, 6565598)	0.965313	0.999841	0.117023	2.4019	-0.091719	6	TRUE	0.053889	0.080371	0.036715	0.070699	-0.033983
POTRI.010G040100.V3.0	(6772977, 6773127)	(6773128, 6773260)	(6773260, 6773826)	0.925506	0.999841	-0.206763	2.86079	-0.039227	6	TRUE	0.600508	0.566156	0.067409	0.082598	-0.015189
POTRI.010G040700.V3.0	(6935308, 6935825)	(6935826, 6935957)	(6935957, 6936239)	0.228235	0.999841	0.864255	4.91043	0.322187	2	TRUE	0.770173	0.434927	1	0.999999	1e-06
POTRI.010G041100.V3.0	(7117535, 7117583)	(7117584, 7117670)	(7117670, 7117768)	0.888328	0.999841	-1.84185	3.49601	-0.021248	6	TRUE	0.010577	0.05311	0.006921	0.030092	-0.023171
POTRI.010G041100.V3.0	(7117670, 7117768)	(7117769, 7117950)	(7117950, 7118170)	0.903828	0.999841	-2.6329	3.28559	-0.028755	6	TRUE	0.005518	0.06105	0.003413	0.034372	-0.030959
POTRI.010G041100.V3.0	(7118366, 7118512)	(7118513, 7118574)	(7118574, 7118616)	0.850316	0.999841	-1.10965	1.58323	-0.002742	6	TRUE	0.000757	0.006956	0.000382	0.003411	-0.003028
POTRI.010G041100.V3.0	(7118574, 7118616)	(7118617, 7118897)	(7118897, 7118997)	0.838376	0.999841	0.176872	3.46663	0.003104	6	TRUE	0.025481	0.023073	0.015606	0.012132	0.003475
POTRI.010G042000.V3.0	(7222117, 7222542)	(7222543, 7222686)	(7222686, 7222820)	0.93109	0.999841	-2.37261	4.01534	-0.067113	2	TRUE	0.00232	0.015433	0.003304	0.02985	-0.026546
POTRI.010G042000.V3.0	(7222686, 7222820)	(7222821, 7223098)	(7223098, 7223418)	0.855014	0.999841	-1.74927	4.4236	-0.096129	2	TRUE	0.004532	0.016508	0.007172	0.044174	-0.037002
POTRI.010G042000.V3.0	(7223098, 7223418)	(7223419, 7223983)	(7223983, 7224460)	0.918637	0.999841	-1.41703	3.95679	-0.035912	6	TRUE	0.003365	0.010446	0.005212	0.017225	-0.012014
POTRI.010G042200.V3.0	(7264575, 7264746)	(7264747, 7264901)	(7264901, 7264986)	0.900535	0.999841	-0.19324	3.26242	-0.027162	6	TRUE	0.260737	0.343947	0.162723	0.177889	-0.015166
POTRI.010G042200.V3.0	(7264901, 7264986)	(7264987, 7265874)	(7265874, 7265942)	0.293085	0.999841	-0.226169	3.50691	-0.477927	6	TRUE	0.309286	0.423588	0.297665	0.573473	-0.275808
POTRI.010G042600.V3.0	(7337183, 7337319)	(7337320, 7337362)	(7337362, 7337409)	0.838143	0.999841	-0.825196	1.24489	-0.153328	6	TRUE	0.001558	0.105645	0.00132	0.084752	-0.083432
POTRI.010G042600.V3.0	(7337362, 7337409)	(7337410, 7337945)	(7337945, 7338603)	0.732433	0.999841	-1.01601	2.04603	-0.206062	6	TRUE	0.061419	0.233024	0.087463	0.197553	-0.110089
POTRI.010G045100.V3.0	(7603128, 7603230)	(7603231, 7603347)	(7603347, 7603434)	0.845926	0.999841	0.239386	3.13871	-0.000594	6	TRUE	0.003046	0.00272	0.003154	0.003384	-0.00023
POTRI.010G045100.V3.0	(7604935, 7605000)	(7605001, 7605118)	(7605118, 7605182)	0.872695	0.999841	-1.38824	2.94228	-0.013654	6	TRUE	0.001091	0.004363	0.000841	0.005737	-0.004896
POTRI.010G045600.V3.0	(7644839, 7645015)	(7645016, 7645177)	(7645177, 7645321)	0.258479	0.999841	0.419889	5.65397	0.2996	2	TRUE	0.598686	0.41243	0.999999	0.923449	0.076549
POTRI.010G047500.V3.0	(7876800, 7876827)	(7876828, 7876927)	(7876927, 7877232)	0.453292	0.999841	-1.45604	2.40945	-0.36242	6	TRUE	0.021734	0.143744	0.035505	0.164879	-0.129373
POTRI.010G048200.V3.0	(7918891, 7918962)	(7918963, 7919026)	(7919026, 7919313)	0.874122	0.999841	-0.335227	7.05886	-0.088804	2	TRUE	1.10188	1.56004	1	1	0
POTRI.010G048300.V3.0	(7926457, 7926510)	(7926511, 7926589)	(7926589, 7926664)	0.752546	0.999841	-0.527061	4.66871	-0.13609	2	TRUE	0.187466	0.29327	0.13052	0.238789	-0.108269
POTRI.010G049100.V3.0	(7982253, 7982383)	(7982384, 7982499)	(7982499, 7982596)	0.251311	0.999841	0.759098	4.66988	0.304778	2	TRUE	1.48617	0.704265	0.999999	0.977704	0.022295
POTRI.010G052300.V3.0	(8274683, 8275167)	(8275168, 8275270)	(8275270, 8275314)	0.5247	0.999841	-1.34321	3.3305	-0.232808	2	TRUE	0.041552	0.131858	0.048619	0.157608	-0.108989
POTRI.010G052300.V3.0	(8275270, 8275314)	(8275315, 8276508)	(8276508, 8276865)	0.662861	0.999841	-1.73054	2.60784	-0.242111	6	TRUE	0.014821	0.08746	0.017708	0.104266	-0.086558
POTRI.010G053500.V3.0	(8373517, 8373819)	(8373820, 8373933)	(8373933, 8374099)	0.788637	0.999841	-0.031232	2.72555	-0.177779	6	TRUE	0.035972	0.062091	0.057173	0.122357	-0.065184
POTRI.010G054300.V3.0	(8456764, 8457720)	(8457721, 8457823)	(8457823, 8457929)	0.91009	0.999841	-0.194133	5.45578	-0.075088	2	TRUE	0.609682	0.704292	0.999999	0.999999	0
POTRI.010G055300.V3.0	(8525610, 8526030)	(8526031, 8526201)	(8526201, 8526289)	0.844967	0.999841	-0.784316	2.27767	-0.000125	6	TRUE	0.060521	0.134245	0.035336	0.05629	-0.020954
POTRI.010G058100.V3.0	(8743560, 8743860)	(8743861, 8743888)	(8743888, 8744067)	0.87416	0.999841	-0.467049	4.64914	-0.014367	6	TRUE	0.135924	0.188614	0.10216	0.112803	-0.010643
POTRI.010G058300.V3.0	(8765088, 8765280)	(8765281, 8765362)	(8765362, 8765445)	0.343471	0.999841	0.028272	4.32372	0.287947	6	TRUE	0.72803	0.861266	0.999999	0.893229	0.10677
POTRI.010G060800.V3.0	(8949798, 8950362)	(8950363, 8950888)	(8950888, 8950944)	0.70913	0.999841	-2.1349	2.39881	-0.217992	6	TRUE	0.020376	0.250975	0.013282	0.146326	-0.133044
POTRI.010G060900.V3.0	(8955075, 8955186)	(8955187, 8955262)	(8955262, 8955656)	0.860719	0.999841	-0.461906	2.66406	-0.007822	6	TRUE	0.341611	0.50485	0.215725	0.265916	-0.05019
POTRI.010G062300.V3.0	(9033529, 9034038)	(9034039, 9034127)	(9034127, 9034238)	0.959589	0.999841	-1.90027	1.75903	-0.055639	6	TRUE	0	0.021088	0	0.019338	-0.019338
POTRI.010G062300.V3.0	(9036930, 9036965)	(9036966, 9037049)	(9037049, 9037110)	0.742904	0.999841	-1.2771	3.25561	-0.139926	2	TRUE	0.022062	0.058777	0.026118	0.090819	-0.064701
POTRI.010G062300.V3.0	(9037599, 9037626)	(9037627, 9037856)	(9037856, 9037940)	0.471849	0.999841	-2.99699	3.52435	-0.257937	2	TRUE	0.011863	0.143429	0.011831	0.112808	-0.100976
POTRI.010G062300.V3.0	(9038072, 9038141)	(9038142, 9038233)	(9038233, 9038290)	0.593505	0.999841	-2.15394	3.37017	-0.201952	2	TRUE	0.015952	0.098739	0.014906	0.101531	-0.086626
POTRI.010G064900.V3.0	(9243635, 9244196)	(9244197, 9244286)	(9244286, 9244413)	0.196212	0.999841	-2.3532	2.81358	-0.570291	6	TRUE	0.01064	0.156521	0.015468	0.223601	-0.208133
POTRI.010G065100.V3.0	(9274942, 9275197)	(9275198, 9275305)	(9275305, 9275442)	0.692645	0.999841	0.675678	3.67514	0.076406	6	TRUE	0.022476	0.014267	0.037868	0.012105	0.025763
POTRI.010G066600.V3.0	(9380006, 9380131)	(9380132, 9380216)	(9380216, 9380310)	0.373987	0.999841	-1.5159	2.90458	-0.415718	6	TRUE	0.028137	0.142517	0.042456	0.20978	-0.167324
POTRI.010G067100.V3.0	(9401985, 9402478)	(9402479, 9402754)	(9402754, 9402805)	0.744363	0.999841	0.947485	2.91285	-0.200004	6	TRUE	0.100851	0.066088	0.475666	0.579075	-0.103408
POTRI.010G067100.V3.0	(9402754, 9402805)	(9402806, 9402845)	(9402845, 9403143)	0.533265	0.999841	-0.012597	3.30355	-0.31379	6	TRUE	0.2019	0.138553	0.295738	0.442448	-0.14671
POTRI.010G068300.V3.0	(9532028, 9532125)	(9532126, 9532217)	(9532217, 9532282)	0.831412	0.999841	0.469662	2.42519	0.006522	6	TRUE	0.016515	0.017348	0.019413	0.017194	0.002218
POTRI.010G068300.V3.0	(9533583, 9533836)	(9533837, 9533940)	(9533940, 9534448)	0.24607	0.999841	0.702179	6.57737	0.30863	2	TRUE	0.564051	0.352423	1	1	0
POTRI.010G068400.V3.0	(9548734, 9549541)	(9549542, 9549646)	(9549646, 9552624)	0.092303	0.999841	1.56129	4.99995	0.466421	2	TRUE	1.40569	0.410799	0.999999	0.999999	0
POTRI.010G068500.V3.0	(9550690, 9551069)	(9551070, 9551180)	(9551180, 9552465)	0.847913	0.999841	-0.794125	4.53484	-0.001567	6	TRUE	0.03364	0.073226	0.007708	0.011856	-0.004149
POTRI.010G069600.V3.0	(9658403, 9658534)	(9658535, 9659037)	(9659037, 9659172)	0.798342	0.999841	-2.38277	2.09307	-0.172956	6	TRUE	0.000686	0.055348	0.00096	0.0738	-0.07284
POTRI.010G069900.V3.0	(9673929, 9674058)	(9674059, 9674146)	(9674146, 9674475)	0.857946	0.999841	-0.799841	1.9353	-0.006469	6	TRUE	0.006397	0.019917	0.004003	0.007468	-0.003465
POTRI.010G072200.V3.0	(9905022, 9905255)	(9905256, 9905279)	(9905279, 9905295)	0.792946	0.999841	0.074589	10.743	0.025526	6	TRUE	1.94657	1.85068	1	1	0
POTRI.010G072200.V3.0	(9905279, 9905295)	(9905296, 9905305)	(9905305, 9905343)	0.78539	0.999841	0.086622	10.3226	0.029288	6	TRUE	1.46526	1.37849	1	1	0
POTRI.010G072200.V3.0	(9905305, 9905343)	(9905344, 9905375)	(9905375, 9905982)	0.741694	0.999841	0.153338	9.20256	0.05164	5	TRUE	0.684207	0.619474	1	1	0
POTRI.010G072900.V3.0	(9958995, 9959336)	(9959337, 9959558)	(9959558, 9959644)	0.987616	0.999841	-1.13775	1.89799	-0.069107	6	TRUE	0.034583	0.179557	0.025749	0.161478	-0.135728
POTRI.010G073100.V3.0	(9974392, 9974999)	(9975000, 9975193)	(9975193, 9975604)	0.391573	0.999841	0.908265	3.53597	0.253246	6	TRUE	0.138892	0.078386	0.173121	0.092556	0.080566
POTRI.010G074700.V3.0	(10126561, 10127161)	(10127162, 10127596)	(10127596, 10127943)	0.804261	0.999841	-1.56212	1.86368	-0.170022	6	TRUE	0.0099	0.1044	0.007954	0.074848	-0.066894
POTRI.010G074800.V3.0	(10132759, 10133419)	(10133420, 10133543)	(10133543, 10133893)	0.932086	0.999841	-0.479844	1.66278	-0.042399	6	TRUE	53278.7	250000	0.004204	0.018125	-0.013921
POTRI.010G074800.V3.0	(10133543, 10133893)	(10133894, 10133974)	(10133974, 10134156)	0.974842	0.999841	-0.57703	1.81652	-0.087139	6	TRUE	64978.9	291561	0.006424	0.03496	-0.028536
POTRI.010G074800.V3.0	(10133974, 10134156)	(10134157, 10134370)	(10134370, 10134717)	0.802869	0.999841	-1.44921	2.51874	-0.170711	6	TRUE	95125.8	768553	0.010341	0.065138	-0.054797
POTRI.010G074800.V3.0	(10134370, 10134717)	(10134718, 10134785)	(10134785, 10134978)	0.411169	0.999841	-3.20739	2.41259	-0.389971	6	TRUE	0	1.39141e+06	0	0.116823	-0.116823
POTRI.010G075900.V3.0	(10208234, 10208376)	(10208377, 10208458)	(10208458, 10208717)	0.663554	0.999841	1.65043	1.24408	0.091635	6	TRUE	0.02586	0.002613	0.035252	0.003095	0.032157
POTRI.010G076100.V3.0	(10216394, 10216456)	(10216457, 10216678)	(10216678, 10217039)	0.831123	0.999841	-0.002536	2.17235	0.006664	6	TRUE	0.041021	0.04402	0.020763	0.018384	0.002379
POTRI.010G076500.V3.0	(10246331, 10246412)	(10246413, 10246520)	(10246520, 10247142)	0.896275	0.999841	-0.307986	1.5102	-0.0251	6	TRUE	0.020767	0.053157	0.033184	0.045937	-0.012752
POTRI.010G077900.V3.0	(10311820, 10311939)	(10311940, 10312069)	(10312069, 10312098)	0.671888	0.999841	0.024287	3.81961	0.087246	6	TRUE	1.24191	1.17218	0.948957	0.906249	0.042707
POTRI.010G078300.V3.0	(10326847, 10327001)	(10327002, 10327089)	(10327089, 10327302)	0.877157	0.999841	-0.353225	3.2009	-0.015824	6	TRUE	0.046853	0.062441	0.021721	0.029424	-0.007703
POTRI.010G078300.V3.0	(10327772, 10328001)	(10328002, 10328009)	(10328009, 10328085)	0.940568	0.999841	-0.159018	9.21073	-0.046486	6	TRUE	3.98313	4.50976	1	1	0
POTRI.010G078800.V3.0	(10390865, 10391331)	(10391332, 10391476)	(10391476, 10391578)	0.936717	0.999841	-2.18178	3.97865	-0.044631	6	TRUE	0.004182	0.023331	0.004701	0.01889	-0.014189
POTRI.010G078800.V3.0	(10391476, 10391578)	(10391579, 10391659)	(10391659, 10391721)	0.85687	0.999841	-0.892887	2.78643	-0.005943	6	TRUE	0.002464	0.005518	0.002984	0.004985	-0.002001
POTRI.010G084100.V3.0	(10992679, 10993007)	(10993008, 10993151)	(10993151, 10993216)	0.548768	0.999841	1.74106	1.31815	0.154706	6	TRUE	0.052559	0.005881	0.064252	0.007061	0.057191
POTRI.010G088000.V3.0	(11203723, 11203876)	(11203877, 11204667)	(11204667, 11204843)	0.957688	0.999841	-1.8888	2.31075	-0.054725	6	TRUE	0.003519	0.033895	0.003089	0.021795	-0.018706
POTRI.010G088000.V3.0	(11205157, 11205225)	(11205226, 11205309)	(11205309, 11205474)	0.974066	0.999841	-2.02542	1.90583	-0.074868	5	TRUE	0.000437	0.025452	0.000439	0.030462	-0.030023
POTRI.010G089400.V3.0	(11303533, 11303716)	(11303717, 11303788)	(11303788, 11303821)	0.419695	0.999841	0.517027	10.9654	0.202216	2	TRUE	0.519579	0.375251	1	1	0
POTRI.010G092200.V3.0	(11541696, 11541764)	(11541765, 11541951)	(11541951, 11542109)	0.932674	0.999841	-0.400928	2.50595	-0.042683	6	TRUE	0.0452	0.06971	0.055829	0.07268	-0.016851
POTRI.010G092900.V3.0	(11583848, 11583973)	(11583974, 11584146)	(11584146, 11584672)	0.91127	0.999841	-1.35991	2.30429	-0.032354	6	TRUE	0.005599	0.029822	0.003037	0.014706	-0.011668
POTRI.010G092900.V3.0	(11585546, 11585795)	(11585796, 11585894)	(11585894, 11587138)	0.904449	0.999841	-1.9627	2.22318	-0.029056	6	TRUE	0.002655	0.03557	0.001011	0.011549	-0.010538
POTRI.010G094400.V3.0	(11704046, 11705335)	(11705336, 11705605)	(11705605, 11705859)	0.845301	0.999841	-0.053816	2.13477	-0.000288	6	TRUE	0.162187	0.216679	0.079545	0.081132	-0.001587
POTRI.010G094400.V3.0	(11706184, 11706333)	(11706334, 11707075)	(11707075, 11707335)	0.934737	0.999841	-1.14518	2.20831	-0.043677	6	TRUE	0.103149	0.380852	0.059587	0.300928	-0.241341
POTRI.010G094400.V3.0	(11708786, 11709034)	(11709035, 11709135)	(11709135, 11709363)	0.864813	0.999841	-0.691502	1.43706	-0.009817	6	TRUE	0.037135	0.142571	0.035224	0.090702	-0.055478
POTRI.010G094400.V3.0	(11709529, 11709683)	(11709684, 11710066)	(11710066, 11710523)	0.902429	0.999841	-0.942694	1.28659	-0.028079	6	TRUE	0.000458	0.146048	0.000537	0.159556	-0.159019
POTRI.010G094700.V3.0	(11725374, 11725630)	(11725631, 11725764)	(11725764, 11727345)	0.467228	0.999841	-1.31211	5.10456	-0.260204	2	TRUE	0.198549	0.68618	0.381628	0.828168	-0.44654
POTRI.010G098800.V3.0	(12039844, 12040330)	(12040331, 12040427)	(12040427, 12040504)	0.841619	0.999841	-1.16819	2.23408	0.001514	6	TRUE	0.018416	0.057465	0.017144	0.016385	0.000759
POTRI.010G099100.V3.0	(12086091, 12086250)	(12086251, 12086413)	(12086413, 12086630)	0.219489	0.999841	1.48261	3.63591	0.395453	6	TRUE	0.084238	0.029245	0.207577	0.067865	0.139712
POTRI.010G100200.V3.0	(12181548, 12181765)	(12181766, 12181845)	(12181845, 12181950)	0.957122	0.999841	-1.31386	2.82318	-0.054452	6	TRUE	0.013925	0.044176	0.012655	0.032412	-0.019757
POTRI.010G100400.V3.0	(12188058, 12189266)	(12189267, 12189381)	(12189381, 12189943)	0.874466	0.999841	-0.501817	2.96698	-0.014516	6	TRUE	0.028436	0.045046	0.015526	0.023063	-0.007537
POTRI.010G100900.V3.0	(12220506, 12220937)	(12220938, 12221257)	(12221257, 12221555)	0.096783	0.999841	1.16379	3.62423	0.459571	2	TRUE	2.24579	0.904739	0.585341	0.391972	0.193369
POTRI.010G101200.V3.0	(12258443, 12258842)	(12258843, 12258968)	(12258968, 12259550)	0.480964	0.999841	-0.959076	1.52864	-0.345106	6	TRUE	0.015152	0.140313	0.027778	0.155007	-0.127229
POTRI.010G104300.V3.0	(12485589, 12485889)	(12485890, 12486073)	(12486073, 12487105)	0.336716	0.999841	-0.680174	1.90851	-0.443171	6	TRUE	0.333332	0.906529	0.067836	0.312774	-0.244938
POTRI.010G106800.V3.0	(12667294, 12667935)	(12667936, 12668063)	(12668063, 12668614)	0.749013	0.999841	-0.335292	7.56943	-0.137494	2	TRUE	1.42726	2.02851	1	1	0
POTRI.010G108200.V3.0	(12780909, 12781327)	(12781328, 12781430)	(12781430, 12781870)	0.729575	0.999841	-1.69499	4.13183	-0.145257	2	TRUE	0.019801	0.086596	0.02465	0.078192	-0.053542
POTRI.010G108600.V3.0	(12803087, 12803277)	(12803278, 12803872)	(12803872, 12804751)	0.91195	0.999841	-0.670411	3.58668	-0.032682	6	TRUE	0.161425	0.274206	0.065489	0.08669	-0.021202
POTRI.010G108800.V3.0	(12815383, 12815790)	(12815791, 12815902)	(12815902, 12816114)	0.916242	0.999841	-1.61395	2.34681	-0.034755	6	TRUE	0.003086	0.021072	0.003426	0.020609	-0.017184
POTRI.010G109000.V3.0	(12830577, 12830643)	(12830644, 12830737)	(12830737, 12830794)	0.843604	0.999841	0.147476	5.87854	0.000542	6	TRUE	2.01849	2.25665	1	0.999999	0
POTRI.010G110000.V3.0	(12913708, 12914869)	(12914870, 12914990)	(12914990, 12915386)	0.990026	0.999841	-1.92865	2.12605	-0.044814	2	TRUE	0.006842	0.094403	0.003862	0.059242	-0.05538
POTRI.010G110000.V3.0	(12914990, 12915386)	(12915387, 12915525)	(12915525, 12915646)	0.893006	0.999841	-0.523264	1.97922	-0.023516	6	TRUE	0.019007	0.044739	0.010596	0.028384	-0.017788
POTRI.010G110000.V3.0	(12915961, 12916128)	(12916129, 12916210)	(12916210, 12917203)	0.882957	0.999841	-1.77236	1.7761	-0.018641	6	TRUE	0.001068	0.065341	0.000222	0.014227	-0.014005
POTRI.010G110100.V3.0	(12924486, 12924728)	(12924729, 12924759)	(12924759, 12925008)	0.787451	0.999841	0.085995	6.57114	0.033824	4	TRUE	0.248201	0.345783	1	1	0
POTRI.010G110100.V3.0	(12924759, 12925008)	(12925009, 12925215)	(12925215, 12925906)	0.940853	0.999841	-1.1184	2.26056	-0.103486	6	TRUE	0.004658	0.022445	0.008762	0.04525	-0.036488
POTRI.010G110100.V3.0	(12925215, 12925906)	(12925907, 12926221)	(12926221, 12926354)	0.705122	0.999841	-0.518766	3.87274	-0.155122	2	TRUE	0.030831	0.061672	0.059298	0.128211	-0.068913
POTRI.010G110400.V3.0	(12935433, 12935525)	(12935526, 12935629)	(12935629, 12935736)	0.889922	0.999841	-0.926957	2.39732	-0.022021	6	TRUE	0.002085	0.007698	0.002738	0.010727	-0.007989
POTRI.010G110500.V3.0	(12938292, 12938429)	(12938430, 12938550)	(12938550, 12938576)	0.862948	0.999841	-0.570295	1.31056	-0.008908	6	TRUE	0.010112	0.041979	0.011599	0.053316	-0.041717
POTRI.010G111700.V3.0	(13041592, 13041668)	(13041669, 13041765)	(13041765, 13042213)	0.909432	0.999841	-1.56172	2.07052	-0.031465	6	TRUE	0.003597	0.031593	0.002591	0.0143	-0.011708
POTRI.010G113000.V3.0	(13158026, 13158069)	(13158070, 13158148)	(13158148, 13158234)	0.610384	0.999841	-1.00817	1.60635	-0.270297	6	TRUE	0.013313	0.139971	0.017649	0.166484	-0.148835
POTRI.010G113300.V3.0	(13170535, 13170986)	(13170987, 13171023)	(13171023, 13171693)	0.513584	0.999841	1.20079	8.44566	0.155887	2	TRUE	2.3219	0.986135	1	1	0
POTRI.010G114400.V3.0	(13279469, 13279571)	(13279572, 13279693)	(13279693, 13279826)	0.646601	0.999841	0.700514	2.04237	0.100631	6	TRUE	0.070031	0.054202	0.0903	0.044903	0.045397
POTRI.010G114600.V3.0	(13291222, 13291297)	(13291298, 13291404)	(13291404, 13291583)	0.932005	0.999841	-0.97969	2.06487	-0.04236	6	TRUE	0.004188	0.01294	0.006002	0.02197	-0.015968
POTRI.010G115700.V3.0	(13368326, 13368604)	(13368605, 13368749)	(13368749, 13369192)	0.799149	0.999841	-0.002663	2.74032	0.022446	6	TRUE	0.117825	0.122145	0.102216	0.094014	0.008202
POTRI.010G115700.V3.0	(13371589, 13371662)	(13371663, 13371757)	(13371757, 13371825)	0.782549	0.999841	-1.27217	1.51845	-0.180813	6	TRUE	0.002103	0.060492	0.002458	0.068931	-0.066472
POTRI.010G115800.V3.0	(13381127, 13381176)	(13381177, 13381511)	(13381511, 13381685)	0.424641	0.999841	-2.0967	2.48333	-0.380988	6	TRUE	0.006502	0.071001	0.00777	0.147883	-0.140113
POTRI.010G115800.V3.0	(13381511, 13381685)	(13381686, 13381735)	(13381735, 13382083)	0.250615	0.999841	-2.38298	2.88393	-0.51528	6	TRUE	0.009886	0.101631	0.012462	0.197639	-0.185177
POTRI.010G115800.V3.0	(13381735, 13382083)	(13382084, 13382295)	(13382295, 13382382)	0.601748	0.999841	-2.26558	3.10175	-0.198373	2	TRUE	0.014162	0.125097	0.015472	0.111206	-0.095734
POTRI.010G115800.V3.0	(13382491, 13382553)	(13382554, 13382623)	(13382623, 13382702)	0.640938	0.999841	-1.32831	2.98503	-0.253768	6	TRUE	0.023873	0.074917	0.037319	0.129639	-0.092319
POTRI.010G118900.V3.0	(13614830, 13614909)	(13614910, 13615014)	(13615014, 13615083)	0.515055	0.999841	0.493196	2.38669	0.174394	6	TRUE	0.099283	0.080543	0.174219	0.107048	0.067171
POTRI.010G121200.V3.0	(13793338, 13793683)	(13793684, 13793967)	(13793967, 13794268)	0.823053	0.999841	0.100561	5.14229	0.018871	4	TRUE	1.41222	1.56811	0.999996	1	-3e-06
POTRI.010G122000.V3.0	(13835309, 13836213)	(13836214, 13836322)	(13836322, 13836440)	0.855309	0.999841	-0.319454	2.36578	-0.005181	6	TRUE	0.123588	0.186743	0.327794	0.328397	-0.000603
POTRI.010G122200.V3.0	(13876809, 13876971)	(13876972, 13877078)	(13877078, 13877379)	0.860604	0.999841	-0.139025	3.79041	-0.007765	6	TRUE	0.972288	0.795918	0.999998	0.999999	-1e-06
POTRI.010G122700.V3.0	(13923960, 13924949)	(13924950, 13925039)	(13925039, 13925116)	0.790651	0.999841	-0.726332	1.25179	-0.176777	6	TRUE	0.004799	0.104513	0.006772	0.079519	-0.072747
POTRI.010G123400.V3.0	(13979840, 13980047)	(13980048, 13980120)	(13980120, 13980433)	0.373248	0.999841	-0.85036	7.92927	-0.309465	2	TRUE	1.45176	2.43689	1	1	0
POTRI.010G124400.V3.0	(14073035, 14073098)	(14073099, 14073319)	(14073319, 14074118)	0.737014	0.999841	-0.277113	4.05126	-0.142278	2	TRUE	0.088634	0.132687	0.142321	0.203464	-0.061143
POTRI.010G125400.V3.0	(14149794, 14149956)	(14149957, 14150388)	(14150388, 14150595)	0.871362	0.999841	-1.08062	2.3657	-0.013006	6	TRUE	0.006663	0.018881	0.004941	0.011837	-0.006896
POTRI.010G125700.V3.0	(14161413, 14161674)	(14161675, 14161855)	(14161855, 14162201)	0.302943	0.999841	0.311813	3.06225	-0.46979	6	TRUE	31285.7	199629	0.361731	0.617504	-0.255773
POTRI.010G126300.V3.0	(14236599, 14237395)	(14237396, 14237496)	(14237496, 14240760)	0.971244	0.999841	-1.34071	3.77794	-0.051912	2	TRUE	0.015453	0.046758	0.016063	0.039689	-0.023626
POTRI.010G127200.V3.0	(14293609, 14293744)	(14293745, 14294073)	(14294073, 14294779)	0.980071	0.999841	-1.72105	1.87125	-0.061935	4	TRUE	0.004467	0.075183	0.005063	0.038587	-0.033524
POTRI.010G128600.V3.0	(14385074, 14385283)	(14385284, 14385389)	(14385389, 14386283)	0.622069	0.999841	-1.21389	1.74543	-0.263934	6	TRUE	0.017308	0.167304	0.017308	0.123768	-0.106461
POTRI.010G129800.V3.0	(14500526, 14500729)	(14500730, 14500855)	(14500855, 14501356)	0.82155	0.999841	0.918262	3.15152	0.011373	6	TRUE	0.015469	0.006682	0.020409	0.016275	0.004133
POTRI.010G132000.V3.0	(14680739, 14680956)	(14680957, 14681163)	(14681163, 14681451)	0.852728	0.999841	-0.510638	4.33038	-0.003921	6	TRUE	0.006595	0.009535	0.006436	0.009718	-0.003282
POTRI.010G132100.V3.0	(14687322, 14687550)	(14687551, 14687632)	(14687632, 14688266)	0.847758	0.999841	0.103749	3.14361	-0.001491	6	TRUE	0.018183	0.021293	0.014616	0.016164	-0.001548
POTRI.010G132400.V3.0	(14721148, 14721355)	(14721356, 14721480)	(14721480, 14721603)	0.870997	0.999841	0.052358	3.56611	-0.012829	6	TRUE	0.045416	0.051142	0.047655	0.052175	-0.00452
POTRI.010G133800.V3.0	(14821886, 14822085)	(14822086, 14822228)	(14822228, 14822270)	0.940246	0.999841	-1.26366	1.79035	-0.046331	6	TRUE	0.010614	0.117205	0.002912	0.022108	-0.019197
POTRI.010G133800.V3.0	(14823807, 14823869)	(14823870, 14824785)	(14824785, 14824869)	0.970819	0.999841	-0.808471	3.00825	-0.052073	2	TRUE	0.096752	0.257921	0.023767	0.054537	-0.03077
POTRI.010G133800.V3.0	(14824973, 14825013)	(14825014, 14825096)	(14825096, 14825159)	0.901185	0.999841	-1.24285	1.67325	-0.027477	6	TRUE	0.006367	0.068708	0.001776	0.013179	-0.011403
POTRI.010G133800.V3.0	(14827190, 14827290)	(14827291, 14827364)	(14827364, 14827386)	0.871568	0.999841	-0.957048	1.59009	-0.013106	6	TRUE	0.009259	0.060624	0.003472	0.008908	-0.005436
POTRI.010G133800.V3.0	(14828026, 14828035)	(14828036, 14828158)	(14828158, 14828308)	0.835938	0.999841	-0.286435	2.06887	0.0043	6	TRUE	0.050148	0.0734	0.01081	0.00899	0.00182
POTRI.010G134700.V3.0	(14888704, 14888859)	(14888860, 14888986)	(14888986, 14889215)	0.493208	0.999841	-0.784527	1.61324	-0.337619	6	TRUE	0.023624	0.103817	0.026274	0.156848	-0.130574
POTRI.010G137600.V3.0	(15061893, 15062142)	(15062143, 15062281)	(15062281, 15062408)	0.222731	0.999841	2.04488	1.67223	0.392162	6	TRUE	0.09472	0.013619	0.242961	0.052717	0.190244
POTRI.010G138300.V3.0	(15100309, 15100450)	(15100451, 15100529)	(15100529, 15100678)	0.851911	0.999841	-0.206716	2.17041	-0.003521	6	TRUE	0.09843	0.240115	0.068383	0.069882	-0.001499
POTRI.010G141300.V3.0	(15289176, 15289435)	(15289436, 15289540)	(15289540, 15289596)	0.937288	0.999841	0.322048	4.16371	-0.064764	2	TRUE	0.960629	0.858726	0.073173	0.113218	-0.040044
POTRI.010G141300.V3.0	(15289540, 15289596)	(15289597, 15289991)	(15289991, 15290053)	0.973467	0.999841	-1.07383	2.73817	-0.051072	2	TRUE	0.146185	0.524083	0.008443	0.039105	-0.030663
POTRI.010G141300.V3.0	(15289991, 15290053)	(15290054, 15290856)	(15290856, 15290903)	0.955996	0.999841	-1.79407	2.27198	-0.057679	2	TRUE	0.043084	0.503188	0.002674	0.039016	-0.036343
POTRI.010G141300.V3.0	(15292855, 15292920)	(15292921, 15293021)	(15293021, 15293597)	0.868557	0.999841	-0.055298	2.80661	-0.011641	6	TRUE	0.253682	0.371338	0.019486	0.023956	-0.00447
POTRI.010G141600.V3.0	(15313783, 15314629)	(15314630, 15315077)	(15315077, 15315236)	0.9234	0.999841	-1.21036	3.2751	-0.038211	6	TRUE	0.012048	0.034601	0.011464	0.0306	-0.019136
POTRI.010G141900.V3.0	(15336514, 15337183)	(15337184, 15338401)	(15338401, 15338532)	0.807214	0.999841	-1.62161	2.25793	-0.16856	6	TRUE	0.009831	0.071465	0.012802	0.091735	-0.078933
POTRI.010G142000.V3.0	(15340759, 15340925)	(15340926, 15341025)	(15341025, 15341134)	0.844644	0.999841	1.09031	4.42533	3.3e-05	6	TRUE	0.049571	0.024604	0.0289	0.012146	0.016753
POTRI.010G142600.V3.0	(15389260, 15389862)	(15389863, 15389941)	(15389941, 15390160)	0.847454	0.999841	-0.252692	4.94806	-0.001342	6	TRUE	0.054769	0.076201	0.016546	0.017339	-0.000793
POTRI.010G142600.V3.0	(15389941, 15390160)	(15390161, 15390249)	(15390249, 15390592)	0.862851	0.999841	-0.704324	4.38661	-0.008861	6	TRUE	0.028902	0.060044	0.007529	0.01403	-0.006501
POTRI.010G143900.V3.0	(15470925, 15471240)	(15471241, 15471308)	(15471308, 15471439)	0.87162	0.999841	-0.272662	2.57298	-0.013131	6	TRUE	0.00754	0.01095	0.009804	0.014457	-0.004652
POTRI.010G143900.V3.0	(15471541, 15471625)	(15471626, 15471891)	(15471891, 15472339)	0.889873	0.999841	-0.073855	2.34775	-0.021997	6	TRUE	0.007282	0.007973	0.011033	0.018817	-0.007784
POTRI.010G145000.V3.0	(15535403, 15536431)	(15536432, 15536462)	(15536462, 15536605)	0.905618	0.999841	-0.731686	1.34023	-0.029621	6	TRUE	0.001576	0.012702	0.002247	0.013259	-0.011012
POTRI.010G145000.V3.0	(15536462, 15536605)	(15536606, 15536699)	(15536699, 15537384)	0.956641	0.999841	-0.911713	2.00389	-0.095888	6	TRUE	0.010706	0.031201	0.012718	0.050717	-0.037999
POTRI.010G147400.V3.0	(15668475, 15669001)	(15669002, 15669135)	(15669135, 15670244)	0.793244	0.999841	0.470516	3.61291	0.025378	6	TRUE	0.07507	0.082788	0.072136	0.05489	0.017246
POTRI.010G147900.V3.0	(15710618, 15714132)	(15714133, 15714355)	(15714355, 15714433)	0.324266	0.999841	1.06343	3.82839	0.256111	2	TRUE	0.244635	0.1303	0.360144	0.213992	0.146152
POTRI.010G149500.V3.0	(15808603, 15808752)	(15808753, 15808856)	(15808856, 15809089)	0.905422	0.999841	-0.107489	2.07785	-0.029527	6	TRUE	0.023895	0.038778	0.00797	0.019129	-0.011159
POTRI.010G149500.V3.0	(15808856, 15809089)	(15809090, 15809158)	(15809158, 15809326)	0.907783	0.999841	0.138285	4.32618	-0.030668	6	TRUE	0.212399	0.230153	0.086944	0.098479	-0.011536
POTRI.010G150700.V3.0	(15923437, 15923830)	(15923831, 15923994)	(15923994, 15924852)	0.946619	0.999841	-1.8298	5.49775	-0.049399	6	TRUE	0.019506	0.080837	0.00753	0.026235	-0.018705
POTRI.010G151300.V3.0	(15963202, 15963302)	(15963303, 15963406)	(15963406, 15963533)	0.820714	0.999841	-0.055008	4.07244	0.011785	6	TRUE	0.21411	0.226594	0.115117	0.110703	0.004414
POTRI.010G152100.V3.0	(16003603, 16003810)	(16003811, 16003897)	(16003897, 16004359)	0.945456	0.999841	-0.766923	2.46431	-0.061669	2	TRUE	0.035682	0.086293	0.053322	0.085965	-0.032643
POTRI.010G152600.V3.0	(16043004, 16043182)	(16043183, 16043395)	(16043395, 16043476)	0.735241	0.999841	-2.0537	2.96675	-0.142987	2	TRUE	0.005207	0.031014	0.008227	0.077215	-0.068988
POTRI.010G153100.V3.0	(16079451, 16079800)	(16079801, 16079930)	(16079930, 16080001)	0.821639	0.999841	0.108885	5.24174	0.019462	4	TRUE	2.54374	2.42371	0.999999	1	0
POTRI.010G153300.V3.0	(16098539, 16098754)	(16098755, 16098878)	(16098878, 16098950)	0.761315	0.999841	1.06846	2.32867	0.050524	2	TRUE	0.199869	0.126371	0.189663	0.179734	0.009928
POTRI.010G153400.V3.0	(16108294, 16108349)	(16108350, 16108435)	(16108435, 16108662)	0.963482	0.999841	-1.45743	3.04951	-0.057511	6	TRUE	0.021231	0.036059	0.027502	0.050058	-0.022556
POTRI.010G154000.V3.0	(16164979, 16165835)	(16165836, 16166008)	(16166008, 16166166)	0.485634	0.999841	-0.659001	5.9114	-0.251243	2	TRUE	0.921726	1.37586	0.999999	1	-1e-06
POTRI.010G154700.V3.0	(16232489, 16232853)	(16232854, 16232956)	(16232956, 16233037)	0.561424	0.999841	-0.576545	4.43542	-0.21611	2	TRUE	0.652792	1.03829	0.999999	1	-1e-06
POTRI.010G155400.V3.0	(16279763, 16280552)	(16280553, 16280658)	(16280658, 16280722)	0.567039	0.999841	0.090453	3.73656	0.144287	6	TRUE	0.634833	0.389225	0.243311	0.174183	0.069128
POTRI.010G156300.V3.0	(16335511, 16336091)	(16336092, 16336195)	(16336195, 16336272)	0.891534	0.999841	-1.3606	1.48919	-0.022802	6	TRUE	0	0.100295	0	0.068553	-0.068553
POTRI.010G156500.V3.0	(16344622, 16344722)	(16344723, 16344795)	(16344795, 16344853)	0.554021	0.999841	-0.282669	1.9078	-0.301802	6	TRUE	0.029459	0.050646	0.049028	0.162323	-0.113295
POTRI.010G158200.V3.0	(16484034, 16484343)	(16484344, 16484411)	(16484411, 16484934)	0.096858	0.999841	-2.34946	2.3912	-0.711248	6	TRUE	0.010882	0.188598	0.015993	0.310243	-0.29425
POTRI.010G158900.V3.0	(16517964, 16518590)	(16518591, 16518612)	(16518612, 16518655)	0.803368	0.999841	0.06219	9.27058	0.020355	6	TRUE	1.71975	1.66579	1	1	0
POTRI.010G159200.V3.0	(16535446, 16535717)	(16535718, 16535808)	(16535808, 16535880)	0.551651	0.999841	0.053437	1.87906	-0.30316	6	TRUE	0.138889	0.161573	0.11985	0.255774	-0.135924
POTRI.010G161400.V3.0	(16674294, 16674390)	(16674391, 16674547)	(16674547, 16674886)	0.84811	0.999841	-0.418483	4.03528	-0.001663	6	TRUE	0.028533	0.044232	0.008036	0.008911	-0.000874
POTRI.010G161500.V3.0	(16681391, 16681482)	(16681483, 16681752)	(16681752, 16682350)	0.491027	0.999841	-0.779119	2.43551	-0.338945	6	TRUE	0.13969	0.249487	0.061746	0.186545	-0.124798
POTRI.010G163000.V3.0	(16771836, 16772509)	(16772510, 16772608)	(16772608, 16773278)	0.735643	0.999841	1.86074	1.81896	0.05432	6	TRUE	0.022802	0.004528	0.025464	0.005432	0.020032
POTRI.010G163400.V3.0	(16806673, 16807001)	(16807002, 16807103)	(16807103, 16808826)	0.733169	0.999841	0.824598	3.29125	0.061726	2	TRUE	0.341327	0.128262	0.826665	0.917237	-0.090572
POTRI.010G166100.V3.0	(16956272, 16956750)	(16956751, 16956823)	(16956823, 16957416)	0.744671	0.999841	-0.551444	5.18049	-0.139223	2	TRUE	0.61577	0.996416	0.999999	1	-1e-06
POTRI.010G166500.V3.0	(16973132, 16973280)	(16973281, 16973376)	(16973376, 16973463)	0.78032	0.999841	0.513951	2.60277	0.031816	6	TRUE	0.030004	0.022629	0.045867	0.034463	0.011404
POTRI.010G166500.V3.0	(16973376, 16973463)	(16973464, 16973528)	(16973528, 16973824)	0.888463	0.999841	-0.030191	2.48385	-0.021313	6	TRUE	0.020097	0.026194	0.023357	0.031169	-0.007812
POTRI.010G166800.V3.0	(16978783, 16979425)	(16979426, 16979551)	(16979551, 16979844)	0.806244	0.999841	1.92309	2.33096	0.018931	6	TRUE	0.022979	0.003925	0.02297	0.007863	0.015108
POTRI.010G169100.V3.0	(17111201, 17111934)	(17111935, 17112017)	(17112017, 17112129)	0.921868	0.999841	-0.627363	1.23604	-0.112638	6	TRUE	0.002639	0.030453	0.003704	0.043654	-0.03995
POTRI.010G169100.V3.0	(17114189, 17114383)	(17114384, 17114446)	(17114446, 17114565)	0.763215	0.999841	-1.55514	1.58647	-0.190494	6	TRUE	0	0.073418	0	0.067023	-0.067023
POTRI.010G169600.V3.0	(17148978, 17149423)	(17149424, 17149492)	(17149492, 17149522)	0.919142	0.999841	-0.097402	1.98598	-0.113954	6	TRUE	0.015102	0.017785	0.029144	0.074229	-0.045085
POTRI.010G169700.V3.0	(17155155, 17155289)	(17155290, 17156064)	(17156064, 17156906)	0.851273	0.999841	-2.024	3.00187	-0.097567	2	TRUE	0.003385	0.021166	0.004606	0.053531	-0.048925
POTRI.010G170100.V3.0	(17187770, 17187980)	(17187981, 17188360)	(17188360, 17188448)	0.703934	0.999841	-0.023283	4.03027	-0.220671	6	TRUE	0.666839	0.730741	0.516492	0.647735	-0.131244
POTRI.010G170400.V3.0	(17211236, 17211333)	(17211334, 17211431)	(17211431, 17211621)	0.082157	0.999841	1.35544	2.47311	0.591038	6	TRUE	0.177372	0.07148	0.365533	0.101603	0.26393
POTRI.010G171600.V3.0	(17294375, 17294479)	(17294480, 17294585)	(17294585, 17294793)	0.12745	0.999841	-0.580395	6.34555	-0.500538	2	TRUE	0.255509	0.380872	0.282565	0.428691	-0.146125
POTRI.010G174100.V3.0	(17471726, 17472041)	(17472042, 17472184)	(17472184, 17472260)	0.949794	0.999841	-0.514035	2.65395	-0.050927	6	TRUE	0.058324	0.104906	0.083369	0.104043	-0.020674
POTRI.010G174100.V3.0	(17472409, 17472466)	(17472467, 17472549)	(17472549, 17472790)	0.880118	0.999841	0.651087	1.55079	-0.017263	6	TRUE	0.027721	0.019272	0.047938	0.055411	-0.007473
POTRI.010G175500.V3.0	(17579762, 17579906)	(17579907, 17580049)	(17580049, 17580307)	0.282093	0.999841	0.735725	7.01626	0.283211	2	TRUE	1.4774	0.770048	1	1	0
POTRI.010G175600.V3.0	(17588956, 17589359)	(17589360, 17589978)	(17589978, 17590467)	0.724973	0.999841	-2.06256	2.47785	-0.209867	6	TRUE	0.005151	0.049374	0.007618	0.083184	-0.075566
POTRI.010G175600.V3.0	(17589978, 17590467)	(17590468, 17590599)	(17590599, 17590739)	0.890875	0.999841	-1.25072	2.79852	-0.082405	2	TRUE	0.014069	0.046102	0.019053	0.063035	-0.043982
POTRI.010G176400.V3.0	(17622123, 17622489)	(17622490, 17622559)	(17622559, 17622775)	0.88325	0.999841	-1.41581	2.58155	-0.018784	6	TRUE	0.026207	0.115478	0.013192	0.049542	-0.03635
POTRI.010G176400.V3.0	(17625375, 17625616)	(17625617, 17625711)	(17625711, 17625842)	0.972749	0.999841	-1.77826	3.57294	-0.051344	2	TRUE	0.062581	0.274327	0.037108	0.158801	-0.121692
POTRI.010G176500.V3.0	(17635220, 17635289)	(17635290, 17635372)	(17635372, 17635434)	0.646038	0.999841	1.49643	1.53613	0.100932	6	TRUE	0.040181	0.009546	0.061773	0.024485	0.037288
POTRI.010G180300.V3.0	(17882962, 17883076)	(17883077, 17883161)	(17883161, 17883882)	0.832282	0.999841	-1.34898	3.76577	-0.104887	2	TRUE	0.049196	0.135144	0.05229	0.09459	-0.0423
POTRI.010G180400.V3.0	(17886144, 17886211)	(17886212, 17886313)	(17886313, 17886405)	0.83509	0.999841	0.476564	2.7794	0.004716	6	TRUE	0.006087	0.004955	0.00812	0.006531	0.001589
POTRI.010G180400.V3.0	(17888733, 17888836)	(17888837, 17888920)	(17888920, 17889056)	0.833431	0.999841	0.826153	2.83092	0.005531	6	TRUE	0.007581	0.004426	0.00741	0.005573	0.001837
POTRI.010G188700.V3.0	(18459666, 18460254)	(18460255, 18460315)	(18460315, 18460404)	0.792417	0.999841	0.039377	1.3418	0.02579	6	TRUE	0.016515	0.026554	0.053672	0.043036	0.010636
POTRI.010G188800.V3.0	(18470334, 18470622)	(18470623, 18471131)	(18471131, 18471555)	0.822081	0.999841	0.210478	3.5713	0.011112	6	TRUE	0.023338	0.024559	0.040017	0.036141	0.003875
POTRI.010G189000.V3.0	(18483392, 18483648)	(18483649, 18483756)	(18483756, 18483961)	0.983289	0.999841	-1.10002	1.38732	-0.083081	6	TRUE	0.001432	0.08615	0.000803	0.056686	-0.055884
POTRI.010G189000.V3.0	(18483756, 18483961)	(18483962, 18484061)	(18484061, 18484243)	0.974247	0.999841	-0.327128	2.44913	-0.062685	6	TRUE	0.119752	0.167883	0.075397	0.116905	-0.041509
POTRI.010G189800.V3.0	(18521994, 18523226)	(18523227, 18523350)	(18523350, 18523480)	0.935992	0.999841	0.028372	4.33364	-0.065255	2	TRUE	0.411294	0.713088	0.05897	0.092359	-0.033388
POTRI.010G189800.V3.0	(18523350, 18523480)	(18523481, 18523508)	(18523508, 18523678)	0.962947	0.999841	-0.227429	4.31814	-0.05505	2	TRUE	0.361963	0.771367	0.053292	0.078452	-0.02516
POTRI.010G189900.V3.0	(18539546, 18539688)	(18539689, 18539741)	(18539741, 18540152)	0.842103	0.999841	0.802669	1.74813	0.001278	6	TRUE	0.005876	0.003033	0.001681	0.000786	0.000895
POTRI.010G189900.V3.0	(18540262, 18540319)	(18540320, 18540408)	(18540408, 18540536)	0.839856	0.999841	0.290129	4.18735	0.002379	6	TRUE	0.038896	0.031711	0.011479	0.009934	0.001545
POTRI.010G189900.V3.0	(18540708, 18541259)	(18541260, 18541279)	(18541279, 18541310)	0.849357	0.999841	-0.499329	1.89849	-0.002273	6	TRUE	0.002483	0.007096	0.00101	0.00265	-0.00164
POTRI.010G189900.V3.0	(18541279, 18541310)	(18541311, 18541341)	(18541341, 18541652)	0.837883	0.999841	0.347433	3.2298	0.003346	6	TRUE	0.0184	0.015219	0.008319	0.005987	0.002332
POTRI.010G190000.V3.0	(18546058, 18546270)	(18546271, 18546413)	(18546413, 18547724)	0.663999	0.999841	0.391365	4.64292	0.089907	2	TRUE	0.131585	0.097526	0.32222	0.302942	0.019279
POTRI.010G190000.V3.0	(18546413, 18547724)	(18547725, 18548051)	(18548051, 18548094)	0.707609	0.999841	-2.97726	2.85577	-0.154113	2	TRUE	0.004334	0.090131	0.004131	0.075987	-0.071855
POTRI.010G190000.V3.0	(18548051, 18548094)	(18548095, 18548573)	(18548573, 18548885)	0.814166	0.999841	-2.25421	2.98685	-0.111905	2	TRUE	0.009161	0.075808	0.008035	0.061239	-0.053204
POTRI.010G191200.V3.0	(18626791, 18627244)	(18627245, 18627337)	(18627337, 18627405)	0.81569	0.999841	1.47175	1.42085	0.014263	6	TRUE	0.005779	0.001325	0.006547	0.001381	0.005166
POTRI.010G191200.V3.0	(18628120, 18628512)	(18628513, 18628618)	(18628618, 18629083)	0.944068	0.999841	-0.491189	2.94803	-0.048171	6	TRUE	0.012652	0.021173	0.016962	0.034049	-0.017086
POTRI.010G191800.V3.0	(18661982, 18662609)	(18662610, 18662726)	(18662726, 18663717)	0.854852	0.999841	-0.99042	2.44992	-0.004958	6	TRUE	0.027246	0.077983	0.018985	0.047055	-0.02807
POTRI.010G191900.V3.0	(18673220, 18673234)	(18673235, 18673318)	(18673318, 18673571)	0.76572	0.999841	0.103476	10.3581	0.039126	6	TRUE	1.98751	1.79341	1	1	0
POTRI.010G191900.V3.0	(18673697, 18673995)	(18673996, 18674105)	(18674105, 18674245)	0.902383	0.999841	-1.83876	2.46413	-0.028056	6	TRUE	0.001577	0.011556	0.001407	0.01275	-0.011343
POTRI.010G191900.V3.0	(18674105, 18674245)	(18674246, 18674371)	(18674371, 18674816)	0.881079	0.999841	-1.18491	3.21443	-0.01773	6	TRUE	0.006726	0.016539	0.004226	0.011236	-0.00701
POTRI.010G192600.V3.0	(18730947, 18731015)	(18731016, 18731082)	(18731082, 18731189)	0.500577	0.999841	-0.838574	2.50546	-0.333161	6	TRUE	0.031831	0.088479	0.040477	0.165338	-0.124861
POTRI.010G192700.V3.0	(18738826, 18738952)	(18738953, 18739069)	(18739069, 18739418)	0.616563	0.999841	0.236721	3.11341	0.116816	6	TRUE	0.082723	0.063462	0.091446	0.049813	0.041634
POTRI.010G193300.V3.0	(18792147, 18792247)	(18792248, 18792465)	(18792465, 18792686)	0.864989	0.999841	-0.395461	3.66229	-0.009903	6	TRUE	0.009078	0.01167	0.006995	0.01037	-0.003376
POTRI.010G193400.V3.0	(18795735, 18795836)	(18795837, 18796182)	(18796182, 18796325)	0.961282	0.999841	-0.331592	1.85547	-0.056453	6	TRUE	0.012345	0.021591	0.012652	0.044741	-0.032089
POTRI.010G197400.V3.0	(19027523, 19027594)	(19027595, 19028020)	(19028020, 19028149)	0.892432	0.999841	-1.97501	2.02919	-0.126872	6	TRUE	0.015795	0.34672	0.007336	0.317935	-0.310599
POTRI.010G197400.V3.0	(19028020, 19028149)	(19028150, 19028270)	(19028270, 19028362)	0.599423	0.999841	-1.86626	3.23839	-0.19938	2	TRUE	0.179444	0.802211	0.077964	0.718583	-0.640618
POTRI.010G197400.V3.0	(19028270, 19028362)	(19028363, 19028837)	(19028837, 19028997)	0.947579	0.999841	-1.47313	2.3132	-0.049861	6	TRUE	0.068126	0.329327	0.023503	0.151753	-0.12825
POTRI.010G198000.V3.0	(19068236, 19068324)	(19068325, 19068432)	(19068432, 19068503)	0.644897	0.999841	-1.28256	2.9985	-0.251651	6	TRUE	0.023054	0.074565	0.032734	0.118494	-0.08576
POTRI.010G198800.V3.0	(19114612, 19114948)	(19114949, 19114980)	(19114980, 19115124)	0.860359	0.999841	-0.134129	1.58067	-0.007646	6	TRUE	0.037506	0.071415	0.016652	0.039259	-0.022608
POTRI.010G198800.V3.0	(19114980, 19115124)	(19115125, 19115215)	(19115215, 19115310)	0.8927	0.999841	-1.18682	2.04466	-0.023367	6	TRUE	0.029573	0.180475	0.011897	0.077515	-0.065618
POTRI.010G199400.V3.0	(19164689, 19164731)	(19164732, 19165082)	(19165082, 19165239)	0.895488	0.999841	-0.994002	1.85111	-0.024718	6	TRUE	0.001837	0.007663	0.002754	0.011535	-0.008782
POTRI.010G199900.V3.0	(19206669, 19208130)	(19208131, 19208222)	(19208222, 19208514)	0.864526	0.999841	-0.09752	5.18145	-0.009677	6	TRUE	0.201397	0.252487	0.099242	0.108932	-0.00969
POTRI.010G200000.V3.0	(19210209, 19210269)	(19210270, 19210307)	(19210307, 19210632)	0.756656	0.999841	1.18084	1.90882	0.043685	6	TRUE	0.031146	0.014534	0.051469	0.034886	0.016584
POTRI.010G200500.V3.0	(19239759, 19239844)	(19239845, 19239882)	(19239882, 19240078)	0.464878	0.999841	-0.587579	13.6394	-0.261362	2	TRUE	440.42	500.012	1	1	0
POTRI.010G200500.V3.0	(19240655, 19241130)	(19241131, 19241282)	(19241282, 19241598)	0.839811	0.999841	1.39833	2.83723	0.0024	6	TRUE	0.419766	0.106822	0.00127	0.000415	0.000855
POTRI.010G200500.V3.0	(19241282, 19241598)	(19241599, 19241685)	(19241685, 19242307)	0.807952	0.999841	1.95326	4.49816	0.018086	6	TRUE	1.8999	0.328237	0.009	0.00324	0.00576
POTRI.010G201500.V3.0	(19319294, 19319339)	(19319340, 19319662)	(19319662, 19320196)	0.522474	0.999841	-1.47798	2.47707	-0.320116	6	TRUE	0.019165	0.095938	0.025641	0.139149	-0.113508
POTRI.010G202200.V3.0	(19384031, 19384598)	(19384599, 19384686)	(19384686, 19384941)	0.869892	0.999841	-0.308444	2.16459	-0.01229	6	TRUE	0.194431	0.241318	0.086801	0.092851	-0.00605
POTRI.010G204000.V3.0	(19542136, 19542267)	(19542268, 19542377)	(19542377, 19542460)	0.141503	0.999841	-0.64752	2.4576	-0.63842	6	TRUE	0.193673	0.27572	0.146565	0.41917	-0.272605
POTRI.010G206800.V3.0	(19712145, 19712245)	(19712246, 19712583)	(19712583, 19713568)	0.377157	0.999841	-2.95644	3.443	-0.307277	2	TRUE	0.008463	0.100571	0.013667	0.152241	-0.138574
POTRI.010G207300.V3.0	(19742408, 19742835)	(19742836, 19742943)	(19742943, 19743071)	0.846429	0.999841	0.145547	2.03758	-0.000841	6	TRUE	0.019096	0.026481	0.021862	0.040886	-0.019024
POTRI.010G207600.V3.0	(19755270, 19755642)	(19755643, 19755769)	(19755769, 19755881)	0.822696	0.999841	-0.208221	2.97771	0.010809	6	TRUE	0.021571	0.016842	0.026959	0.022541	0.004418
POTRI.010G208300.V3.0	(19810931, 19811337)	(19811338, 19811601)	(19811601, 19811712)	0.580187	0.999841	-1.03678	2.75149	-0.286999	6	TRUE	0.021534	0.052969	0.022244	0.133927	-0.111683
POTRI.010G208300.V3.0	(19811601, 19811712)	(19811713, 19811822)	(19811822, 19812222)	0.948287	0.999841	0.777706	2.60142	-0.021493	2	TRUE	0.04234	0.022668	0.085923	0.115759	-0.029836
POTRI.010G208500.V3.0	(19820131, 19820640)	(19820641, 19820755)	(19820755, 19821020)	0.866535	0.999841	0.047622	4.45587	-0.010656	6	TRUE	0.026649	0.025983	0.024477	0.029988	-0.005511
POTRI.010G208900.V3.0	(19838871, 19839018)	(19839019, 19839110)	(19839110, 19839195)	0.736878	0.999841	0.133129	6.62031	0.057757	3	TRUE	0.385525	0.353753	1	1	0
POTRI.010G209900.V3.0	(19908494, 19909049)	(19909050, 19909129)	(19909129, 19909294)	0.666911	0.999841	0.211943	9.93075	0.086081	4	TRUE	0.621715	0.513747	1	1	0
POTRI.010G209900.V3.0	(19909129, 19909294)	(19909295, 19909415)	(19909415, 19909665)	0.954897	0.999841	-0.553631	4.65718	-0.053382	6	TRUE	0.008672	0.016792	0.015245	0.03458	-0.019335
POTRI.010G210000.V3.0	(19913982, 19914065)	(19914066, 19914154)	(19914154, 19914227)	0.438493	0.999841	-2.74699	3.52333	-0.274597	2	TRUE	0.021249	0.197607	0.024313	0.138479	-0.114166
POTRI.010G210000.V3.0	(19914154, 19914227)	(19914228, 19914311)	(19914311, 19914433)	0.869797	0.999841	-3.00781	2.46141	-0.090459	2	TRUE	0.001233	0.097644	0.002111	0.049632	-0.047521
POTRI.010G210000.V3.0	(19914311, 19914433)	(19914434, 19914513)	(19914513, 19914584)	0.906738	0.999841	-1.05172	1.92993	-0.030163	6	TRUE	0.006607	0.029251	0.007412	0.01866	-0.011248
POTRI.010G210000.V3.0	(19914513, 19914584)	(19914585, 19914954)	(19914954, 19915107)	0.272504	0.999841	-2.64182	2.93572	-0.495529	6	TRUE	0.008378	0.12261	0.014537	0.190949	-0.176411
POTRI.010G210000.V3.0	(19914954, 19915107)	(19915108, 19915184)	(19915184, 19915535)	0.282082	0.999841	-0.720823	4.98932	-0.36531	2	TRUE	0.157043	0.269094	0.47037	0.568395	-0.098025
POTRI.010G210200.V3.0	(19931069, 19931094)	(19931095, 19931172)	(19931172, 19931575)	0.174205	0.999841	-2.07175	3.99725	-0.450671	2	TRUE	0.019583	0.132742	0.044379	0.21405	-0.169672
POTRI.010G211600.V3.0	(20012800, 20013288)	(20013289, 20013312)	(20013312, 20014021)	0.359818	0.999841	0.503447	8.71814	0.235003	2	TRUE	25.5072	10.4707	1	1	0
POTRI.010G211600.V3.0	(20013312, 20014021)	(20014022, 20014126)	(20014126, 20014621)	0.852109	0.999841	0.54883	2.29391	-0.003618	6	TRUE	0.185275	0.088696	0.003219	0.004504	-0.001285
POTRI.010G212900.V3.0	(20108711, 20108818)	(20108819, 20108962)	(20108962, 20109104)	0.90439	0.999841	-2.19769	1.90774	-0.029028	6	TRUE	0	0.124013	0	0.091958	-0.091958
POTRI.010G213000.V3.0	(20120047, 20121083)	(20121084, 20121436)	(20121436, 20121659)	0.857515	0.999841	-0.480094	3.72714	-0.006258	6	TRUE	0.024226	0.038764	0.007094	0.010765	-0.003671
POTRI.010G216100.V3.0	(20309393, 20309683)	(20309684, 20309780)	(20309780, 20309977)	0.542634	0.999841	2.41445	1.50037	0.158242	6	TRUE	0.262163	0.005561	0.09037	0.00445	0.08592
POTRI.010G216500.V3.0	(20347849, 20347881)	(20347882, 20348057)	(20348057, 20348498)	0.730317	0.999841	-0.450302	1.41037	-0.20714	6	TRUE	0.036843	0.128122	0.042191	0.138144	-0.095953
POTRI.010G217500.V3.0	(20396188, 20396682)	(20396683, 20396791)	(20396791, 20397091)	0.961416	0.999841	-2.18138	2.36893	-0.055629	2	TRUE	0.002285	0.03241	0.002678	0.032969	-0.030291
POTRI.010G218600.V3.0	(20467973, 20468869)	(20468870, 20468965)	(20468965, 20475934)	0.19805	0.999841	0.746977	9.2699	0.346969	2	TRUE	2.80769	1.61179	1	1	0
POTRI.010G218700.V3.0	(20474475, 20475165)	(20475166, 20475296)	(20475296, 20475680)	0.401426	0.999841	-0.65614	9.66503	-0.293992	2	TRUE	2.60386e+07	2.08154e+07	1	1	0
POTRI.010G219600.V3.0	(20501341, 20501509)	(20501510, 20501663)	(20501663, 20501820)	0.678194	0.999841	0.463896	3.07098	0.08394	6	TRUE	0.313108	0.247611	0.107897	0.06982	0.038078
POTRI.010G219600.V3.0	(20502432, 20502784)	(20502785, 20503157)	(20503157, 20504648)	0.918753	0.999841	0.022622	3.90293	-0.071795	2	TRUE	0.661873	0.641814	0.306229	0.356176	-0.049946
POTRI.010G220600.V3.0	(20580662, 20580881)	(20580882, 20580983)	(20580983, 20581348)	0.553296	0.999841	-2.30544	2.97613	-0.219758	2	TRUE	0.016018	0.111661	0.016814	0.130496	-0.113682
POTRI.010G220600.V3.0	(20580983, 20581348)	(20581349, 20581452)	(20581452, 20581515)	0.864293	0.999841	-2.0276	2.7986	-0.092568	2	TRUE	0.014429	0.078139	0.012171	0.061904	-0.049733
POTRI.010G220600.V3.0	(20581452, 20581515)	(20581516, 20581595)	(20581595, 20581654)	0.75332	0.999841	-1.19784	4.02555	-0.135783	2	TRUE	0.075977	0.158705	0.047546	0.105772	-0.058226
POTRI.010G220600.V3.0	(20581595, 20581654)	(20581655, 20581739)	(20581739, 20582035)	0.753723	0.999841	0.453989	3.24366	0.045164	6	TRUE	0.059314	0.039275	0.057535	0.040607	0.016928
POTRI.010G221100.V3.0	(20609173, 20609275)	(20609276, 20609542)	(20609542, 20609830)	0.87219	0.999841	-1.06154	4.76494	-0.013409	6	TRUE	0.002195	0.007582	0.003696	0.007987	-0.004291
POTRI.010G221500.V3.0	(20640476, 20640522)	(20640523, 20640817)	(20640817, 20641140)	0.73222	0.999841	-0.432517	4.40974	-0.144196	2	TRUE	0.355885	0.478011	0.999999	0.999999	0
POTRI.010G221900.V3.0	(20668337, 20668501)	(20668502, 20668678)	(20668678, 20669300)	0.694196	0.999841	-0.580431	4.18985	-0.159569	2	TRUE	0.210381	0.365324	0.134347	0.22172	-0.087374
POTRI.010G222700.V3.0	(20694148, 20694646)	(20694647, 20694753)	(20694753, 20694893)	0.761171	0.999841	-3.2783	3.17662	-0.132671	2	TRUE	0.002615	0.058998	0.003081	0.062164	-0.059083
POTRI.010G222700.V3.0	(20694753, 20694893)	(20694894, 20695025)	(20695025, 20696443)	0.942689	0.999841	-1.74948	2.7923	-0.047507	6	TRUE	0.004562	0.021939	0.005407	0.022582	-0.017174
POTRI.010G223000.V3.0	(20720663, 20720846)	(20720847, 20721117)	(20721117, 20721183)	0.497546	0.999841	1.02035	2.83807	0.16345	2	TRUE	0.071805	0.039069	0.315418	0.250817	0.064601
POTRI.010G226100.V3.0	(20932315, 20932805)	(20932806, 20932907)	(20932907, 20933012)	0.438255	0.999841	0.131546	2.99336	0.221969	6	TRUE	0.304627	0.27599	0.38634	0.291164	0.095177
POTRI.010G228600.V3.0	(21127319, 21127481)	(21127482, 21127554)	(21127554, 21127665)	0.887444	0.999841	-1.57823	3.24748	-0.083713	2	TRUE	0.01776	0.05214	0.031366	0.07018	-0.038814
POTRI.010G229800.V3.0	(21213177, 21213184)	(21213185, 21213270)	(21213270, 21213441)	0.893157	0.999841	-1.5329	2.40366	-0.023589	6	TRUE	0.011094	0.060217	0.002608	0.017497	-0.014889
POTRI.010G229800.V3.0	(21213270, 21213441)	(21213442, 21214026)	(21214026, 21214136)	0.932395	0.999841	-1.72276	3.02353	-0.042548	6	TRUE	0.022666	0.107974	0.006773	0.033237	-0.026464
POTRI.010G229900.V3.0	(21216117, 21216394)	(21216395, 21216506)	(21216506, 21216700)	0.858401	0.999841	-0.485267	1.85625	-0.006691	6	TRUE	0.004139	0.007939	0.005366	0.007921	-0.002555
POTRI.010G232400.V3.0	(21367229, 21367301)	(21367302, 21367392)	(21367392, 21367491)	0.838037	0.999841	-0.530255	1.42395	-0.15338	6	TRUE	0.010961	0.059415	0.014188	0.072482	-0.058294
POTRI.010G232600.V3.0	(21376816, 21376931)	(21376932, 21377025)	(21377025, 21377149)	0.727514	0.999841	1.27526	3.17312	0.05846	6	TRUE	0.324422	0.132121	0.386857	0.130425	0.256432
POTRI.010G232600.V3.0	(21377025, 21377149)	(21377150, 21377262)	(21377262, 21377616)	0.587787	0.999841	2.13447	2.99065	0.132649	6	TRUE	0.398756	0.068545	0.699621	0.11819	0.581432
POTRI.010G232800.V3.0	(21402249, 21402350)	(21402351, 21402419)	(21402419, 21402527)	0.898389	0.999841	0.329762	1.44153	-0.026123	6	TRUE	0.061898	0.063736	0.05034	0.065091	-0.014751
POTRI.010G233500.V3.0	(21427854, 21428089)	(21428090, 21428182)	(21428182, 21428352)	0.657371	0.999841	-1.02487	1.32133	-0.245015	6	TRUE	0	0.169266	0	0.094931	-0.094931
POTRI.010G234000.V3.0	(21459381, 21459719)	(21459720, 21459996)	(21459996, 21460709)	0.937661	0.999841	-1.42643	1.94763	-0.045086	6	TRUE	0.02352	0.200111	0.007437	0.057059	-0.049622
POTRI.010G236100.V3.0	(21597881, 21598171)	(21598172, 21598797)	(21598797, 21599643)	0.861963	0.999841	-0.999412	2.92021	-0.008428	6	TRUE	0.02443	0.068185	0.049329	0.100616	-0.051287
POTRI.010G236500.V3.0	(21618254, 21618976)	(21618977, 21619114)	(21619114, 21619580)	0.848545	0.999841	-1.94762	5.37732	-0.001876	6	TRUE	0.006045	0.021606	0.001079	0.003836	-0.002757
POTRI.010G237200.V3.0	(21658976, 21659073)	(21659074, 21659170)	(21659170, 21659603)	0.874835	0.999841	0.136785	2.41795	-0.014695	6	TRUE	0.038752	0.035372	0.042717	0.050447	-0.00773
POTRI.010G238300.V3.0	(21718640, 21718715)	(21718716, 21718770)	(21718770, 21718928)	0.889495	0.999841	-1.59785	2.57101	-0.021814	6	TRUE	0.005924	0.036585	0.007616	0.016705	-0.009089
POTRI.010G238300.V3.0	(21720940, 21721175)	(21721176, 21721469)	(21721469, 21722027)	0.977077	0.999841	-1.13173	2.55543	-0.064044	6	TRUE	0.009674	0.02957	0.013731	0.040812	-0.027081
POTRI.010G240400.V3.0	(21797298, 21797530)	(21797531, 21797687)	(21797687, 21798110)	0.792047	0.999841	0.646727	3.55737	0.025974	6	TRUE	0.060829	0.038839	0.050368	0.027536	0.022832
POTRI.010G242600.V3.0	(21888390, 21888480)	(21888481, 21888564)	(21888564, 21888825)	0.824022	0.999841	-0.269411	2.37275	0.010156	6	TRUE	0.015644	0.019999	0.016284	0.012811	0.003473
POTRI.010G242800.V3.0	(21901120, 21901893)	(21901894, 21902265)	(21902265, 21902979)	0.752276	0.999841	-0.422031	4.29694	-0.136198	2	TRUE	2.52499	1.78	0.999999	0.999999	0
POTRI.010G243100.V3.0	(21922019, 21922295)	(21922296, 21922385)	(21922385, 21922805)	0.939678	0.999841	-2.4258	4.39224	-0.063858	2	TRUE	0.016389	0.096803	0.005843	0.028351	-0.022508
POTRI.010G243100.V3.0	(21922385, 21922805)	(21922806, 21923034)	(21923034, 21923897)	0.883055	0.999841	-1.0419	3.65413	-0.018689	6	TRUE	0.015012	0.03267	0.005098	0.0114	-0.006302
POTRI.010G244600.V3.0	(21974392, 21974517)	(21974518, 21974618)	(21974618, 21974897)	0.946582	0.999841	-0.343332	1.5012	-0.100728	6	TRUE	0.017086	0.065302	0.018612	0.058799	-0.040187
POTRI.010G245100.V3.0	(22008507, 22008653)	(22008654, 22008753)	(22008753, 22008833)	0.711554	0.999841	2.19462	2.39264	0.066636	6	TRUE	0.061029	0.010721	0.037064	0.013139	0.023926
POTRI.010G249200.V3.0	(22218398, 22219165)	(22219166, 22219195)	(22219195, 22219540)	0.803663	0.999841	1.73655	2.62834	0.020209	6	TRUE	0.082514	0.014119	0.03966	0.031837	0.007823
POTRI.010G250100.V3.0	(22270547, 22270683)	(22270684, 22270788)	(22270788, 22270825)	0.661647	0.999841	-1.08008	1.48783	-0.242752	6	TRUE	0.003979	0.069312	0.005381	0.094673	-0.089292
POTRI.010G250100.V3.0	(22270788, 22270825)	(22270826, 22270916)	(22270916, 22270961)	0.938223	0.999841	-0.436171	1.99179	-0.104753	6	TRUE	0.043558	0.081331	0.062659	0.100894	-0.038235
POTRI.010G250100.V3.0	(22271490, 22271849)	(22271850, 22272064)	(22272064, 22272622)	0.712004	0.999841	-1.30072	1.56278	-0.216514	6	TRUE	0.003562	0.079429	0.004904	0.084143	-0.079238
POTRI.010G252400.V3.0	(22387368, 22388133)	(22388134, 22388215)	(22388215, 22388537)	0.826663	0.999841	0.100382	4.78705	0.017364	4	TRUE	1.14285	1.11369	0.999999	0.999999	0
POTRI.010G252800.V3.0	(22402593, 22402726)	(22402727, 22402823)	(22402823, 22404146)	0.83892	0.999841	-0.687957	3.6724	-0.102324	2	TRUE	0.033624	0.059138	0.02767	0.076694	-0.049024
POTRI.010G253400.V3.0	(22429690, 22429843)	(22429844, 22429967)	(22429967, 22430679)	0.914537	0.999841	-0.025466	3.17582	-0.033932	6	TRUE	0.033075	0.039987	0.058452	0.070432	-0.01198
POTRI.010G253400.V3.0	(22429967, 22430679)	(22430680, 22430819)	(22430819, 22431623)	0.854199	0.999841	-0.11225	1.84889	-0.004639	6	TRUE	0.008199	0.013305	0.009116	0.010772	-0.001656
POTRI.010G254200.V3.0	(22477992, 22478482)	(22478483, 22478602)	(22478602, 22478789)	0.837816	0.999841	0.563595	2.43379	0.003379	6	TRUE	0.037861	0.03583	0.043852	0.042777	0.001074
POTRI.010G254900.V3.0	(22523619, 22523901)	(22523902, 22523954)	(22523954, 22524370)	0.631705	0.999841	0.914497	3.45608	0.108617	6	TRUE	0.760545	0.274638	0.134427	0.096933	0.037494
POTRI.010G255000.V3.0	(22528548, 22528603)	(22528604, 22528741)	(22528741, 22528866)	0.329252	0.999841	-1.51116	2.75015	-0.448898	6	TRUE	0.014746	0.06367	0.025092	0.183048	-0.157956
POTRI.010G255200.V3.0	(22535584, 22535640)	(22535641, 22535679)	(22535679, 22535777)	0.737182	0.999841	0.167909	1.9291	0.053537	6	TRUE	0.066888	0.062298	0.105094	0.082209	0.022885
POTRI.010G255200.V3.0	(22537363, 22537412)	(22537413, 22537507)	(22537507, 22537647)	0.892933	0.999841	-1.10454	1.46254	-0.126629	6	TRUE	0.003549	0.074455	0.002817	0.057118	-0.054301
POTRI.017G000700.V3.0	(30582, 31005)	(31006, 31112)	(31112, 32593)	0.73445	0.999841	-0.382961	6.41584	-0.143304	2	TRUE	2.54163	3.00365	1	1	0
POTRI.017G001200.V3.0	(66428, 67049)	(67050, 67168)	(67168, 67631)	0.851086	0.999841	-0.41955	1.89891	-0.003118	6	TRUE	0.006002	0.010874	0.003089	0.007359	-0.00427
POTRI.017G001400.V3.0	(80789, 82135)	(82136, 82344)	(82344, 82821)	0.944748	0.999841	-1.53277	2.11756	-0.048499	6	TRUE	0.029501	0.244324	0.02202	0.31061	-0.28859
POTRI.017G007000.V3.0	(488243, 488652)	(488653, 488763)	(488763, 488992)	0.827588	0.999841	-1.87199	1.84812	-0.158511	6	TRUE	0.000891	0.036144	0.001258	0.068089	-0.066832
POTRI.017G007000.V3.0	(488763, 488992)	(488993, 489153)	(489153, 489278)	0.576977	0.999841	-2.26677	2.38112	-0.288797	6	TRUE	0.003917	0.066951	0.005639	0.12639	-0.120751
POTRI.017G007000.V3.0	(489153, 489278)	(489279, 489361)	(489361, 489407)	0.813813	0.999841	-1.08854	2.77303	-0.165299	6	TRUE	0.018524	0.058341	0.026256	0.09558	-0.069324
POTRI.017G013800.V3.0	(1151934, 1152442)	(1152443, 1152555)	(1152555, 1152897)	0.910785	0.999841	-1.51086	2.87565	-0.074823	2	TRUE	0.01801	0.086849	0.016285	0.053537	-0.037253
POTRI.017G013800.V3.0	(1152997, 1153215)	(1153216, 1153405)	(1153405, 1153464)	0.934578	0.999841	-1.22648	1.96731	-0.0436	6	TRUE	0.006241	0.034375	0.004224	0.019999	-0.015775
POTRI.017G027200.V3.0	(2457232, 2457946)	(2457947, 2458022)	(2458022, 2458426)	0.589968	0.999841	0.474311	3.96681	0.121405	2	TRUE	0.341246	0.261963	0.999999	0.999998	1e-06
POTRI.017G028900.V3.0	(2556619, 2557126)	(2557127, 2557181)	(2557181, 2557565)	0.655809	0.999841	-1.29661	2.96794	-0.245843	6	TRUE	0.066769	0.162857	0.053694	0.157157	-0.103463
POTRI.017G029200.V3.0	(2578819, 2579000)	(2579001, 2579012)	(2579012, 2579112)	0.76725	0.999841	0.116755	2.7736	0.038358	6	TRUE	0.06409	0.066891	0.108921	0.060569	0.048352
POTRI.017G029200.V3.0	(2579012, 2579112)	(2579113, 2579136)	(2579136, 2579748)	0.699919	0.999841	0.619158	2.79971	0.072636	6	TRUE	0.085698	0.052423	0.132132	0.04169	0.090442
POTRI.017G032300.V3.0	(2798003, 2798779)	(2798780, 2798932)	(2798932, 2799843)	0.543748	0.999841	-1.1124	3.67679	-0.224077	2	TRUE	0.034954	0.101971	0.089782	0.24256	-0.152778
POTRI.017G032600.V3.0	(2819966, 2820010)	(2820011, 2820122)	(2820122, 2820556)	0.951881	0.999841	-0.283725	2.16259	-0.051931	6	TRUE	0.05545	0.087542	0.135555	0.427139	-0.291584
POTRI.017G032600.V3.0	(2820122, 2820556)	(2820557, 2820676)	(2820676, 2820789)	0.978703	0.999841	-0.375478	2.55768	-0.064826	6	TRUE	0.079479	0.13748	0.177961	0.543325	-0.365364
POTRI.017G032700.V3.0	(2821443, 2822317)	(2822318, 2822472)	(2822472, 2823385)	0.476979	0.999841	-1.99145	4.10076	-0.255433	2	TRUE	0.072465	0.37106	0.026167	0.128767	-0.102599
POTRI.017G033200.V3.0	(2863826, 2864487)	(2864488, 2864544)	(2864544, 2864607)	0.937802	0.999841	0.729817	2.58942	-0.017522	2	TRUE	0.132636	0.107592	0.066984	0.088839	-0.021855
POTRI.017G035800.V3.0	(3019540, 3019734)	(3019735, 3019818)	(3019818, 3019975)	0.783811	0.999841	-0.041827	3.33204	0.030074	6	TRUE	0.063489	0.067603	0.165563	0.153883	0.01168
POTRI.017G035800.V3.0	(3026132, 3026213)	(3026214, 3026300)	(3026300, 3027033)	0.306563	0.999841	-0.581028	2.66639	-0.466846	6	TRUE	0.02757	0.049008	0.063488	0.24237	-0.178882
POTRI.017G036000.V3.0	(3033472, 3033608)	(3033609, 3033815)	(3033815, 3033875)	0.349032	0.999841	-1.45094	4.02639	-0.323351	2	TRUE	0.086189	0.265459	0.133126	0.278036	-0.14491
POTRI.017G036300.V3.0	(3054736, 3054978)	(3054979, 3055024)	(3055024, 3055365)	0.87697	0.999841	-0.694687	1.53268	-0.015733	6	TRUE	0.007471	0.026471	0.006232	0.022539	-0.016307
POTRI.017G036600.V3.0	(3069939, 3070020)	(3070021, 3070117)	(3070117, 3070182)	0.551753	0.999841	-0.429186	2.48473	-0.303102	6	TRUE	0.044663	0.068721	0.094916	0.203509	-0.108593
POTRI.017G036800.V3.0	(3082599, 3083704)	(3083705, 3083749)	(3083749, 3084285)	0.806567	0.999841	0.041818	11.3178	0.018771	6	TRUE	1.5977	1.5716	1	1	0
POTRI.017G036800.V3.0	(3083749, 3084285)	(3084286, 3084842)	(3084842, 3085015)	0.956116	0.999841	-2.15734	4.42547	-0.053969	6	TRUE	0.005216	0.026697	0.004408	0.021388	-0.01698
POTRI.017G038800.V3.0	(3164024, 3164125)	(3164126, 3164248)	(3164248, 3164785)	0.885736	0.999841	-0.603489	1.51205	-0.01999	6	TRUE	0.004726	0.017654	0.006968	0.015021	-0.008053
POTRI.017G041700.V3.0	(3425738, 3425990)	(3425991, 3426088)	(3426088, 3426226)	0.813132	0.999841	1.18373	2.52466	0.015526	6	TRUE	0.006409	0.002534	0.008671	0.002984	0.005687
POTRI.017G041700.V3.0	(3426325, 3426543)	(3426544, 3426647)	(3426647, 3427022)	0.822919	0.999841	1.20892	2.5934	0.010699	6	TRUE	0.007039	0.002643	0.012096	0.008289	0.003807
POTRI.017G041800.V3.0	(3444293, 3444447)	(3444448, 3444530)	(3444530, 3444918)	0.803922	0.999841	-1.54163	1.85266	-0.17019	6	TRUE	0.006259	0.072627	0.006388	0.071255	-0.064867
POTRI.017G042200.V3.0	(3570412, 3570787)	(3570788, 3570900)	(3570900, 3570977)	0.752678	0.999841	0.144732	5.44713	0.053947	2	TRUE	0.882981	0.747147	1	1	0
POTRI.017G042500.V3.0	(3595273, 3597750)	(3597751, 3599011)	(3599011, 3599122)	0.313493	0.999841	-1.48777	2.57758	-0.461274	6	TRUE	0.061781	0.322715	0.059605	0.348322	-0.288717
POTRI.017G043100.V3.0	(3632471, 3632563)	(3632564, 3632613)	(3632613, 3632761)	0.841505	0.999841	1.38933	1.46365	0.00157	6	TRUE	0.027486	0.008012	0.010169	0.003879	0.006291
POTRI.017G044700.V3.0	(3773268, 3773350)	(3773351, 3773478)	(3773478, 3774041)	0.751558	0.999841	1.25008	2.51845	0.046256	6	TRUE	0.031001	0.013136	0.04324	0.026201	0.017039
POTRI.017G050500.V3.0	(4220228, 4221398)	(4221399, 4221771)	(4221771, 4224048)	0.637316	0.999841	-0.508413	4.2661	-0.183169	2	TRUE	0.070356	0.12446	0.077514	0.157891	-0.080377
POTRI.017G051100.V3.0	(4288108, 4288369)	(4288370, 4288704)	(4288704, 4289272)	0.764901	0.999841	1.6206	5.42266	0.039537	6	TRUE	0.017321	0.0057	0.018859	0.007311	0.011548
POTRI.017G054400.V3.0	(4812367, 4812401)	(4812402, 4812427)	(4812427, 4812564)	0.520255	0.999841	1.49226	2.42836	0.171315	6	TRUE	0.096049	0.025678	0.237573	0.095023	0.14255
POTRI.017G056400.V3.0	(5036517, 5036646)	(5036647, 5036724)	(5036724, 5038551)	0.694564	0.999841	0.052806	2.96387	0.07541	6	TRUE	0.376144	0.425658	0.894733	0.852338	0.042395
POTRI.017G056800.V3.0	(5115511, 5115902)	(5115903, 5115967)	(5115967, 5116373)	0.52795	0.999841	1.92011	1.28694	0.166788	6	TRUE	0.070823	0.005159	0.095893	0.003361	0.092532
POTRI.017G057400.V3.0	(5187509, 5187634)	(5187635, 5187848)	(5187848, 5188313)	0.873987	0.999841	-0.288477	2.86094	-0.135826	6	TRUE	0.041136	0.054733	0.034069	0.085068	-0.050999
POTRI.017G057800.V3.0	(5248154, 5248330)	(5248331, 5248423)	(5248423, 5248554)	0.585126	0.999841	1.22028	1.46171	0.134131	6	TRUE	0.033156	0.011452	0.092643	0.043475	0.049168
POTRI.017G058400.V3.0	(5325818, 5327040)	(5327041, 5327112)	(5327112, 5327190)	0.939764	0.999841	-1.25969	3.2839	-0.046099	6	TRUE	0.011901	0.03775	0.013764	0.029882	-0.016117
POTRI.017G058400.V3.0	(5327112, 5327190)	(5327191, 5327237)	(5327237, 5327711)	0.758075	0.999841	-0.302539	8.68004	-0.133897	2	TRUE	0.9916	1.29466	1	1	0
POTRI.017G061100.V3.0	(5623261, 5623402)	(5623403, 5623478)	(5623478, 5623545)	0.935359	0.999841	-1.0837	2.0067	-0.043977	6	TRUE	0.008376	0.030959	0.009459	0.026364	-0.016905
POTRI.017G061600.V3.0	(5743668, 5744163)	(5744164, 5744247)	(5744247, 5745358)	0.810525	0.999841	1.55939	1.53295	0.016814	6	TRUE	0.024772	0.007785	0.017283	0.011035	0.006247
POTRI.017G061800.V3.0	(5749261, 5749557)	(5749558, 5749635)	(5749635, 5749773)	0.862333	0.999841	-0.505461	4.80388	-0.008608	6	TRUE	0.066218	0.11879	0.06121	0.06279	-0.00158
POTRI.017G062800.V3.0	(5862930, 5862984)	(5862985, 5863092)	(5863092, 5863374)	0.833087	0.999841	0.858767	2.01159	0.005699	6	TRUE	0.019478	0.011579	0.016435	0.009058	0.007377
POTRI.017G065800.V3.0	(6366488, 6366770)	(6366771, 6366884)	(6366884, 6366923)	0.666677	0.999841	-0.4249	5.90278	-0.170887	2	TRUE	0.465913	0.690324	1	1	0
POTRI.017G065900.V3.0	(6403445, 6404066)	(6404067, 6404222)	(6404222, 6404603)	0.570239	0.999841	1.04187	3.23322	0.130092	2	TRUE	0.217596	0.120195	0.354734	0.344572	0.010162
POTRI.017G067400.V3.0	(7216621, 7216682)	(7216683, 7216740)	(7216740, 7216773)	0.810481	0.999841	1.27712	2.90861	0.016835	6	TRUE	1.01096	0.513331	0.646327	0.495833	0.150494
POTRI.017G069200.V3.0	(7824943, 7825832)	(7825833, 7825915)	(7825915, 7826014)	0.895793	0.999841	-0.839049	1.69239	-0.024866	6	TRUE	0.040015	0.204259	0.042656	0.130309	-0.087654
POTRI.017G070800.V3.0	(8111764, 8111920)	(8111921, 8111975)	(8111975, 8112484)	0.678014	0.999841	-0.410765	7.2812	-0.166203	2	TRUE	7.24307	8.16193	1	1	0
POTRI.017G071700.V3.0	(8263629, 8263750)	(8263751, 8264105)	(8264105, 8264472)	0.213654	0.999841	-2.57863	3.14558	-0.551576	6	TRUE	0.04919	0.335122	0.012535	0.207949	-0.195413
POTRI.017G073000.V3.0	(8466211, 8466648)	(8466649, 8466853)	(8466853, 8467017)	0.936135	0.999841	-1.18687	3.34009	-0.04435	6	TRUE	0.011131	0.031987	0.016134	0.039492	-0.023358
POTRI.017G075100.V3.0	(8743653, 8743710)	(8743711, 8745205)	(8745205, 8745309)	0.780687	0.999841	-1.56806	2.60171	-0.124978	2	TRUE	0.149864	0.983438	0.039862	0.104572	-0.064709
POTRI.017G075200.V3.0	(8759703, 8759917)	(8759918, 8760038)	(8760038, 8760093)	0.834671	0.999841	0.413907	2.26588	0.004922	6	TRUE	0.055071	0.047464	0.057399	0.053273	0.004126
POTRI.017G076400.V3.0	(8961382, 8961445)	(8961446, 8961842)	(8961842, 8961995)	0.942647	0.999841	-1.36364	2.37553	-0.062733	2	TRUE	0.016139	0.066125	0.021498	0.060051	-0.038554
POTRI.017G076400.V3.0	(8976004, 8976431)	(8976432, 8976762)	(8976762, 8976836)	0.950271	0.999841	-1.68911	2.02097	-0.085299	5	TRUE	0.006007	0.056576	0.005461	0.044445	-0.038985
POTRI.017G076700.V3.0	(9010441, 9010563)	(9010564, 9010639)	(9010639, 9010952)	0.790096	0.999841	1.21926	1.15194	0.026944	6	TRUE	0.008022	0.001643	0.012082	0.002608	0.009474
POTRI.017G076800.V3.0	(9021919, 9022304)	(9022305, 9022495)	(9022495, 9023129)	0.247813	0.999841	0.842795	9.06581	0.307343	2	TRUE	1.20471	0.684684	1	1	0
POTRI.017G076800.V3.0	(9022495, 9023129)	(9023130, 9023185)	(9023185, 9024068)	0.927105	0.999841	-1.04392	3.05031	-0.039998	6	TRUE	0.006836	0.015777	0.006268	0.023588	-0.017319
POTRI.017G078000.V3.0	(9136269, 9136421)	(9136422, 9136608)	(9136608, 9137056)	0.919101	0.999841	-3.15102	3.1345	-0.036136	6	TRUE	0.001921	0.039439	0.001454	0.039075	-0.037621
POTRI.017G078000.V3.0	(9137460, 9137551)	(9137552, 9137654)	(9137654, 9137750)	0.847555	0.999841	-0.518071	3.27759	-0.001392	6	TRUE	0.009239	0.015574	0.004573	0.006151	-0.001578
POTRI.017G078100.V3.0	(9140736, 9141338)	(9141339, 9141497)	(9141497, 9141965)	0.969097	0.999841	-2.73756	3.85512	-0.052724	2	TRUE	0.002907	0.028329	0.003654	0.03792	-0.034265
POTRI.017G078100.V3.0	(9141497, 9141965)	(9141966, 9142062)	(9142062, 9142182)	0.843805	0.999841	-0.109925	3.10784	0.000444	6	TRUE	0.004311	0.005647	0.003298	0.003028	0.00027
POTRI.017G078100.V3.0	(9142062, 9142182)	(9142183, 9142264)	(9142264, 9142355)	0.850898	0.999841	-0.52629	3.48956	-0.003026	6	TRUE	0.005026	0.009376	0.002957	0.004683	-0.001727
POTRI.017G078100.V3.0	(9142264, 9142355)	(9142356, 9142459)	(9142459, 9142555)	0.88776	0.999841	-1.44023	5.27266	-0.020972	6	TRUE	0.015974	0.048872	0.008635	0.01893	-0.010295
POTRI.017G078100.V3.0	(9142459, 9142555)	(9142556, 9142689)	(9142689, 9142760)	0.853315	0.999841	-0.019604	3.90886	-0.004207	6	TRUE	0.008983	0.010481	0.006455	0.008893	-0.002439
POTRI.017G078100.V3.0	(9142689, 9142760)	(9142761, 9142766)	(9142766, 9143240)	0.548282	0.999841	0.513156	10.6021	0.139931	2	TRUE	1.20264	1.01951	1	1	0
POTRI.017G078200.V3.0	(9146559, 9146626)	(9146627, 9146730)	(9146730, 9146963)	0.795025	0.999841	1.33344	1.64235	0.024494	6	TRUE	0.014778	0.005659	0.012552	0.003473	0.009079
POTRI.017G078500.V3.0	(9161044, 9161122)	(9161123, 9161262)	(9161262, 9161480)	0.89642	0.999841	-0.248867	3.51242	-0.080291	2	TRUE	0.096964	0.146251	0.081029	0.13507	-0.054041
POTRI.017G079000.V3.0	(9213247, 9213360)	(9213361, 9213461)	(9213461, 9214495)	0.697014	0.999841	-0.470641	3.96466	-0.158419	2	TRUE	0.017602	0.055827	0.025213	0.100641	-0.075428
POTRI.017G079100.V3.0	(9215024, 9216534)	(9216535, 9216789)	(9216789, 9217042)	0.688031	0.999841	-0.488565	2.6511	-0.228914	6	TRUE	0.112175	0.235213	0.130254	0.217514	-0.08726
POTRI.017G079200.V3.0	(9232668, 9232770)	(9232771, 9232853)	(9232853, 9232960)	0.864469	0.999841	-0.70632	2.18404	-0.00965	6	TRUE	0.004095	0.008866	0.005652	0.009954	-0.004302
POTRI.017G079400.V3.0	(9261888, 9262006)	(9262007, 9262090)	(9262090, 9262252)	0.517372	0.999841	-1.04482	1.603	-0.323129	6	TRUE	0.012753	0.097584	0.016456	0.134103	-0.117647
POTRI.017G080000.V3.0	(9369656, 9369887)	(9369888, 9370015)	(9370015, 9370716)	0.446744	0.999841	-1.08155	1.56377	-0.366603	6	TRUE	1322.83	117990	0.016452	0.246308	-0.229856
POTRI.017G082500.V3.0	(9783743, 9783872)	(9783873, 9784056)	(9784056, 9785158)	0.77091	0.999841	-2.08622	1.91291	-0.186633	6	TRUE	0.001044	0.077968	0.001355	0.083379	-0.082024
POTRI.017G083200.V3.0	(10013025, 10013180)	(10013181, 10013260)	(10013260, 10013385)	0.821556	0.999841	-0.458692	1.1165	-0.16148	6	TRUE	0.002442	0.071919	0.002699	0.085737	-0.083038
POTRI.017G084500.V3.0	(10162964, 10163959)	(10163960, 10164104)	(10164104, 10164385)	0.24116	0.999841	0.786034	6.45204	0.312291	2	TRUE	0.778303	0.487465	1	1	0
POTRI.017G084600.V3.0	(10187696, 10188752)	(10188753, 10188878)	(10188878, 10189438)	0.489687	0.999841	0.529118	6.03589	0.167204	2	TRUE	1.04498	0.740685	1	1	0
POTRI.017G084700.V3.0	(10201885, 10202356)	(10202357, 10202483)	(10202483, 10202541)	0.870458	0.999841	0.686523	2.03133	-0.012566	6	TRUE	0.159784	0.137702	0.01621	0.021287	-0.005078
POTRI.017G084700.V3.0	(10202483, 10202541)	(10202542, 10202633)	(10202633, 10203011)	0.862604	0.999841	0.330577	2.44603	-0.008741	6	TRUE	0.228483	0.267176	0.021898	0.025427	-0.003529
POTRI.017G085400.V3.0	(10276404, 10278420)	(10278421, 10278536)	(10278536, 10279717)	0.377263	0.999841	-2.26122	3.1866	-0.307218	2	TRUE	0.028556	0.224344	0.035023	0.179408	-0.144385
POTRI.017G085400.V3.0	(10278536, 10279717)	(10279718, 10279934)	(10279934, 10280015)	0.705661	0.999841	-1.86031	2.69664	-0.21978	6	TRUE	0.018172	0.131618	0.019852	0.10059	-0.080738
POTRI.017G085400.V3.0	(10280109, 10280213)	(10280214, 10280281)	(10280281, 10280338)	0.611612	0.999841	-2.03086	1.87804	-0.269626	6	TRUE	0.000751	0.071309	0.000927	0.103165	-0.102238
POTRI.017G086600.V3.0	(10430346, 10430862)	(10430863, 10431786)	(10431786, 10432892)	0.087159	0.999841	-2.19076	3.92158	-0.556712	2	TRUE	0.026681	0.12563	0.025236	0.252077	-0.226842
POTRI.017G086600.V3.0	(10433029, 10433354)	(10433355, 10433434)	(10433434, 10434304)	0.909911	0.999841	-0.081416	8.5184	-0.031697	6	TRUE	1.83219	1.52336	1	1	0
POTRI.017G087700.V3.0	(10508926, 10509127)	(10509128, 10509206)	(10509206, 10509264)	0.977352	0.999841	-1.30749	1.46264	-0.032487	2	TRUE	0	0.02932	0	0.026083	-0.026083
POTRI.017G090300.V3.0	(10774933, 10775138)	(10775139, 10775250)	(10775250, 10775290)	0.861514	0.999841	-0.649823	2.04044	-0.1419	6	TRUE	0.091117	0.1561	0.047331	0.132852	-0.08552
POTRI.017G099200.V3.0	(11688979, 11689689)	(11689690, 11689735)	(11689735, 11689820)	0.989156	0.999841	-0.966917	1.29235	-0.080263	6	TRUE	0	0.056429	0	0.0349	-0.0349
POTRI.017G100000.V3.0	(11744741, 11744825)	(11744826, 11745211)	(11745211, 11745267)	0.943774	0.999841	-0.98074	2.63394	-0.04803	6	TRUE	0.013886	0.038197	0.008585	0.02706	-0.018476
POTRI.017G101400.V3.0	(11848856, 11848932)	(11848933, 11849012)	(11849012, 11849248)	0.527937	0.999841	0.389039	5.39562	0.149222	2	TRUE	1.39743	1.04011	1	1	0
POTRI.017G101700.V3.0	(11871090, 11871286)	(11871287, 11871367)	(11871367, 11871472)	0.698935	0.999841	-0.72874	1.34542	-0.223255	6	TRUE	0.012816	0.134142	0.026957	0.121718	-0.094761
POTRI.017G103100.V3.0	(11993599, 11993874)	(11993875, 11993976)	(11993976, 11995013)	0.401827	0.999841	2.72488	1.95778	0.246194	6	TRUE	6334.25	0.101389	0.152063	0.067444	0.084619
POTRI.017G106200.V3.0	(12346699, 12346907)	(12346908, 12346984)	(12346984, 12347124)	0.812101	0.999841	-1.36789	1.9988	-0.166144	6	TRUE	0.009914	0.072154	0.010507	0.073893	-0.063387
POTRI.017G106400.V3.0	(12360286, 12360674)	(12360675, 12360766)	(12360766, 12360782)	0.774353	0.999841	0.145515	4.07616	0.045378	2	TRUE	0.967283	0.873677	0.999999	0.999999	-1e-06
POTRI.017G106900.V3.0	(12398118, 12398457)	(12398458, 12398487)	(12398487, 12398598)	0.803272	0.999841	1.71151	2.93496	0.034052	2	TRUE	1.98213	0.306084	0.116597	0.131418	-0.014821
POTRI.017G107500.V3.0	(12428761, 12429399)	(12429400, 12430091)	(12430091, 12431246)	0.422325	0.999841	-2.23618	4.66885	-0.282934	2	TRUE	0.041474	0.20266	0.021574	0.117598	-0.096023
POTRI.017G109000.V3.0	(12520602, 12520797)	(12520798, 12520930)	(12520930, 12521952)	0.755207	0.999841	0.25204	2.71596	0.044415	6	TRUE	0.724834	0.613473	0.424045	0.243805	0.18024
POTRI.017G109300.V3.0	(12529244, 12529484)	(12529485, 12529575)	(12529575, 12530220)	0.3332	0.999841	0.422028	2.8294	-0.445859	6	TRUE	0.230745	0.163178	0.513554	0.687264	-0.17371
POTRI.017G109900.V3.0	(12570826, 12571330)	(12571331, 12571422)	(12571422, 12571681)	0.890933	0.999841	-1.31914	3.33693	-0.022511	6	TRUE	0.005234	0.012533	0.007204	0.014908	-0.007704
POTRI.017G111000.V3.0	(12662083, 12662284)	(12662285, 12662553)	(12662553, 12662790)	0.853925	0.999841	-0.495164	5.0905	-0.004506	6	TRUE	0.032445	0.055294	0.019044	0.027425	-0.008381
POTRI.017G111300.V3.0	(12694683, 12694935)	(12694936, 12695224)	(12695224, 12695287)	0.679644	0.999841	-2.23911	2.70615	-0.165532	2	TRUE	0.093815	0.772433	0.039155	0.140846	-0.101691
POTRI.017G111500.V3.0	(12723234, 12723344)	(12723345, 12723623)	(12723623, 12723659)	0.839297	0.999841	-0.776481	1.53538	-0.152762	6	TRUE	0.002894	0.014578	0.008382	0.065447	-0.057065
POTRI.017G111500.V3.0	(12723623, 12723659)	(12723660, 12723690)	(12723690, 12724234)	0.261023	0.999841	0.72338	5.83437	0.297786	2	TRUE	0.434376	0.236926	1	1	0
POTRI.017G111800.V3.0	(12732031, 12732360)	(12732361, 12732467)	(12732467, 12732610)	0.937324	0.999841	0.01397	4.12485	-0.06475	2	TRUE	1.24955	2.01371	0.959522	0.999999	-0.040477
POTRI.017G114600.V3.0	(13004878, 13013151)	(13013152, 13013270)	(13013270, 13013404)	0.843592	0.999841	1.27007	5.3967	0.000548	6	TRUE	3.58063e+06	2.40171e+06	0.003501	0.003604	-0.000104
POTRI.017G114700.V3.0	(13018749, 13019531)	(13019532, 13019861)	(13019861, 13019924)	0.937883	0.999841	-0.346719	4.44548	-0.045193	6	TRUE	1.19745	1.07241	0.120188	0.137844	-0.017656
POTRI.017G114700.V3.0	(13019861, 13019924)	(13019925, 13020034)	(13020034, 13020284)	0.848851	0.999841	-0.841186	3.52243	-0.098499	2	TRUE	0.395189	0.638045	0.038419	0.096528	-0.058109
POTRI.017G114700.V3.0	(13020034, 13020284)	(13020285, 13020693)	(13020693, 13020828)	0.665674	0.999841	0.973254	2.69777	0.090517	6	TRUE	0.459458	0.149873	0.095223	0.055649	0.039575
POTRI.017G114800.V3.0	(13038417, 13038547)	(13038548, 13038627)	(13038627, 13038764)	0.724173	0.999841	-0.83862	3.18416	-0.147426	2	TRUE	0.156124	0.268843	0.161203	0.25881	-0.097607
POTRI.017G115400.V3.0	(13065686, 13065770)	(13065771, 13065860)	(13065860, 13065933)	0.897002	0.999841	-0.67436	1.67105	-0.025451	6	TRUE	0.003987	0.014908	0.004626	0.014407	-0.009782
POTRI.017G115700.V3.0	(13090162, 13090516)	(13090517, 13090942)	(13090942, 13092230)	0.829479	0.999841	0.114997	4.85722	0.007472	6	TRUE	1.52047	1.64692	0.999999	0.999999	0
POTRI.017G117900.V3.0	(13237301, 13237984)	(13237985, 13238054)	(13238054, 13238144)	0.859404	0.999841	-0.057171	5.18705	-0.00718	6	TRUE	2.41514	3.15784	0.999999	0.999999	0
POTRI.017G119600.V3.0	(13348862, 13349056)	(13349057, 13349165)	(13349165, 13350438)	0.900488	0.999841	-0.668007	3.42922	-0.027139	6	TRUE	0.01008	0.017498	0.017453	0.026816	-0.009364
POTRI.017G120300.V3.0	(13423732, 13424884)	(13424885, 13424918)	(13424918, 13424941)	0.858633	0.999841	-0.156572	11.8495	-0.006804	6	TRUE	1.82099	2.14984	1	1	0
POTRI.017G120300.V3.0	(13424918, 13424941)	(13424942, 13424993)	(13424993, 13425735)	0.849998	0.999841	-0.059522	11.8417	-0.002586	6	TRUE	1.8908	2.07493	1	1	0
POTRI.017G123900.V3.0	(13616979, 13617493)	(13617494, 13617558)	(13617558, 13617653)	0.342107	0.999841	-0.015889	2.14116	0.288975	6	TRUE	0.270546	0.243646	0.624863	0.45701	0.167853
POTRI.017G125200.V3.0	(13714000, 13714834)	(13714835, 13714925)	(13714925, 13716319)	0.122679	0.999841	1.06621	5.46787	0.424292	2	TRUE	0.715214	0.352441	1	1	0
POTRI.017G125400.V3.0	(13727613, 13727897)	(13727898, 13728377)	(13728377, 13728445)	0.441209	0.999841	-2.54916	2.44125	-0.370166	6	TRUE	28451.9	702022	0.015958	0.186003	-0.170045
POTRI.017G125400.V3.0	(13732305, 13732343)	(13732344, 13732789)	(13732789, 13733003)	0.5779	0.999841	-1.19249	2.25912	-0.28828	6	TRUE	81306.3	326802	0.124338	0.258716	-0.134378
POTRI.017G129000.V3.0	(14016237, 14016319)	(14016320, 14016404)	(14016404, 14016506)	0.815206	0.999841	0.079782	3.66371	0.014502	6	TRUE	0.243882	0.251038	0.23337	0.216825	0.016545
POTRI.017G129000.V3.0	(14024458, 14024502)	(14024503, 14024598)	(14024598, 14024651)	0.895091	0.999841	-1.20716	1.41247	-0.024526	6	TRUE	0	0.054447	0	0.029604	-0.029604
POTRI.017G129800.V3.0	(14063328, 14063375)	(14063376, 14063448)	(14063448, 14063551)	0.963229	0.999841	0.660758	3.22735	-0.027147	2	TRUE	0.035876	0.030801	0.050277	0.07455	-0.024273
POTRI.017G129900.V3.0	(14071571, 14072489)	(14072490, 14072618)	(14072618, 14072761)	0.896207	0.999841	-0.534161	4.932	-0.025066	6	TRUE	0.10765	0.155263	0.122596	0.1279	-0.005304
POTRI.017G129900.V3.0	(14072618, 14072761)	(14072762, 14072845)	(14072845, 14072913)	0.705759	0.999841	1.27151	3.18065	0.06962	6	TRUE	0.057066	0.021614	0.058878	0.03475	0.024128
POTRI.017G130500.V3.0	(14132561, 14132597)	(14132598, 14132679)	(14132679, 14133100)	0.993622	0.999841	-0.579072	2.06274	-0.056414	4	TRUE	0.024761	0.053818	0.025748	0.054698	-0.02895
POTRI.017G130500.V3.0	(14132679, 14133100)	(14133101, 14133670)	(14133670, 14133831)	0.214402	0.999841	-1.85248	2.17948	-0.550799	6	TRUE	0.008431	0.105921	0.021009	0.225158	-0.204149
POTRI.017G133000.V3.0	(14282066, 14283494)	(14283495, 14283568)	(14283568, 14284024)	0.108773	0.999841	1.0724	5.69236	0.442412	2	TRUE	0.908115	0.430033	0.999999	1	0
POTRI.017G133500.V3.0	(14310307, 14311138)	(14311139, 14311273)	(14311273, 14311347)	0.392443	0.999841	-0.872452	2.96339	-0.298851	2	TRUE	0.386565	1.06316	0.682953	0.859648	-0.176695
POTRI.017G134800.V3.0	(14405336, 14406679)	(14406680, 14406909)	(14406909, 14407193)	0.873412	0.999841	0.427561	4.27148	-0.014004	6	TRUE	0.327275	0.264197	0.333201	0.351623	-0.018422
POTRI.017G134800.V3.0	(14406909, 14407193)	(14407194, 14408087)	(14408087, 14408894)	0.825969	0.999841	-1.10298	2.6833	-0.159307	6	TRUE	0.041832	0.144597	0.042547	0.19495	-0.152403
POTRI.017G135600.V3.0	(14459552, 14460143)	(14460144, 14460372)	(14460372, 14460647)	0.552308	0.999841	0.31462	6.48443	0.138113	2	TRUE	0.976058	0.813079	1	1	0
POTRI.017G137300.V3.0	(14576264, 14577124)	(14577125, 14577365)	(14577365, 14577993)	0.906967	0.999841	-0.54124	2.99548	-0.076275	2	TRUE	0.047366	0.084435	0.056724	0.097462	-0.040738
POTRI.017G140800.V3.0	(14842994, 14843049)	(14843050, 14843152)	(14843152, 14843410)	0.902498	0.999841	-0.489126	1.59912	-0.028112	6	TRUE	0.002508	0.00688	0.004862	0.027114	-0.022251
POTRI.017G141100.V3.0	(14867995, 14868062)	(14868063, 14868209)	(14868209, 14868342)	0.699969	0.999841	0.445889	4.06251	0.072611	6	TRUE	0.03306	0.022942	0.062334	0.037508	0.024827
POTRI.017G142700.V3.0	(15005978, 15006586)	(15006587, 15006694)	(15006694, 15007394)	0.80638	0.999841	-2.55265	2.59264	-0.114932	2	TRUE	0.009599	0.137439	0.003304	0.068201	-0.064896
POTRI.017G142700.V3.0	(15006694, 15007394)	(15007395, 15007476)	(15007476, 15007719)	0.968148	0.999841	-1.99482	2.20398	-0.059754	6	TRUE	0.006559	0.065901	0.00512	0.028413	-0.023293
POTRI.017G144700.V3.0	(15254831, 15255148)	(15255149, 15255240)	(15255240, 15255311)	0.966507	0.999841	-1.96071	2.21941	-0.053704	2	TRUE	0.005245	0.0473	0.005306	0.05085	-0.045544
POTRI.017G146800.V3.0	(15382950, 15383054)	(15383055, 15383147)	(15383147, 15383323)	0.827592	0.999841	-0.873546	3.1933	-0.1067	2	TRUE	0.023214	0.060673	0.024309	0.081327	-0.057018
POTRI.017G146800.V3.0	(15383426, 15383549)	(15383550, 15384179)	(15384179, 15384236)	0.910645	0.999841	-0.657819	4.203	-0.074876	2	TRUE	0.067599	0.116768	0.086406	0.112678	-0.026273
POTRI.017G148100.V3.0	(15447095, 15449179)	(15449180, 15449466)	(15449466, 15450009)	0.752438	0.999841	-0.487339	2.23921	-0.195921	6	TRUE	0.052239	0.093721	0.072393	0.147104	-0.074711
POTRI.017G148700.V3.0	(15479893, 15480036)	(15480037, 15480151)	(15480151, 15480363)	0.914866	0.999841	-0.551031	3.06296	-0.073272	2	TRUE	0.016329	0.039353	0.022006	0.065731	-0.043725
POTRI.017G148700.V3.0	(15481166, 15481453)	(15481454, 15481511)	(15481511, 15482186)	0.636047	0.999841	0.248154	7.5046	0.101614	2	TRUE	0.940675	0.793341	1	1	0
POTRI.017G148800.V3.0	(15484809, 15484895)	(15484896, 15484973)	(15484973, 15485904)	0.995734	0.999841	0.111471	2.81971	-0.039434	2	TRUE	0.03038	0.036209	0.086431	0.113363	-0.026932
POTRI.017G150500.V3.0	(15593911, 15595365)	(15595366, 15595451)	(15595451, 15595640)	0.988803	0.999841	-1.37311	1.88806	-0.058377	4	TRUE	0.005026	0.04356	0.005024	0.034665	-0.029641
POTRI.017G150500.V3.0	(15596221, 15596400)	(15596401, 15596733)	(15596733, 15597903)	0.749105	0.999841	-2.02907	2.6497	-0.197605	6	TRUE	0.012191	0.098187	0.013872	0.084676	-0.070805
POTRI.017G151400.V3.0	(15738000, 15738060)	(15738061, 15738178)	(15738178, 15738814)	0.658592	0.999841	0.049185	4.27829	-0.244368	6	TRUE	0.10456	0.082496	0.165056	0.269279	-0.104222
POTRI.017G151800.V3.0	(15777622, 15777756)	(15777757, 15777788)	(15777788, 15777942)	0.755894	0.999841	1.42506	1.11025	0.044069	6	TRUE	0.00681	0.001299	0.021018	0.002853	0.018165
POTRI.017G155300.V3.0	(16078292, 16078399)	(16078400, 16078481)	(16078481, 16079169)	0.870222	0.999841	0.572075	1.75132	-0.012451	6	TRUE	0.013889	0.018373	0.014831	0.019891	-0.005061
POTRI.016G000400.V3.0	(26515, 26791)	(26792, 27441)	(27441, 27709)	0.584196	0.999841	-0.971647	3.69865	-0.206023	2	TRUE	0.200423	0.405931	0.089928	0.218254	-0.128326
POTRI.016G000600.V3.0	(33086, 33328)	(33329, 33413)	(33413, 35086)	0.930303	0.999841	-0.188741	9.05181	-0.04154	6	TRUE	1.66906	2.12281	1	1	0
POTRI.016G001000.V3.0	(45697, 45823)	(45824, 45901)	(45901, 45995)	0.869833	0.999841	-0.667598	2.47116	-0.012262	6	TRUE	0.076831	0.173943	0.107064	0.224459	-0.117395
POTRI.016G001100.V3.0	(50928, 51145)	(51146, 51274)	(51274, 51348)	0.840167	0.999841	-0.052487	2.56936	0.002226	6	TRUE	0.06906	0.092346	0.0309	0.0275	0.0034
POTRI.016G001100.V3.0	(53427, 53500)	(53501, 53852)	(53852, 54580)	0.969371	0.999841	-1.25906	1.56848	-0.060341	6	TRUE	0.002821	0.066547	0.001944	0.088401	-0.086456
POTRI.016G001400.V3.0	(71114, 71727)	(71728, 71753)	(71753, 71832)	0.317998	0.999841	-2.0492	2.84537	-0.457696	6	TRUE	0.05856	0.4101	0.024282	0.242205	-0.217923
POTRI.016G002300.V3.0	(112303, 112856)	(112857, 112936)	(112936, 113064)	0.833675	0.999841	1.03732	3.85132	0.005411	6	TRUE	0.034692	0.016001	0.034032	0.032839	0.001193
POTRI.016G002300.V3.0	(113372, 113463)	(113464, 113596)	(113596, 113644)	0.832536	0.999841	1.46202	2.98861	0.00597	6	TRUE	0.024117	0.006631	0.017725	0.015655	0.00207
POTRI.016G003200.V3.0	(161236, 161269)	(161270, 161384)	(161384, 161461)	0.90926	0.999841	-1.51395	1.64101	-0.118727	6	TRUE	0.003817	0.132378	0.001948	0.048462	-0.046514
POTRI.016G003800.V3.0	(190264, 190439)	(190440, 190954)	(190954, 191280)	0.323364	0.999841	0.940562	3.29245	0.256665	2	TRUE	0.306796	0.171217	0.999996	0.999998	-3e-06
POTRI.016G004200.V3.0	(206673, 206737)	(206738, 206816)	(206816, 207109)	0.675749	0.999841	-1.66244	2.23156	-0.23533	6	TRUE	0.022583	0.180171	0.014389	0.10026	-0.085871
POTRI.016G004200.V3.0	(207883, 207986)	(207987, 208014)	(208014, 208531)	0.839168	0.999841	-0.142351	2.0254	0.002716	6	TRUE	0.052885	0.071686	0.023665	0.022623	0.001041
POTRI.016G005100.V3.0	(243385, 243628)	(243629, 243642)	(243642, 243917)	0.948904	0.999841	0.603494	2.65015	-0.021727	2	TRUE	0.10325	0.149643	0.065211	0.087393	-0.022182
POTRI.016G006000.V3.0	(289353, 289403)	(289404, 289531)	(289531, 289565)	0.39996	0.999841	-1.64317	1.63048	-0.397579	6	TRUE	0	0.097226	0	0.147334	-0.147334
POTRI.016G006500.V3.0	(315702, 315799)	(315800, 315926)	(315926, 316576)	0.74285	0.999841	0.734234	1.70803	0.050661	6	TRUE	0.028215	0.016207	0.046266	0.026074	0.020192
POTRI.016G018500.V3.0	(999920, 1000035)	(1000036, 1000181)	(1000181, 1000392)	0.717704	0.999841	1.94141	2.31212	0.063478	6	TRUE	0.093368	0.015592	0.042537	0.02064	0.021897
POTRI.016G019200.V3.0	(1049455, 1049583)	(1049584, 1049625)	(1049625, 1049757)	0.846382	0.999841	-0.371695	1.77786	-0.000818	6	TRUE	0.00299	0.006878	0.001278	0.00426	-0.002981
POTRI.016G019200.V3.0	(1049625, 1049757)	(1049758, 1049851)	(1049851, 1050171)	0.845794	0.999841	-0.129743	1.74619	-0.00053	6	TRUE	0.003974	0.005855	0.001698	0.003609	-0.001911
POTRI.016G020000.V3.0	(1090105, 1090249)	(1090250, 1090343)	(1090343, 1090491)	0.780092	0.999841	-0.24811	3.77927	-0.125212	2	TRUE	0.915831	1.16626	0.71299	0.80548	-0.092489
POTRI.016G021900.V3.0	(1209329, 1209372)	(1209373, 1209529)	(1209529, 1209571)	0.533765	0.999841	0.04883	3.15511	0.163389	6	TRUE	0.30571	0.322857	0.153726	0.079262	0.074464
POTRI.016G021900.V3.0	(1212785, 1212841)	(1212842, 1212877)	(1212877, 1212974)	0.804525	0.999841	-2.49683	2.44008	-0.115655	2	TRUE	0.033105	0.49986	0.029272	0.098842	-0.06957
POTRI.016G023100.V3.0	(1302896, 1302948)	(1302949, 1302969)	(1302969, 1303101)	0.580202	0.999841	2.37513	4.14421	0.125688	2	TRUE	0.09482	0.017106	0.075903	0.027775	0.048128
POTRI.016G023100.V3.0	(1302969, 1303101)	(1303102, 1303195)	(1303195, 1303702)	0.987735	0.999841	0.470165	4.16989	-0.069164	6	TRUE	0.040776	0.037755	0.029845	0.057941	-0.028096
POTRI.016G024700.V3.0	(1392584, 1392817)	(1392818, 1393720)	(1393720, 1394256)	0.922125	0.999841	-2.53112	4.11015	-0.037596	6	TRUE	0.001681	0.011568	0.00215	0.014494	-0.012343
POTRI.016G024700.V3.0	(1393720, 1394256)	(1394257, 1394279)	(1394279, 1395712)	0.099191	0.999841	1.0232	10.438	0.455995	2	TRUE	0.591571	0.299997	1	1	0
POTRI.016G025000.V3.0	(1409866, 1410193)	(1410194, 1410296)	(1410296, 1410360)	0.823762	0.999841	1.3704	2.60264	0.010284	6	TRUE	0.008417	0.004104	0.011095	0.007126	0.003968
POTRI.016G029200.V3.0	(1649517, 1649792)	(1649793, 1649910)	(1649910, 1650498)	0.109106	0.999841	1.05326	6.42983	0.441957	2	TRUE	1.63692	0.756759	1	1	0
POTRI.016G030900.V3.0	(1738914, 1739124)	(1739125, 1739407)	(1739407, 1739552)	0.857698	0.999841	-1.05216	4.75485	-0.006348	6	TRUE	0.020547	0.054888	0.007236	0.010881	-0.003645
POTRI.016G031800.V3.0	(1804646, 1805286)	(1805287, 1805428)	(1805428, 1806614)	0.775595	0.999841	-0.28323	7.84868	-0.12698	2	TRUE	0.788371	0.919345	1	1	0
POTRI.016G032000.V3.0	(1817834, 1818836)	(1818837, 1818966)	(1818966, 1819677)	0.256295	0.999841	2.0509	4.46181	0.301167	2	TRUE	0.139378	0.039378	0.193208	0.088238	0.10497
POTRI.016G032000.V3.0	(1818966, 1819677)	(1819678, 1819889)	(1819889, 1820156)	0.708092	0.999841	0.324123	4.62961	0.068417	6	TRUE	0.086812	0.085887	0.083405	0.058449	0.024956
POTRI.016G032000.V3.0	(1819889, 1820156)	(1820157, 1820217)	(1820217, 1820409)	0.39927	0.999841	2.19207	3.67657	0.247942	6	TRUE	0.08537	0.01935	0.132159	0.041174	0.090985
POTRI.016G032500.V3.0	(1852156, 1852689)	(1852690, 1852698)	(1852698, 1854432)	0.250664	0.999841	1.58425	4.77649	0.305251	2	TRUE	0.113566	0.036094	0.170351	0.076547	0.093804
POTRI.016G032600.V3.0	(1855771, 1857373)	(1857374, 1857503)	(1857503, 1858881)	0.303384	0.999841	0.643184	6.05206	0.269216	2	TRUE	1.06139	0.787222	0.999999	1	0
POTRI.016G034400.V3.0	(1989551, 1989675)	(1989676, 1989794)	(1989794, 1989886)	0.775759	0.999841	1.01692	3.14422	0.044825	2	TRUE	0.216326	0.096728	0.208096	0.213851	-0.005755
POTRI.016G037900.V3.0	(2317065, 2317828)	(2317829, 2318249)	(2318249, 2318716)	0.835745	0.999841	-0.263352	3.49653	-0.10355	2	TRUE	0.16507	0.231938	0.151057	0.261271	-0.110214
POTRI.016G038100.V3.0	(2341367, 2341453)	(2341454, 2341530)	(2341530, 2341613)	0.87634	0.999841	0.107226	1.60021	-0.015427	6	TRUE	0.062668	0.086156	0.019472	0.032286	-0.012814
POTRI.016G038100.V3.0	(2341530, 2341613)	(2341614, 2341734)	(2341734, 2341983)	0.891215	0.999841	-0.547882	1.87724	-0.022648	6	TRUE	0.059394	0.173681	0.018561	0.037032	-0.018471
POTRI.016G040200.V3.0	(2464856, 2466263)	(2466264, 2466428)	(2466428, 2466798)	0.515001	0.999841	0.685814	3.54335	0.174426	6	TRUE	0.07399	0.046949	0.128184	0.069146	0.059038
POTRI.016G043600.V3.0	(2722041, 2722087)	(2722088, 2722191)	(2722191, 2722366)	0.949488	0.999841	-0.742477	3.27825	-0.05078	6	TRUE	0.011365	0.02234	0.016194	0.033423	-0.01723
POTRI.016G043600.V3.0	(2722191, 2722366)	(2722367, 2722481)	(2722481, 2722525)	0.89166	0.999841	-0.615062	1.6648	-0.022863	6	TRUE	0.001673	0.005251	0.002124	0.010213	-0.008089
POTRI.016G045900.V3.0	(2896693, 2896909)	(2896910, 2896954)	(2896954, 2897119)	0.904538	0.999841	-0.493586	4.7298	-0.029099	6	TRUE	0.121295	0.162581	0.093499	0.126683	-0.033185
POTRI.016G048000.V3.0	(3049768, 3049844)	(3049845, 3049924)	(3049924, 3049963)	0.171721	0.999841	-0.71704	1.30243	-0.598751	6	TRUE	5128.21	0.368589	0.014957	0.258974	-0.244016
POTRI.016G051500.V3.0	(3289511, 3289719)	(3289720, 3289800)	(3289800, 3289950)	0.888452	0.999841	0.380449	3.51041	-0.128802	6	TRUE	0.228911	0.204836	0.555272	0.637406	-0.082134
POTRI.016G051700.V3.0	(3310611, 3311856)	(3311857, 3311922)	(3311922, 3312439)	0.793677	0.999841	-0.242345	4.0232	0.025163	6	TRUE	0.021838	0.029439	0.025591	0.016127	0.009464
POTRI.016G051900.V3.0	(3328869, 3328992)	(3328993, 3329074)	(3329074, 3329146)	0.93683	0.999841	-0.134819	3.1097	-0.044686	6	TRUE	0.076296	0.141824	0.126713	0.156849	-0.030136
POTRI.016G053300.V3.0	(3446375, 3446444)	(3446445, 3446452)	(3446452, 3446484)	0.832077	0.999841	-0.061458	2.46117	0.006195	6	TRUE	0.241161	0.311679	0.11516	0.112833	0.002327
POTRI.016G053300.V3.0	(3448633, 3448740)	(3448741, 3448832)	(3448832, 3449059)	0.378644	0.999841	-0.609074	1.79828	-0.41241	6	TRUE	0.069907	0.225526	0.0806	0.227318	-0.146718
POTRI.016G054700.V3.0	(3569776, 3570023)	(3570024, 3570421)	(3570421, 3570511)	0.318315	0.999841	-0.611464	3.33493	0.307336	6	TRUE	0.441486	1.02778	0.506627	0.389315	0.117311
POTRI.016G055000.V3.0	(3599268, 3599884)	(3599885, 3600721)	(3600721, 3601302)	0.883837	0.999841	-0.922864	2.61622	-0.019069	6	TRUE	0.006243	0.018279	0.004961	0.016526	-0.011565
POTRI.016G056200.V3.0	(3708880, 3708982)	(3708983, 3709061)	(3709061, 3709201)	0.607857	0.999841	1.27219	1.91835	0.121571	6	TRUE	0.049639	0.022702	0.068614	0.023262	0.045352
POTRI.016G059500.V3.0	(4110509, 4110575)	(4110576, 4110666)	(4110666, 4110683)	0.963039	0.999841	-1.09368	3.43315	-0.055015	2	TRUE	0.011822	0.029986	0.012121	0.0384	-0.026279
POTRI.016G060500.V3.0	(4200926, 4201400)	(4201401, 4201556)	(4201556, 4201743)	0.167562	0.999841	1.15648	4.07708	0.37499	2	TRUE	1.2451	0.544966	0.999999	0.930194	0.069805
POTRI.016G061700.V3.0	(4314703, 4315139)	(4315140, 4315274)	(4315274, 4315426)	0.960872	0.999841	0.044074	2.79109	-0.093853	6	TRUE	0.145006	0.114975	0.332827	0.375661	-0.042833
POTRI.016G062000.V3.0	(4353432, 4353515)	(4353516, 4353592)	(4353592, 4353640)	0.968953	0.999841	-0.464371	3.31454	-0.052779	2	TRUE	0.130002	0.247969	0.056053	0.107968	-0.051915
POTRI.016G062000.V3.0	(4357066, 4357155)	(4357156, 4357250)	(4357250, 4357357)	0.567548	0.999841	1.64676	2.41444	0.143999	6	TRUE	0.151318	0.044878	0.116328	0.017324	0.099004
POTRI.016G063100.V3.0	(4442930, 4443318)	(4443319, 4443771)	(4443771, 4444292)	0.855767	0.999841	-1.01633	1.95027	-0.005405	6	TRUE	0.008526	0.038609	0.005026	0.022382	-0.017356
POTRI.016G063200.V3.0	(4448131, 4448257)	(4448258, 4448307)	(4448307, 4448447)	0.956537	0.999841	-1.6162	3.24496	-0.057475	2	TRUE	0.011128	0.04358	0.009692	0.037456	-0.027764
POTRI.016G063600.V3.0	(4479023, 4479516)	(4479517, 4479603)	(4479603, 4479778)	0.617275	0.999841	0.461712	2.39454	0.116429	6	TRUE	0.259222	0.266646	0.568626	0.154624	0.414002
POTRI.016G065900.V3.0	(4645452, 4648289)	(4648290, 4648427)	(4648427, 4648495)	0.851437	0.999841	-0.763698	2.83421	-0.00329	6	TRUE	0.011834	0.030107	0.004431	0.007045	-0.002614
POTRI.016G065900.V3.0	(4648427, 4648495)	(4648496, 4648664)	(4648664, 4649133)	0.860898	0.999841	-0.835896	4.14317	-0.007909	6	TRUE	0.036223	0.085213	0.013863	0.019454	-0.005591
POTRI.016G065900.V3.0	(4649363, 4649518)	(4649519, 4649662)	(4649662, 4649845)	0.844539	0.999841	0.191096	3.21683	8.5e-05	6	TRUE	0.025984	0.027728	0.009784	0.009754	3.1e-05
POTRI.016G066100.V3.0	(4666276, 4667137)	(4667138, 4667427)	(4667427, 4668970)	0.675295	0.999841	-2.30094	3.6401	-0.167324	2	TRUE	0.016033	0.108394	0.009415	0.078657	-0.069242
POTRI.016G066100.V3.0	(4667427, 4668970)	(4668971, 4669055)	(4669055, 4669374)	0.958832	0.999841	-1.7304	3.0503	-0.056606	2	TRUE	0.011361	0.053476	0.005546	0.033496	-0.027949
POTRI.016G066400.V3.0	(4702904, 4703695)	(4703696, 4703792)	(4703792, 4703895)	0.81118	0.999841	-0.862328	4.0253	-0.113065	2	TRUE	0.030029	0.062329	0.034036	0.080875	-0.046839
POTRI.016G067200.V3.0	(4781389, 4781907)	(4781908, 4782049)	(4782049, 4782639)	0.946281	0.999841	-0.009838	4.6317	-0.061357	2	TRUE	0.386833	0.419034	0.134887	0.171458	-0.036571
POTRI.016G067200.V3.0	(4782049, 4782639)	(4782640, 4782823)	(4782823, 4782945)	0.835799	0.999841	-0.270213	3.34409	0.004368	6	TRUE	0.124411	0.167104	0.062414	0.060024	0.00239
POTRI.016G067300.V3.0	(4789297, 4789372)	(4789373, 4789454)	(4789454, 4789531)	0.936369	0.999841	-1.94898	3.58489	-0.065112	2	TRUE	0.031116	0.161461	0.010642	0.038497	-0.027855
POTRI.016G067300.V3.0	(4789890, 4790010)	(4790011, 4790199)	(4790199, 4790327)	0.94394	0.999841	-2.01252	3.07957	-0.04811	6	TRUE	0.01873	0.11581	0.005963	0.02307	-0.017107
POTRI.016G067300.V3.0	(4790199, 4790327)	(4790328, 4791352)	(4791352, 4792323)	0.945932	0.999841	-2.18049	3.06276	-0.061489	2	TRUE	0.014753	0.119095	0.005544	0.035297	-0.029752
POTRI.016G067800.V3.0	(4821172, 4821847)	(4821848, 4822898)	(4822898, 4823062)	0.933622	0.999841	-1.07301	2.71566	-0.066153	2	TRUE	0.00309	0.008302	0.01022	0.045435	-0.035215
POTRI.016G067800.V3.0	(4822898, 4823062)	(4823063, 4823168)	(4823168, 4823266)	0.816834	0.999841	0.56966	4.51698	0.013698	6	TRUE	0.029161	0.018375	0.052256	0.048979	0.003277
POTRI.016G069700.V3.0	(5047652, 5048655)	(5048656, 5048761)	(5048761, 5048926)	0.792195	0.999841	0.070768	9.2352	0.0259	6	TRUE	4.14673	3.9602	1	1	0
POTRI.016G069700.V3.0	(5048761, 5048926)	(5048927, 5049036)	(5049036, 5049096)	0.890107	0.999841	-1.40364	3.19477	-0.022111	6	TRUE	0.028304	0.086165	0.007236	0.015696	-0.00846
POTRI.016G069700.V3.0	(5050903, 5051010)	(5051011, 5051159)	(5051159, 5051239)	0.765899	0.999841	-0.471601	4.31932	0.039036	6	TRUE	0.106977	0.144691	0.06015	0.044168	0.015983
POTRI.016G069700.V3.0	(5051159, 5051239)	(5051240, 5051384)	(5051384, 5051426)	0.611798	0.999841	-1.64331	5.28129	-0.194038	2	TRUE	0.150856	0.449014	0.097903	0.151523	-0.05362
POTRI.016G069700.V3.0	(5051384, 5051426)	(5051427, 5051463)	(5051463, 5051586)	0.686263	0.999841	-1.35947	5.53303	-0.162814	2	TRUE	0.215657	0.483922	0.137913	0.174444	-0.036531
POTRI.016G069700.V3.0	(5051463, 5051586)	(5051587, 5051618)	(5051618, 5051965)	0.66804	0.999841	-1.72535	4.87153	-0.170322	2	TRUE	0.106006	0.349136	0.071006	0.124629	-0.053623
POTRI.016G070200.V3.0	(5158184, 5158450)	(5158451, 5158540)	(5158540, 5159484)	0.837708	0.999841	-0.594205	3.23908	0.003432	6	TRUE	0.025701	0.028997	0.034194	0.032538	0.001657
POTRI.016G071500.V3.0	(5245279, 5245337)	(5245338, 5245462)	(5245462, 5246146)	0.648045	0.999841	0.223205	9.50079	0.095082	3	TRUE	0.560595	0.475883	1	1	0
POTRI.016G072100.V3.0	(5392740, 5393293)	(5393294, 5393435)	(5393435, 5393548)	0.844834	0.999841	-0.220952	3.12935	-6e-05	6	TRUE	0.006839	0.008934	0.005426	0.005426	0
POTRI.016G072100.V3.0	(5393435, 5393548)	(5393549, 5393957)	(5393957, 5394082)	0.857336	0.999841	-0.853543	2.93458	-0.006171	6	TRUE	0.004544	0.009437	0.003802	0.00613	-0.002327
POTRI.016G072100.V3.0	(5393957, 5394082)	(5394083, 5394850)	(5394850, 5394929)	0.872943	0.999841	-1.43592	2.13608	-0.013775	6	TRUE	0.00088	0.006291	0.001164	0.006519	-0.005356
POTRI.016G072700.V3.0	(5436810, 5436857)	(5436858, 5436931)	(5436931, 5437035)	0.414922	0.999841	1.71583	2.80762	0.204722	2	TRUE	0.103157	0.025442	0.230555	0.139473	0.091082
POTRI.016G075800.V3.0	(5721622, 5721725)	(5721726, 5722301)	(5722301, 5722544)	0.529077	0.999841	0.393816	3.83886	0.148697	2	TRUE	1.15128	0.672953	0.999999	0.91618	0.083819
POTRI.016G076400.V3.0	(5794600, 5794743)	(5794744, 5794816)	(5794816, 5794951)	0.788168	0.999841	1.15724	1.28345	0.027904	6	TRUE	0.013942	0.003682	0.015447	0.004387	0.01106
POTRI.016G076500.V3.0	(5799406, 5800103)	(5800104, 5800154)	(5800154, 5800618)	0.843665	0.999841	0.628615	1.83471	0.000512	6	TRUE	0.002839	0.002223	0.003215	0.003059	0.000156
POTRI.016G077200.V3.0	(5841543, 5841720)	(5841721, 5841803)	(5841803, 5841889)	0.848083	0.999841	0.003928	1.94619	-0.00165	6	TRUE	0.005909	0.006055	0.005875	0.006479	-0.000604
POTRI.016G078100.V3.0	(5941851, 5941998)	(5941999, 5942093)	(5942093, 5942210)	0.866926	0.999841	-0.340942	2.57688	-0.010846	6	TRUE	0.009207	0.012353	0.010337	0.014372	-0.004035
POTRI.016G079200.V3.0	(6056235, 6056464)	(6056465, 6056819)	(6056819, 6057384)	0.516341	0.999841	-2.02089	2.21997	-0.32374	6	TRUE	0.007388	0.102954	0.007116	0.125287	-0.118171
POTRI.016G079500.V3.0	(6098378, 6099151)	(6099152, 6099216)	(6099216, 6099917)	0.292903	0.999841	0.649376	7.61762	0.27602	2	TRUE	0.9329	0.683043	1	1	0
POTRI.016G079800.V3.0	(6155612, 6155710)	(6155711, 6155794)	(6155794, 6155907)	0.854321	0.999841	-1.61077	1.61428	-0.004699	6	TRUE	0	0.051316	0	0.01258	-0.01258
POTRI.016G080700.V3.0	(6261311, 6261632)	(6261633, 6261658)	(6261658, 6262521)	0.530792	0.999841	1.67192	1.2458	0.165125	6	TRUE	0.1888	0.020964	0.150793	0.011696	0.139098
POTRI.016G081700.V3.0	(6333566, 6333679)	(6333680, 6334072)	(6334072, 6334353)	0.668981	0.999841	-1.59821	2.67933	-0.238884	6	TRUE	0.014241	0.074774	0.019326	0.101991	-0.082665
POTRI.016G081700.V3.0	(6334072, 6334353)	(6334354, 6334519)	(6334519, 6334614)	0.8877	0.999841	-1.75868	2.09387	-0.129166	6	TRUE	0.004274	0.048049	0.004663	0.050097	-0.045434
POTRI.016G081700.V3.0	(6335359, 6335457)	(6335458, 6335585)	(6335585, 6336498)	0.833782	0.999841	-0.272095	2.30117	0.005358	6	TRUE	0.020942	0.031049	0.009725	0.007789	0.001937
POTRI.016G084400.V3.0	(6587939, 6589009)	(6589010, 6589142)	(6589142, 6589174)	0.219999	0.999841	0.723797	9.30693	0.328702	2	TRUE	1.46173	0.969925	1	1	0
POTRI.016G084500.V3.0	(6599309, 6599334)	(6599335, 6599466)	(6599466, 6599496)	0.304664	0.999841	0.73622	4.58849	0.268396	2	TRUE	0.536845	0.450551	0.619523	0.51753	0.101993
POTRI.016G084500.V3.0	(6600530, 6600666)	(6600667, 6600821)	(6600821, 6600937)	0.568877	0.999841	1.68985	3.24597	0.130697	2	TRUE	0.285847	0.102251	0.173763	0.108397	0.065365
POTRI.016G084800.V3.0	(6656737, 6656851)	(6656852, 6656953)	(6656953, 6657032)	0.857373	0.999841	-0.990309	2.97024	-0.006189	6	TRUE	0.001678	0.004202	0.001881	0.004193	-0.002312
POTRI.016G084800.V3.0	(6657243, 6657349)	(6657350, 6657501)	(6657501, 6657607)	0.862882	0.999841	-0.472777	3.00747	-0.008876	6	TRUE	0.002053	0.003504	0.002483	0.005849	-0.003366
POTRI.016G084900.V3.0	(6670143, 6670269)	(6670270, 6670341)	(6670341, 6670409)	0.462458	0.999841	1.66919	1.80681	0.206512	6	TRUE	0.089919	0.019234	0.10258	0.024583	0.077997
POTRI.016G086500.V3.0	(6829350, 6829396)	(6829397, 6829488)	(6829488, 6829902)	0.383136	0.999841	0.172201	3.52691	-0.409243	6	TRUE	0.637652	0.826547	0.543517	0.725018	-0.1815
POTRI.016G089000.V3.0	(7164278, 7165325)	(7165326, 7165497)	(7165497, 7166341)	0.574541	0.999841	-1.15368	1.42815	-0.290166	6	TRUE	0.000784	0.037161	0.001017	0.104439	-0.103423
POTRI.016G089500.V3.0	(7249397, 7249692)	(7249693, 7249798)	(7249798, 7249938)	0.374225	0.999841	1.97599	3.08596	0.265439	6	TRUE	0.34625	0.044801	0.179981	0.067629	0.112352
POTRI.016G090700.V3.0	(7438371, 7438679)	(7438680, 7438769)	(7438769, 7438909)	0.850554	0.999841	-0.133392	2.12617	-0.002858	6	TRUE	0.006003	0.010987	0.003602	0.00987	-0.006268
POTRI.016G091200.V3.0	(7492643, 7492752)	(7492753, 7492825)	(7492825, 7492897)	0.977218	0.999841	-0.99746	1.37479	-0.032437	2	TRUE	0.000497	0.012355	0.000954	0.028214	-0.02726
POTRI.016G092300.V3.0	(7608448, 7608557)	(7608558, 7608654)	(7608654, 7608737)	0.384945	0.999841	1.55816	3.28568	0.257865	6	TRUE	0.104036	0.044644	0.146059	0.056595	0.089464
POTRI.016G092300.V3.0	(7608654, 7608737)	(7608738, 7609028)	(7609028, 7609321)	0.245692	0.999841	0.772813	5.06808	0.30891	2	TRUE	0.301321	0.236918	0.999999	1	0
POTRI.016G093100.V3.0	(7942986, 7944750)	(7944751, 7944838)	(7944838, 7944916)	0.910157	0.999841	-1.06576	2.90924	-0.031816	6	TRUE	0.006332	0.019389	0.006385	0.01782	-0.011435
POTRI.016G093100.V3.0	(7944838, 7944916)	(7944917, 7945053)	(7945053, 7945288)	0.920913	0.999841	-1.55736	2.36223	-0.037011	6	TRUE	0.0021	0.014067	0.002036	0.015534	-0.013497
POTRI.016G095100.V3.0	(8953898, 8954005)	(8954006, 8954121)	(8954121, 8954348)	0.869407	0.999841	-0.282696	4.58966	-0.090609	2	TRUE	0.656302	0.964617	0.999999	1	-1e-06
POTRI.016G096500.V3.0	(9262480, 9262629)	(9262630, 9262742)	(9262742, 9263017)	0.206302	0.999841	1.99341	2.14265	0.409214	6	TRUE	0.214814	0.037617	0.234867	0.031098	0.20377
POTRI.016G096600.V3.0	(9273412, 9273833)	(9273834, 9273978)	(9273978, 9274121)	0.706175	0.999841	0.541523	4.73524	0.069405	6	TRUE	0.060223	0.043215	0.080628	0.05831	0.022318
POTRI.016G096700.V3.0	(9286074, 9286504)	(9286505, 9286601)	(9286601, 9286672)	0.888298	0.999841	0.622067	1.82825	-0.021233	6	TRUE	0.207155	0.167464	0.094912	0.114236	-0.019323
POTRI.016G096700.V3.0	(9289819, 9290343)	(9290344, 9290448)	(9290448, 9290745)	0.616386	0.999841	0.384047	2.26669	0.116913	6	TRUE	0.320435	0.270994	0.343176	0.241801	0.101375
POTRI.016G097300.V3.0	(9383797, 9383854)	(9383855, 9384029)	(9384029, 9384239)	0.285037	0.999841	2.36373	2.4196	0.334598	6	TRUE	0.195138	0.036081	0.24788	0.056847	0.191033
POTRI.016G098500.V3.0	(9588827, 9588901)	(9588902, 9589003)	(9589003, 9589112)	0.346612	0.999841	-1.7445	5.65912	-0.324772	2	TRUE	0.188779	0.533172	0.03573	0.134252	-0.098522
POTRI.016G098500.V3.0	(9589003, 9589112)	(9589113, 9589201)	(9589201, 9589271)	0.25502	0.999841	-2.36946	5.40653	-0.384177	2	TRUE	0.133865	0.552732	0.023011	0.141679	-0.118668
POTRI.016G098500.V3.0	(9589201, 9589271)	(9589272, 9589374)	(9589374, 9589460)	0.61207	0.999841	-1.54255	4.81874	-0.193921	2	TRUE	0.12151	0.271273	0.020901	0.090276	-0.069376
POTRI.016G099300.V3.0	(9701859, 9702304)	(9702305, 9702504)	(9702504, 9702552)	0.868406	0.999841	0.286968	1.84277	-0.011567	6	TRUE	0.008597	0.008091	0.013259	0.017361	-0.004101
POTRI.016G099300.V3.0	(9702504, 9702552)	(9702553, 9702647)	(9702647, 9703559)	0.916056	0.999841	-0.133014	2.19253	-0.034666	6	TRUE	0.010293	0.013199	0.015829	0.027643	-0.011814
POTRI.016G099400.V3.0	(9725911, 9725981)	(9725982, 9726082)	(9726082, 9726164)	0.949692	0.999841	-0.428132	2.23732	-0.050878	6	TRUE	0.013569	0.034084	0.011859	0.035853	-0.023994
POTRI.016G099400.V3.0	(9726882, 9726916)	(9726917, 9726940)	(9726940, 9727053)	0.94935	0.999841	-0.319185	3.02423	-0.050714	6	TRUE	0.04067	0.062243	0.042392	0.065572	-0.02318
POTRI.016G100500.V3.0	(9816138, 9816280)	(9816281, 9816349)	(9816349, 9816477)	0.914178	0.999841	-0.985392	1.88175	-0.116351	6	TRUE	0.015633	0.048354	0.018253	0.065014	-0.046761
POTRI.016G100500.V3.0	(9817681, 9818319)	(9818320, 9818377)	(9818377, 9818486)	0.864195	0.999841	-0.063898	2.47526	-0.009516	6	TRUE	0.048837	0.059896	0.028811	0.032608	-0.003797
POTRI.016G100500.V3.0	(9818377, 9818486)	(9818487, 9818994)	(9818994, 9819617)	0.965198	0.999841	-1.10315	1.67779	-0.058335	6	TRUE	0.009177	0.041345	0.002744	0.02614	-0.023396
POTRI.016G103800.V3.0	(10324935, 10324998)	(10324999, 10325092)	(10325092, 10325508)	0.852011	0.999841	-1.75968	2.85213	-0.097283	2	TRUE	0.014848	0.071586	0.023702	0.087662	-0.06396
POTRI.016G104600.V3.0	(10402121, 10402242)	(10402243, 10402251)	(10402251, 10402453)	0.840137	0.999841	0.521146	3.37512	0.002241	6	TRUE	0.013741	0.007457	0.011791	0.011115	0.000677
POTRI.016G104600.V3.0	(10402543, 10402790)	(10402791, 10402819)	(10402819, 10402998)	0.764679	0.999841	0.095922	10.9697	0.039649	6	TRUE	2.38939	2.21436	1	1	0
POTRI.016G106900.V3.0	(10842852, 10843076)	(10843077, 10843188)	(10843188, 10843694)	0.967366	0.999841	-0.52788	5.36067	-0.059378	6	TRUE	0.016316	0.025908	0.019491	0.037708	-0.018216
POTRI.016G108200.V3.0	(11129558, 11129701)	(11129702, 11129780)	(11129780, 11130673)	0.129217	0.999841	-0.473668	2.92789	-0.656422	6	TRUE	1.13059	1.66712	0.732682	0.999998	-0.267317
POTRI.016G108900.V3.0	(11192381, 11192605)	(11192606, 11192717)	(11192717, 11193223)	0.967366	0.999841	-0.52788	5.36067	-0.059378	6	TRUE	0.016316	0.025908	0.019491	0.037708	-0.018216
POTRI.016G109000.V3.0	(11195182, 11195886)	(11195887, 11195937)	(11195937, 11196202)	0.823994	0.999841	0.573995	2.69375	0.01017	6	TRUE	0.026348	0.020073	0.033058	0.029886	0.003172
POTRI.016G110100.V3.0	(11264726, 11264879)	(11264880, 11264932)	(11264932, 11265125)	0.857744	0.999841	-0.103323	3.90736	-0.00637	6	TRUE	3.2124	4.34963	0.999998	0.999998	0
POTRI.016G110400.V3.0	(11289357, 11289510)	(11289511, 11289658)	(11289658, 11289786)	0.8126	0.999841	0.067308	3.62644	0.015788	6	TRUE	0.197641	0.282457	0.200431	0.150703	0.049728
POTRI.016G110500.V3.0	(11301513, 11301627)	(11301628, 11301711)	(11301711, 11301865)	0.822826	0.999841	-0.999342	1.47439	-0.160854	6	TRUE	0.006668	0.075397	0.006458	0.065312	-0.058854
POTRI.016G110500.V3.0	(11303206, 11304730)	(11304731, 11304755)	(11304755, 11305234)	0.964418	0.999841	-1.25067	1.43423	-0.092149	6	TRUE	0	0.076605	0	0.0337	-0.0337
POTRI.016G112300.V3.0	(11507545, 11508854)	(11508855, 11509207)	(11509207, 11510420)	0.87882	0.999841	-0.197566	2.30342	-0.016632	6	TRUE	0.037618	0.079705	0.027307	0.03428	-0.006973
POTRI.016G113600.V3.0	(11773903, 11774088)	(11774089, 11774230)	(11774230, 11774342)	0.814852	0.999841	0.624329	1.61905	0.014676	6	TRUE	0.021519	0.01785	0.021028	0.014758	0.00627
POTRI.016G113600.V3.0	(11775642, 11776002)	(11776003, 11776025)	(11776025, 11776891)	0.896825	0.999841	-0.645274	2.52353	-0.025366	6	TRUE	0.039854	0.085199	0.014419	0.024996	-0.010577
POTRI.016G113700.V3.0	(11783745, 11783809)	(11783810, 11783899)	(11783899, 11784316)	0.848273	0.999841	0.14001	1.97456	-0.001743	6	TRUE	0.003049	0.002439	0.004412	0.005028	-0.000616
POTRI.016G114500.V3.0	(11874612, 11874832)	(11874833, 11874901)	(11874901, 11875992)	0.845045	0.999841	-1.26703	1.63353	-0.149946	6	TRUE	0.006301	0.103775	0.004248	0.06482	-0.060572
POTRI.016G115500.V3.0	(11991740, 11991856)	(11991857, 11991963)	(11991963, 11992133)	0.849295	0.999841	-1.26011	3.41589	-0.002242	6	TRUE	0.0046	0.011968	0.00339	0.007379	-0.003989
POTRI.016G116100.V3.0	(12031901, 12032041)	(12032042, 12032161)	(12032161, 12032237)	0.835437	0.999841	-0.098586	2.14099	-0.154655	6	TRUE	0.045226	0.081316	0.078856	0.164374	-0.085518
POTRI.016G116100.V3.0	(12032161, 12032237)	(12032238, 12032325)	(12032325, 12032471)	0.675797	0.999841	-0.256521	2.06895	0.085195	6	TRUE	0.036942	0.070835	0.158127	0.110383	0.047744
POTRI.016G116200.V3.0	(12033394, 12033680)	(12033681, 12033778)	(12033778, 12034013)	0.821223	0.999841	0.070218	5.21666	0.019636	4	TRUE	0.711994	0.771952	0.999999	0.999999	0
POTRI.016G116300.V3.0	(12059871, 12059975)	(12059976, 12060056)	(12060056, 12060343)	0.641369	0.999841	0.360026	4.82003	0.099369	2	TRUE	6.55329	2.25811	0.999999	1	0
POTRI.016G118300.V3.0	(12348098, 12348178)	(12348179, 12348324)	(12348324, 12348357)	0.496804	0.999841	1.28624	2.78004	0.18533	6	TRUE	0.242389	0.108275	0.206912	0.08466	0.122253
POTRI.016G118800.V3.0	(12379990, 12380612)	(12380613, 12381254)	(12381254, 12381354)	0.647923	0.999841	-1.55417	3.3122	-0.178706	2	TRUE	138126	421513	0.074251	0.139649	-0.065398
POTRI.016G119900.V3.0	(12471242, 12471298)	(12471299, 12471386)	(12471386, 12471492)	0.978802	0.999841	-1.50208	1.66071	-0.072794	5	TRUE	0.026578	0.483757	0.008122	0.050031	-0.041909
POTRI.016G120100.V3.0	(12500211, 12500502)	(12500503, 12500601)	(12500601, 12501101)	0.547238	0.999841	0.320514	5.94475	0.140403	2	TRUE	0.188397	0.159286	0.999999	1	0
POTRI.016G123800.V3.0	(12748670, 12749207)	(12749208, 12749291)	(12749291, 12749525)	0.747919	0.999841	0.152644	6.51845	0.053232	3	TRUE	1.69842	1.6792	1	1	0
POTRI.016G125500.V3.0	(12863135, 12863293)	(12863294, 12863381)	(12863381, 12863833)	0.425836	0.999841	-1.81859	1.71819	-0.380199	6	TRUE	0	0.38553	0	0.2177	-0.2177
POTRI.016G126800.V3.0	(12940489, 12941185)	(12941186, 12941230)	(12941230, 12941480)	0.860718	0.999841	-1.41938	2.21021	-0.007821	6	TRUE	0.005821	0.028333	0.003559	0.01272	-0.009161
POTRI.016G129000.V3.0	(13161362, 13161379)	(13161380, 13161858)	(13161858, 13161995)	0.627419	0.999841	0.584815	5.50536	0.105271	2	TRUE	1.77299	1.26947	0.999999	1	0
POTRI.016G134700.V3.0	(13805753, 13805834)	(13805835, 13805928)	(13805928, 13806042)	0.849828	0.999841	-1.31068	3.0683	-0.098123	2	TRUE	0.028646	0.09759	0.025331	0.070955	-0.045623
POTRI.016G136100.V3.0	(13923986, 13924311)	(13924312, 13924348)	(13924348, 13924505)	0.692396	0.999841	-0.484419	10.9943	-0.160304	2	TRUE	3.00446	4.56906	1	1	0
POTRI.016G137200.V3.0	(14001046, 14001771)	(14001772, 14001897)	(14001897, 14002125)	0.887168	0.999841	-0.893563	2.22274	-0.020685	6	TRUE	0.01116	0.032238	0.008477	0.01564	-0.007163
POTRI.016G138800.V3.0	(14116710, 14117263)	(14117264, 14117380)	(14117380, 14117693)	0.92461	0.999841	-0.952666	1.77726	-0.038795	6	TRUE	0.017805	0.069794	0.011331	0.044631	-0.033301
POTRI.016G138900.V3.0	(14128749, 14128840)	(14128841, 14128917)	(14128917, 14129128)	0.899741	0.999841	-0.464656	2.92047	-0.026778	6	TRUE	0.027477	0.046975	0.014497	0.027662	-0.013165
POTRI.016G140200.V3.0	(14227373, 14227682)	(14227683, 14227729)	(14227729, 14228032)	0.78167	0.999841	0.913245	2.024	0.031142	6	TRUE	0.099232	0.059815	0.082562	0.06464	0.017921
POTRI.016G142600.V3.0	(14363535, 14363685)	(14363686, 14363798)	(14363798, 14363929)	0.744349	0.999841	-0.915587	2.01823	-0.200011	6	TRUE	0.014069	0.061602	0.019038	0.095785	-0.076747
POTRI.016G142600.V3.0	(14364395, 14364587)	(14364588, 14364671)	(14364671, 14364941)	0.847753	0.999841	-1.03621	2.25333	-0.148621	6	TRUE	0.017268	0.083601	0.017543	0.074348	-0.056805
POTRI.015G002300.V3.0	(139639, 139803)	(139804, 139903)	(139903, 140033)	0.600705	0.999841	2.56079	1.68138	0.125499	6	TRUE	0.024531	0.000946	0.048113	0.002482	0.045631
POTRI.015G002300.V3.0	(141260, 141578)	(141579, 141708)	(141708, 142449)	0.796866	0.999841	1.1708	2.47148	0.023579	6	TRUE	0.021823	0.011322	0.018642	0.010219	0.008424
POTRI.015G002800.V3.0	(189465, 189792)	(189793, 189950)	(189950, 190645)	0.87457	0.999841	-0.438604	1.63133	-0.014567	6	TRUE	0.005426	0.014443	0.004992	0.011692	-0.0067
POTRI.015G003300.V3.0	(244235, 244445)	(244446, 244526)	(244526, 244631)	0.829746	0.999841	0.145845	2.35837	0.007341	6	TRUE	0.015659	0.018919	0.012064	0.009389	0.002675
POTRI.015G004600.V3.0	(302664, 303206)	(303207, 303361)	(303361, 303480)	0.774988	0.999841	0.551246	3.01847	0.034481	6	TRUE	0.173339	0.18625	0.117551	0.096017	0.021533
POTRI.015G006900.V3.0	(442254, 442405)	(442406, 442501)	(442501, 442594)	0.929768	0.999841	-0.999654	1.56242	-0.041282	6	TRUE	0.002869	0.021033	0.003319	0.021185	-0.017866
POTRI.015G007400.V3.0	(467546, 468155)	(468156, 468236)	(468236, 468371)	0.560186	0.999841	-0.279965	4.41092	-0.216664	2	TRUE	0.252708	0.337886	0.151999	0.31008	-0.158081
POTRI.015G008000.V3.0	(495521, 495623)	(495624, 495702)	(495702, 495851)	0.86062	0.999841	-0.026214	3.37479	-0.007773	6	TRUE	0.011321	0.019349	0.012118	0.015073	-0.002955
POTRI.015G008000.V3.0	(496164, 496217)	(496218, 496385)	(496385, 496893)	0.75366	0.999841	1.35488	3.34286	0.045195	6	TRUE	0.02415	0.0114	0.033677	0.017266	0.016411
POTRI.015G008100.V3.0	(504416, 504853)	(504854, 504860)	(504860, 505170)	0.422722	0.999841	0.748115	4.68884	-0.382257	6	TRUE	0.416005	0.277647	0.374879	0.545688	-0.170809
POTRI.015G009000.V3.0	(592777, 593524)	(593525, 593554)	(593554, 593814)	0.983362	0.999841	0.009216	2.14402	-0.034759	2	TRUE	0.044444	0.051295	0.024691	0.048526	-0.023835
POTRI.015G010600.V3.0	(706169, 706575)	(706576, 706635)	(706635, 706832)	0.850469	0.999841	-0.296054	1.73783	-0.002817	6	TRUE	0.007732	0.018018	0.001665	0.003162	-0.001497
POTRI.015G010600.V3.0	(706635, 706832)	(706833, 706904)	(706904, 706991)	0.949299	0.999841	-1.79847	4.16995	-0.050689	6	TRUE	0.054683	0.235032	0.009018	0.033347	-0.024329
POTRI.015G010600.V3.0	(707261, 707377)	(707378, 707479)	(707479, 707921)	0.879831	0.999841	-0.502632	1.40241	-0.017124	6	TRUE	0.003192	0.014028	0.001737	0.010881	-0.009144
POTRI.015G010600.V3.0	(707479, 707921)	(707922, 708027)	(708027, 708111)	0.898649	0.999841	-0.765469	3.20393	-0.026249	6	TRUE	0.032943	0.077801	0.008389	0.021889	-0.0135
POTRI.015G012200.V3.0	(783698, 783733)	(783734, 783823)	(783823, 783943)	0.939833	0.999841	-1.33075	1.88085	-0.103977	6	TRUE	0.004122	0.028779	0.0053	0.042122	-0.036822
POTRI.015G012400.V3.0	(793276, 793546)	(793547, 793577)	(793577, 793859)	0.864695	0.999841	-0.024965	8.99174	-0.009759	6	TRUE	0.967022	0.958886	1	1	0
POTRI.015G012600.V3.0	(817931, 818122)	(818123, 818166)	(818166, 818527)	0.956279	0.999841	-0.184968	1.71543	-0.096062	6	TRUE	0.099537	0.211265	0.333332	0.417063	-0.083731
POTRI.015G019200.V3.0	(1376086, 1376177)	(1376178, 1376388)	(1376388, 1376767)	0.452727	0.999841	-1.51013	2.24979	-0.362779	6	TRUE	0.018655	0.13561	0.021229	0.150482	-0.129253
POTRI.015G019200.V3.0	(1376930, 1377004)	(1377005, 1377287)	(1377287, 1377814)	0.868805	0.999841	-0.221262	1.86205	-0.011761	6	TRUE	0.035278	0.052465	0.02929	0.03354	-0.004251
POTRI.015G019800.V3.0	(1396548, 1396662)	(1396663, 1396780)	(1396780, 1397268)	0.820963	0.999841	0.522933	2.6278	0.011662	6	TRUE	0.021443	0.017722	0.024292	0.02027	0.004022
POTRI.015G020500.V3.0	(1491196, 1491669)	(1491670, 1492184)	(1492184, 1492691)	0.930538	0.999841	-1.09358	2.87412	-0.067323	2	TRUE	0.0183	0.051618	0.022616	0.057016	-0.0344
POTRI.015G020700.V3.0	(1499358, 1499506)	(1499507, 1499604)	(1499604, 1499733)	0.835152	0.999841	0.636804	3.05438	0.004686	6	TRUE	0.107639	0.090383	0.091794	0.09088	0.000914
POTRI.015G022700.V3.0	(1760733, 1761005)	(1761006, 1761118)	(1761118, 1761160)	0.153555	0.999841	1.02591	2.11224	0.471783	6	TRUE	0.221872	0.133216	0.244536	0.069509	0.175027
POTRI.015G023300.V3.0	(1811047, 1812314)	(1812315, 1812388)	(1812388, 1812864)	0.863318	0.999841	-1.36362	2.10889	-0.009089	6	TRUE	0.000734	0.004326	0.000703	0.004068	-0.003365
POTRI.015G027000.V3.0	(2122924, 2123455)	(2123456, 2123541)	(2123541, 2123610)	0.869728	0.999841	-1.8545	2.2983	-0.012211	6	TRUE	0.001273	0.008319	0.000868	0.005733	-0.004866
POTRI.015G027000.V3.0	(2123876, 2124017)	(2124018, 2124149)	(2124149, 2124329)	0.964084	0.999841	-2.794	3.79325	-0.0578	6	TRUE	0.004841	0.043017	0.002669	0.023867	-0.021198
POTRI.015G027000.V3.0	(2124482, 2125225)	(2125226, 2125253)	(2125253, 2125319)	0.728828	0.999841	0.152737	8.42438	0.058873	4	TRUE	0.481164	0.40293	1	1	0
POTRI.015G027300.V3.0	(2165223, 2165672)	(2165673, 2165717)	(2165717, 2165786)	0.885847	0.999841	-2.34743	2.37833	-0.020044	6	TRUE	0.000857	0.010347	0.000629	0.00848	-0.007851
POTRI.015G027300.V3.0	(2166052, 2166193)	(2166194, 2166325)	(2166325, 2166505)	0.96795	0.999841	-2.82385	3.79581	-0.059659	6	TRUE	0.004752	0.039727	0.002712	0.02451	-0.021798
POTRI.015G027300.V3.0	(2166658, 2167385)	(2167386, 2167413)	(2167413, 2167461)	0.4513	0.999841	0.465662	8.31403	0.186027	2	TRUE	0.468606	0.304686	1	1	0
POTRI.015G029800.V3.0	(2410912, 2410968)	(2410969, 2411067)	(2411067, 2411215)	0.928799	0.999841	-1.31955	1.80427	-0.040815	6	TRUE	0.000985	0.008596	0.001509	0.016694	-0.015185
POTRI.015G030600.V3.0	(2455009, 2455810)	(2455811, 2455891)	(2455891, 2456007)	0.983154	0.999841	-2.83814	2.22796	-0.047411	2	TRUE	0	0.024697	0	0.028043	-0.028043
POTRI.015G031800.V3.0	(2562320, 2562409)	(2562410, 2562488)	(2562488, 2562703)	0.908358	0.999841	-0.466843	1.72777	-0.030946	6	TRUE	0.005364	0.012311	0.008092	0.01969	-0.011598
POTRI.015G034600.V3.0	(2968023, 2968163)	(2968164, 2968236)	(2968236, 2968331)	0.807571	0.999841	-0.82247	2.552	-0.168384	6	TRUE	0.047045	0.083186	0.060285	0.126716	-0.066431
POTRI.015G034700.V3.0	(2975188, 2975291)	(2975292, 2975393)	(2975393, 2975441)	0.853699	0.999841	-0.286295	3.90649	-0.004395	6	TRUE	0.013461	0.014022	0.015947	0.017644	-0.001697
POTRI.015G034700.V3.0	(2976865, 2977072)	(2977073, 2977105)	(2977105, 2977603)	0.85579	0.999841	0.318731	3.10292	-0.005416	6	TRUE	0.006711	0.005752	0.00982	0.012199	-0.002378
POTRI.015G035000.V3.0	(3031012, 3031123)	(3031124, 3031224)	(3031224, 3031352)	0.951403	0.999841	-0.673685	2.49689	-0.051702	6	TRUE	0.007831	0.015965	0.010711	0.030387	-0.019676
POTRI.015G035000.V3.0	(3031224, 3031352)	(3031353, 3031443)	(3031443, 3031547)	0.844725	0.999841	-1.1965	3.3241	-0.100087	2	TRUE	0.012828	0.038934	0.016783	0.06864	-0.051857
POTRI.015G035300.V3.0	(3060452, 3060560)	(3060561, 3060663)	(3060663, 3061709)	0.151949	0.999841	-1.57784	3.45149	-0.472939	2	TRUE	0.271269	0.915841	0.173747	0.390541	-0.216794
POTRI.015G035600.V3.0	(3088993, 3089051)	(3089052, 3089142)	(3089142, 3089344)	0.378566	0.999841	-0.291655	1.9275	-0.412465	6	TRUE	0.026793	0.055096	0.058801	0.253195	-0.194394
POTRI.015G036900.V3.0	(3250085, 3250857)	(3250858, 3251099)	(3251099, 3251322)	0.257532	0.999841	-1.52347	4.60146	-0.382369	2	TRUE	0.088239	0.330878	0.079125	0.231819	-0.152695
POTRI.015G037000.V3.0	(3280085, 3280203)	(3280204, 3280278)	(3280278, 3280350)	0.626882	0.999841	1.63131	1.06335	0.11122	6	TRUE	0.046627	0.001965	0.053635	0.00337	0.050265
POTRI.015G037000.V3.0	(3285538, 3285871)	(3285872, 3285904)	(3285904, 3286152)	0.090911	0.999841	1.20499	2.36946	0.468602	2	TRUE	0.116389	0.040523	0.842291	0.602149	0.240142
POTRI.015G037500.V3.0	(3329668, 3329964)	(3329965, 3330034)	(3330034, 3330247)	0.787801	0.999841	0.543626	4.6255	0.040097	2	TRUE	0.419614	0.355816	0.973037	0.999999	-0.026963
POTRI.015G037600.V3.0	(3340186, 3340275)	(3340276, 3340448)	(3340448, 3340497)	0.621374	0.999841	0.840675	1.97222	0.114202	6	TRUE	0.062256	0.034185	0.106956	0.064809	0.042147
POTRI.015G039900.V3.0	(3645949, 3646293)	(3646294, 3646376)	(3646376, 3646437)	0.822221	0.999841	-0.318561	4.9517	-0.10878	2	TRUE	0.018907	0.022638	0.043138	0.086513	-0.043375
POTRI.015G040200.V3.0	(3699471, 3700548)	(3700549, 3700662)	(3700662, 3701026)	0.391907	0.999841	2.13209	2.06947	0.253015	6	TRUE	0.046833	0.007212	0.099883	0.007795	0.092088
POTRI.015G040600.V3.0	(3758214, 3758353)	(3758354, 3758476)	(3758476, 3758627)	0.729836	0.999841	0.858024	3.14325	0.057276	6	TRUE	0.104342	0.068678	0.14017	0.120374	0.019795
POTRI.015G042000.V3.0	(3980866, 3981821)	(3981822, 3981936)	(3981936, 3982472)	0.878274	0.999841	-0.477639	3.0305	-0.016367	6	TRUE	0.059296	0.095697	0.037945	0.045382	-0.007437
POTRI.015G042800.V3.0	(4062706, 4062823)	(4062824, 4062921)	(4062921, 4063070)	0.892944	0.999841	0.060964	3.16142	-0.126624	6	TRUE	0.276289	0.282764	0.029786	0.080537	-0.05075
POTRI.015G043900.V3.0	(4357253, 4357450)	(4357451, 4357540)	(4357540, 4358303)	0.976556	0.999841	-1.25552	2.25937	-0.063794	6	TRUE	0.034428	0.153451	0.02386	0.065352	-0.041492
POTRI.015G045800.V3.0	(4554466, 4554758)	(4554759, 4554831)	(4554831, 4554889)	0.946772	0.999841	-0.064734	2.35258	-0.049473	6	TRUE	0.017783	0.025675	0.023816	0.043293	-0.019477
POTRI.015G046500.V3.0	(4687629, 4687872)	(4687873, 4688047)	(4688047, 4688503)	0.234454	0.999841	0.653646	3.75844	-0.530648	6	TRUE	0.14344	0.105507	0.360335	0.562844	-0.202509
POTRI.015G047100.V3.0	(4777202, 4777401)	(4777402, 4777499)	(4777499, 4777562)	0.859602	0.999841	0.298957	2.66081	-0.007277	6	TRUE	0.011673	0.018158	0.010099	0.013219	-0.00312
POTRI.015G047500.V3.0	(4836789, 4836972)	(4836973, 4837054)	(4837054, 4837191)	0.880526	0.999841	-2.21808	2.71174	-0.017461	6	TRUE	0.007145	0.061461	0.007535	0.063725	-0.056189
POTRI.015G047900.V3.0	(4918578, 4919021)	(4919022, 4919334)	(4919334, 4920430)	0.13594	0.999841	1.11305	5.14995	0.408452	2	TRUE	0.719789	0.377389	0.999999	0.999999	0
POTRI.015G048000.V3.0	(4976897, 4977088)	(4977089, 4977121)	(4977121, 4977552)	0.620128	0.999841	1.00933	1.71839	0.114878	6	TRUE	0.048387	0.020012	0.081093	0.033253	0.047841
POTRI.015G048800.V3.0	(5200636, 5200705)	(5200706, 5200787)	(5200787, 5201660)	0.932071	0.999841	-0.422074	1.35544	-0.042392	6	TRUE	0.023045	0.072555	0.011351	0.027722	-0.016371
POTRI.015G049100.V3.0	(5230043, 5230409)	(5230410, 5230927)	(5230927, 5231187)	0.82406	0.999841	-0.365624	3.62477	-0.108067	2	TRUE	0.069735	0.096032	0.119557	0.167118	-0.047561
POTRI.015G049900.V3.0	(5335148, 5335341)	(5335342, 5335372)	(5335372, 5336214)	0.652208	0.999841	0.229827	2.00348	-0.247755	6	TRUE	0.250166	0.272928	0.19766	0.330414	-0.132754
POTRI.015G050200.V3.0	(5370405, 5370695)	(5370696, 5370827)	(5370827, 5370988)	0.925184	0.999841	-0.866662	2.82094	-0.069354	2	TRUE	0.016481	0.065556	0.016454	0.071509	-0.055055
POTRI.015G050200.V3.0	(5371625, 5371862)	(5371863, 5371950)	(5371950, 5372153)	0.960332	0.999841	-0.974204	2.77313	-0.055996	6	TRUE	0.020918	0.044549	0.02276	0.050566	-0.027807
POTRI.015G050200.V3.0	(5371950, 5372153)	(5372154, 5372264)	(5372264, 5372797)	0.826825	0.999841	0.138372	3.126	0.008777	6	TRUE	0.047884	0.051626	0.047209	0.042933	0.004276
POTRI.015G052200.V3.0	(6586290, 6586421)	(6586422, 6586537)	(6586537, 6586844)	0.837172	0.999841	2.33833	1.45182	0.003695	6	TRUE	0.014865	0.000552	0.008297	0.000414	0.007883
POTRI.015G054600.V3.0	(7366296, 7367559)	(7367560, 7367728)	(7367728, 7367749)	0.844754	0.999841	-0.452209	4.14698	-2.1e-05	6	TRUE	0.049336	0.09647	0.033929	0.033587	0.000342
POTRI.015G055000.V3.0	(7501782, 7501844)	(7501845, 7501930)	(7501930, 7502664)	0.480055	0.999841	0.635517	4.92001	0.171848	2	TRUE	0.642729	0.408094	0.999999	1	0
POTRI.015G055300.V3.0	(7529437, 7529532)	(7529533, 7529626)	(7529626, 7529824)	0.319333	0.999841	0.121608	3.85496	0.306532	6	TRUE	0.200842	0.180253	0.386786	0.181484	0.205302
POTRI.015G055500.V3.0	(7548904, 7549081)	(7549082, 7549188)	(7549188, 7549574)	0.962577	0.999841	-0.892067	1.7243	-0.093034	6	TRUE	0.071905	0.774096	0.050007	0.100946	-0.050939
POTRI.015G055500.V3.0	(7550433, 7550595)	(7550596, 7550631)	(7550631, 7551195)	0.448623	0.999841	-2.13881	1.8783	-0.365399	6	TRUE	0	0.983035	0	0.190537	-0.190537
POTRI.015G055500.V3.0	(7551284, 7551341)	(7551342, 7551418)	(7551418, 7551754)	0.943604	0.999841	-1.35133	2.33954	-0.062371	2	TRUE	0.211333	1.28437	0.035577	0.086455	-0.050878
POTRI.015G057700.V3.0	(7889481, 7889587)	(7889588, 7889592)	(7889592, 7889603)	0.614974	0.999841	0.605496	7.53583	0.110584	2	TRUE	1.01629	0.693123	1	1	0
POTRI.015G058400.V3.0	(7968731, 7969210)	(7969211, 7969679)	(7969679, 7970294)	0.892086	0.999841	-1.45369	2.17042	-0.02307	6	TRUE	0.062015	0.353897	0.006493	0.015106	-0.008613
POTRI.015G058400.V3.0	(7969679, 7970294)	(7970295, 7970441)	(7970441, 7970659)	0.884782	0.999841	-0.92369	1.57684	-0.019527	6	TRUE	0.017077	0.115161	0.00556	0.012973	-0.007413
POTRI.015G058700.V3.0	(7986427, 7986459)	(7986460, 7986564)	(7986564, 7986886)	0.45139	0.999841	-1.34658	1.83524	-0.363632	6	TRUE	0.019799	0.105542	0.028497	0.379735	-0.351239
POTRI.015G059000.V3.0	(8090788, 8090831)	(8090832, 8090942)	(8090942, 8091008)	0.774155	0.999841	0.727525	2.44568	0.034898	6	TRUE	0.124025	0.071606	0.084822	0.063339	0.021483
POTRI.015G059000.V3.0	(8091347, 8092153)	(8092154, 8092696)	(8092696, 8092856)	0.471782	0.999841	-0.113186	3.31164	0.200678	6	TRUE	0.174757	0.214571	0.356017	0.230269	0.125748
POTRI.015G060000.V3.0	(8238671, 8238833)	(8238834, 8238961)	(8238961, 8239238)	0.937671	0.999841	-1.08101	1.90236	-0.045091	6	TRUE	0.002823	0.018391	0.002578	0.01927	-0.016692
POTRI.015G061900.V3.0	(8467433, 8467604)	(8467605, 8467771)	(8467771, 8467841)	0.704806	0.999841	0.191046	7.66675	0.071031	3	TRUE	10.3446	6.43919	1	1	0
POTRI.015G062000.V3.0	(8497894, 8497940)	(8497941, 8498015)	(8498015, 8498578)	0.225037	0.999841	-1.03292	1.42895	-0.539951	6	TRUE	0.004892	0.101709	0.005269	0.227245	-0.221976
POTRI.015G062100.V3.0	(8513741, 8513856)	(8513857, 8513960)	(8513960, 8514134)	0.877286	0.999841	-0.49958	4.39639	-0.015887	6	TRUE	0.004491	0.006781	0.005237	0.01063	-0.005393
POTRI.015G062100.V3.0	(8513960, 8514134)	(8514135, 8514594)	(8514594, 8514663)	0.867422	0.999841	-1.17821	2.47012	-0.011088	6	TRUE	0.000549	0.001941	0.000905	0.004874	-0.003969
POTRI.015G062100.V3.0	(8514594, 8514663)	(8514664, 8514772)	(8514772, 8515333)	0.856604	0.999841	-0.09104	4.16592	-0.005813	6	TRUE	0.004556	0.004873	0.007373	0.009395	-0.002022
POTRI.015G063900.V3.0	(8823655, 8823783)	(8823784, 8824004)	(8824004, 8824584)	0.845074	0.999841	-1.29159	3.20078	-0.000177	6	TRUE	0.041013	0.130715	0.009248	0.016421	-0.007173
POTRI.015G064200.V3.0	(8850069, 8850136)	(8850137, 8850214)	(8850214, 8850271)	0.963115	0.999841	-0.728243	1.75804	-0.092775	6	TRUE	0.011642	0.043352	0.020802	0.058312	-0.037511
POTRI.015G065400.V3.0	(9005169, 9005863)	(9005864, 9005939)	(9005939, 9006212)	0.801526	0.999841	1.36575	2.77339	0.021268	6	TRUE	1.23457	0.262031	0.023281	0.014029	0.009251
POTRI.015G065400.V3.0	(9005939, 9006212)	(9006213, 9006312)	(9006312, 9006706)	0.903887	0.999841	0.111329	2.8621	-0.028784	6	TRUE	0.438569	0.544889	0.014423	0.027442	-0.013019
POTRI.015G065400.V3.0	(9006312, 9006706)	(9006707, 9006813)	(9006813, 9006989)	0.852944	0.999841	0.526754	3.02912	-0.004026	6	TRUE	0.767693	0.512287	0.013908	0.015878	-0.00197
POTRI.015G066000.V3.0	(9065016, 9065097)	(9065098, 9065201)	(9065201, 9065233)	0.375019	0.999841	-0.727299	1.48438	-0.414983	6	TRUE	0.019091	0.135802	0.010739	0.171786	-0.161046
POTRI.015G066000.V3.0	(9068994, 9069073)	(9069074, 9069167)	(9069167, 9069565)	0.912314	0.999841	-0.136641	6.42433	-0.032858	6	TRUE	3.39734	4.5746	1	1	0
POTRI.015G066600.V3.0	(9143130, 9143566)	(9143567, 9143647)	(9143647, 9143718)	0.413978	0.999841	0.033091	4.06911	0.237975	6	TRUE	1.18159	1.06295	0.472074	0.37586	0.096214
POTRI.015G067000.V3.0	(9177111, 9177890)	(9177891, 9178022)	(9178022, 9178398)	0.553104	0.999841	0.497713	4.34318	0.137754	2	TRUE	0.19499	0.130511	0.311434	0.27419	0.037244
POTRI.015G068300.V3.0	(9285831, 9285942)	(9285943, 9286098)	(9286098, 9286289)	0.293394	0.999841	-0.582185	3.36132	-0.477669	6	TRUE	0.060695	0.12349	0.079085	0.238754	-0.159668
POTRI.015G068300.V3.0	(9286098, 9286289)	(9286290, 9286382)	(9286382, 9286967)	0.87646	0.999841	-0.711842	3.16819	-0.08791	2	TRUE	0.04775	0.117895	0.064862	0.104544	-0.039682
POTRI.015G068600.V3.0	(9335193, 9335285)	(9335286, 9335377)	(9335377, 9335522)	0.802985	0.999841	1.359	2.60476	0.020544	6	TRUE	0.329389	0.15051	0.110617	0.069128	0.041489
POTRI.015G068900.V3.0	(9347562, 9347645)	(9347646, 9348069)	(9348069, 9349314)	0.638602	0.999841	0.495564	3.21053	-0.255019	6	TRUE	1.21721	1.04696	0.456343	0.572202	-0.115859
POTRI.015G069000.V3.0	(9357108, 9357798)	(9357799, 9357931)	(9357931, 9357961)	0.667759	0.999841	-1.42873	4.64372	-0.170439	2	TRUE	0.03306	0.131493	0.027712	0.087508	-0.059795
POTRI.015G069100.V3.0	(9365160, 9365631)	(9365632, 9365756)	(9365756, 9366383)	0.90609	0.999841	1.0099	3.17905	-0.005482	2	TRUE	0.156606	0.133318	0.083502	0.104383	-0.020881
POTRI.015G070500.V3.0	(9492923, 9492965)	(9492966, 9493329)	(9493329, 9493397)	0.955093	0.999841	-1.54232	2.95227	-0.058021	2	TRUE	0.026983	0.11856	0.011741	0.042638	-0.030897
POTRI.015G070500.V3.0	(9496178, 9496270)	(9496271, 9496393)	(9496393, 9496439)	0.9522	0.999841	-1.47396	2.41741	-0.059116	2	TRUE	0.013283	0.082357	0.014801	0.049705	-0.034904
POTRI.015G070500.V3.0	(9497641, 9497789)	(9497790, 9497985)	(9497985, 9498242)	0.490612	0.999841	0.032681	4.95906	0.189089	6	TRUE	0.295357	0.342917	0.552922	0.485023	0.067899
POTRI.015G071800.V3.0	(9639668, 9639874)	(9639875, 9639987)	(9639987, 9641009)	0.888735	0.999841	-0.009461	2.12561	-0.021445	6	TRUE	0.019079	0.027114	0.01909	0.026577	-0.007486
POTRI.015G072800.V3.0	(9727252, 9727323)	(9727324, 9727354)	(9727354, 9728035)	0.831882	0.999841	-0.266908	5.87902	-0.105041	2	TRUE	0.76095	0.879104	1	1	0
POTRI.015G073200.V3.0	(9776529, 9777171)	(9777172, 9777280)	(9777280, 9777342)	0.934107	0.999841	-0.554722	2.63358	-0.043373	6	TRUE	0.018692	0.043353	0.015386	0.032813	-0.017427
POTRI.015G074100.V3.0	(9874019, 9874156)	(9874157, 9874257)	(9874257, 9874325)	0.853464	0.999841	-0.730697	3.12704	-0.00428	6	TRUE	0.017087	0.035823	0.012115	0.018876	-0.006761
POTRI.015G075100.V3.0	(9993837, 9994233)	(9994234, 9994291)	(9994291, 9994811)	0.97404	0.999841	-1.08854	2.87065	-0.050855	2	TRUE	0.019988	0.066786	0.020273	0.047496	-0.027223
POTRI.015G078600.V3.0	(10364694, 10365116)	(10365117, 10365153)	(10365153, 10365249)	0.747624	0.999841	-0.819524	1.61754	-0.198354	6	TRUE	0.011134	0.06425	0.012054	0.079677	-0.067622
POTRI.015G079300.V3.0	(10422591, 10424363)	(10424364, 10424480)	(10424480, 10424571)	0.903848	0.999841	-0.957889	1.35152	-0.121344	6	TRUE	0.00165	0.04556	0.001951	0.044534	-0.042584
POTRI.015G079300.V3.0	(10427694, 10427785)	(10427786, 10427883)	(10427883, 10427960)	0.811385	0.999841	-1.6147	1.8419	-0.166498	6	TRUE	0.006144	0.104078	0.005466	0.063275	-0.057809
POTRI.015G083000.V3.0	(10731786, 10732016)	(10732017, 10732428)	(10732428, 10733224)	0.965041	0.999841	-0.322659	2.90633	-0.05826	6	TRUE	0.038389	0.066404	0.025894	0.062875	-0.03698
POTRI.015G083200.V3.0	(10742214, 10742967)	(10742968, 10743003)	(10743003, 10743099)	0.670117	0.999841	-0.253759	2.43342	-0.238287	6	TRUE	0.084383	0.169134	0.064626	0.155342	-0.090716
POTRI.015G083200.V3.0	(10743177, 10743362)	(10743363, 10743447)	(10743447, 10743684)	0.774993	0.999841	-0.452627	2.7717	-0.127217	2	TRUE	0.10716	0.240213	0.222891	0.287643	-0.064752
POTRI.015G083200.V3.0	(10744269, 10744527)	(10744528, 10744669)	(10744669, 10745384)	0.644974	0.999841	1.21308	1.92294	0.1015	6	TRUE	0.095274	0.046587	0.062311	0.023828	0.038483
POTRI.015G084000.V3.0	(10800220, 10800339)	(10800340, 10800461)	(10800461, 10800587)	0.901121	0.999841	-0.509303	1.81608	-0.027446	6	TRUE	0.003379	0.007535	0.006284	0.016868	-0.010585
POTRI.015G084000.V3.0	(10800461, 10800587)	(10800588, 10800708)	(10800708, 10800959)	0.905638	0.999841	-1.34387	1.48083	-0.029631	6	TRUE	0	0.008282	0	0.01146	-0.01146
POTRI.015G086100.V3.0	(10945184, 10945605)	(10945606, 10945619)	(10945619, 10945740)	0.524278	0.999841	0.393065	5.07225	0.150912	2	TRUE	0.559634	0.542118	0.999998	1	-2e-06
POTRI.015G086500.V3.0	(10971925, 10972385)	(10972386, 10972458)	(10972458, 10973305)	0.875049	0.999841	-1.18284	1.41898	-0.014799	6	TRUE	5.4e-05	0.006677	4.6e-05	0.004995	-0.004949
POTRI.015G087600.V3.0	(11023631, 11024104)	(11024105, 11024171)	(11024171, 11024508)	0.815157	0.999841	0.134042	5.53458	0.014526	6	TRUE	0.080986	0.081876	0.088336	0.083431	0.004905
POTRI.015G088500.V3.0	(11100855, 11100913)	(11100914, 11101055)	(11101055, 11101165)	0.388443	0.999841	0.550843	7.8353	0.218945	2	TRUE	0.315026	0.241505	1	1	0
POTRI.015G090300.V3.0	(11253901, 11253926)	(11253927, 11254018)	(11254018, 11254102)	0.840704	0.999841	-0.061763	1.62566	0.001963	6	TRUE	0.053719	0.082916	0.042797	0.041619	0.001178
POTRI.015G090900.V3.0	(11295261, 11295530)	(11295531, 11295556)	(11295556, 11295756)	0.454247	0.999841	-3.68904	3.28497	-0.266643	2	TRUE	0.005342	0.180278	0.006039	0.113328	-0.107289
POTRI.015G091400.V3.0	(11341808, 11342062)	(11342063, 11342084)	(11342084, 11342620)	0.933702	0.999841	-1.87626	7.28641	-0.043178	6	TRUE	0.188573	0.484497	0.036489	0.044829	-0.008339
POTRI.015G092100.V3.0	(11405081, 11405228)	(11405229, 11405554)	(11405554, 11407009)	0.825083	0.999841	0.075702	4.43818	0.02558	2	TRUE	1.78046	0.848464	0.999999	0.999999	0
POTRI.015G094200.V3.0	(11558702, 11558816)	(11558817, 11558938)	(11558938, 11559033)	0.895963	0.999841	-0.31058	3.95759	-0.024948	6	TRUE	0.033787	0.043572	0.031056	0.039634	-0.008577
POTRI.015G094400.V3.0	(11575058, 11575094)	(11575095, 11575169)	(11575169, 11575391)	0.96141	0.999841	-0.755091	2.44013	-0.056514	6	TRUE	0.014206	0.040306	0.019892	0.039552	-0.01966
POTRI.015G095400.V3.0	(11617574, 11618139)	(11618140, 11618239)	(11618239, 11618425)	0.96999	0.999841	-0.054791	1.55414	-0.029704	2	TRUE	0.033822	0.03971	0.06519	0.089964	-0.024774
POTRI.015G097700.V3.0	(11745618, 11745807)	(11745808, 11746038)	(11746038, 11746137)	0.797278	0.999841	-1.42887	2.32184	-0.173484	6	TRUE	0.008195	0.039955	0.011064	0.0764	-0.065337
POTRI.015G098400.V3.0	(11781452, 11781493)	(11781494, 11781660)	(11781660, 11781701)	0.779701	0.999841	-0.06887	2.50533	0.032125	6	TRUE	0.02132	0.02819	0.033885	0.02079	0.013095
POTRI.015G098400.V3.0	(11781660, 11781701)	(11781702, 11781845)	(11781845, 11781951)	0.421156	0.999841	0.054231	4.20977	0.233186	6	TRUE	0.103	0.097863	0.164992	0.074208	0.090785
POTRI.015G099000.V3.0	(11830551, 11830630)	(11830631, 11830765)	(11830765, 11830881)	0.984365	0.999841	-0.628958	1.80581	-0.067546	6	TRUE	0.027189	0.066165	0.018089	0.045561	-0.027472
POTRI.015G100800.V3.0	(11937464, 11937931)	(11937932, 11938082)	(11938082, 11939357)	0.942257	0.999841	-0.944764	2.74792	-0.047299	6	TRUE	0.014249	0.038346	0.019543	0.039038	-0.019495
POTRI.015G101300.V3.0	(11971804, 11972036)	(11972037, 11972133)	(11972133, 11972176)	0.918809	0.999841	-0.273106	2.49273	-0.035995	6	TRUE	0.065687	0.105395	0.047882	0.061336	-0.013454
POTRI.015G101900.V3.0	(12027311, 12027544)	(12027545, 12027763)	(12027763, 12028635)	0.845924	0.999841	-0.344691	3.02026	-0.149516	6	TRUE	0.116105	0.14547	0.098622	0.150449	-0.051827
POTRI.015G103500.V3.0	(12164616, 12164884)	(12164885, 12165336)	(12165336, 12166190)	0.951698	0.999841	-0.595785	2.78626	-0.059306	2	TRUE	0.032346	0.060738	0.059386	0.089134	-0.029748
POTRI.015G103800.V3.0	(12197172, 12197296)	(12197297, 12197351)	(12197351, 12197462)	0.849053	0.999841	0.388545	2.8471	-0.002124	6	TRUE	0.011036	0.011072	0.022419	0.023311	-0.000892
POTRI.015G103800.V3.0	(12197351, 12197462)	(12197463, 12197554)	(12197554, 12197717)	0.76175	0.999841	1.27118	2.89742	0.041121	6	TRUE	0.019467	0.00801	0.024283	0.010242	0.014041
POTRI.015G104500.V3.0	(12258390, 12259123)	(12259124, 12259213)	(12259213, 12259302)	0.321847	0.999841	-1.79862	4.87416	-0.33969	2	TRUE	2.73861	1.28138	0.02922	0.149303	-0.120083
POTRI.015G104600.V3.0	(12265095, 12265205)	(12265206, 12265282)	(12265282, 12265342)	0.58034	0.999841	1.64143	1.57496	0.136804	6	TRUE	0.091062	0.021508	0.059872	0.012451	0.047421
POTRI.015G105100.V3.0	(12303782, 12303871)	(12303872, 12303947)	(12303947, 12304022)	0.870382	0.999841	-0.680647	4.81909	-0.012529	6	TRUE	0.016191	0.026266	0.006502	0.010538	-0.004037
POTRI.015G105100.V3.0	(12303947, 12304022)	(12304023, 12304748)	(12304748, 12304965)	0.860329	0.999841	-1.34049	2.72929	-0.007631	6	TRUE	0.001896	0.006925	0.000962	0.003699	-0.002737
POTRI.015G105100.V3.0	(12305585, 12305800)	(12305801, 12306210)	(12306210, 12306523)	0.848321	0.999841	-0.956833	3.12033	-0.001766	6	TRUE	0.003668	0.008244	0.001058	0.00164	-0.000582
POTRI.015G105100.V3.0	(12306210, 12306523)	(12306524, 12306618)	(12306618, 12306743)	0.848754	0.999841	-0.726002	4.52689	-0.001978	6	TRUE	0.012851	0.021884	0.004999	0.00553	-0.000532
POTRI.015G105100.V3.0	(12307345, 12307931)	(12307932, 12308042)	(12308042, 12308458)	0.854613	0.999841	-0.655746	1.95927	-0.004841	6	TRUE	0.001089	0.002656	0.000948	0.002687	-0.00174
POTRI.015G108100.V3.0	(12543109, 12543226)	(12543227, 12543339)	(12543339, 12543682)	0.90181	0.999841	-1.41519	3.42265	-0.027779	6	TRUE	0.006734	0.019337	0.006506	0.018456	-0.01195
POTRI.015G108600.V3.0	(12563082, 12563268)	(12563269, 12564144)	(12564144, 12565304)	0.769525	0.999841	0.733776	2.82539	0.037217	6	TRUE	0.04579	0.024628	0.035019	0.02085	0.014169
POTRI.015G108600.V3.0	(12566122, 12566280)	(12566281, 12566417)	(12566417, 12567371)	0.86214	0.999841	-0.331506	2.71212	-0.008514	6	TRUE	0.022917	0.036059	0.009991	0.013265	-0.003274
POTRI.015G113000.V3.0	(12837073, 12837180)	(12837181, 12837309)	(12837309, 12837366)	0.716875	0.999841	-0.451517	7.88728	-0.150366	2	TRUE	50.1673	90.426	1	1	0
POTRI.015G113000.V3.0	(12839715, 12840359)	(12840360, 12840370)	(12840370, 12840463)	0.796154	0.999841	0.505778	3.30741	0.023933	6	TRUE	2.0288	2.27776	0.04305	0.031871	0.011179
POTRI.015G120100.V3.0	(13501036, 13501121)	(13501122, 13501234)	(13501234, 13501833)	0.449183	0.999841	0.357741	4.68584	0.214931	6	TRUE	0.087613	0.091881	0.19054	0.113566	0.076974
POTRI.015G120200.V3.0	(13504670, 13504758)	(13504759, 13504893)	(13504893, 13505103)	0.754164	0.999841	-1.2889	4.55532	-0.135448	2	TRUE	0.018776	0.048938	0.023758	0.077411	-0.053653
POTRI.015G120200.V3.0	(13504893, 13505103)	(13505104, 13505198)	(13505198, 13505499)	0.901851	0.999841	-0.067276	10.4392	-0.027799	6	TRUE	1.89656	1.95112	1	1	0
POTRI.015G121100.V3.0	(13555980, 13556116)	(13556117, 13556205)	(13556205, 13556334)	0.336475	0.999841	0.690383	2.96114	0.293245	6	TRUE	0.387493	0.26584	0.353547	0.139629	0.213917
POTRI.015G121300.V3.0	(13566725, 13567476)	(13567477, 13567567)	(13567567, 13568636)	0.565711	0.999841	0.076956	3.96951	-0.295148	6	TRUE	0.719215	0.777474	0.883893	0.999999	-0.116106
POTRI.015G121400.V3.0	(13574575, 13575425)	(13575426, 13575642)	(13575642, 13575791)	0.356152	0.999841	0.584713	5.85735	0.237116	2	TRUE	1.19473	0.788731	1	1	0
POTRI.015G123700.V3.0	(13729143, 13729782)	(13729783, 13729822)	(13729822, 13730476)	0.38546	0.999841	0.07023	2.24994	0.257504	6	TRUE	0.222221	0.452474	0.66666	0.568921	0.097739
POTRI.015G124700.V3.0	(13829607, 13829717)	(13829718, 13829810)	(13829810, 13830378)	0.995006	0.999841	-1.58646	1.99231	-0.042932	2	TRUE	0.009392	0.085292	0.004396	0.057236	-0.052841
POTRI.015G129800.V3.0	(14136176, 14136289)	(14136290, 14137086)	(14137086, 14137630)	0.956563	0.999841	-1.81024	2.48339	-0.054184	6	TRUE	0.002929	0.016372	0.004375	0.025279	-0.020905
POTRI.015G132100.V3.0	(14251147, 14251283)	(14251284, 14251323)	(14251323, 14251356)	0.179573	0.999841	0.959637	5.7459	0.363532	2	TRUE	0.645625	0.334895	1	1	0
POTRI.015G132100.V3.0	(14251323, 14251356)	(14251357, 14251653)	(14251653, 14251792)	0.293845	0.999841	0.280888	3.20128	-0.477293	6	TRUE	0.070097	0.064844	0.18415	0.366105	-0.181956
POTRI.015G134700.V3.0	(14439499, 14439563)	(14439564, 14439644)	(14439644, 14439722)	0.384354	0.999841	2.38561	1.41247	0.258279	6	TRUE	0.086309	0.001701	0.115682	0.002496	0.113186
POTRI.015G135400.V3.0	(14519538, 14519654)	(14519655, 14519792)	(14519792, 14519898)	0.966027	0.999841	-1.01172	1.54843	-0.091375	6	TRUE	0.003945	0.052338	0.004902	0.040662	-0.03576
POTRI.015G135500.V3.0	(14530798, 14531054)	(14531055, 14531149)	(14531149, 14531295)	0.867228	0.999841	-0.369608	2.75828	-0.010994	6	TRUE	0.015616	0.026927	0.015988	0.020586	-0.004598
POTRI.015G135800.V3.0	(14571819, 14572141)	(14572142, 14572181)	(14572181, 14572544)	0.668117	0.999841	0.45467	7.23005	0.0882	2	TRUE	1.07323	0.830669	1	1	0
POTRI.015G136800.V3.0	(14626638, 14626691)	(14626692, 14626785)	(14626785, 14627559)	0.906409	0.999841	-0.638843	3.45242	-0.076487	2	TRUE	0.099687	0.142607	0.112903	0.21579	-0.102887
POTRI.015G137800.V3.0	(14670155, 14671136)	(14671137, 14671283)	(14671283, 14671996)	0.625659	0.999841	-0.682317	3.57356	-0.18811	2	TRUE	0.455554	0.995608	0.164924	0.250457	-0.085533
POTRI.015G137900.V3.0	(14676361, 14677565)	(14677566, 14677696)	(14677696, 14678654)	0.394053	0.999841	-0.862464	5.37225	-0.297975	2	TRUE	0.899896	1.59175	0.999999	1	0
POTRI.015G138500.V3.0	(14702669, 14702817)	(14702818, 14702917)	(14702917, 14703939)	0.81589	0.999841	0.123027	1.76322	0.014164	6	TRUE	0.027441	0.038715	0.067712	0.062615	0.005097
POTRI.015G138500.V3.0	(14705773, 14705987)	(14705988, 14706071)	(14706071, 14706139)	0.804427	0.999841	-0.403915	1.97502	-0.16994	6	TRUE	0.025911	0.056112	0.023951	0.085536	-0.061584
POTRI.015G140500.V3.0	(14808568, 14808628)	(14808629, 14809021)	(14809021, 14809133)	0.670835	0.999841	-1.93257	2.61854	-0.237909	6	TRUE	0.016038	0.134021	0.017561	0.160125	-0.142563
POTRI.015G140500.V3.0	(14809476, 14809995)	(14809996, 14810432)	(14810432, 14810957)	0.95131	0.999841	-1.72404	2.46755	-0.059453	2	TRUE	0.015439	0.110097	0.009897	0.066024	-0.056127
POTRI.015G141100.V3.0	(14827621, 14827988)	(14827989, 14828094)	(14828094, 14829115)	0.396662	0.999841	0.639554	3.52117	-0.399842	6	TRUE	0.282526	0.255717	0.503737	0.677706	-0.173969
POTRI.015G142200.V3.0	(14887390, 14887464)	(14887465, 14887960)	(14887960, 14888338)	0.891684	0.999841	-1.10398	2.04931	-0.127234	6	TRUE	0.016624	0.069265	0.018176	0.086786	-0.06861
POTRI.015G143000.V3.0	(14930437, 14930492)	(14930493, 14930613)	(14930613, 14930679)	0.812495	0.999841	-0.983618	2.22168	-0.16595	6	TRUE	0.047542	0.122198	0.069697	0.13747	-0.067773
POTRI.015G143300.V3.0	(14941988, 14942294)	(14942295, 14942452)	(14942452, 14942497)	0.94564	0.999841	-0.851827	2.04094	-0.048928	6	TRUE	0.007367	0.023003	0.009946	0.030791	-0.020845
POTRI.015G143300.V3.0	(14943326, 14943419)	(14943420, 14943560)	(14943560, 14943633)	0.887568	0.999841	-0.350464	2.39834	-0.020879	6	TRUE	0.014477	0.024898	0.014872	0.023727	-0.008854
POTRI.015G143600.V3.0	(14968344, 14968816)	(14968817, 14969032)	(14969032, 14969113)	0.850249	0.999841	-1.12082	2.45601	-0.002709	6	TRUE	0.003434	0.008699	0.002167	0.003569	-0.001401
POTRI.015G143700.V3.0	(14976318, 14976543)	(14976544, 14976649)	(14976649, 14976697)	0.860735	0.999841	-3.80833	2.81841	-0.007829	6	TRUE	0.00203	0.329557	0.001875	0.379867	-0.377992
POTRI.015G143700.V3.0	(14976649, 14976697)	(14976698, 14976784)	(14976784, 14976835)	0.84874	0.999841	-2.24949	1.94588	-0.001971	6	TRUE	0.000153	0.08887	0.000135	0.106337	-0.106201
POTRI.015G144400.V3.0	(15011213, 15011766)	(15011767, 15011862)	(15011862, 15012054)	0.891076	0.999841	-0.161602	3.18719	-0.127529	6	TRUE	0.032206	0.052959	0.064505	0.109356	-0.044852
POTRI.015G144400.V3.0	(15011862, 15012054)	(15012055, 15012245)	(15012245, 15012309)	0.769023	0.999841	0.125783	4.41992	0.037469	6	TRUE	0.126676	0.11821	0.145212	0.133104	0.012108
POTRI.015G145300.V3.0	(15067361, 15067602)	(15067603, 15067655)	(15067655, 15067870)	0.113904	0.999841	0.963364	1.46136	0.530718	6	TRUE	0.223642	0.035119	0.335666	0.052599	0.283067
POTRI.015G146600.V3.0	(15132701, 15132932)	(15132933, 15133071)	(15133071, 15133150)	0.836285	0.999841	-0.017159	3.74186	0.00413	6	TRUE	0.019083	0.022462	0.017287	0.01586	0.001426
POTRI.015G146600.V3.0	(15134131, 15134209)	(15134210, 15134456)	(15134456, 15134558)	0.84649	0.999841	0.120892	3.86318	-0.000871	6	TRUE	0.021429	0.023425	0.028831	0.029232	-0.000401
POTRI.015G147600.V3.0	(15197255, 15197763)	(15197764, 15197841)	(15197841, 15197931)	0.887477	0.999841	-0.230684	3.12594	-0.020835	6	TRUE	0.01187	0.014878	0.013959	0.021218	-0.007258
POTRI.015G147600.V3.0	(15200307, 15200363)	(15200364, 15200489)	(15200489, 15201531)	0.931355	0.999841	-1.3113	2.21979	-0.042047	6	TRUE	0.002174	0.010571	0.003436	0.018259	-0.014824
POTRI.014G004900.V3.0	(540629, 541207)	(541208, 541327)	(541327, 541350)	0.331758	0.999841	-0.350676	2.71998	-0.446966	6	TRUE	0.175988	0.200949	0.22387	0.406227	-0.182357
POTRI.014G004900.V3.0	(541327, 541350)	(541351, 541543)	(541543, 541886)	0.681917	0.999841	0.230758	3.85161	0.082507	2	TRUE	0.603955	0.391256	0.808725	0.793431	0.015294
POTRI.014G006900.V3.0	(733849, 734403)	(734404, 734522)	(734522, 735001)	0.855912	0.999841	-0.448866	2.87588	-0.005476	6	TRUE	0.018778	0.041246	0.005265	0.007428	-0.002163
POTRI.014G012100.V3.0	(1252924, 1253038)	(1253039, 1253280)	(1253280, 1253334)	0.880323	0.999841	0.269389	3.26646	-0.017362	6	TRUE	0.010794	0.016169	0.012202	0.018577	-0.006375
POTRI.014G012100.V3.0	(1253685, 1253936)	(1253937, 1253981)	(1253981, 1254083)	0.823121	0.999841	1.24797	2.84864	0.0106	6	TRUE	0.011921	0.007451	0.009708	0.006032	0.003676
POTRI.014G013500.V3.0	(1386689, 1386833)	(1386834, 1387086)	(1387086, 1387365)	0.193815	0.999841	-1.4105	2.5582	-0.572956	6	TRUE	0.017218	0.077311	0.023911	0.207053	-0.183143
POTRI.014G015200.V3.0	(1496445, 1497669)	(1497670, 1497766)	(1497766, 1498409)	0.155522	0.999841	2.28565	3.07007	0.469181	6	TRUE	0.384161	0.078442	0.23741	0.081729	0.155681
POTRI.014G015600.V3.0	(1518796, 1519370)	(1519371, 1519489)	(1519489, 1519578)	0.844725	0.999841	-0.487727	4.02815	-7e-06	6	TRUE	0.009742	0.01743	0.008834	0.008699	0.000135
POTRI.014G016600.V3.0	(1605972, 1606240)	(1606241, 1606330)	(1606330, 1606755)	0.608927	0.999841	0.255819	7.71137	0.113182	2	TRUE	2.35212	1.97358	1	1	0
POTRI.014G016800.V3.0	(1623944, 1624115)	(1624116, 1624249)	(1624249, 1624329)	0.846086	0.999841	0.257998	2.80271	-0.000673	6	TRUE	0.036208	0.027417	0.0413	0.041709	-0.000409
POTRI.014G016800.V3.0	(1626267, 1626515)	(1626516, 1626906)	(1626906, 1627013)	0.968191	0.999841	-1.84915	2.4976	-0.053067	2	TRUE	0.007616	0.052195	0.003739	0.032541	-0.028803
POTRI.014G018100.V3.0	(1718739, 1719120)	(1719121, 1719795)	(1719795, 1719835)	0.861712	0.999841	-0.892337	2.57549	-0.008306	6	TRUE	0.00801	0.021754	0.004157	0.009701	-0.005544
POTRI.014G018300.V3.0	(1731736, 1732184)	(1732185, 1732324)	(1732324, 1732535)	0.645183	0.999841	1.17762	3.0423	0.101389	6	TRUE	0.241401	0.115548	0.191149	0.139643	0.051506
POTRI.014G018300.V3.0	(1734251, 1734400)	(1734401, 1734488)	(1734488, 1734560)	0.43278	0.999841	0.242441	2.65362	-0.375642	6	TRUE	0.107246	0.118991	0.448965	0.656846	-0.207882
POTRI.014G018300.V3.0	(1734488, 1734560)	(1734561, 1734660)	(1734660, 1734880)	0.846468	0.999841	-0.375127	5.07748	-0.099416	2	TRUE	0.701418	1.01896	0.999999	1	-1e-06
POTRI.014G018700.V3.0	(1746060, 1747344)	(1747345, 1747933)	(1747933, 1748095)	0.737276	0.999841	0.113814	2.34494	-0.203599	6	TRUE	0.107616	0.12051	0.145125	0.215595	-0.07047
POTRI.014G019300.V3.0	(1770881, 1772263)	(1772264, 1772383)	(1772383, 1772483)	0.950382	0.999841	-0.166886	2.63818	-0.05121	6	TRUE	0.033879	0.048901	0.047592	0.081736	-0.034144
POTRI.014G019400.V3.0	(1775485, 1776847)	(1776848, 1776956)	(1776956, 1777319)	0.888413	0.999841	-0.463989	2.83384	-0.021289	6	TRUE	0.006797	0.015963	0.005907	0.013247	-0.00734
POTRI.014G019500.V3.0	(1782698, 1783350)	(1783351, 1783474)	(1783474, 1784140)	0.665804	0.999841	-0.433569	9.30663	-0.171249	2	TRUE	1.12375	1.53691	1	1	0
POTRI.014G019500.V3.0	(1783474, 1784140)	(1784141, 1784232)	(1784232, 1784426)	0.979678	0.999841	-1.17571	3.52698	-0.048724	2	TRUE	0.010521	0.03419	0.010925	0.036571	-0.025646
POTRI.014G019600.V3.0	(1790909, 1792611)	(1792612, 1792704)	(1792704, 1792996)	0.804185	0.999841	0.693414	3.7724	0.01995	6	TRUE	0.012335	0.008733	0.029515	0.023091	0.006424
POTRI.014G020200.V3.0	(1822148, 1822220)	(1822221, 1822487)	(1822487, 1822583)	0.780362	0.999841	-0.550265	2.2012	-0.181905	6	TRUE	0.073217	0.187309	0.058073	0.125628	-0.067555
POTRI.014G020200.V3.0	(1822487, 1822583)	(1822584, 1822714)	(1822714, 1822796)	0.476686	0.999841	-1.12472	1.40524	-0.347746	6	TRUE	0.001418	0.118677	0.001631	0.131366	-0.129735
POTRI.014G020600.V3.0	(1854706, 1855681)	(1855682, 1856153)	(1856153, 1857076)	0.971806	0.999841	-0.686294	3.1471	-0.0517	2	TRUE	0.05113	0.093985	0.069434	0.101394	-0.031961
POTRI.014G022900.V3.0	(1997979, 1998892)	(1998893, 1998976)	(1998976, 1999062)	0.789018	0.999841	1.07199	4.46597	0.02748	6	TRUE	0.032276	0.017435	0.054613	0.046293	0.008321
POTRI.014G023400.V3.0	(2030980, 2033268)	(2033269, 2033366)	(2033366, 2033951)	0.457836	0.999841	-1.94954	2.29386	-0.359537	6	TRUE	0.007157	0.062809	0.010935	0.147092	-0.136157
POTRI.014G023800.V3.0	(2046109, 2046175)	(2046176, 2046262)	(2046262, 2046334)	0.95362	0.999841	-0.827345	2.20786	-0.052768	6	TRUE	0.010544	0.0306	0.013826	0.037458	-0.023632
POTRI.014G024100.V3.0	(2057454, 2058178)	(2058179, 2058277)	(2058277, 2058726)	0.808704	0.999841	-2.36014	5.71164	-0.114028	2	TRUE	0.003175	0.016916	0.003828	0.037761	-0.033933
POTRI.014G024100.V3.0	(2058277, 2058726)	(2058727, 2058894)	(2058894, 2059034)	0.865185	0.999841	-1.4087	5.08732	-0.009999	6	TRUE	0.002808	0.007727	0.001796	0.004769	-0.002973
POTRI.014G024100.V3.0	(2059147, 2059382)	(2059383, 2060369)	(2060369, 2061082)	0.854622	0.999841	-1.73366	3.49937	-0.004846	6	TRUE	0.000651	0.00277	0.000559	0.002155	-0.001596
POTRI.014G025400.V3.0	(2182229, 2182306)	(2182307, 2182375)	(2182375, 2182464)	0.911859	0.999841	-1.66899	2.63844	-0.032638	6	TRUE	0.003433	0.018919	0.002924	0.013959	-0.011035
POTRI.014G028000.V3.0	(2399379, 2400255)	(2400256, 2400368)	(2400368, 2400466)	0.587432	0.999841	0.546553	3.2305	0.122514	2	TRUE	2.04903	0.896234	0.891889	0.887886	0.004003
POTRI.014G028200.V3.0	(2408492, 2410247)	(2410248, 2410425)	(2410425, 2410930)	0.569943	0.999841	1.40881	3.14908	0.142646	6	TRUE	162122	1.91826	0.122553	0.064535	0.058018
POTRI.014G029000.V3.0	(2458286, 2458398)	(2458399, 2458501)	(2458501, 2459189)	0.355026	0.999841	-0.594804	4.24758	-0.319859	2	TRUE	0.086369	0.155826	0.122015	0.260305	-0.13829
POTRI.014G029700.V3.0	(2508219, 2508486)	(2508487, 2508583)	(2508583, 2508715)	0.832568	0.999841	-1.77122	3.44644	-0.104776	2	TRUE	0.009982	0.03481	0.017066	0.062253	-0.045187
POTRI.014G029700.V3.0	(2509105, 2509225)	(2509226, 2509353)	(2509353, 2509457)	0.974663	0.999841	-1.75675	2.77677	-0.062884	6	TRUE	0.004235	0.018349	0.005883	0.027718	-0.021835
POTRI.014G029700.V3.0	(2509353, 2509457)	(2509458, 2509773)	(2509773, 2509861)	0.966772	0.999841	-2.35504	2.63074	-0.059092	6	TRUE	0.002302	0.020967	0.00281	0.023331	-0.020522
POTRI.014G029900.V3.0	(2525834, 2526458)	(2526459, 2526567)	(2526567, 2527085)	0.334343	0.999841	-0.753571	1.24368	-0.444983	6	TRUE	0.002285	0.063645	0.006854	0.211993	-0.20514
POTRI.014G030000.V3.0	(2528557, 2529144)	(2529145, 2529270)	(2529270, 2529478)	0.562336	0.999841	-0.271984	2.61504	-0.297062	6	TRUE	0.041438	0.065378	0.091518	0.197621	-0.106104
POTRI.014G031300.V3.0	(2617606, 2618016)	(2618017, 2618103)	(2618103, 2618749)	0.87186	0.999841	-0.044989	7.42022	-0.013248	6	TRUE	2.74556	3.1902	1	1	0
POTRI.014G032300.V3.0	(2664524, 2664767)	(2664768, 2664848)	(2664848, 2665529)	0.173463	0.999841	-0.665018	5.0054	-0.451378	2	TRUE	0.236623	0.363544	0.35556	0.554489	-0.198929
POTRI.014G033900.V3.0	(2780908, 2781066)	(2781067, 2781073)	(2781073, 2781196)	0.778761	0.999841	-0.520975	1.45689	-0.182704	6	TRUE	0.166666	0.166667	0.030303	0.128205	-0.097902
POTRI.014G034100.V3.0	(2803541, 2803642)	(2803643, 2803728)	(2803728, 2803826)	0.321366	0.999841	0.356988	1.77991	0.304933	6	TRUE	0.205215	0.209127	0.283862	0.163076	0.120786
POTRI.014G035800.V3.0	(2935236, 2935363)	(2935364, 2935463)	(2935463, 2935639)	0.812332	0.999841	1.25113	2.03188	0.01592	6	TRUE	0.36607	0.112395	0.022184	0.015414	0.00677
POTRI.014G036400.V3.0	(2963369, 2964273)	(2964274, 2964351)	(2964351, 2964593)	0.939394	0.999841	-2.08264	3.18426	-0.063966	2	TRUE	0.007043	0.048039	0.008405	0.03655	-0.028145
POTRI.014G037000.V3.0	(3013021, 3013177)	(3013178, 3013252)	(3013252, 3013931)	0.260221	0.999841	-0.519555	7.25809	-0.380448	2	TRUE	0.809329	1.62024	0.710563	0.930055	-0.219491
POTRI.014G037100.V3.0	(3015680, 3016197)	(3016198, 3016269)	(3016269, 3016328)	0.515461	0.999841	-1.84739	3.10123	-0.237101	2	TRUE	0.073589	0.261748	0.056014	0.18801	-0.131997
POTRI.014G037100.V3.0	(3016437, 3016506)	(3016507, 3016620)	(3016620, 3016819)	0.717869	0.999841	-0.827763	2.86354	-0.213503	6	TRUE	0.074451	0.141793	0.095469	0.187139	-0.09167
POTRI.014G039700.V3.0	(3242204, 3242434)	(3242435, 3242594)	(3242594, 3243439)	0.519453	0.999841	1.36386	2.18507	0.171789	6	TRUE	0.39926	0.096933	0.240084	0.157413	0.082671
POTRI.014G041300.V3.0	(3377277, 3377604)	(3377605, 3377831)	(3377831, 3378026)	0.90321	0.999841	-0.676601	2.79144	-0.105995	5	TRUE	0.092711	0.171059	0.030181	0.073125	-0.042944
POTRI.014G041300.V3.0	(3377831, 3378026)	(3378027, 3378103)	(3378103, 3378558)	0.896708	0.999841	-1.65867	3.00793	-0.080181	2	TRUE	0.067297	0.301426	0.019313	0.056225	-0.036912
POTRI.014G041300.V3.0	(3378103, 3378558)	(3378559, 3378826)	(3378826, 3379053)	0.854746	0.999841	-1.15844	2.30056	-0.145203	6	TRUE	0.034851	0.134192	0.014289	0.066087	-0.051798
POTRI.014G041300.V3.0	(3379618, 3380709)	(3380710, 3380714)	(3380714, 3380882)	0.897022	0.999841	-0.080904	2.41845	-0.025461	6	TRUE	0.07541	0.099047	0.04932	0.058388	-0.009068
POTRI.014G042300.V3.0	(3425043, 3426357)	(3426358, 3426488)	(3426488, 3426775)	0.839432	0.999841	-1.30658	2.42699	-0.152696	6	TRUE	0.032652	0.11578	0.02242	0.08009	-0.057669
POTRI.014G042600.V3.0	(3436769, 3436827)	(3436828, 3436859)	(3436859, 3437248)	0.856346	0.999841	-0.002075	2.5528	-0.005688	6	TRUE	0.016531	0.019858	0.018806	0.020813	-0.002007
POTRI.014G042800.V3.0	(3447218, 3447296)	(3447297, 3447405)	(3447405, 3447719)	0.691768	0.999841	0.1193	3.55056	0.076862	6	TRUE	0.074609	0.066526	0.180433	0.15353	0.026903
POTRI.014G042800.V3.0	(3449524, 3450420)	(3450421, 3450833)	(3450833, 3451067)	0.860719	0.999841	-0.706078	4.26568	-0.093939	2	TRUE	0.096293	0.160473	0.165866	0.187736	-0.021869
POTRI.014G043300.V3.0	(3472312, 3472657)	(3472658, 3472795)	(3472795, 3472922)	0.854719	0.999841	-1.05208	2.73629	-0.004893	6	TRUE	0.032234	0.095076	0.016115	0.049732	-0.033617
POTRI.014G043300.V3.0	(3474719, 3474799)	(3474800, 3474925)	(3474925, 3475164)	0.845218	0.999841	0.017694	1.37237	-0.000248	6	TRUE	0.007123	0.016808	0.001688	0.003464	-0.001775
POTRI.014G043300.V3.0	(3476349, 3476466)	(3476467, 3476737)	(3476737, 3477028)	0.851009	0.999841	-0.379276	1.71393	-0.003081	6	TRUE	0.011851	0.029286	0.008893	0.03082	-0.021927
POTRI.014G043500.V3.0	(3481523, 3481644)	(3481645, 3481757)	(3481757, 3481911)	0.595696	0.999841	0.833697	2.70877	0.128263	6	TRUE	0.064102	0.037083	0.125192	0.076021	0.049171
POTRI.014G045000.V3.0	(3570467, 3571089)	(3571090, 3571094)	(3571094, 3571152)	0.868412	0.999841	0.115395	2.93113	-0.01157	6	TRUE	0.170875	0.22832	0.206349	0.211209	-0.00486
POTRI.014G045000.V3.0	(3571094, 3571152)	(3571153, 3571266)	(3571266, 3571354)	0.975723	0.999841	0.178122	2.58188	-0.031872	2	TRUE	0.138637	0.172772	0.097739	0.12403	-0.026291
POTRI.014G045200.V3.0	(3595295, 3595367)	(3595368, 3595454)	(3595454, 3595782)	0.838661	0.999841	0.011102	2.09122	0.002965	6	TRUE	0.031303	0.032908	0.040391	0.039336	0.001054
POTRI.014G047200.V3.0	(3668425, 3668698)	(3668699, 3668975)	(3668975, 3669113)	0.840444	0.999841	-1.46791	2.20296	-0.1522	6	TRUE	0.006932	0.043617	0.008357	0.062785	-0.054428
POTRI.014G047300.V3.0	(3680222, 3680687)	(3680688, 3680814)	(3680814, 3681114)	0.880629	0.999841	-1.13838	2.30852	-0.132598	6	TRUE	0.050132	0.124364	0.023932	0.07785	-0.053918
POTRI.014G047600.V3.0	(3716817, 3717608)	(3717609, 3717883)	(3717883, 3717949)	0.547688	0.999841	-1.8116	2.29199	-0.305436	6	TRUE	0.013951	0.134793	0.022326	0.136204	-0.113878
POTRI.014G047600.V3.0	(3720952, 3721256)	(3721257, 3722023)	(3722023, 3722645)	0.539966	0.999841	-2.03952	2.57739	-0.309895	6	TRUE	0.018699	0.187794	0.022801	0.136132	-0.113331
POTRI.014G049100.V3.0	(3940590, 3940724)	(3940725, 3941107)	(3941107, 3941281)	0.133189	0.999841	-3.11401	2.70021	-0.650463	6	TRUE	0.037481	1.20237	0.004878	0.230939	-0.226061
POTRI.014G049300.V3.0	(3963248, 3963502)	(3963503, 3963593)	(3963593, 3963900)	0.33287	0.999841	-0.492147	6.36219	-0.332962	2	TRUE	0.796126	0.986547	0.595251	0.682678	-0.087427
POTRI.014G049300.V3.0	(3965688, 3965744)	(3965745, 3966228)	(3966228, 3966768)	0.873998	0.999841	-1.67397	2.39549	-0.014288	6	TRUE	0.016177	0.08015	0.001969	0.007912	-0.005942
POTRI.014G051500.V3.0	(4093765, 4094263)	(4094264, 4094452)	(4094452, 4094545)	0.879018	0.999841	1.16355	2.51078	-0.016728	6	TRUE	0.110411	0.048085	0.161285	0.226575	-0.06529
POTRI.014G052100.V3.0	(4119043, 4119629)	(4119630, 4119774)	(4119774, 4119807)	0.873104	0.999841	0.116771	2.35001	-0.013853	6	TRUE	0.076453	0.08867	0.133498	0.20663	-0.073132
POTRI.014G052900.V3.0	(4182363, 4182920)	(4182921, 4183117)	(4183117, 4183366)	0.531401	0.999841	-2.08188	5.45939	-0.229718	2	TRUE	0.014882	0.076202	0.019576	0.096431	-0.076855
POTRI.014G055900.V3.0	(4361358, 4361645)	(4361646, 4361722)	(4361722, 4361819)	0.739718	0.999841	-0.333533	4.34976	0.05225	6	TRUE	1.5056	1.12036	0.356431	0.3272	0.02923
POTRI.014G057200.V3.0	(4424055, 4424591)	(4424592, 4424957)	(4424957, 4425050)	0.665987	0.999841	-2.54475	2.76442	-0.240461	6	TRUE	0.010723	0.168539	0.007747	0.099422	-0.091675
POTRI.014G057200.V3.0	(4424957, 4425050)	(4425051, 4425192)	(4425192, 4425321)	0.763184	0.999841	-1.01521	3.1584	-0.131875	2	TRUE	0.049012	0.123048	0.044643	0.115959	-0.071315
POTRI.014G057300.V3.0	(4428347, 4428513)	(4428514, 4428672)	(4428672, 4428869)	0.887055	0.999841	-1.61395	2.69482	-0.02063	6	TRUE	0.003633	0.018046	0.003837	0.011266	-0.007429
POTRI.014G058400.V3.0	(4526926, 4527028)	(4527029, 4527134)	(4527134, 4527199)	0.69089	0.999841	1.15604	2.72948	0.077318	6	TRUE	0.036725	0.014441	0.04931	0.021739	0.027571
POTRI.014G058800.V3.0	(4579514, 4579705)	(4579706, 4579826)	(4579826, 4579930)	0.581332	0.999841	2.37516	1.59274	0.136249	6	TRUE	0.063385	0.004065	0.060183	0.006759	0.053423
POTRI.014G060300.V3.0	(4662247, 4662530)	(4662531, 4662615)	(4662615, 4662689)	0.250691	0.999841	-0.616737	4.9364	-0.387322	2	TRUE	0.622799	0.895836	0.604297	0.828781	-0.224484
POTRI.014G060300.V3.0	(4662768, 4662823)	(4662824, 4663463)	(4663463, 4663540)	0.92081	0.999841	-1.16346	2.22448	-0.036961	6	TRUE	0.035899	0.142514	0.007169	0.030387	-0.023218
POTRI.014G060300.V3.0	(4663463, 4663540)	(4663541, 4663782)	(4663782, 4663900)	0.86295	0.999841	-0.541793	2.23678	-0.008909	6	TRUE	0.059719	0.112173	0.010081	0.015813	-0.005731
POTRI.014G066500.V3.0	(5404087, 5404445)	(5404446, 5404530)	(5404530, 5404998)	0.811121	0.999841	0.507099	3.93779	0.016519	6	TRUE	0.053949	0.034894	0.054033	0.048819	0.005213
POTRI.014G066500.V3.0	(5405638, 5406355)	(5406356, 5406464)	(5406464, 5406848)	0.611457	0.999841	1.25252	3.27445	0.119601	6	TRUE	0.039954	0.016597	0.058438	0.015235	0.043203
POTRI.014G066800.V3.0	(5440512, 5441585)	(5441586, 5441724)	(5441724, 5442005)	0.93108	0.999841	0.872372	1.41122	-0.014973	2	TRUE	0.053016	0.040281	0.065774	0.090024	-0.024251
POTRI.014G067300.V3.0	(5484661, 5484730)	(5484731, 5484903)	(5484903, 5484968)	0.98556	0.999841	-0.580035	2.03019	-0.06812	6	TRUE	0.041177	0.119648	0.046026	0.07197	-0.025944
POTRI.014G067700.V3.0	(5505106, 5505216)	(5505217, 5505324)	(5505324, 5505918)	0.933975	0.999841	-0.351182	2.85751	-0.04331	6	TRUE	0.24172	0.211525	0.089751	0.110078	-0.020327
POTRI.014G068200.V3.0	(5547638, 5547791)	(5547792, 5548114)	(5548114, 5549425)	0.882763	0.999841	0.014099	3.46289	-0.018547	6	TRUE	0.008615	0.016338	0.007002	0.013861	-0.006859
POTRI.014G068600.V3.0	(5572102, 5572174)	(5572175, 5572272)	(5572272, 5572549)	0.854121	0.999841	-0.425348	2.30952	-0.004601	6	TRUE	0.052576	0.109353	0.026871	0.049815	-0.022944
POTRI.014G069400.V3.0	(5630288, 5630631)	(5630632, 5630707)	(5630707, 5630812)	0.843105	0.999841	1.16781	1.27838	0.000787	6	TRUE	0.060633	0.022035	0.05907	0.053979	0.005091
POTRI.014G069800.V3.0	(5655185, 5655403)	(5655404, 5655497)	(5655497, 5655639)	0.937334	0.999841	-1.23889	2.54084	-0.044928	6	TRUE	0.004865	0.016899	0.00554	0.021444	-0.015904
POTRI.014G071000.V3.0	(5766563, 5766920)	(5766921, 5767010)	(5767010, 5767121)	0.89231	0.999841	0.778416	3.69102	-0.126931	6	TRUE	0.228495	0.174355	0.191997	0.246446	-0.05445
POTRI.014G072000.V3.0	(5813844, 5814199)	(5814200, 5814300)	(5814300, 5814638)	0.905065	0.999841	-0.981549	3.24722	-0.029354	6	TRUE	0.023634	0.070224	0.014199	0.02401	-0.009811
POTRI.014G072000.V3.0	(5814300, 5814638)	(5814639, 5814781)	(5814781, 5814981)	0.843197	0.999841	-0.65604	4.60982	-0.100675	2	TRUE	0.085168	0.175367	0.063036	0.098556	-0.03552
POTRI.014G072000.V3.0	(5814781, 5814981)	(5814982, 5815058)	(5815058, 5815415)	0.846313	0.999841	-0.264721	5.37786	-0.000784	6	TRUE	0.172466	0.2649	0.106948	0.105552	0.001396
POTRI.014G072100.V3.0	(5823094, 5823297)	(5823298, 5823472)	(5823472, 5823824)	0.675544	0.999841	-1.44985	4.95242	-0.167221	2	TRUE	0.871578	3.99351	0.095313	0.140718	-0.045405
POTRI.014G072100.V3.0	(5823472, 5823824)	(5823825, 5823930)	(5823930, 5825362)	0.6282	0.999841	-0.763286	2.59346	0.110507	6	TRUE	0.152137	0.564051	0.124686	0.082644	0.042041
POTRI.014G072300.V3.0	(5837119, 5837409)	(5837410, 5837491)	(5837491, 5837811)	0.9555	0.999841	-0.939099	4.83851	-0.053672	6	TRUE	0.008868	0.020111	0.011062	0.027692	-0.016629
POTRI.014G072300.V3.0	(5838075, 5838275)	(5838276, 5838448)	(5838448, 5838647)	0.830949	0.999841	0.056113	4.94492	0.00675	6	TRUE	0.014479	0.015368	0.010143	0.007979	0.002164
POTRI.014G072400.V3.0	(5841083, 5841183)	(5841184, 5841316)	(5841316, 5841419)	0.835227	0.999841	-1.3629	1.49034	-0.154758	6	TRUE	0	0.033264	0	0.057806	-0.057806
POTRI.014G074900.V3.0	(6048331, 6048860)	(6048861, 6048951)	(6048951, 6050120)	0.789943	0.999841	0.564839	2.47772	0.039258	2	TRUE	0.501871	0.410112	0.630548	0.666665	-0.036117
POTRI.014G075000.V3.0	(6059232, 6060335)	(6060336, 6060447)	(6060447, 6060579)	0.848175	0.999841	-1.26154	1.78404	-0.001695	6	TRUE	0.017735	0.160713	0.01456	0.098494	-0.083935
POTRI.014G075200.V3.0	(6093244, 6093361)	(6093362, 6093455)	(6093455, 6093672)	0.835028	0.999841	-0.38697	2.86926	-0.154856	6	TRUE	0.027066	0.0502	0.040651	0.096893	-0.056243
POTRI.014G075800.V3.0	(6141197, 6141963)	(6141964, 6142039)	(6142039, 6142157)	0.652663	0.999841	1.21215	1.6824	0.097404	6	TRUE	0.138534	0.05996	0.08521	0.040752	0.044459
POTRI.014G076300.V3.0	(6174873, 6175036)	(6175037, 6175292)	(6175292, 6176049)	0.118642	0.999841	-2.26098	1.93939	-0.673014	6	TRUE	0	0.236102	0	0.260996	-0.260996
POTRI.014G076400.V3.0	(6180022, 6180195)	(6180196, 6180281)	(6180281, 6180355)	0.852437	0.999841	-0.491413	2.72323	-0.003779	6	TRUE	0.012755	0.022494	0.005494	0.012889	-0.007395
POTRI.014G076400.V3.0	(6180281, 6180355)	(6180356, 6180509)	(6180509, 6180589)	0.868496	0.999841	-1.60039	4.23276	-0.011611	6	TRUE	0.030711	0.113819	0.010559	0.031325	-0.020766
POTRI.014G076400.V3.0	(6182107, 6182142)	(6182143, 6182241)	(6182241, 6182458)	0.869361	0.999841	-0.996068	5.25199	-0.012032	6	TRUE	0.085415	0.188576	0.042498	0.061419	-0.018921
POTRI.014G077800.V3.0	(6262124, 6262225)	(6262226, 6262309)	(6262309, 6262686)	0.552851	0.999841	-0.589998	1.70928	-0.302472	6	TRUE	0.095935	0.167615	0.119918	0.250702	-0.130783
POTRI.014G078200.V3.0	(6293053, 6293218)	(6293219, 6293256)	(6293256, 6293331)	0.370279	0.999841	1.91836	2.42193	0.26826	6	TRUE	0.08497	0.015732	0.116161	0.023449	0.092712
POTRI.014G078200.V3.0	(6293256, 6293331)	(6293332, 6293450)	(6293450, 6293628)	0.513015	0.999841	1.01093	2.23984	0.175606	6	TRUE	0.049109	0.020556	0.104229	0.042732	0.061496
POTRI.014G078300.V3.0	(6297309, 6297595)	(6297596, 6297626)	(6297626, 6297941)	0.781581	0.999841	0.038682	3.0809	-0.181296	6	TRUE	0.262069	0.265759	0.239463	0.306935	-0.067471
POTRI.014G078900.V3.0	(6334954, 6335537)	(6335538, 6335721)	(6335721, 6336070)	0.853806	0.999841	-1.1423	1.68974	-0.004447	6	TRUE	0.007497	0.065662	0.003909	0.027726	-0.023817
POTRI.014G078900.V3.0	(6335721, 6336070)	(6336071, 6336153)	(6336153, 6336431)	0.860699	0.999841	-0.656851	2.73782	-0.007812	6	TRUE	0.059619	0.137769	0.04041	0.081777	-0.041367
POTRI.014G079000.V3.0	(6340628, 6340714)	(6340715, 6340798)	(6340798, 6341106)	0.960111	0.999841	-0.965233	2.05756	-0.05589	6	TRUE	0.01256	0.040162	0.009854	0.038621	-0.028767
POTRI.014G079400.V3.0	(6359292, 6360158)	(6360159, 6360395)	(6360395, 6360750)	0.850484	0.999841	-0.209126	2.28963	-0.002824	6	TRUE	0.013109	0.016287	0.012315	0.015161	-0.002846
POTRI.014G079400.V3.0	(6361915, 6362236)	(6362237, 6362382)	(6362382, 6362499)	0.641761	0.999841	0.643784	6.52026	0.099204	2	TRUE	0.528694	0.33572	1	1	0
POTRI.014G079800.V3.0	(6377112, 6377358)	(6377359, 6377434)	(6377434, 6384063)	0.936108	0.999841	-0.227594	6.94347	-0.044337	6	TRUE	2.1101	2.39387	0.943614	1	-0.056386
POTRI.014G079800.V3.0	(6377434, 6384063)	(6384064, 6384157)	(6384157, 6384514)	0.861649	0.999841	-1.58064	2.01104	-0.008275	6	TRUE	0.011296	0.101634	0.00241	0.01948	-0.01707
[truncated: 3,773 more rows]

## Sheet: L_Pr_Dr
geneID	lowExonCoords	intronCoords	highExonCoords	pValue	adjPValue	logFoldChange	intronExp	statistic	bestA	known	IRAratio_1	IRAratio_2	IRRratio_1	IRRratio_2	IRR_ratio_diff
POTRI.010G068300.V3.0	(9533583, 9533836)	(9533837, 9533940)	(9533940, 9534448)	0	0	-0.671372	5.93962	-1.40799	2	TRUE	0.219889	0.352423	0.570582	1	-0.429418
POTRI.010G097900.V3.0	(11980860, 11980905)	(11980906, 11981000)	(11981000, 11981072)	0	0	-1.5086	4.12358	-1.18614	2	TRUE	0.108158	0.288581	0.39313	0.817491	-0.424361
POTRI.014G169800.V3.0	(13576951, 13577183)	(13577184, 13577264)	(13577264, 13577600)	0	0	1.31685	1.91684	1.65064	6	TRUE	0.068571	0.01978	0.882697	0.300984	0.581714
POTRI.018G087500.V3.0	(11463101, 11463267)	(11463268, 11463376)	(11463376, 11463509)	0	0	-2.04837	1.40691	-1.68727	6	TRUE	0.014686	0.508825	0.102803	0.696777	-0.593975
POTRI.018G088500.V3.0	(11581530, 11581772)	(11581773, 11581886)	(11581886, 11582010)	0	0	-1.37672	4.30971	-1.37634	2	TRUE	0.233006	0.715361	0.285237	0.84243	-0.557193
POTRI.003G035400.V3.0	(4533664, 4533801)	(4533802, 4534129)	(4534129, 4534237)	0	0	1.08823	6.77095	1.88744	2	TRUE	0.488536	0.224244	1	0.55057	0.44943
POTRI.008G025900.V3.0	(1363949, 1364040)	(1364041, 1364133)	(1364133, 1364217)	0	0	2.17802	2.57322	1.86788	6	TRUE	0.457653	0.061296	0.722221	0.078696	0.643525
POTRI.008G025900.V3.0	(1364377, 1364456)	(1364457, 1364601)	(1364601, 1366032)	0	0	2.61592	1.988	1.66027	6	TRUE	0.345494	0.022516	0.629525	0.035351	0.594173
POTRI.008G025900.V3.0	(1364601, 1366032)	(1366033, 1366136)	(1366136, 1366226)	0	0	2.49555	2.02964	2.88044	6	TRUE	0.347667	0.023169	0.999996	0.035156	0.96484
POTRI.008G026200.V3.0	(1385155, 1385628)	(1385629, 1385736)	(1385736, 1386087)	0	0	6.30894	3.44343	2.14472	2	TRUE	30.6582	0.019287	1	0.002949	0.997051
POTRI.008G043700.V3.0	(2495741, 2496046)	(2496047, 2496480)	(2496480, 2496713)	0	0	1.29854	4.92165	1.30003	2	TRUE	1.36176	0.502314	1	0.52635	0.47365
POTRI.009G027300.V3.0	(3831034, 3831769)	(3831770, 3831877)	(3831877, 3831957)	0	0	-0.98562	5.32714	-1.19236	2	TRUE	0.216776	0.44574	0.464018	0.881072	-0.417054
POTRI.006G005500.V3.0	(370375, 370433)	(370434, 370476)	(370476, 370730)	0	0	-1.04462	2.78871	-1.85284	6	TRUE	0.04	0.12498	0.277777	0.936584	-0.658807
POTRI.001G021000.V3.0	(1607742, 1608733)	(1608734, 1608834)	(1608834, 1608965)	0	0	-2.78056	1.63149	-1.82164	6	TRUE	0	1.08922	0	0.818179	-0.818179
POTRI.001G101700.V3.0	(8118907, 8119016)	(8119017, 8119134)	(8119134, 8122759)	0	0	2.31868	5.84063	1.87663	2	TRUE	4.80116e+06	15.9869	1	0.635473	0.364527
POTRI.001G412200.V3.0	(43702728, 43702878)	(43702879, 43702964)	(43702964, 43703413)	0	0	2.24361	2.31193	1.87451	6	TRUE	1.79363	0.21746	0.988088	0.236772	0.751316
POTRI.002G095800.V3.0	(6888639, 6888958)	(6888959, 6889041)	(6889041, 6889199)	0	0	-0.830133	1.47864	-1.93846	6	TRUE	0.028218	0.082577	0.179012	0.865566	-0.686554
POTRI.006G102800.V3.0	(7960281, 7960566)	(7960567, 7960664)	(7960664, 7961388)	0	1e-06	2.0414	3.19664	1.17962	2	TRUE	35417.7	0.379484	0.970481	0.27712	0.693361
POTRI.001G183000.V3.0	(15961310, 15961380)	(15961381, 15961480)	(15961480, 15961566)	0	1e-06	1.58468	1.50071	1.58241	6	TRUE	0.546484	0.102381	0.769724	0.169217	0.600507
POTRI.012G089700.V3.0	(11658457, 11658571)	(11658572, 11658669)	(11658669, 11658717)	0	2e-06	-0.478995	4.49553	-1.13147	2	TRUE	0.265537	0.42107	0.451071	0.919444	-0.468373
POTRI.009G106700.V3.0	(9294643, 9294914)	(9294915, 9295028)	(9295028, 9295145)	0	2e-06	-1.6204	4.25435	-1.13257	2	TRUE	0.386415	1.21635	0.636009	0.999999	-0.36399
POTRI.019G007200.V3.0	(866250, 866308)	(866309, 866416)	(866416, 866480)	0	3e-06	-0.837667	2.03721	-1.5137	6	TRUE	0.128931	0.404512	0.333333	0.889934	-0.556602
POTRI.005G017100.V3.0	(1382667, 1383105)	(1383106, 1383120)	(1383120, 1383440)	0	3e-06	-2.18178	1.40268	-1.50337	6	TRUE	0.021367	1.34614	0.038461	0.871788	-0.833327
POTRI.007G145000.V3.0	(15447272, 15447435)	(15447436, 15447531)	(15447531, 15447635)	0	3e-06	-1.11421	2.05794	-1.5034	6	TRUE	0.127052	0.429246	0.310638	0.974288	-0.66365
POTRI.001G412900.V3.0	(43760667, 43760820)	(43760821, 43761151)	(43761151, 43761990)	0	3e-06	0.817634	5.04907	1.12782	2	TRUE	0.20586	0.110827	0.650297	0.231042	0.419256
POTRI.010G097900.V3.0	(11979372, 11979435)	(11979436, 11980860)	(11980860, 11980905)	0	4e-06	-1.14548	4.36893	-1.10511	2	TRUE	0.145323	0.304092	0.649535	0.999999	-0.350465
POTRI.010G171600.V3.0	(17294375, 17294479)	(17294480, 17294585)	(17294585, 17294793)	0	4e-06	0.889667	5.91566	1.11376	2	TRUE	0.725846	0.380872	0.792774	0.428691	0.364083
POTRI.006G101900.V3.0	(7873346, 7873591)	(7873592, 7873670)	(7873670, 7873760)	0	5e-06	1.62047	4.83865	1.10374	2	TRUE	1.14397	0.339301	0.624514	0.221314	0.403199
POTRI.010G049100.V3.0	(7983842, 7984040)	(7984041, 7984132)	(7984132, 7984466)	0	8e-06	-1.2834	2.71643	-1.45383	6	TRUE	0.112223	0.371077	0.173271	0.708575	-0.535304
POTRI.010G166500.V3.0	(16973528, 16973824)	(16973825, 16975062)	(16975062, 16975752)	0	1e-05	0.51986	5.99563	1.07313	2	TRUE	0.47787	0.326895	0.924253	0.590758	0.333495
POTRI.019G130500.V3.0	(15632852, 15633218)	(15633219, 15633289)	(15633289, 15633444)	0	1e-05	-0.606413	5.57032	-1.07008	2	TRUE	1.24479	1.55745	0.59568	1	-0.40432
POTRI.019G133500.V3.0	(15847499, 15847669)	(15847670, 15847964)	(15847964, 15848128)	0	1.1e-05	1.39529	3.34436	1.06926	2	TRUE	0.592162	0.237165	0.763017	0.318371	0.444646
POTRI.007G010800.V3.0	(850123, 850384)	(850385, 850458)	(850458, 850966)	0	1.1e-05	-1.70849	4.32397	-1.06191	2	TRUE	0.249596	0.740254	0.625277	0.888464	-0.263188
POTRI.008G199100.V3.0	(13971937, 13972602)	(13972603, 13972622)	(13972622, 13973782)	0	3.4e-05	-1.38831	2.46024	-1.38211	6	TRUE	0.047477	0.139123	0.287808	0.922221	-0.634413
POTRI.012G065000.V3.0	(8383320, 8383432)	(8383433, 8383482)	(8383482, 8383519)	0	4e-05	1.50762	3.06213	1.36936	6	TRUE	0.262939	0.074592	0.734259	0.243813	0.490446
POTRI.001G012300.V3.0	(834501, 834764)	(834765, 834879)	(834879, 834906)	0	4e-05	-1.76464	2.29132	-1.37228	6	TRUE	0.170845	1.48525	0.191635	0.766223	-0.574588
POTRI.007G133400.V3.0	(14705615, 14705691)	(14705692, 14705768)	(14705768, 14707322)	0	4.1e-05	0.772747	3.17206	1.36362	6	TRUE	0.598804	0.248536	0.999999	0.495999	0.503999
POTRI.007G099700.V3.0	(12547540, 12548436)	(12548437, 12548510)	(12548510, 12548800)	0	6.8e-05	-1.24601	2.63904	-1.33686	6	TRUE	0.260288	0.770472	0.52469	0.999998	-0.475308
POTRI.019G060900.V3.0	(9348835, 9349410)	(9349411, 9349510)	(9349510, 9349679)	0	9.6e-05	1.46661	2.01947	1.31767	6	TRUE	0.402343	0.110949	0.826528	0.340135	0.486393
POTRI.004G086900.V3.0	(7273276, 7274862)	(7274863, 7275087)	(7275087, 7275145)	0	0.000105	-1.45261	3.02365	-1.31095	6	TRUE	0.065522	0.180338	0.208419	0.666664	-0.458246
POTRI.013G128100.V3.0	(14050771, 14051835)	(14051836, 14051891)	(14051891, 14051989)	0	0.00013	0.821448	5.23624	0.972545	2	TRUE	0.977487	0.520299	0.983897	0.662267	0.321629
POTRI.002G216900.V3.0	(20007452, 20007500)	(20007501, 20007561)	(20007561, 20007818)	1e-06	0.00013	0.81763	3.67912	0.96981	2	TRUE	0.562592	0.283867	0.968455	0.50298	0.465475
POTRI.014G194100.V3.0	(18170198, 18170403)	(18170404, 18170691)	(18170691, 18171233)	1e-06	0.000135	-2.22069	1.86861	-1.29517	6	TRUE	0.021919	0.388447	0.057859	0.658119	-0.60026
POTRI.008G091000.V3.0	(5707114, 5707268)	(5707269, 5707349)	(5707349, 5707521)	1e-06	0.000168	0.686698	4.74627	0.958674	2	TRUE	0.571506	0.330455	1	0.653511	0.346488
POTRI.008G002100.V3.0	(94986, 95094)	(95095, 95208)	(95208, 95783)	1e-06	0.000188	1.00145	4.35721	0.952111	2	TRUE	0.861777	0.409232	0.999999	0.703411	0.296588
POTRI.005G103300.V3.0	(7905317, 7906792)	(7906793, 7907054)	(7907054, 7907565)	1e-06	0.000231	-0.67412	1.62124	-1.26365	6	TRUE	0.030604	0.054564	0.244322	0.678843	-0.434521
POTRI.006G153700.V3.0	(13715044, 13716495)	(13716496, 13716527)	(13716527, 13716715)	1e-06	0.000231	-1.01504	2.98339	-1.26489	6	TRUE	0.040427	0.094357	0.447079	0.87111	-0.424031
POTRI.005G112000.V3.0	(8592902, 8593575)	(8593576, 8593632)	(8593632, 8594055)	1e-06	0.000244	1.41461	3.34852	0.940227	2	TRUE	0.345734	0.127779	0.737372	0.236519	0.500853
POTRI.008G064800.V3.0	(3922985, 3923082)	(3923083, 3923210)	(3923210, 3923287)	2e-06	0.000361	0.642976	4.19224	0.922052	2	TRUE	0.346561	0.202682	0.940087	0.526235	0.413852
POTRI.002G196000.V3.0	(15698927, 15699385)	(15699386, 15699480)	(15699480, 15699779)	2e-06	0.000396	0.625252	4.53643	0.917522	2	TRUE	0.40635	0.267097	0.731779	0.37397	0.357809
POTRI.002G010800.V3.0	(633638, 633777)	(633778, 634366)	(634366, 634438)	2e-06	0.000416	0.664006	3.169	1.22833	6	TRUE	0.138588	0.086526	0.619484	0.193304	0.42618
POTRI.T034500.V3.0	(111113, 111210)	(111211, 111363)	(111363, 111517)	2e-06	0.000466	0.462324	3.45535	1.22098	6	TRUE	0.472173	0.245842	0.741453	0.279806	0.461647
POTRI.003G190100.V3.0	(19493822, 19493973)	(19493974, 19494041)	(19494041, 19494106)	3e-06	0.000472	-1.03675	3.41727	-0.905138	2	TRUE	0.240874	0.512001	0.65446	0.999999	-0.345538
POTRI.003G121900.V3.0	(14418123, 14418307)	(14418308, 14418384)	(14418384, 14418502)	3e-06	0.00051	0.841908	4.71523	0.905732	2	TRUE	0.469904	0.270726	0.786622	0.452199	0.334422
POTRI.010G068400.V3.0	(9548734, 9549541)	(9549542, 9549646)	(9549646, 9552624)	3e-06	0.000535	-0.334504	4.05616	-0.896045	2	TRUE	0.323348	0.410799	0.572158	0.999999	-0.427841
POTRI.008G101800.V3.0	(6472123, 6472221)	(6472222, 6472768)	(6472768, 6473162)	3e-06	0.000592	-1.06941	2.01492	-1.20789	6	TRUE	0.121121	0.350265	0.135058	0.553281	-0.418223
POTRI.007G000400.V3.0	(43531, 43791)	(43792, 43821)	(43821, 44082)	4e-06	0.000648	-1.25384	6.16946	-0.888929	2	TRUE	0.065755	0.157593	0.286017	0.528288	-0.242271
POTRI.002G010900.V3.0	(634752, 635346)	(635347, 635433)	(635433, 635579)	4e-06	0.00068	0.701443	3.66072	0.889877	2	TRUE	0.154704	0.095557	0.855872	0.440565	0.415307
POTRI.017G050900.V3.0	(4251537, 4251675)	(4251676, 4251787)	(4251787, 4251858)	4e-06	0.000701	-0.500973	5.49374	-0.883232	2	TRUE	0.21304	0.338349	0.392	0.718311	-0.326311
POTRI.012G066600.V3.0	(8683555, 8684053)	(8684054, 8684118)	(8684118, 8684225)	4e-06	0.000746	0.73174	2.27653	1.19003	6	TRUE	0.235684	0.101697	0.825395	0.407911	0.417485
POTRI.016G072700.V3.0	(5434518, 5434568)	(5434569, 5434990)	(5434990, 5435040)	4e-06	0.000746	0.364801	3.91796	1.19159	6	TRUE	0.110608	0.07683	0.915079	0.478916	0.436162
POTRI.008G096200.V3.0	(6009867, 6010392)	(6010393, 6010494)	(6010494, 6010541)	5e-06	0.0008	1.89418	1.16027	1.18346	6	TRUE	0.332856	0.006548	0.515832	0.0145	0.501332
POTRI.005G083600.V3.0	(6200619, 6200654)	(6200655, 6200798)	(6200798, 6201556)	5e-06	0.0008	-0.401307	3.26016	-1.18466	6	TRUE	0.329562	0.435629	0.302867	0.706006	-0.40314
POTRI.001G248100.V3.0	(25796970, 25797119)	(25797120, 25797204)	(25797204, 25797361)	5e-06	0.000832	-0.503436	6.40849	-0.874711	2	TRUE	0.406832	0.570616	0.454139	0.713914	-0.259775
POTRI.006G231000.V3.0	(24161348, 24161554)	(24161555, 24161682)	(24161682, 24161773)	5e-06	0.000839	0.609778	3.4109	1.17973	6	TRUE	0.088707	0.055962	0.865192	0.456424	0.408768
POTRI.018G127800.V3.0	(15005713, 15005794)	(15005795, 15005909)	(15005909, 15006270)	7e-06	0.001046	-1.72139	1.3552	-1.16631	6	TRUE	0.005038	0.089408	0.017878	0.456045	-0.438168
POTRI.011G119300.V3.0	(14454273, 14454472)	(14454473, 14454555)	(14454555, 14454664)	7e-06	0.001125	-1.17488	2.13856	-1.16121	6	TRUE	0.218165	0.825866	0.278659	0.721884	-0.443225
POTRI.009G134900.V3.0	(10899583, 10899719)	(10899720, 10899770)	(10899770, 10901147)	8e-06	0.001161	-0.527018	4.40034	-0.857956	2	TRUE	0.090613	0.137422	0.554236	0.884164	-0.329928
POTRI.006G033400.V3.0	(2235510, 2235680)	(2235681, 2235762)	(2235762, 2235884)	9e-06	0.001166	1.75873	2.69117	1.15229	6	TRUE	0.140631	0.031015	0.623072	0.136919	0.486153
POTRI.006G101500.V3.0	(7853642, 7854277)	(7854278, 7854302)	(7854302, 7854518)	8e-06	0.001166	-0.285233	2.92808	-1.15534	6	TRUE	0.283333	0.546928	0.439612	0.992752	-0.55314
POTRI.001G153400.V3.0	(12664314, 12664496)	(12664497, 12664505)	(12664505, 12664755)	8e-06	0.001166	0.570924	2.0546	1.15532	6	TRUE	0.05237	0.028586	0.999997	0.587299	0.412698
POTRI.001G410500.V3.0	(43427549, 43428033)	(43428034, 43428181)	(43428181, 43428342)	8e-06	0.001166	-0.362173	2.88292	-1.15438	6	TRUE	0.221364	0.295615	0.396575	0.775379	-0.378804
POTRI.003G121900.V3.0	(14416643, 14417427)	(14417428, 14418123)	(14418123, 14418307)	9e-06	0.001181	0.696296	5.07494	0.861058	2	TRUE	0.584396	0.366442	0.846507	0.546541	0.299966
POTRI.010G233000.V3.0	(21407897, 21408127)	(21408128, 21408197)	(21408197, 21408316)	9e-06	0.001201	-1.05937	1.47128	-1.15043	6	TRUE	0.306371	1.14215	0.136087	0.56454	-0.428453
POTRI.008G006300.V3.0	(367188, 368714)	(368715, 369454)	(369454, 370464)	9e-06	0.001254	0.397664	5.01772	0.857842	2	TRUE	0.767454	0.404772	0.95308	0.626686	0.326394
POTRI.005G101900.V3.0	(7792212, 7792260)	(7792261, 7792379)	(7792379, 7792479)	1e-05	0.001326	-2.27895	1.44742	-1.14393	6	TRUE	0.014815	23932.2	0.00463	0.622411	-0.617781
POTRI.018G071400.V3.0	(9175260, 9175454)	(9175455, 9175526)	(9175526, 9175601)	1e-05	0.001357	-0.878715	2.30861	-1.14171	6	TRUE	0.159568	0.375552	0.416666	0.999998	-0.583332
POTRI.013G070700.V3.0	(5898802, 5899717)	(5899718, 5899911)	(5899911, 5900025)	1.1e-05	0.001375	0.354819	2.50818	1.13739	6	TRUE	168750	66667.9	0.623086	0.146416	0.47667
POTRI.010G006300.V3.0	(567938, 568605)	(568606, 568681)	(568681, 568742)	1.1e-05	0.001375	0.699945	3.35885	1.13804	6	TRUE	0.368528	0.172905	0.726434	0.321565	0.404869
POTRI.001G090800.V3.0	(7147627, 7147734)	(7147735, 7147802)	(7147802, 7147935)	1.1e-05	0.001375	0.756383	3.19375	1.13758	6	TRUE	0.277236	0.139209	0.674862	0.254464	0.420398
POTRI.009G163700.V3.0	(12528450, 12529423)	(12529424, 12530470)	(12530470, 12530607)	1.2e-05	0.001572	-0.122578	5.42836	-0.842386	2	TRUE	2.83759	1.16686	0.66525	1	-0.33475
POTRI.005G002200.V3.0	(130309, 130432)	(130433, 130547)	(130547, 130959)	1.3e-05	0.001694	-1.63001	3.59591	-0.838534	2	TRUE	0.010102	0.030467	0.522427	0.804325	-0.281899
POTRI.005G024600.V3.0	(1828980, 1829110)	(1829111, 1829180)	(1829180, 1829272)	1.5e-05	0.001695	-1.73798	3.0617	-1.12288	6	TRUE	0.093301	0.351841	0.086168	0.479235	-0.393068
POTRI.018G083800.V3.0	(11097722, 11097781)	(11097782, 11097930)	(11097930, 11098196)	1.5e-05	0.001829	1.46012	4.54432	0.838463	2	TRUE	2.45043	1.03207	0.586031	0.232612	0.353419
POTRI.001G357600.V3.0	(36637881, 36637995)	(36637996, 36638861)	(36638861, 36639055)	1.5e-05	0.001829	1.08238	3.99668	0.838587	2	TRUE	0.824987	0.367819	0.982147	0.55266	0.429487
POTRI.002G090700.V3.0	(6457490, 6457780)	(6457781, 6457893)	(6457893, 6458501)	1.6e-05	0.001892	2.1603	8.04241	0.835672	2	TRUE	92.8509	18.9374	1	1	0
POTRI.002G019200.V3.0	(1111419, 1111719)	(1111720, 1111822)	(1111822, 1112685)	1.7e-05	0.00191	0.843133	2.63469	1.11439	6	TRUE	0.216175	0.085649	0.704803	0.3011	0.403703
POTRI.016G000900.V3.0	(40143, 40242)	(40243, 40391)	(40391, 40570)	1.8e-05	0.001973	-0.346226	2.25153	-1.11251	6	TRUE	1.07709	0.682537	0.288222	0.781742	-0.49352
POTRI.004G068600.V3.0	(5692864, 5693557)	(5693558, 5693659)	(5693659, 5694083)	1.8e-05	0.002014	0.790899	3.44942	1.10968	6	TRUE	0.27233	0.144823	0.658367	0.226828	0.431538
POTRI.006G033400.V3.0	(2235762, 2235884)	(2235885, 2235976)	(2235976, 2236139)	1.9e-05	0.002027	-0.893492	3.05959	-1.10932	6	TRUE	0.062352	0.132614	0.543085	0.999999	-0.456913
POTRI.004G100200.V3.0	(8682964, 8683021)	(8683022, 8683066)	(8683066, 8683217)	1.8e-05	0.002137	-1.20132	3.47729	-0.823985	2	TRUE	0.642303	1.69767	0.703487	0.999999	-0.296512
POTRI.006G207300.V3.0	(22281811, 22281836)	(22281837, 22282215)	(22282215, 22282340)	1.8e-05	0.002137	0.652398	4.0568	0.828515	2	TRUE	0.657844	0.405642	0.999999	0.631226	0.368773
POTRI.010G169100.V3.0	(17112542, 17112649)	(17112650, 17113344)	(17113344, 17113398)	2.3e-05	0.002498	-0.686077	3.13807	-1.0956	6	TRUE	0.11322	0.171868	0.318265	0.703917	-0.385651
POTRI.019G051300.V3.0	(7756002, 7756053)	(7756054, 7756380)	(7756380, 7756441)	2.4e-05	0.002506	-0.489697	3.43047	-1.09462	6	TRUE	0.199159	0.294281	0.277035	0.662235	-0.3852
POTRI.019G036600.V3.0	(4147841, 4148471)	(4148472, 4148568)	(4148568, 4148661)	2.2e-05	0.002517	2.34409	2.29572	0.820189	2	TRUE	0.946196	0.152163	0.79298	0.507599	0.285381
POTRI.002G018600.V3.0	(1074232, 1074474)	(1074475, 1074585)	(1074585, 1074708)	2.2e-05	0.002517	1.25115	3.10161	0.8204	2	TRUE	203365	0.42895	0.961991	0.613659	0.348332
POTRI.012G066300.V3.0	(8669148, 8669255)	(8669256, 8669476)	(8669476, 8669715)	2.4e-05	0.002524	-1.4793	1.63167	-1.09342	6	TRUE	0.003636	0.021014	0.241247	0.61371	-0.372463
POTRI.018G057200.V3.0	(6057396, 6057642)	(6057643, 6057742)	(6057742, 6058917)	2.3e-05	0.002531	-0.176648	5.64731	-0.814145	2	TRUE	1.06785	1.20615	0.55704	0.846196	-0.289156
POTRI.002G012500.V3.0	(725487, 725630)	(725631, 725663)	(725663, 725722)	2.3e-05	0.002531	0.353458	4.5675	0.81931	2	TRUE	0.268097	0.204153	0.85732	0.522194	0.335125
POTRI.008G088600.V3.0	(5564379, 5564524)	(5564525, 5564615)	(5564615, 5564653)	2.7e-05	0.002692	-1.01982	2.51047	-1.08811	6	TRUE	0.051345	0.125282	0.101909	0.489154	-0.387245
POTRI.010G222900.V3.0	(20714873, 20715192)	(20715193, 20715307)	(20715307, 20715569)	2.8e-05	0.002775	0.881248	5.57864	0.810842	2	TRUE	1.22866	0.781192	0.98643	0.810336	0.176094
POTRI.002G106900.V3.0	(7826931, 7827023)	(7827024, 7827486)	(7827486, 7827835)	2.7e-05	0.002775	0.670881	4.89062	0.812221	2	TRUE	0.340125	0.220531	0.603751	0.301579	0.302171
POTRI.002G109800.V3.0	(8101675, 8101877)	(8101878, 8101976)	(8101976, 8102061)	2.7e-05	0.002775	0.798487	3.67603	0.81142	2	TRUE	0.556036	0.307356	0.690717	0.342933	0.347785
POTRI.002G247500.V3.0	(23831056, 23831160)	(23831161, 23831853)	(23831853, 23831934)	2.8e-05	0.002775	0.77832	5.0392	0.810606	2	TRUE	0.322876	0.185448	0.547896	0.265611	0.282285
POTRI.003G120600.V3.0	(14308343, 14308644)	(14308645, 14309080)	(14309080, 14309531)	3e-05	0.002973	0.748761	5.94606	0.807029	2	TRUE	0.552877	0.315238	0.875057	0.514094	0.360963
POTRI.008G116800.V3.0	(7496832, 7497046)	(7497047, 7497089)	(7497089, 7497440)	3.3e-05	0.003098	-1.76038	8.24562	-0.799006	2	TRUE	0.293365	0.961694	1	1	0
POTRI.015G068300.V3.0	(9285438, 9285515)	(9285516, 9285831)	(9285831, 9285942)	3.4e-05	0.003158	-0.828171	4.38508	-0.797626	2	TRUE	0.165122	0.287636	0.218206	0.545077	-0.326871
POTRI.007G066400.V3.0	(8540732, 8541167)	(8541168, 8541466)	(8541466, 8541622)	3.3e-05	0.003317	-0.235881	2.59047	1.07423	6	TRUE	0.312378	0.265086	0.999997	0.474373	0.525624
POTRI.008G025900.V3.0	(1364133, 1364217)	(1364218, 1364377)	(1364377, 1364456)	3.4e-05	0.003318	1.53286	2.00901	1.07345	6	TRUE	0.203549	0.044693	0.490927	0.086892	0.404035
POTRI.019G011600.V3.0	(1400518, 1400629)	(1400630, 1400729)	(1400729, 1400811)	3.7e-05	0.003559	-2.20284	1.47419	-1.06936	6	TRUE	0.047619	1.53485	0.023809	0.584182	-0.560373
POTRI.013G114700.V3.0	(12782455, 12782590)	(12782591, 12782668)	(12782668, 12784461)	3.9e-05	0.003777	0.15996	2.41174	1.06424	6	TRUE	0.278286	0.18848	0.602704	0.204431	0.398272
POTRI.001G218800.V3.0	(22466713, 22466922)	(22466923, 22467053)	(22467053, 22467342)	4e-05	0.003788	1.02959	1.9956	1.06333	6	TRUE	0.41312	0.169902	0.57558	0.138928	0.436652
POTRI.001G243100.V3.0	(25404500, 25405082)	(25405083, 25405280)	(25405280, 25405700)	4.2e-05	0.003898	-0.102317	2.54524	1.0609	6	TRUE	0.213608	0.229882	0.846511	0.457288	0.389223
POTRI.006G086600.V3.0	(6596617, 6599390)	(6599391, 6599481)	(6599481, 6599995)	4.4e-05	0.004044	0.643785	2.60227	1.05797	6	TRUE	0.250943	0.138933	0.757088	0.378386	0.378703
POTRI.011G154000.V3.0	(17279036, 17279298)	(17279299, 17279517)	(17279517, 17279922)	4.6e-05	0.004226	0.549702	2.75289	1.05461	6	TRUE	0.421635	0.232765	0.999998	0.64708	0.352918
POTRI.001G242600.V3.0	(25373186, 25375541)	(25375542, 25375586)	(25375586, 25375790)	4.9e-05	0.004404	-0.029044	6.71644	0.785778	2	TRUE	0.804611	0.757984	0.677809	0.394579	0.28323
POTRI.005G243000.V3.0	(24858536, 24858775)	(24858776, 24858932)	(24858932, 24859032)	5.7e-05	0.005018	-1.64648	2.73427	-1.04223	6	TRUE	0.028633	0.128295	0.186277	0.608224	-0.421947
POTRI.005G188700.V3.0	(20625812, 20626547)	(20626548, 20626890)	(20626890, 20629729)	5.9e-05	0.005077	0.52277	2.58767	1.04001	6	TRUE	0.715918	0.385672	0.81344	0.400586	0.412853
POTRI.014G052700.V3.0	(4172680, 4173263)	(4173264, 4173407)	(4173407, 4174504)	6.3e-05	0.005439	-1.92264	2.88826	-0.769579	2	TRUE	0.116486	0.346153	0.383215	0.718308	-0.335093
POTRI.010G172600.V3.0	(17356753, 17357290)	(17357291, 17357432)	(17357432, 17357512)	7.9e-05	0.006649	-1.24738	0.87531	-1.02289	6	TRUE	0.000977	0.171686	0.003175	0.445832	-0.442657
POTRI.014G107200.V3.0	(8453199, 8453315)	(8453316, 8453417)	(8453417, 8454772)	7.9e-05	0.006679	0.571605	4.60292	0.763707	2	TRUE	1.29416	0.809384	1	0.746133	0.253867
POTRI.009G094400.V3.0	(8549478, 8549826)	(8549827, 8549948)	(8549948, 8550065)	7.9e-05	0.006679	1.04465	3.09768	0.763815	2	TRUE	0.926589	0.33248	0.999999	0.703779	0.29622
POTRI.005G164100.V3.0	(16962381, 16962455)	(16962456, 16962889)	(16962889, 16963411)	8.3e-05	0.006947	-0.44872	4.08786	-0.756824	2	TRUE	0.889111	1.05761	0.540784	0.901176	-0.360392
POTRI.009G053300.V3.0	(5730465, 5730803)	(5730804, 5730873)	(5730873, 5731280)	8.4e-05	0.006964	1.95662	6.23314	0.760779	2	TRUE	0.863617	0.22177	1	1	0
POTRI.001G215100.V3.0	(21788136, 21788416)	(21788417, 21788509)	(21788509, 21788776)	8.9e-05	0.007261	-0.814854	3.46314	-0.753788	2	TRUE	0.299287	0.695287	0.477289	0.843194	-0.365906
POTRI.010G169500.V3.0	(17143630, 17144436)	(17144437, 17144654)	(17144654, 17145021)	9e-05	0.007548	-0.625962	1.70932	-1.01432	6	TRUE	0.155313	0.250856	0.179784	0.556745	-0.376961
POTRI.014G117500.V3.0	(9142197, 9142805)	(9142806, 9142898)	(9142898, 9143016)	9.5e-05	0.007603	0.900327	5.46936	0.755034	2	TRUE	0.807686	0.415287	1	0.820303	0.179696
POTRI.002G112100.V3.0	(8371567, 8371620)	(8371621, 8371693)	(8371693, 8371951)	9.6e-05	0.007603	0.398303	4.01647	0.754462	2	TRUE	0.161223	0.103429	0.804158	0.485524	0.318634
POTRI.019G116400.V3.0	(14508799, 14509057)	(14509058, 14509154)	(14509154, 14509273)	9.6e-05	0.007682	0.90001	3.53108	1.00997	6	TRUE	0.341426	0.13999	0.625926	0.260919	0.365006
POTRI.006G116000.V3.0	(9118287, 9118426)	(9118427, 9118540)	(9118540, 9119475)	9.9e-05	0.007682	0.827911	3.82034	0.753323	2	TRUE	0.782582	0.368619	0.859932	0.484246	0.375686
POTRI.011G081500.V3.0	(8122817, 8123099)	(8123100, 8123226)	(8123226, 8123315)	9.3e-05	0.007694	2.20197	1.27816	1.01164	6	TRUE	0.543553	0.004267	0.454474	0.004267	0.450208
POTRI.008G050800.V3.0	(2999051, 2999653)	(2999654, 3000076)	(3000076, 3000234)	9.4e-05	0.007726	-0.775071	2.21131	-1.01153	6	TRUE	0.285897	0.62991	0.271424	0.73634	-0.464916
POTRI.008G089900.V3.0	(5642793, 5642987)	(5642988, 5643072)	(5643072, 5643095)	0.000103	0.007861	2.69158	3.17159	0.75132	2	TRUE	824096	0.997987	0.475675	0.116695	0.35898
POTRI.018G058900.V3.0	(6325963, 6326059)	(6326060, 6327257)	(6327257, 6327512)	0.000107	0.008066	1.08886	4.2394	0.749655	2	TRUE	0.808425	0.329477	0.900584	0.663606	0.236978
POTRI.005G201400.V3.0	(21677126, 21678469)	(21678470, 21678669)	(21678669, 21678919)	0.00011	0.008205	-2.367	2.98616	-0.743835	2	TRUE	1.47081	5.52858	0.150823	0.597747	-0.446924
POTRI.016G116300.V3.0	(12059871, 12059975)	(12059976, 12060056)	(12060056, 12060343)	0.000112	0.00829	-1.1796	4.63714	-0.742897	2	TRUE	1.0654	2.25811	0.833596	1	-0.166403
POTRI.003G214400.V3.0	(21195792, 21195925)	(21195926, 21196073)	(21196073, 21196292)	0.000113	0.008861	-0.547619	1.51947	-1.00031	6	TRUE	0.121677	0.160065	0.568489	0.999994	-0.431505
POTRI.007G047300.V3.0	(4338330, 4339559)	(4339560, 4340556)	(4340556, 4340662)	0.000115	0.008962	0.986978	3.40027	0.998136	6	TRUE	0.274605	0.130551	0.626897	0.264069	0.362828
POTRI.004G099500.V3.0	(8607124, 8607801)	(8607802, 8607943)	(8607943, 8608171)	0.00012	0.009129	1.2175	2.65642	0.995712	6	TRUE	0.418494	0.171336	0.709183	0.267481	0.441702
POTRI.015G134900.V3.0	(14456738, 14457056)	(14457057, 14457511)	(14457511, 14457719)	0.000134	0.009725	0.642467	3.4867	0.739012	2	TRUE	0.555686	0.331581	0.999999	0.629167	0.370832
POTRI.008G142200.V3.0	(9492654, 9492772)	(9492773, 9492844)	(9492844, 9493504)	0.000136	0.009791	-0.901661	4.46206	-0.733684	2	TRUE	0.13955	0.285251	0.612239	0.865873	-0.253634
POTRI.014G194300.V3.0	(18189264, 18189524)	(18189525, 18189611)	(18189611, 18189979)	0.000138	0.010241	-0.308342	2.59994	-0.98736	6	TRUE	0.161503	0.229118	0.358471	0.882911	-0.524441
POTRI.011G168800.V3.0	(18394487, 18394630)	(18394631, 18394687)	(18394687, 18395733)	0.000146	0.01059	-1.32404	2.26092	-0.983785	6	TRUE	0.021035	0.06534	0.183362	0.539393	-0.356031
POTRI.008G067100.V3.0	(4080803, 4080979)	(4080980, 4081081)	(4081081, 4081239)	0.000159	0.011211	1.89333	4.85789	0.730888	2	TRUE	3.44734	0.910066	1	0.967999	0.032001
POTRI.T002600.V3.0	(563253, 563528)	(563529, 563636)	(563636, 564532)	0.00016	0.011275	-0.587368	3.18723	-0.97781	6	TRUE	0.748092	0.84329	0.310443	0.76415	-0.453707
POTRI.009G147600.V3.0	(11626275, 11626347)	(11626348, 11626425)	(11626425, 11626546)	0.000161	0.011275	1.12766	1.09456	0.976777	6	TRUE	0.314912	0.050658	0.675435	0.067763	0.607672
POTRI.003G164400.V3.0	(17502795, 17502854)	(17502855, 17502929)	(17502929, 17503036)	0.000164	0.011389	0.624446	2.92246	0.975548	6	TRUE	0.875895	0.47364	0.999998	0.590752	0.409245
POTRI.008G081800.V3.0	(5158633, 5158709)	(5158710, 5158865)	(5158865, 5159375)	0.000171	0.011631	-0.635576	5.10621	0.97298	6	TRUE	3.48367	286582	0.901064	0.49821	0.402854
POTRI.003G198300.V3.0	(20092240, 20092322)	(20092323, 20092466)	(20092466, 20092588)	0.000172	0.012039	-0.955168	3.36391	-0.722456	2	TRUE	0.670165	2.06337	0.364694	0.720135	-0.355441
POTRI.010G163400.V3.0	(16806673, 16807001)	(16807002, 16807103)	(16807103, 16808826)	0.000176	0.012203	-1.10402	2.63737	-0.72137	2	TRUE	0.051036	0.128262	0.600924	0.917237	-0.316312
POTRI.015G006200.V3.0	(395628, 396054)	(396055, 396170)	(396170, 396438)	0.000183	0.012245	-1.5797	2.30212	-0.969398	6	TRUE	0.108138	0.539422	0.135136	0.483163	-0.348026
POTRI.018G057500.V3.0	(6079107, 6079233)	(6079234, 6079686)	(6079686, 6079805)	0.000181	0.012452	0.668826	4.76613	0.724523	2	TRUE	0.188436	0.127744	0.637815	0.378557	0.259258
POTRI.015G035300.V3.0	(3060452, 3060560)	(3060561, 3060663)	(3060663, 3061709)	0.000191	0.01267	-2.19597	2.45543	-0.966612	6	TRUE	0.125742	0.915841	0.05322	0.390541	-0.337321
POTRI.006G068600.V3.0	(5148342, 5148965)	(5148966, 5149058)	(5149058, 5149128)	0.000201	0.012947	-2.18179	1.49239	-0.963284	6	TRUE	0.023443	0.749692	0.007814	0.353113	-0.345299
POTRI.010G090400.V3.0	(11403732, 11403877)	(11403878, 11403967)	(11403967, 11406747)	0.000208	0.01319	0.626283	3.46106	0.959995	6	TRUE	0.242696	0.145776	0.843094	0.46541	0.377683
POTRI.001G020900.V3.0	(1594608, 1594868)	(1594869, 1594986)	(1594986, 1595113)	0.000218	0.013517	-2.04546	2.20926	-0.957894	6	TRUE	0.384408	0.630743	0.204093	0.734191	-0.530098
POTRI.010G202800.V3.0	(19447438, 19447531)	(19447532, 19447669)	(19447669, 19447918)	0.000231	0.014166	1.70922	1.43752	0.953089	6	TRUE	0.425856	0.041973	0.525733	0.043855	0.481878
POTRI.009G038300.V3.0	(4672180, 4672343)	(4672344, 4672465)	(4672465, 4672540)	0.000218	0.014365	0.909456	7.60696	0.715453	2	TRUE	0.260076	0.134663	0.431411	0.25037	0.181041
POTRI.011G148200.V3.0	(16730147, 16730526)	(16730527, 16730716)	(16730716, 16730820)	0.000223	0.014601	0.438946	4.86103	0.714241	2	TRUE	0.323942	0.234427	0.680258	0.25217	0.428087
POTRI.004G161100.V3.0	(18147171, 18147249)	(18147250, 18147377)	(18147377, 18147436)	0.000247	0.015028	1.36354	2.38578	0.948664	6	TRUE	0.23144	0.073874	0.478483	0.127461	0.351022
POTRI.009G111200.V3.0	(9508063, 9508434)	(9508435, 9508498)	(9508498, 9508671)	0.000234	0.01506	1.13291	3.55234	0.711902	2	TRUE	669895	2.54031	0.57066	0.260456	0.310204
POTRI.008G066400.V3.0	(4036617, 4036831)	(4036832, 4036911)	(4036911, 4037097)	0.000249	0.015744	2.1211	2.80741	0.708986	2	TRUE	1.68803	0.245718	0.64423	0.312508	0.331722
POTRI.002G188700.V3.0	(14848534, 14848729)	(14848730, 14848833)	(14848833, 14849671)	0.000255	0.016015	0.744682	6.79798	0.707662	2	TRUE	0.50635	0.331677	1	0.868542	0.131458
POTRI.006G262600.V3.0	(26567402, 26567735)	(26567736, 26567872)	(26567872, 26568057)	0.000283	0.017494	-0.177514	4.91504	-0.697921	2	TRUE	0.368618	0.397565	0.273988	0.557777	-0.283789
POTRI.010G065900.V3.0	(9335682, 9335766)	(9335767, 9336432)	(9336432, 9336678)	0.000303	0.017833	-0.818408	2.28612	0.935195	6	TRUE	0.119983	0.212541	0.618803	0.297932	0.320871
POTRI.001G144400.V3.0	(11734609, 11735058)	(11735059, 11735147)	(11735147, 11735384)	0.000302	0.017833	-0.872547	3.22812	-0.936226	6	TRUE	0.28649	0.581018	0.31335	0.642585	-0.329236
POTRI.008G035300.V3.0	(1947235, 1947408)	(1947409, 1947579)	(1947579, 1947683)	0.000309	0.01795	0.52155	2.86771	0.933746	6	TRUE	0.178949	0.11999	0.741857	0.297323	0.444534
POTRI.018G131300.V3.0	(15253916, 15254014)	(15254015, 15254092)	(15254092, 15254244)	0.000376	0.020366	-1.61231	1.58191	-0.921343	6	TRUE	0.044737	0.318859	0.149122	0.584792	-0.43567
POTRI.009G011400.V3.0	(2038614, 2038733)	(2038734, 2038932)	(2038932, 2038982)	0.000377	0.020366	1.00706	3.22169	0.920334	6	TRUE	0.731519	0.321487	0.730726	0.261951	0.468775
POTRI.006G086500.V3.0	(6588863, 6588984)	(6588985, 6589320)	(6589320, 6589558)	0.000377	0.020366	-0.317866	2.87333	-0.921228	6	TRUE	0.156801	0.213283	0.300153	0.621659	-0.321505
POTRI.002G049800.V3.0	(3286642, 3286713)	(3286714, 3286788)	(3286788, 3287396)	0.000373	0.020366	0.603992	3.25016	0.921133	6	TRUE	0.161726	0.093039	0.518334	0.181905	0.336429
POTRI.005G101900.V3.0	(7791930, 7791989)	(7791990, 7792212)	(7792212, 7792260)	0.000388	0.020795	-1.11835	1.68898	-0.919267	6	TRUE	0.364302	27451.4	0.108485	0.622019	-0.513534
POTRI.014G107300.V3.0	(8465455, 8465550)	(8465551, 8465639)	(8465639, 8465733)	0.000393	0.020908	-1.17043	2.48053	-0.918429	6	TRUE	0.208829	0.434291	0.336526	0.788176	-0.45165
POTRI.012G018600.V3.0	(1720800, 1721086)	(1721087, 1721185)	(1721185, 1721534)	0.000358	0.02175	0.62888	7.07575	0.690771	2	TRUE	3.92273	2.89473	0.825385	0.634233	0.191152
POTRI.005G130800.V3.0	(10512417, 10512864)	(10512865, 10512993)	(10512993, 10513377)	0.00037	0.022294	-0.9754	3.52235	-0.684563	2	TRUE	0.158536	0.259032	0.246658	0.536684	-0.290027
POTRI.013G027500.V3.0	(1822081, 1822165)	(1822166, 1822276)	(1822276, 1822356)	0.00043	0.022612	-0.00909	3.31367	0.911309	6	TRUE	0.432339	0.453582	0.666531	0.316459	0.350072
POTRI.008G087100.V3.0	(5461509, 5461722)	(5461723, 5461869)	(5461869, 5462385)	0.000383	0.022771	-0.546064	5.77907	-0.682786	2	TRUE	0.370301	0.533218	0.724794	1	-0.275206
POTRI.015G019500.V3.0	(1391068, 1391124)	(1391125, 1391337)	(1391337, 1391620)	0.000412	0.024098	-1.35845	3.72091	-0.679057	2	TRUE	0.109863	0.280898	0.267105	0.537426	-0.270321
POTRI.016G003800.V3.0	(190264, 190439)	(190440, 190954)	(190954, 191280)	0.000543	0.027783	-0.351134	2.81989	-0.896033	6	TRUE	0.118123	0.171217	0.513796	0.861223	-0.347427
POTRI.006G237200.V3.0	(24622186, 24622243)	(24622244, 24622311)	(24622311, 24622403)	0.00054	0.027783	-0.625039	2.17664	-0.896474	6	TRUE	0.06914	0.100436	0.14163	0.490524	-0.348893
POTRI.017G106900.V3.0	(12398118, 12398457)	(12398458, 12398487)	(12398487, 12398598)	0.000548	0.027841	1.00242	2.58041	0.894607	6	TRUE	0.679562	0.306084	0.49218	0.131418	0.360762
POTRI.006G216500.V3.0	(22924145, 22924169)	(22924170, 22924349)	(22924349, 22925090)	0.000485	0.028126	1.36899	3.81842	0.675309	2	TRUE	0.612739	0.227062	0.533533	0.228774	0.304759
POTRI.002G161100.V3.0	(12157282, 12158415)	(12158416, 12158823)	(12158823, 12158882)	0.00057	0.028421	0.427852	2.86898	0.891808	6	TRUE	0.574758	0.361234	0.999998	0.687164	0.312835
POTRI.013G055800.V3.0	(4170039, 4170885)	(4170886, 4171123)	(4171123, 4171973)	0.000516	0.029151	0.01008	6.93884	-0.667506	2	TRUE	2.23176	2.37878	0.453492	0.699486	-0.245994
POTRI.014G149400.V3.0	(11435695, 11435990)	(11435991, 11436094)	(11436094, 11436214)	0.000516	0.029151	1.17021	2.92903	0.672105	2	TRUE	0.246621	0.101055	0.87675	0.511554	0.365196
POTRI.019G011300.V3.0	(1382284, 1382424)	(1382425, 1382519)	(1382519, 1382577)	0.000606	0.029769	-0.357441	2.51715	-0.888377	6	TRUE	0.258556	0.467219	0.44758	0.803805	-0.356225
POTRI.006G236500.V3.0	(24574436, 24574638)	(24574639, 24574668)	(24574668, 24575033)	0.00061	0.029769	0.340553	2.81488	0.887059	6	TRUE	0.240951	0.186876	0.999998	0.582761	0.417237
POTRI.001G155200.V3.0	(12831763, 12831938)	(12831939, 12832413)	(12832413, 12832814)	0.000609	0.029769	0.682155	2.37432	0.887194	6	TRUE	0.357696	0.18408	0.999998	0.477111	0.522887
POTRI.017G017900.V3.0	(1500019, 1500636)	(1500637, 1500740)	(1500740, 1500820)	0.000551	0.030609	-0.798861	3.57356	-0.664096	2	TRUE	0.227528	0.437646	0.732842	0.991087	-0.258245
POTRI.002G059800.V3.0	(4051633, 4051717)	(4051718, 4051814)	(4051814, 4052708)	0.000606	0.032742	-0.6668	6.19443	-0.659111	2	TRUE	0.291287	0.469325	0.846164	1	-0.153835
POTRI.010G180800.V3.0	(17925814, 17926191)	(17926192, 17926200)	(17926200, 17926432)	0.000688	0.032988	-1.20413	1.25921	-0.879449	6	TRUE	0.012346	0.067172	0.33333	0.733328	-0.399998
POTRI.015G069200.V3.0	(9372385, 9373734)	(9373735, 9373786)	(9373786, 9374261)	0.000685	0.032988	0.165872	2.08116	0.878886	6	TRUE	0.098384	0.089653	0.611405	0.266136	0.345269
POTRI.009G079100.V3.0	(7596852, 7598347)	(7598348, 7598458)	(7598458, 7599514)	0.000691	0.032988	-0.544284	2.49118	-0.87904	6	TRUE	0.177113	0.370577	0.242595	0.603669	-0.361074
POTRI.005G216900.V3.0	(22966122, 22966314)	(22966315, 22966680)	(22966680, 22967453)	0.00073	0.034311	0.356356	3.00991	0.87436	6	TRUE	0.149796	0.125344	0.585389	0.255431	0.329958
POTRI.008G025900.V3.0	(1359865, 1360532)	(1360533, 1360683)	(1360683, 1360721)	0.000774	0.036018	1.3741	2.51045	0.870232	6	TRUE	0.312159	0.085501	0.360818	0.037483	0.323335
POTRI.001G238400.V3.0	(24959979, 24960198)	(24960199, 24960359)	(24960359, 24961772)	0.000792	0.03643	0.819328	2.86497	0.868565	6	TRUE	0.705591	0.292202	0.695298	0.36457	0.330728
POTRI.009G146700.V3.0	(11590824, 11593681)	(11593682, 11593761)	(11593761, 11594912)	0.000803	0.036602	1.66942	1.7933	0.867573	6	TRUE	0.247101	0.042198	0.481338	0.079986	0.401352
POTRI.005G109000.V3.0	(8375285, 8375369)	(8375370, 8375509)	(8375509, 8375602)	0.000808	0.036602	0.023009	2.64786	-0.86791	6	TRUE	0.455969	0.498016	0.573852	0.965698	-0.391847
POTRI.002G230000.V3.0	(22098569, 22098740)	(22098741, 22098747)	(22098747, 22098846)	0.000688	0.036642	0.87825	3.61704	0.657031	2	TRUE	0.621269	0.330095	0.683332	0.385304	0.298028
POTRI.007G070700.V3.0	(9273834, 9274131)	(9274132, 9274317)	(9274317, 9274876)	0.000715	0.037552	0.464371	3.79402	0.655013	2	TRUE	0.180382	0.119206	0.882539	0.600435	0.282104
POTRI.018G091700.V3.0	(12109354, 12109996)	(12109997, 12110078)	(12110078, 12110143)	0.000848	0.038114	0.921304	2.42177	0.863642	6	TRUE	0.313115	0.163333	0.545254	0.219305	0.325949
POTRI.006G190500.V3.0	(20510823, 20511087)	(20511088, 20511234)	(20511234, 20511344)	0.000755	0.03816	1.3434	3.18061	0.652096	2	TRUE	1.02778	0.343413	0.57167	0.23296	0.33871
POTRI.002G059300.V3.0	(4024778, 4024859)	(4024860, 4024956)	(4024956, 4025153)	0.00074	0.038625	-0.286972	5.32857	-0.6486	2	TRUE	0.240138	0.314528	0.787193	0.993646	-0.206453
POTRI.006G203000.V3.0	(21787001, 21787104)	(21787105, 21787256)	(21787256, 21788700)	0.000798	0.040809	1.05169	7.93633	0.649173	2	TRUE	9.81159	4.34106	0.55694	0.418031	0.138909
POTRI.006G200900.V3.0	(21590769, 21590868)	(21590869, 21590981)	(21590981, 21591385)	0.001004	0.043839	0.623201	2.92537	0.851442	6	TRUE	0.190743	0.135752	0.93093	0.434609	0.49632
POTRI.016G072600.V3.0	(5421817, 5422109)	(5422110, 5422924)	(5422924, 5423136)	0.000901	0.045083	0.95116	4.05036	0.642645	2	TRUE	0.643071	0.329784	0.867201	0.427488	0.439713
POTRI.001G148600.V3.0	(12170942, 12171567)	(12171568, 12171626)	(12171626, 12171760)	0.000911	0.045116	0.343987	5.95729	0.642055	2	TRUE	0.088341	0.066328	0.442615	0.213727	0.228888
POTRI.019G056800.V3.0	(8845977, 8846159)	(8846160, 8846236)	(8846236, 8846335)	0.001055	0.045821	-1.42011	2.42598	-0.848629	6	TRUE	0.090029	0.315901	0.394746	0.743553	-0.348806
POTRI.010G039100.V3.0	(6620477, 6620655)	(6620656, 6620791)	(6620791, 6620860)	0.001079	0.046633	0.974962	1.77847	0.84611	6	TRUE	0.486353	0.10851	0.728232	0.342453	0.385779
POTRI.014G194800.V3.0	(18321586, 18321699)	(18321700, 18321906)	(18321906, 18322009)	0.001126	0.048391	-0.78169	3.57264	-0.843812	6	TRUE	0.305904	0.736569	0.288018	0.661747	-0.37373
POTRI.001G076600.V3.0	(6081696, 6081895)	(6081896, 6082195)	(6082195, 6082493)	0.001134	0.048435	0.247329	3.81329	-0.843339	6	TRUE	0.695203	0.377836	0.165369	0.557949	-0.39258
POTRI.002G257400.V3.0	(24626633, 24626844)	(24626845, 24627049)	(24627049, 24627127)	0.001179	0.049541	-0.289144	3.34611	-0.840473	6	TRUE	0.290659	0.343603	0.443219	0.757625	-0.314406
POTRI.014G032300.V3.0	(2664524, 2664767)	(2664768, 2664848)	(2664848, 2665529)	0.001055	0.051273	-0.529023	5.0734	-0.629534	2	TRUE	0.249985	0.363544	0.297726	0.554489	-0.256763
POTRI.006G224900.V3.0	(23675330, 23675566)	(23675567, 23675829)	(23675829, 23675920)	0.001091	0.052693	1.37073	3.04929	0.632266	2	TRUE	0.796726	0.253353	0.90918	0.632041	0.277139
POTRI.012G053800.V3.0	(5443556, 5443711)	(5443712, 5443803)	(5443803, 5446038)	0.001101	0.052847	-1.0063	3.43747	-0.627206	2	TRUE	0.031913	0.051816	0.322306	0.594834	-0.272528
POTRI.004G039900.V3.0	(3013091, 3013268)	(3013269, 3013429)	(3013429, 3013510)	0.001286	0.0532	-0.513473	2.64212	-0.834008	6	TRUE	0.181513	0.250168	0.225229	0.509886	-0.284658
POTRI.001G226700.V3.0	(23818982, 23819183)	(23819184, 23819205)	(23819205, 23819370)	0.001295	0.053299	0.268851	1.70759	0.832653	6	TRUE	0.329999	0.258689	0.869995	0.416665	0.453329
POTRI.009G002100.V3.0	(632442, 632659)	(632660, 633275)	(633275, 633777)	0.001124	0.05363	1.11054	3.75771	0.630627	2	TRUE	1.97723	0.864382	0.890905	0.699118	0.191787
POTRI.010G255600.V3.0	(22571123, 22571639)	(22571640, 22571780)	(22571780, 22571885)	0.001161	0.054376	-1.0207	4.77834	-0.624308	2	TRUE	0.161034	0.341674	0.83926	0.967911	-0.128651
POTRI.002G217600.V3.0	(20152749, 20152956)	(20152957, 20153073)	(20153073, 20153252)	0.00116	0.054376	-1.31876	3.8002	-0.624361	2	TRUE	0.430236	0.88504	0.451928	0.703519	-0.251591
POTRI.013G123100.V3.0	(13709824, 13710419)	(13710420, 13710516)	(13710516, 13710954)	0.001214	0.054892	1.06081	2.70929	0.626391	2	TRUE	0.907016	0.269507	0.838011	0.515321	0.32269
POTRI.006G190000.V3.0	(20477657, 20477790)	(20477791, 20477870)	(20477870, 20478371)	0.00118	0.054962	0.04642	7.49868	-0.62339	2	TRUE	0.488783	0.466535	0.400874	0.580949	-0.180075
POTRI.015G104000.V3.0	(12206680, 12206989)	(12206990, 12207125)	(12207125, 12207829)	0.001354	0.055143	0.870132	1.98474	0.829338	6	TRUE	0.208788	0.099921	0.999996	0.70605	0.293946
POTRI.006G276600.V3.0	(27625650, 27625748)	(27625749, 27625825)	(27625825, 27625953)	0.001376	0.055712	-0.451955	1.52758	-0.829006	6	TRUE	0.148598	0.242137	0.174815	0.472221	-0.297406
POTRI.008G025900.V3.0	(1363806, 1363874)	(1363875, 1363949)	(1363949, 1364040)	0.001406	0.056628	1.11188	2.32504	0.826577	6	TRUE	0.24676	0.073287	0.406088	0.095753	0.310334
POTRI.003G165500.V3.0	(17596241, 17596671)	(17596672, 17596855)	(17596855, 17597129)	0.001307	0.058449	1.86092	4.16517	0.622317	2	TRUE	0.530557	0.117382	0.331503	0.091403	0.2401
POTRI.015G055000.V3.0	(7501782, 7501844)	(7501845, 7501930)	(7501930, 7502664)	0.001344	0.059513	-0.559726	4.32238	-0.616212	2	TRUE	0.244636	0.408094	0.599396	1	-0.400603
POTRI.018G105300.V3.0	(13215486, 13216042)	(13216043, 13216137)	(13216137, 13216530)	0.001347	0.059513	-0.952401	5.60878	-0.616097	2	TRUE	0.271308	0.56386	0.407021	0.580858	-0.173837
POTRI.011G167300.V3.0	(18310103, 18310196)	(18310197, 18310365)	(18310365, 18310615)	0.001367	0.060049	-0.28473	4.60945	-0.615284	2	TRUE	0.252484	0.265462	0.642399	0.905149	-0.26275
POTRI.005G105600.V3.0	(8083522, 8084433)	(8084434, 8084516)	(8084516, 8084716)	0.001543	0.060964	-1.77979	1.66833	-0.820377	6	TRUE	0.018929	0.161806	0.030447	0.369782	-0.339335
POTRI.016G054700.V3.0	(3569776, 3570023)	(3570024, 3570421)	(3570421, 3570511)	0.001654	0.064957	-0.529779	2.8298	0.814326	6	TRUE	0.74861	1.02778	0.712924	0.389315	0.323609
POTRI.003G172500.V3.0	(18210221, 18210496)	(18210497, 18210615)	(18210615, 18210688)	0.001669	0.065042	-0.329481	2.16492	0.813657	6	TRUE	0.056926	0.065312	0.431053	0.1282	0.302853
POTRI.006G132700.V3.0	(10909589, 10909753)	(10909754, 10910144)	(10910144, 10910612)	0.001673	0.065042	0.591182	2.69412	0.813465	6	TRUE	0.169244	0.118928	0.456934	0.156058	0.300877
POTRI.008G088600.V3.0	(5563417, 5563640)	(5563641, 5563673)	(5563673, 5564141)	0.001506	0.065416	0.39699	5.66317	0.614444	2	TRUE	1.15409	0.78475	1	0.820064	0.179935
POTRI.015G093600.V3.0	(11512440, 11512505)	(11512506, 11512552)	(11512552, 11512667)	0.001586	0.068138	0.516072	3.90304	0.611534	2	TRUE	0.135413	0.089938	0.568597	0.300648	0.267949
POTRI.003G040200.V3.0	(5332227, 5332290)	(5332291, 5332386)	(5332386, 5332462)	0.001769	0.068433	0.876573	2.63007	0.809225	6	TRUE	0.151029	0.087322	0.611523	0.248478	0.363046
POTRI.009G006400.V3.0	(1164400, 1166566)	(1166567, 1166660)	(1166660, 1166704)	0.001795	0.068759	-1.10662	2.52846	-0.808933	6	TRUE	0.2075	0.4231	0.305072	0.628752	-0.32368
POTRI.009G013400.V3.0	(2219295, 2219501)	(2219502, 2219625)	(2219625, 2219684)	0.001645	0.069881	-1.97103	7.39262	-0.60493	2	TRUE	64.1893	4.26783e+06	0.261302	0.401453	-0.140151
POTRI.015G042800.V3.0	(4063275, 4063467)	(4063468, 4063686)	(4063686, 4063883)	0.001786	0.075052	0.154697	5.72171	0.604839	2	TRUE	1.90823	1.26098	0.870445	0.649787	0.220659
POTRI.014G156000.V3.0	(12164248, 12164298)	(12164299, 12165382)	(12165382, 12165563)	0.00178	0.075052	0.651407	3.43276	0.605015	2	TRUE	0.47676	0.337391	0.847161	0.561059	0.286102
POTRI.007G053800.V3.0	(5614211, 5614431)	(5614432, 5614520)	(5614520, 5615012)	0.001836	0.075922	1.41647	3.53423	0.603271	2	TRUE	1.15102	0.410399	0.775257	0.580076	0.195181
POTRI.008G026900.V3.0	(1432435, 1432724)	(1432725, 1432885)	(1432885, 1432958)	0.002016	0.076112	-0.779344	3.1409	-0.800027	6	TRUE	0.21616	0.427446	0.424885	0.747262	-0.322377
POTRI.008G036700.V3.0	(2054241, 2054325)	(2054326, 2054918)	(2054918, 2054966)	0.002009	0.076112	0.590493	2.88076	0.799474	6	TRUE	0.204584	0.127132	0.505809	0.210507	0.295302
POTRI.006G201900.V3.0	(21693543, 21693778)	(21693779, 21693934)	(21693934, 21694167)	0.002147	0.080387	-0.695192	1.73616	-0.795169	6	TRUE	0.149557	0.412602	0.155573	0.49579	-0.340217
POTRI.007G103000.V3.0	(12776340, 12776596)	(12776597, 12776682)	(12776682, 12777293)	0.001968	0.080561	-1.3588	2.34463	-0.59472	2	TRUE	0.187782	0.562364	0.724202	0.999997	-0.275796
POTRI.001G015300.V3.0	(1079324, 1079434)	(1079435, 1079520)	(1079520, 1079821)	0.002009	0.081789	1.87582	4.11321	0.598116	2	TRUE	2.11375	0.59332	0.999998	0.997518	0.00248
POTRI.002G046300.V3.0	(2950002, 2950267)	(2950268, 2950279)	(2950279, 2951444)	0.002276	0.084259	2.21921	1.6819	0.789851	6	TRUE	0.566665	0.047619	0.366666	0.083333	0.283333
POTRI.005G219000.V3.0	(23117918, 23118157)	(23118158, 23118244)	(23118244, 23118476)	0.002287	0.08427	-1.10558	1.72041	-0.790295	6	TRUE	0.058629	0.181242	0.119272	0.404356	-0.285085
POTRI.005G228200.V3.0	(23769812, 23769903)	(23769904, 23770022)	(23770022, 23771213)	0.002325	0.085289	0.422283	2.04308	0.788168	6	TRUE	0.069528	0.047545	0.42526	0.152277	0.272984
POTRI.001G248100.V3.0	(25797204, 25797361)	(25797362, 25797572)	(25797572, 25797666)	0.002182	0.086569	-0.315158	7.12609	-0.588801	2	TRUE	0.723519	0.881462	0.849315	0.994719	-0.145404
POTRI.003G196200.V3.0	(19919942, 19920077)	(19920078, 19920142)	(19920142, 19920351)	0.002444	0.089016	-0.243885	4.1046	-0.643938	4	TRUE	0.420724	0.499975	0.414597	0.739105	-0.324507
POTRI.007G139300.V3.0	(15042948, 15043276)	(15043277, 15043388)	(15043388, 15043739)	0.00245	0.089016	0.174091	3.58128	-0.784921	6	TRUE	0.21572	0.17469	0.342309	0.658017	-0.315709
POTRI.006G278900.V3.0	(27746043, 27746760)	(27746761, 27746889)	(27746889, 27746952)	0.002473	0.089451	-0.692692	1.74223	-0.784174	6	TRUE	0.096224	0.191984	0.178139	0.473883	-0.295744
POTRI.002G078800.V3.0	(5440435, 5440465)	(5440466, 5440757)	(5440757, 5440880)	0.00229	0.089495	-0.853949	3.62634	-0.586001	2	TRUE	0.315267	0.626448	0.386377	0.641724	-0.255347
POTRI.016G086500.V3.0	(6829350, 6829396)	(6829397, 6829488)	(6829488, 6829902)	0.00238	0.092084	-0.7412	3.60855	-0.583766	2	TRUE	0.504519	0.826547	0.478662	0.725018	-0.246355
POTRI.006G132400.V3.0	(10883682, 10883712)	(10883713, 10883819)	(10883819, 10883844)	0.002421	0.093192	0.758782	4.44699	0.587344	2	TRUE	0.587381	0.333214	0.62181	0.326356	0.295454
POTRI.016G021900.V3.0	(1209743, 1209943)	(1209944, 1210050)	(1210050, 1210176)	0.002449	0.093808	0.112259	5.7359	-0.58211	2	TRUE	3.48707	3.54958	0.304241	0.520509	-0.216268
POTRI.018G072700.V3.0	(9473506, 9473999)	(9474000, 9474482)	(9474482, 9474844)	0.002614	0.094089	0.597183	2.39695	0.77902	6	TRUE	0.068736	0.038454	0.492766	0.087222	0.405544
POTRI.018G123300.V3.0	(14684264, 14684517)	(14684518, 14684611)	(14684611, 14684742)	0.002652	0.095014	-0.820024	2.27715	-0.778709	6	TRUE	0.172067	0.355827	0.253804	0.550968	-0.297164
POTRI.007G018700.V3.0	(1442981, 1443069)	(1443070, 1443337)	(1443337, 1443849)	0.002705	0.096496	-0.209135	3.22522	0.776304	6	TRUE	0.091885	0.121387	0.768337	0.466198	0.302138
POTRI.005G072300.V3.0	(5267502, 5267612)	(5267613, 5267716)	(5267716, 5267767)	0.002755	0.104	1.75611	12.147	0.579774	2	TRUE	1.09271e+08	454.351	1	1	0
POTRI.005G196400.V3.0	(21286826, 21289107)	(21289108, 21289188)	(21289188, 21289570)	0.00281	0.105554	-1.26082	6.32897	-0.574052	2	TRUE	0.089151	0.216322	1	1	0
POTRI.008G030300.V3.0	(1672463, 1672803)	(1672804, 1673365)	(1673365, 1673481)	0.003035	0.106795	-0.133587	4.2734	0.76718	6	TRUE	0.157267	0.173689	0.785497	0.501345	0.284152
[truncated: 7,513 more rows]

## Sheet: L-pr-Heat
geneID	lowExonCoords	intronCoords	highExonCoords	pValue	adjPValue	logFoldChange	intronExp	statistic	bestA	known	IRAratio_1	IRAratio_2	IRRratio_1	IRRratio_2	IRR_ratio_diff
[truncated: 3,543 more rows]

[truncated: 5 more sheets: L-pr-Salt, L-st-cold, L-st_dr, L-st-Dr, L-st-salt]
