# Supplementary material for: Abiotic Stresses Modulate Landscape of Poplar Transcriptome via Alternative Splicing, Differential Intron Retention, and Isoform Ratio Switching
Source: Front Plant Sci. 2018 Feb 12;9:5. doi: 10.3389/fpls.2018.00005 (PMC5816337; doi:10.3389/fpls.2018.00005)
Supplement: Supplementary file 2 [file Data_Sheet_2.zip › Supplementary files 17-24/Supplementary file 24.xlsx]

## Sheet: Root_pr_Cold
geneID	lowExonCoords	intronCoords	highExonCoords	pValue	adjPValue	logFoldChange	intronExp	statistic	bestA	known	IRAratio_1	IRAratio_2	IRRratio_1	IRRratio_2	IRR_ratio_diff
POTRI.012G071600.V3.0	(9673996, 9674075)	(9674076, 9674171)	(9674171, 9674296)	0	0	1.24647	6.47497	2.1582	2	TRUE	0.816064	0.346376	0.964808	0.375256	0.589553
POTRI.011G024100.V3.0	(2016732, 2017753)	(2017754, 2017829)	(2017829, 2017923)	0	0	-3.51797	3.2582	-3.03363	6	TRUE	0.107143	0.567834	0.026454	0.977852	-0.951399
POTRI.011G091900.V3.0	(11137691, 11138321)	(11138322, 11138403)	(11138403, 11138613)	0	0	-1.73539	5.92841	-2.43452	2	TRUE	0.211335	0.731871	0.369081	1	-0.630919
POTRI.010G206400.V3.0	(19693217, 19695022)	(19695023, 19695140)	(19695140, 19695603)	0	0	-2.16564	5.8042	-2.69683	2	TRUE	0.116608	0.541534	0.289796	1	-0.710204
POTRI.014G100900.V3.0	(7895311, 7896265)	(7896266, 7896362)	(7896362, 7897106)	0	0	2.07358	7.81421	2.27024	2	TRUE	6.92919	1.65063	0.888163	0.408336	0.479827
POTRI.018G101600.V3.0	(12914978, 12915251)	(12915252, 12915538)	(12915538, 12915679)	0	0	-2.44942	5.66344	-2.2349	2	TRUE	0.080129	0.384559	0.077195	0.853904	-0.776709
POTRI.005G168600.V3.0	(17919585, 17919671)	(17919672, 17920089)	(17920089, 17921379)	0	0	0.925665	6.05302	2.24511	2	TRUE	0.581368	0.175881	1	0.263057	0.736943
POTRI.005G225000.V3.0	(23521321, 23521854)	(23521855, 23521967)	(23521967, 23522204)	0	0	-1.56022	6.16192	-2.2379	2	TRUE	0.369248	1.27103	0.423418	1	-0.576582
POTRI.006G235200.V3.0	(24473745, 24473887)	(24473888, 24473980)	(24473980, 24474291)	0	0	0.199855	8.6797	2.38833	2	TRUE	1.04239	0.874315	1	0.438249	0.561751
POTRI.002G059800.V3.0	(4051633, 4051717)	(4051718, 4051814)	(4051814, 4052708)	0	0	1.41737	5.18616	2.14817	2	TRUE	0.569447	0.22954	1	0.306365	0.693635
POTRI.010G231200.V3.0	(21292887, 21294476)	(21294477, 21294672)	(21294672, 21295055)	0	1e-06	-1.86832	3.49699	-2.60635	6	TRUE	320962	1.98522e+06	0.196727	0.976947	-0.78022
POTRI.016G021900.V3.0	(1209743, 1209943)	(1209944, 1210050)	(1210050, 1210176)	0	4e-06	2.01305	4.65691	2.02355	2	TRUE	1.57896	0.342122	0.971322	0.21487	0.756452
POTRI.004G124800.V3.0	(12075615, 12075669)	(12075670, 12075797)	(12075797, 12075947)	0	4e-06	-2.89351	2.91665	-2.47357	6	TRUE	0.042506	0.453296	0.064447	0.999997	-0.93555
POTRI.007G025300.V3.0	(1901813, 1901992)	(1901993, 1902119)	(1902119, 1902176)	0	4e-06	2.62862	2.25613	2.58927	6	TRUE	0.693237	0.058232	0.991997	0.117605	0.874393
POTRI.001G207200.V3.0	(20752281, 20752471)	(20752472, 20752558)	(20752558, 20753117)	0	4e-06	2.58071	3.19812	2.60697	6	TRUE	0.306295	0.043242	0.981698	0.08724	0.894457
POTRI.005G130800.V3.0	(10512417, 10512864)	(10512865, 10512993)	(10512993, 10513377)	0	5e-06	-1.18383	4.8164	-1.95208	2	TRUE	0.345988	0.49039	0.334552	0.990856	-0.656303
POTRI.T173700.V3.0	(3459, 3995)	(3996, 4082)	(4082, 4257)	0	8e-06	2.83457	3.54377	1.95684	2	TRUE	0.551144	0.065704	0.902614	0.149883	0.752731
POTRI.001G383800.V3.0	(39952372, 39954655)	(39954656, 39955432)	(39955432, 39955636)	0	8e-06	-3.12931	3.29921	-1.92043	2	TRUE	0.181246	2.31483	0.137552	0.999999	-0.862448
POTRI.006G201900.V3.0	(21691155, 21691354)	(21691355, 21691886)	(21691886, 21692203)	0	9e-06	-2.08503	5.1842	-1.90552	2	TRUE	0.439297	2.734	0.409627	1	-0.590373
POTRI.009G149300.V3.0	(11769075, 11769234)	(11769235, 11769292)	(11769292, 11769486)	0	1e-05	0.486262	2.35876	-2.38573	6	TRUE	1.02876	1.19097	0.152324	0.999997	-0.847673
POTRI.016G063600.V3.0	(4479023, 4479465)	(4479466, 4479505)	(4479505, 4479516)	0	1.5e-05	2.6751	4.6378	1.91504	2	TRUE	1.27283	0.182997	1	0.478279	0.52172
POTRI.008G164500.V3.0	(11203468, 11204345)	(11204346, 11204483)	(11204483, 11204543)	0	2e-05	-0.896536	7.51011	-1.84731	2	TRUE	0.206636	0.337978	0.332796	0.785864	-0.453068
POTRI.006G205100.V3.0	(22087128, 22087194)	(22087195, 22087272)	(22087272, 22088278)	0	2.9e-05	2.3773	3.22467	2.36524	6	TRUE	1.03135	0.153523	0.947764	0.131566	0.816198
POTRI.016G031900.V3.0	(1812767, 1813927)	(1813928, 1814036)	(1814036, 1814066)	0	3.9e-05	-1.32732	3.09283	-2.22154	6	TRUE	0.147643	0.452166	0.254224	0.999998	-0.745774
POTRI.T154500.V3.0	(16191, 16381)	(16382, 16773)	(16773, 16861)	0	6.3e-05	2.79068	3.6884	1.81213	2	TRUE	0.583461	0.072263	0.805364	0.094322	0.711041
POTRI.009G027800.V3.0	(3869544, 3869601)	(3869602, 3869980)	(3869980, 3871256)	0	6.4e-05	-2.09609	3.80258	-1.7618	2	TRUE	0.265603	1.36003	0.23119	0.999607	-0.768416
POTRI.010G222900.V3.0	(20714873, 20715192)	(20715193, 20715307)	(20715307, 20715569)	0	7.4e-05	-1.85637	3.35332	-2.16151	6	TRUE	0.12908	0.525327	0.159866	0.855088	-0.695222
POTRI.014G141100.V3.0	(10752628, 10752689)	(10752690, 10752789)	(10752789, 10752917)	0	7.4e-05	4.06671	2.09561	2.2562	6	TRUE	1.5481	0	0.928569	0	0.928569
POTRI.008G078900.V3.0	(4911016, 4912023)	(4912024, 4912222)	(4912222, 4912474)	1e-06	0.000112	-2.60902	3.43073	-2.10926	6	TRUE	0.127223	1.31804	0.149862	1	-0.850137
POTRI.005G222900.V3.0	(23380079, 23380613)	(23380614, 23380802)	(23380802, 23381311)	1e-06	0.000148	-2.07883	2.03578	-2.07925	6	TRUE	0.008976	0.080939	0.116607	0.804751	-0.688144
POTRI.013G060200.V3.0	(4526673, 4526894)	(4526895, 4526976)	(4526976, 4527240)	1e-06	0.000171	1.72363	3.93494	1.73375	2	TRUE	0.459578	0.110475	0.890364	0.196627	0.693737
POTRI.007G000400.V3.0	(43531, 43791)	(43792, 43821)	(43821, 44082)	1e-06	0.000206	-1.54764	4.01078	-1.67002	2	TRUE	0.15136	0.462325	0.39293	0.999999	-0.607069
POTRI.014G032300.V3.0	(2664524, 2664767)	(2664768, 2664848)	(2664848, 2665529)	1e-06	0.000218	1.99947	3.4637	2.14098	6	TRUE	0.544628	0.099466	0.836075	0.094578	0.741497
POTRI.017G146200.V3.0	(15352245, 15352315)	(15352316, 15352692)	(15352692, 15352789)	3e-06	0.00043	3.09543	3.41561	1.65912	2	TRUE	0.904655	0.089399	0.854221	0.21516	0.639061
POTRI.002G024100.V3.0	(1463613, 1464348)	(1464349, 1464514)	(1464514, 1464595)	3e-06	0.000432	2.50116	2.71957	2.07554	6	TRUE	1.86802	0.177555	0.998837	0.144238	0.8546
POTRI.007G126700.V3.0	(14286934, 14287927)	(14287928, 14288070)	(14288070, 14288130)	3e-06	0.000453	1.71136	5.97937	1.653	2	TRUE	0.648823	0.175561	1	0.611293	0.388706
POTRI.018G119200.V3.0	(14319944, 14320063)	(14320064, 14320181)	(14320181, 14320270)	3e-06	0.000508	1.65889	3.83094	2.05823	6	TRUE	0.270115	0.07747	0.807032	0.149681	0.657351
POTRI.008G107700.V3.0	(6840008, 6840111)	(6840112, 6840211)	(6840211, 6840416)	5e-06	0.000705	1.01907	8.00516	1.61419	2	TRUE	0.217629	0.107324	0.627698	0.262662	0.365035
POTRI.001G163700.V3.0	(13697141, 13697557)	(13697558, 13697645)	(13697645, 13698032)	6e-06	0.000801	-0.047856	8.00036	1.60052	2	TRUE	0.409856	0.404086	1	0.59158	0.40842
POTRI.001G179500.V3.0	(15526164, 15526509)	(15526510, 15526625)	(15526625, 15527075)	6e-06	0.000878	-3.19433	3.18898	-1.9026	6	TRUE	0.044738	0.401852	0.081219	0.683885	-0.602667
POTRI.001G205700.V3.0	(20550559, 20550684)	(20550685, 20550753)	(20550753, 20550960)	7e-06	0.00097	3.49223	1.8438	1.98858	6	TRUE	0.599225	0.001545	0.765477	0.001741	0.763735
POTRI.002G019200.V3.0	(1110588, 1110851)	(1110852, 1111096)	(1111096, 1111201)	9e-06	0.001175	-0.949501	4.5851	-1.52	2	TRUE	0.342707	0.601571	0.454215	1	-0.545785
POTRI.001G197600.V3.0	(19055060, 19055126)	(19055127, 19055602)	(19055602, 19055775)	1e-05	0.001237	1.28586	3.92854	1.96091	6	TRUE	0.297499	0.112827	0.746427	0.146486	0.599941
POTRI.003G204300.V3.0	(20513535, 20514832)	(20514833, 20515067)	(20515067, 20516052)	1.4e-05	0.00169	1.55319	6.29207	1.53544	2	TRUE	35.4151	7.79088	0.837165	0.454787	0.382378
POTRI.006G110900.V3.0	(8656753, 8656904)	(8656905, 8656996)	(8656996, 8657317)	1.4e-05	0.00169	1.96774	3.19572	1.53444	2	TRUE	0.911356	0.183161	0.999997	0.35574	0.644257
POTRI.009G007900.V3.0	(1426231, 1426830)	(1426831, 1426971)	(1426971, 1427153)	1.5e-05	0.001803	2.40039	2.84433	1.92289	6	TRUE	0.917065	0.130636	0.763445	0.099987	0.663458
POTRI.002G044100.V3.0	(2808255, 2808351)	(2808352, 2808446)	(2808446, 2808695)	1.5e-05	0.001831	-1.10281	3.37284	-1.82112	6	TRUE	0.348159	0.67933	0.398538	0.999999	-0.60146
POTRI.017G051500.V3.0	(4337759, 4338199)	(4338200, 4338335)	(4338335, 4338410)	1.9e-05	0.002121	1.51732	4.94649	1.51318	2	TRUE	2.09268	0.567574	1	0.572011	0.427988
POTRI.017G000500.V3.0	(22888, 22938)	(22939, 23074)	(23074, 23453)	1.9e-05	0.00214	1.51997	2.99304	1.89694	6	TRUE	0.115615	0.037525	0.678652	0.081039	0.597613
POTRI.001G077100.V3.0	(6112490, 6112584)	(6112585, 6112980)	(6112980, 6113435)	2.1e-05	0.002291	1.94073	3.63392	1.8881	6	TRUE	4.57602	2.41583	0.812477	0.094543	0.717934
POTRI.008G154200.V3.0	(10450733, 10450838)	(10450839, 10450974)	(10450974, 10451279)	2.3e-05	0.002494	2.70312	2.2357	1.87762	6	TRUE	0.715587	0.074378	0.791872	0.052677	0.739195
POTRI.012G060200.V3.0	(6414166, 6414539)	(6414540, 6414628)	(6414628, 6414996)	2.5e-05	0.002692	1.34062	3.92555	1.49274	2	TRUE	1.87596	0.457291	0.999999	0.413215	0.586784
POTRI.012G077900.V3.0	(10371027, 10371142)	(10371143, 10371331)	(10371331, 10371627)	2.6e-05	0.002704	-0.354823	4.77927	-1.76907	6	TRUE	0.288975	0.374201	0.348682	0.913734	-0.565052
POTRI.008G127300.V3.0	(8304330, 8304773)	(8304774, 8304940)	(8304940, 8305446)	2.6e-05	0.002704	-1.53339	3.48057	-1.76755	6	TRUE	0.148631	0.534135	0.188227	0.790289	-0.602062
POTRI.005G176600.V3.0	(19254775, 19254812)	(19254813, 19255148)	(19255148, 19255194)	2.8e-05	0.002776	1.55015	3.22052	1.86072	6	TRUE	0.432404	0.138677	0.820108	0.182581	0.637528
POTRI.009G039600.V3.0	(4751997, 4752056)	(4752057, 4752146)	(4752146, 4752233)	2.7e-05	0.002809	0.764276	5.79514	1.48581	2	TRUE	0.251214	0.148369	0.792379	0.305779	0.4866
POTRI.005G193500.V3.0	(21075810, 21075849)	(21075850, 21075946)	(21075946, 21076046)	2.9e-05	0.002811	0.993307	2.95823	1.8554	6	TRUE	0.911429	0.388061	0.999998	0.351122	0.648877
POTRI.008G153900.V3.0	(10434327, 10434423)	(10434424, 10434549)	(10434549, 10434578)	2.8e-05	0.002915	-0.790735	5.99957	-1.43527	2	TRUE	0.269834	0.468646	0.465235	0.909892	-0.444657
POTRI.001G185900.V3.0	(16312868, 16313072)	(16313073, 16313158)	(16313158, 16313345)	3e-05	0.002982	-0.865178	5.46295	-1.43176	2	TRUE	0.494089	1.26273	0.474669	1	-0.525331
POTRI.002G113000.V3.0	(8422642, 8422919)	(8422920, 8423015)	(8423015, 8423089)	3.4e-05	0.003312	2.37505	4.91509	1.46762	2	TRUE	3.55058	0.493465	0.999999	0.640685	0.359314
POTRI.008G199100.V3.0	(13971937, 13972602)	(13972603, 13972622)	(13972622, 13973782)	4e-05	0.003737	-2.29743	4.25281	-1.4072	2	TRUE	0.128541	0.530409	0.648147	1	-0.351852
POTRI.001G394200.V3.0	(41340927, 41341313)	(41341314, 41341400)	(41341400, 41341606)	4e-05	0.00375	0.534266	2.48278	1.82486	6	TRUE	0.207658	0.128471	0.903723	0.205377	0.698346
POTRI.010G021400.V3.0	(3008222, 3008293)	(3008294, 3008401)	(3008401, 3008654)	4.3e-05	0.00391	1.0294	4.23303	1.44786	2	TRUE	0.275804	0.112459	0.794718	0.22078	0.573938
POTRI.004G223600.V3.0	(22989475, 22989567)	(22989568, 22989646)	(22989646, 22989753)	4.3e-05	0.003999	2.05867	3.07934	1.81645	6	TRUE	1.45879	0.219573	0.912723	0.241788	0.670935
POTRI.005G002200.V3.0	(130309, 130432)	(130433, 130547)	(130547, 130959)	4.5e-05	0.004041	2.07774	4.01604	1.44367	2	TRUE	0.036195	0.006662	0.820123	0.315919	0.504204
POTRI.012G020100.V3.0	(1830763, 1834925)	(1834926, 1835024)	(1835024, 1835159)	4.9e-05	0.004254	1.95495	1.2184	1.80449	6	TRUE	0.116361	0.004327	0.666664	0.056701	0.609963
POTRI.T060400.V3.0	(99906, 101589)	(101590, 101932)	(101932, 102199)	5.9e-05	0.004931	-1.81395	4.29562	-1.37709	2	TRUE	0.153631	0.611085	0.431723	1	-0.568277
POTRI.015G004000.V3.0	(274313, 274467)	(274468, 274754)	(274754, 275068)	5.8e-05	0.004931	3.01552	3.90715	1.42381	2	TRUE	970995	1.03382	0.786184	0.170088	0.616095
POTRI.005G094800.V3.0	(7097609, 7097770)	(7097771, 7097792)	(7097792, 7099287)	5.9e-05	0.004931	1.07773	4.88472	1.42293	2	TRUE	7.70276	431670	1	0.564378	0.435622
POTRI.014G080000.V3.0	(6395950, 6396157)	(6396158, 6396311)	(6396311, 6396981)	6.1e-05	0.005061	-1.84541	4.91233	-1.37346	2	TRUE	0.190161	0.787299	0.263033	0.736722	-0.473689
POTRI.002G072400.V3.0	(5006901, 5007128)	(5007129, 5007215)	(5007215, 5007626)	6.9e-05	0.005795	-2.31455	2.9316	-1.67146	6	TRUE	0.060562	0.419564	0.066009	0.667155	-0.601146
POTRI.017G109300.V3.0	(12528703, 12529150)	(12529151, 12529244)	(12529244, 12529484)	7.5e-05	0.006032	-2.53073	3.05781	-1.35608	2	TRUE	0.039118	0.324986	0.291304	0.801771	-0.510467
POTRI.007G145000.V3.0	(15452512, 15452602)	(15452603, 15452688)	(15452688, 15452783)	7.9e-05	0.006532	-2.14377	1.97799	-1.65728	6	TRUE	0.113756	50397.3	0.170634	0.968246	-0.797612
POTRI.005G130700.V3.0	(10500679, 10501132)	(10501133, 10501279)	(10501279, 10501628)	8.1e-05	0.006586	-0.678325	3.32305	-1.65463	6	TRUE	0.53014	0.876847	0.399081	0.999999	-0.600918
POTRI.014G166200.V3.0	(13181371, 13181498)	(13181499, 13181757)	(13181757, 13181889)	9.7e-05	0.007227	-1.01595	4.77821	-1.33543	2	TRUE	1.36759	2.67483	0.459605	0.999999	-0.540394
POTRI.002G031500.V3.0	(2016605, 2016977)	(2016978, 2017056)	(2017056, 2017193)	9.3e-05	0.007398	1.99971	2.42071	1.7386	6	TRUE	0.685563	0.128296	0.906203	0.163059	0.743144
POTRI.006G167800.V3.0	(17312276, 17312692)	(17312693, 17312808)	(17312808, 17312886)	0.000101	0.007436	-2.06694	3.86717	-1.3317	2	TRUE	0.432383	3.36013	0.402631	0.879838	-0.477207
POTRI.005G093700.V3.0	(7011008, 7011199)	(7011200, 7011301)	(7011301, 7011397)	9.7e-05	0.007632	2.07738	2.44026	1.73359	6	TRUE	0.750474	0.117857	0.866664	0.178666	0.687998
POTRI.007G102800.V3.0	(12769874, 12769928)	(12769929, 12770029)	(12770029, 12770167)	0.0001	0.007733	-1.65817	1.81254	-1.63263	6	TRUE	0.069304	0.626473	0.04403	0.704825	-0.660795
POTRI.005G147800.V3.0	(13042035, 13042082)	(13042083, 13042121)	(13042121, 13042177)	0.000107	0.007791	-2.93574	7.44805	-1.32643	2	TRUE	1.53697e+06	1.1437e+07	1	1	0
POTRI.002G188700.V3.0	(14850702, 14850850)	(14850851, 14850935)	(14850935, 14851276)	0.00011	0.007876	-0.633783	6.34645	-1.32421	2	TRUE	0.272489	0.400825	0.526517	0.89592	-0.369403
POTRI.001G028300.V3.0	(2110038, 2111245)	(2111246, 2111350)	(2111350, 2111646)	0.000112	0.007897	-2.27216	4.32045	-1.32271	2	TRUE	0.248048	1.26391	0.279935	1	-0.720065
POTRI.005G232200.V3.0	(24048964, 24049365)	(24049366, 24049616)	(24049616, 24049787)	0.000116	0.008796	-0.506724	2.33039	-1.61736	6	TRUE	0.229778	0.360264	0.288471	0.931501	-0.64303
POTRI.010G057700.V3.0	(8701303, 8701558)	(8701559, 8701826)	(8701826, 8702554)	0.000141	0.009621	-2.27385	3.14864	-1.30328	2	TRUE	0.092408	0.571607	0.602692	0.999997	-0.397305
POTRI.019G097000.V3.0	(12758225, 12758476)	(12758477, 12758567)	(12758567, 12758924)	0.000132	0.009723	2.45298	2.08507	1.70121	6	TRUE	0.463171	0.042623	0.672551	0.080174	0.592377
POTRI.010G117500.V3.0	(13504396, 13504620)	(13504621, 13504729)	(13504729, 13505190)	0.000134	0.009748	0.298236	3.27819	1.69928	6	TRUE	0.280621	0.216177	0.794391	0.141125	0.653266
POTRI.014G080000.V3.0	(6395440, 6395689)	(6395690, 6395783)	(6395783, 6395860)	0.000173	0.011638	-1.81403	5.31794	-1.28553	2	TRUE	0.258085	1.04119	0.283467	0.693136	-0.409669
POTRI.014G044900.V3.0	(3567096, 3567212)	(3567213, 3567346)	(3567346, 3569084)	0.000163	0.011643	-1.05188	2.45304	-1.58074	6	TRUE	0.176702	0.512573	0.270797	0.876261	-0.605464
POTRI.010G049100.V3.0	(7982253, 7982383)	(7982384, 7982499)	(7982499, 7982596)	0.000178	0.011816	0.877056	4.36674	1.32885	2	TRUE	0.674609	0.378815	0.999999	0.455699	0.5443
POTRI.010G036400.V3.0	(6282803, 6283265)	(6283266, 6283547)	(6283547, 6284480)	0.000183	0.011968	-0.720889	6.17042	-1.28062	2	TRUE	0.641294	0.631935	0.606713	1	-0.393287
POTRI.003G114600.V3.0	(13797599, 13799286)	(13799287, 13799392)	(13799392, 13799691)	0.000192	0.012207	-1.9812	4.33031	-1.27649	2	TRUE	0.141739	0.493667	0.757656	0.999999	-0.242344
POTRI.001G019000.V3.0	(1387279, 1388003)	(1388004, 1388456)	(1388456, 1388525)	0.000183	0.012851	0.749883	3.72995	1.66628	6	TRUE	0.515557	0.27149	0.999999	0.298896	0.701103
POTRI.010G182000.V3.0	(17993018, 17993292)	(17993293, 17993371)	(17993371, 17993437)	0.0002	0.013661	-1.56671	3.91297	-1.55857	6	TRUE	0.067558	0.22312	0.182077	0.708093	-0.526017
POTRI.009G034900.V3.0	(4472428, 4472755)	(4472756, 4472967)	(4472967, 4473579)	0.000226	0.014184	1.19597	5.2828	1.30795	2	TRUE	1.09571	0.477959	0.99923	0.666382	0.332848
POTRI.001G119100.V3.0	(9564753, 9564835)	(9564836, 9564993)	(9564993, 9565848)	0.000241	0.014785	-1.51056	4.29796	-1.25604	2	TRUE	0.073241	0.231732	0.608111	0.999999	-0.391889
POTRI.001G066200.V3.0	(5250091, 5250281)	(5250282, 5250396)	(5250396, 5250988)	0.000236	0.015702	1.32121	3.20683	1.63801	6	TRUE	0.171028	0.061635	0.635672	0.092687	0.542985
POTRI.001G024000.V3.0	(1801851, 1801926)	(1801927, 1802055)	(1802055, 1802139)	0.000246	0.016088	-1.08382	2.87556	-1.53592	6	TRUE	0.060547	0.146501	0.25608	0.96194	-0.70586
POTRI.010G232600.V3.0	(21377035, 21377149)	(21377150, 21377262)	(21377262, 21377616)	0.000249	0.016109	1.77224	2.52366	1.63211	6	TRUE	0.394302	0.089522	0.883882	0.163636	0.720246
POTRI.001G237000.V3.0	(24833801, 24833896)	(24833897, 24834035)	(24834035, 24834091)	0.000302	0.018737	4.05635	2.11478	1.61066	6	TRUE	0.336789	0.000523	0.581264	0.000759	0.580505
POTRI.016G062500.V3.0	(4392031, 4392189)	(4392190, 4392319)	(4392319, 4392613)	0.000311	0.018809	1.08346	3.26428	1.60746	6	TRUE	0.369884	0.167656	0.97656	0.371997	0.604563
POTRI.017G041800.V3.0	(3446128, 3446394)	(3446395, 3446492)	(3446492, 3447052)	0.000333	0.019652	0.825279	5.44626	1.2729	2	TRUE	0.584829	0.392161	1	0.587037	0.412962
POTRI.003G196200.V3.0	(19919733, 19919851)	(19919852, 19919942)	(19919942, 19920077)	0.000346	0.020388	1.22206	3.41955	1.59553	6	TRUE	0.381234	0.160341	0.812533	0.254668	0.557865
POTRI.006G095500.V3.0	(7279075, 7279266)	(7279267, 7279366)	(7279366, 7279470)	0.000373	0.02068	-0.410089	3.1871	-1.4892	6	TRUE	0.153208	0.189259	0.371258	0.885324	-0.514066
POTRI.002G192900.V3.0	(15395492, 15395571)	(15395572, 15395681)	(15395681, 15395745)	0.000359	0.02068	2.28493	2.83258	1.59143	6	TRUE	0.934617	0.107062	0.798695	0.120833	0.677862
POTRI.001G215000.V3.0	(21786419, 21786488)	(21786489, 21786575)	(21786575, 21787305)	0.000356	0.020741	0.741238	4.48108	1.26685	2	TRUE	0.589154	0.344271	0.961655	0.486456	0.475199
POTRI.001G349800.V3.0	(35632658, 35632976)	(35632977, 35633025)	(35633025, 35633378)	0.000384	0.021053	0.541962	3.03081	1.58369	6	TRUE	0.364191	0.194371	0.999998	0.39356	0.606438
POTRI.001G417000.V3.0	(44167471, 44168018)	(44168019, 44168183)	(44168183, 44168542)	0.000405	0.021713	1.32189	3.25933	1.57755	6	TRUE	0.341069	0.135502	0.672947	0.122699	0.550248
POTRI.016G034200.V3.0	(1979785, 1979894)	(1979895, 1979910)	(1979910, 1980650)	0.000463	0.024512	0.471555	1.48842	1.56235	6	TRUE	0.025762	0.017688	0.579361	0.056211	0.52315
POTRI.008G028700.V3.0	(1542099, 1542503)	(1542504, 1542672)	(1542672, 1542897)	0.00051	0.02615	-0.677537	3.0739	1.55105	6	TRUE	0.17401	0.264637	0.836325	0.263901	0.572424
POTRI.008G146000.V3.0	(9824616, 9825532)	(9825533, 9825740)	(9825740, 9826119)	0.000538	0.026993	-2.22511	1.79642	-1.44701	6	TRUE	0.060342	0.913577	0.068231	0.703881	-0.635651
POTRI.002G014200.V3.0	(828813, 829292)	(829293, 829402)	(829402, 830065)	0.000564	0.028002	-0.499226	2.9363	1.53936	6	TRUE	0.10132	0.150037	0.960902	0.41574	0.545162
POTRI.005G107400.V3.0	(8204512, 8204515)	(8204516, 8204814)	(8204814, 8204910)	0.000602	0.029558	-0.883538	3.40839	1.5318	6	TRUE	0.168176	0.255814	0.999998	0.410573	0.589424
POTRI.008G009800.V3.0	(541008, 542569)	(542570, 542602)	(542602, 542629)	0.000677	0.032596	-0.031862	2.62432	1.51786	6	TRUE	0.020448	0.01962	0.796235	0.256198	0.540037
POTRI.007G065000.V3.0	(8206533, 8207529)	(8207530, 8207754)	(8207754, 8207938)	0.000599	0.032842	2.03505	5.92824	1.21863	2	TRUE	2.94949	0.725694	0.853108	0.618155	0.234953
POTRI.008G112600.V3.0	(7187014, 7187465)	(7187466, 7187566)	(7187566, 7187652)	0.000695	0.033115	2.00488	2.33272	1.51479	6	TRUE	0.416382	0.077037	0.765271	0.100087	0.665183
POTRI.009G060800.V3.0	(6284186, 6284420)	(6284421, 6284483)	(6284483, 6284651)	0.00078	0.036073	1.48423	3.22752	1.50106	6	TRUE	0.614456	0.167941	0.919413	0.319265	0.600148
POTRI.002G007400.V3.0	(398913, 399190)	(399191, 399273)	(399273, 400615)	0.000806	0.036186	-1.85221	2.72335	-1.39937	6	TRUE	0.11253	0.469135	0.315728	0.790119	-0.47439
POTRI.007G061500.V3.0	(6811340, 6811787)	(6811788, 6811852)	(6811852, 6812098)	0.000825	0.036723	-0.079501	4.76652	1.49432	6	TRUE	0.506667	0.532562	0.769823	0.27633	0.493493
POTRI.010G012900.V3.0	(1658798, 1659134)	(1659135, 1659423)	(1659423, 1659472)	0.000871	0.038037	-0.119488	4.70243	-1.39	6	TRUE	0.361013	0.381134	0.292967	0.765068	-0.472101
POTRI.009G075700.V3.0	(7341810, 7342183)	(7342184, 7342363)	(7342363, 7342627)	0.000866	0.038037	0.725095	3.87373	1.48857	6	TRUE	0.09157	0.04725	0.574213	0.097169	0.477044
POTRI.015G113700.V3.0	(12911034, 12913067)	(12913068, 12913161)	(12913161, 12913438)	0.000946	0.040924	-1.03974	3.06128	-1.38005	6	TRUE	0.150062	0.391254	0.109902	0.685774	-0.575872
POTRI.017G126700.V3.0	(13865192, 13865302)	(13865303, 13865529)	(13865529, 13865913)	0.000967	0.041268	-2.88154	3.08914	-1.37734	6	TRUE	0.039081	0.394102	0.108743	0.5983	-0.489557
POTRI.018G125200.V3.0	(14820251, 14820675)	(14820676, 14820850)	(14820850, 14821026)	0.000972	0.041268	2.65405	2.08985	1.47465	6	TRUE	2.67225	0.110143	0.707641	0.065419	0.642222
POTRI.015G008100.V3.0	(504416, 504853)	(504854, 504860)	(504860, 505170)	0.000817	0.043306	1.64617	6.50551	1.18893	2	TRUE	0.80942	0.246814	0.604995	0.304945	0.30005
POTRI.004G115700.V3.0	(10656015, 10656133)	(10656134, 10656213)	(10656213, 10656444)	0.001065	0.044463	1.31621	3.96991	1.46343	6	TRUE	0.392635	0.131303	0.650122	0.167836	0.482286
POTRI.014G004900.V3.0	(541327, 541350)	(541351, 541543)	(541543, 541886)	0.001098	0.045422	0.442002	3.3241	1.45975	6	TRUE	0.358702	0.244475	0.999999	0.448972	0.551026
POTRI.001G397600.V3.0	(41862342, 41862419)	(41862420, 41862522)	(41862522, 41862618)	0.001108	0.045431	-1.2887	3.38785	-1.3608	6	TRUE	0.154565	0.437694	0.462234	0.999999	-0.537766
POTRI.009G024600.V3.0	(3596593, 3596848)	(3596849, 3596919)	(3596919, 3596991)	0.001218	0.049527	-0.876069	3.23564	-1.34912	6	TRUE	0.355998	0.598437	0.338486	0.999999	-0.661513
POTRI.003G099100.V3.0	(12538996, 12541019)	(12541020, 12541327)	(12541327, 12541400)	0.001233	0.0497	0.281965	3.51618	1.44548	6	TRUE	565687	248479	0.886709	0.423171	0.463538
POTRI.012G137500.V3.0	(15269750, 15269902)	(15269903, 15269980)	(15269980, 15270039)	0.001275	0.050939	-0.937324	2.54433	-1.34353	6	TRUE	0.288847	0.641812	0.15871	0.604166	-0.445456
POTRI.008G171700.V3.0	(11722344, 11722747)	(11722748, 11722804)	(11722804, 11723015)	0.001386	0.058579	-1.6302	2.78873	-1.09103	2	TRUE	0.028681	0.07179	0.559594	0.999997	-0.440403
POTRI.002G084700.V3.0	(5939625, 5939950)	(5939951, 5940072)	(5940072, 5940151)	0.001519	0.059714	2.14974	2.0912	1.41947	6	TRUE	1.67468	0.175945	0.995553	0.366665	0.628888
POTRI.009G134900.V3.0	(10899583, 10899719)	(10899720, 10899770)	(10899770, 10901147)	0.001198	0.060096	-2.02369	4.83472	-1.1056	2	TRUE	0.143981	0.676364	0.874252	1	-0.125748
POTRI.001G355500.V3.0	(36332932, 36333069)	(36333070, 36333161)	(36333161, 36333319)	0.001686	0.064659	1.51459	2.83978	1.40632	6	TRUE	0.734564	0.203642	0.925921	0.293165	0.632756
POTRI.009G163700.V3.0	(12528450, 12529423)	(12529424, 12530470)	(12530470, 12530607)	0.001348	0.06489	-1.12244	4.35477	-1.09378	2	TRUE	0.100053	0.218387	0.671267	1	-0.328733
POTRI.016G023500.V3.0	(1330085, 1330300)	(1330301, 1330380)	(1330380, 1330574)	0.001765	0.066554	1.11379	3.46759	1.40054	6	TRUE	0.872624	0.219941	0.799857	0.33068	0.469177
POTRI.018G122300.V3.0	(14580794, 14580913)	(14580914, 14581031)	(14581031, 14581120)	0.001778	0.066554	0.586245	3.7382	1.3996	6	TRUE	2.36839	0.543656	0.646189	0.168305	0.477884
POTRI.002G177600.V3.0	(13693809, 13693980)	(13693981, 13694029)	(13694029, 13694330)	0.001752	0.066554	-1.42505	2.8385	-1.30365	6	TRUE	0.032268	0.147987	0.134039	0.598896	-0.464858
POTRI.002G175000.V3.0	(13368848, 13369242)	(13369243, 13369414)	(13369414, 13369668)	0.001809	0.067186	0.672871	2.89523	1.39739	6	TRUE	0.343412	0.152811	0.993134	0.299223	0.693911
POTRI.005G217300.V3.0	(22998306, 22998453)	(22998454, 22998600)	(22998600, 22998606)	0.001835	0.067595	2.35701	2.14293	1.39562	6	TRUE	0.372598	0.040362	0.59118	0.052219	0.538961
POTRI.002G102600.V3.0	(7413742, 7413858)	(7413859, 7413960)	(7413960, 7414268)	0.001499	0.069322	-1.9262	4.69117	-1.0831	2	TRUE	0.13773	0.576441	0.81611	1	-0.183889
POTRI.001G350200.V3.0	(35692118, 35692277)	(35692278, 35692386)	(35692386, 35695660)	0.001718	0.075733	-1.79301	3.26197	-1.06925	2	TRUE	0.154387	0.691035	0.563706	0.999999	-0.436293
POTRI.010G090400.V3.0	(11404158, 11406747)	(11406748, 11406887)	(11406887, 11407090)	0.002253	0.081729	1.98583	2.8518	1.36922	6	TRUE	0.283934	0.067441	0.789107	0.322427	0.46668
POTRI.011G044400.V3.0	(3768006, 3768503)	(3768504, 3768582)	(3768582, 3768753)	0.002306	0.083359	-0.629617	4.43496	-1.05804	3	TRUE	0.190076	0.263799	0.387424	0.796535	-0.409111
POTRI.015G090800.V3.0	(11283065, 11283175)	(11283176, 11283262)	(11283262, 11283343)	0.002325	0.083359	1.40215	1.84998	1.36515	6	TRUE	0.483659	0.126639	0.729018	0.169538	0.55948
POTRI.010G006300.V3.0	(567938, 568605)	(568606, 568681)	(568681, 568742)	0.002038	0.086637	-0.846456	4.61649	-1.05168	2	TRUE	0.537206	1.1095	0.565422	1	-0.434578
POTRI.001G148600.V3.0	(12170942, 12171567)	(12171568, 12171626)	(12171626, 12171760)	0.002039	0.086637	0.739347	4.71351	1.09752	2	TRUE	0.142768	0.077472	0.599346	0.183577	0.415769
POTRI.016G085900.V3.0	(6763249, 6763910)	(6763911, 6763967)	(6763967, 6764890)	0.002124	0.089451	0.719593	5.01245	1.09327	2	TRUE	0.247388	0.131869	0.603303	0.166588	0.436715
POTRI.006G033800.V3.0	(2279493, 2279773)	(2279774, 2279882)	(2279882, 2279912)	0.002568	0.090395	-1.57584	2.4706	-1.25428	6	TRUE	0.073181	0.270003	0.064788	0.498155	-0.433366
POTRI.016G099700.V3.0	(9744750, 9744821)	(9744822, 9744902)	(9744902, 9745073)	0.002869	0.099498	-1.19641	1.55593	-1.23969	6	TRUE	0.061181	0.318866	0.028029	0.483142	-0.455113
POTRI.004G078200.V3.0	(6463059, 6463248)	(6463249, 6463332)	(6463332, 6463416)	0.002731	0.10437	0.253593	4.92335	1.06685	2	TRUE	0.3973	0.281714	0.722174	0.299699	0.422475
POTRI.010G171600.V3.0	(17294375, 17294479)	(17294480, 17294585)	(17294585, 17294793)	0.002709	0.104776	1.67084	5.86704	1.06774	2	TRUE	0.399317	0.119799	0.445444	0.122844	0.3226
POTRI.010G226000.V3.0	(20923471, 20923685)	(20923686, 20923823)	(20923823, 20924781)	0.002747	0.104776	1.81147	4.10665	1.06624	2	TRUE	0.385871	0.114936	0.549984	0.099042	0.450942
POTRI.006G171500.V3.0	(17931796, 17931902)	(17931903, 17932001)	(17932001, 17932214)	0.002755	0.104776	-0.915957	4.90205	-1.02005	2	TRUE	0.122842	0.251577	0.682825	1	-0.317174
POTRI.014G107300.V3.0	(8464988, 8465077)	(8465078, 8465171)	(8465171, 8465361)	0.003232	0.109662	2.46694	1.97582	1.3217	6	TRUE	0.453561	0.029923	0.609057	0.073677	0.53538
POTRI.002G166500.V3.0	(12564295, 12565106)	(12565107, 12565337)	(12565337, 12565433)	0.003311	0.111517	-1.14412	3.15632	-1.22064	6	TRUE	0.30302	0.724609	0.286884	0.734849	-0.447965
POTRI.001G377400.V3.0	(39288354, 39288666)	(39288667, 39288865)	(39288865, 39289826)	0.003078	0.115196	-2.11087	6.83344	-1.00822	2	TRUE	0.11975	0.459452	1	1	0
POTRI.008G091000.V3.0	(5707114, 5707268)	(5707269, 5707349)	(5707349, 5707521)	0.003716	0.123384	1.14754	3.90645	1.30293	6	TRUE	0.450067	0.200911	0.701597	0.233163	0.468434
POTRI.001G133900.V3.0	(10767043, 10767195)	(10767196, 10767296)	(10767296, 10769328)	0.003741	0.123384	-0.311377	2.43838	-1.20416	6	TRUE	0.341269	0.520622	0.26334	0.680746	-0.417405
POTRI.001G461100.V3.0	(49489927, 49490273)	(49490274, 49490379)	(49490379, 49490491)	0.003782	0.123848	-1.00888	1.45105	-1.2027	6	TRUE	0.019552	0.111788	0.113781	0.685093	-0.571312
POTRI.012G036100.V3.0	(3232589, 3232748)	(3232749, 3232943)	(3232943, 3233067)	0.003922	0.126564	-1.30496	1.85031	-1.19775	6	TRUE	0.091494	0.435685	0.466317	0.931057	-0.46474
POTRI.008G179900.V3.0	(12281071, 12281938)	(12281939, 12282096)	(12282096, 12283903)	0.003948	0.126564	-1.05794	2.82191	-1.19685	6	TRUE	245726	878632	0.547862	0.916374	-0.368512
POTRI.019G010400.V3.0	(1224128, 1224478)	(1224479, 1224653)	(1224653, 1224739)	0.003437	0.12717	-2.17465	10.0117	-0.996317	2	TRUE	0.318253	1.21633	1	1	0
POTRI.005G086100.V3.0	(6393327, 6393448)	(6393449, 6393541)	(6393541, 6393657)	0.004085	0.12928	1.28624	2.1798	1.29007	6	TRUE	1.6824	0.472526	0.779849	0.165247	0.614602
POTRI.008G181500.V3.0	(12375007, 12375070)	(12375071, 12375203)	(12375203, 12375287)	0.004299	0.135146	1.06429	1.98556	1.28307	6	TRUE	0.452996	0.162214	0.68278	0.211074	0.471705
POTRI.009G080300.V3.0	(7674585, 7675000)	(7675001, 7675117)	(7675117, 7675205)	0.004401	0.136539	1.65579	3.90108	1.27984	6	TRUE	0.164836	0.045223	0.463307	0.043863	0.419444
POTRI.006G151500.V3.0	(13267811, 13268014)	(13268015, 13268095)	(13268095, 13269421)	0.0044	0.136539	-1.13829	1.22869	-1.18201	6	TRUE	0.059071	0.560007	0.118142	0.682134	-0.563992
POTRI.016G063600.V3.0	(4479505, 4479516)	(4479517, 4479603)	(4479603, 4479778)	0.003759	0.137421	1.54648	3.6822	1.03245	2	TRUE	0.411914	0.132543	0.776339	0.378481	0.397858
POTRI.016G069700.V3.0	(5051384, 5051426)	(5051427, 5051463)	(5051463, 5051586)	0.003838	0.139231	1.96743	4.42221	1.03018	2	TRUE	1.71963	0.447165	0.520397	0.138487	0.38191
POTRI.003G175800.V3.0	(18420869, 18420990)	(18420991, 18421081)	(18421081, 18421418)	0.004614	0.141303	1.9746	2.63924	1.27331	6	TRUE	0.466807	0.098689	0.665506	0.171676	0.49383
POTRI.005G155600.V3.0	(15356616, 15356665)	(15356666, 15356747)	(15356747, 15356819)	0.004014	0.143034	1.7883	3.78901	1.02525	2	TRUE	0.687628	0.167949	0.937406	0.26849	0.668916
POTRI.010G163400.V3.0	(16806673, 16807001)	(16807002, 16807103)	(16807103, 16808826)	0.004122	0.14507	-2.15376	3.87766	-0.976445	2	TRUE	0.096711	0.541798	0.73838	0.999999	-0.261619
POTRI.010G188100.V3.0	(18407268, 18407772)	(18407773, 18408001)	(18408001, 18408258)	0.004286	0.148625	-2.44811	5.25221	-0.972136	2	TRUE	0.071649	0.397136	0.999999	1	-1e-06
POTRI.010G022100.V3.0	(3121306, 3121356)	(3121357, 3121432)	(3121432, 3121500)	0.004935	0.149203	0.788723	3.40177	1.26398	6	TRUE	0.532981	0.328757	0.872746	0.402315	0.470431
POTRI.002G032600.V3.0	(2108679, 2108868)	(2108869, 2108884)	(2108884, 2109326)	0.00508	0.151616	-1.61472	3.67759	-1.16213	6	TRUE	0.176767	0.551587	0.170397	0.603174	-0.432777
POTRI.008G112300.V3.0	(7175370, 7175966)	(7175967, 7176012)	(7176012, 7176207)	0.00441	0.151823	0.560432	4.80979	1.01486	2	TRUE	5.9837	6.29539	0.929573	0.426136	0.503437
POTRI.008G206200.V3.0	(15058048, 15058513)	(15058514, 15058596)	(15058596, 15058735)	0.005121	0.151891	1.84844	1.71033	1.25884	6	TRUE	0.533214	0.103068	0.716047	0.174162	0.541885
POTRI.010G049100.V3.0	(7983842, 7984040)	(7984041, 7984132)	(7984132, 7984466)	0.005301	0.15379	1.49047	2.75903	1.25402	6	TRUE	0.236596	0.074895	0.557406	0.085529	0.471877
POTRI.008G097900.V3.0	(6118811, 6120336)	(6120337, 6120496)	(6120496, 6121269)	0.005252	0.15379	0.128465	4.50557	-1.15745	6	TRUE	0.662939	0.64514	0.190047	0.600767	-0.41072
POTRI.001G171800.V3.0	(14554022, 14554871)	(14554872, 14555041)	(14555041, 14555130)	0.005219	0.15379	0.556205	3.32881	1.25621	6	TRUE	0.878126	0.301738	0.999999	0.570835	0.429164
POTRI.003G067700.V3.0	(9593110, 9593198)	(9593199, 9593293)	(9593293, 9593654)	0.004656	0.153891	2.00923	3.9504	1.00883	2	TRUE	0.496704	0.100117	0.675464	0.076908	0.598556
POTRI.001G457600.V3.0	(49164213, 49164786)	(49164787, 49164860)	(49164860, 49165779)	0.005515	0.157634	1.29089	1.88228	1.24846	6	TRUE	0.499999	0.149216	0.703702	0.096141	0.607561
POTRI.016G125300.V3.0	(12831363, 12831586)	(12831587, 12831692)	(12831692, 12832083)	0.004874	0.164169	-2.28262	6.49463	-0.957843	2	TRUE	1.62664	22.19	0.999999	1	0
POTRI.005G172600.V3.0	(18801589, 18801813)	(18801814, 18801896)	(18801896, 18802067)	0.00583	0.164645	1.14808	3.12836	1.24063	6	TRUE	0.59213	0.228803	0.79985	0.320309	0.47954
POTRI.002G160500.V3.0	(12100684, 12100801)	(12100802, 12100935)	(12100935, 12101044)	0.005191	0.165389	0.039822	5.90086	-0.950766	2	TRUE	0.859287	0.824733	0.658733	1	-0.341267
POTRI.005G109000.V3.0	(8376524, 8376628)	(8376629, 8376733)	(8376733, 8376940)	0.006119	0.171769	-1.6073	1.38223	-1.13593	6	TRUE	0.014612	0.455234	0.046925	0.810137	-0.763212
POTRI.006G051900.V3.0	(3732704, 3732913)	(3732914, 3732957)	(3732957, 3733134)	0.005508	0.179134	-2.09493	9.47883	-0.944067	2	TRUE	31.6166	139.466	1	1	0
POTRI.019G103100.V3.0	(13207431, 13208574)	(13208575, 13208916)	(13208916, 13209477)	0.006455	0.180138	-0.254584	4.87652	1.22616	6	TRUE	5.49204	8.05223	0.832644	0.235679	0.596965
POTRI.008G109900.V3.0	(6993164, 6993241)	(6993242, 6993325)	(6993325, 6993375)	0.00562	0.181522	1.34175	4.40164	0.987678	2	TRUE	0.247675	0.07471	0.516534	0.103496	0.413038
POTRI.014G033500.V3.0	(2745307, 2745468)	(2745469, 2745559)	(2745559, 2745861)	0.006572	0.182328	-0.410876	4.19191	1.22359	6	TRUE	0.109269	0.132884	0.722784	0.273886	0.448897
POTRI.008G210000.V3.0	(16053052, 16053459)	(16053460, 16053933)	(16053933, 16054253)	0.006714	0.185164	1.033	2.93092	1.22054	6	TRUE	0.637656	0.271458	0.733992	0.292452	0.44154
POTRI.002G059300.V3.0	(4024778, 4024859)	(4024860, 4024956)	(4024956, 4025153)	0.006785	0.186046	-0.965538	2.68284	-1.12118	6	TRUE	0.140809	0.372548	0.471635	0.902289	-0.430654
POTRI.014G167000.V3.0	(13255446, 13255889)	(13255890, 13255965)	(13255965, 13257571)	0.006863	0.187096	2.47054	1.76349	1.21739	6	TRUE	1.03153	0.043994	0.555769	0.025424	0.530344
POTRI.005G201300.V3.0	(21672069, 21672187)	(21672188, 21672443)	(21672443, 21673202)	0.006043	0.189982	1.74433	4.62233	0.97941	2	TRUE	5.70986	1.16917	0.999999	0.608272	0.391728
POTRI.003G064300.V3.0	(9320715, 9320783)	(9320784, 9320884)	(9320884, 9321797)	0.006094	0.190328	-1.01316	4.66469	-0.932551	2	TRUE	0.235361	0.542017	0.738816	1	-0.261184
POTRI.012G015400.V3.0	(1491395, 1491400)	(1491401, 1491445)	(1491445, 1492072)	0.006221	0.193022	-2.25534	5.38255	-0.930186	2	TRUE	0.285541	1.41082	0.999999	1	-1e-06
POTRI.018G121800.V3.0	(14551555, 14551822)	(14551823, 14552013)	(14552013, 14552343)	0.006377	0.195298	1.3058	4.22311	0.973231	2	TRUE	0.42708	0.126951	0.657537	0.192942	0.464595
POTRI.018G061800.V3.0	(7597287, 7597451)	(7597452, 7597839)	(7597839, 7598652)	0.007403	0.196143	-1.05207	3.65303	-1.10862	6	TRUE	0.11488	0.26292	0.116684	0.477257	-0.360574
POTRI.008G057400.V3.0	(3396156, 3398771)	(3398772, 3398897)	(3398897, 3399801)	0.007368	0.196143	0.164255	4.28236	1.20715	6	TRUE	0.398842	0.289151	0.999999	0.606124	0.393875
POTRI.005G156500.V3.0	(15531832, 15531917)	(15531918, 15532402)	(15532402, 15532776)	0.007726	0.203555	1.96398	3.41316	1.20027	6	TRUE	0.325359	0.078346	0.588428	0.112502	0.475926
POTRI.009G029800.V3.0	(4046905, 4047335)	(4047336, 4047494)	(4047494, 4047901)	0.00786	0.204796	0.748563	2.26383	1.19777	6	TRUE	0.360497	0.113643	0.728236	0.109734	0.618502
POTRI.006G133900.V3.0	(11019237, 11019373)	(11019374, 11019466)	(11019466, 11019546)	0.00821	0.212736	0.729319	2.81793	1.19141	6	TRUE	0.383333	0.184556	0.747496	0.33193	0.415566
POTRI.006G212600.V3.0	(22639120, 22639521)	(22639522, 22639576)	(22639576, 22639724)	0.007117	0.213773	-2.16152	3.96376	-0.914664	2	TRUE	0.125082	0.605475	0.864149	1	-0.135851
POTRI.003G196200.V3.0	(19919942, 19920077)	(19920078, 19920142)	(19920142, 19920351)	0.007173	0.214101	1.00773	4.07747	0.959639	2	TRUE	0.626347	0.310627	0.866071	0.506829	0.359242
POTRI.012G015400.V3.0	(1489445, 1491377)	(1491378, 1491395)	(1491395, 1491400)	0.007243	0.214835	-2.22513	5.30922	-0.912615	2	TRUE	0.272665	1.34158	0.999999	1	0
POTRI.015G098700.V3.0	(11806612, 11806721)	(11806722, 11806986)	(11806986, 11807105)	0.008437	0.217414	1.79275	2.71267	1.18742	6	TRUE	0.380093	0.109022	0.65378	0.162318	0.491463
POTRI.007G070700.V3.0	(9273834, 9274131)	(9274132, 9274317)	(9274317, 9274876)	0.007401	0.218148	-1.60055	4.39364	-0.910101	2	TRUE	0.13324	0.37897	0.858695	0.999999	-0.141305
POTRI.007G010800.V3.0	(850123, 850339)	(850340, 850458)	(850458, 850966)	0.007798	0.222871	-1.24755	5.43131	-0.903995	2	TRUE	0.493843	0.893224	0.591339	0.832896	-0.241556
POTRI.005G024600.V3.0	(1829180, 1829272)	(1829273, 1829400)	(1829400, 1831260)	0.008858	0.224334	2.83816	2.83527	1.18025	6	TRUE	0.773676	0.107692	0.532858	0.074153	0.458704
POTRI.006G224600.V3.0	(23646368, 23647647)	(23647648, 23647871)	(23647871, 23648368)	0.00886	0.224334	-0.453216	3.84926	-1.08237	6	TRUE	0.31891	0.507765	0.27489	0.644268	-0.369378
POTRI.001G153300.V3.0	(12659000, 12659340)	(12659341, 12659439)	(12659439, 12659980)	0.008943	0.224334	0.734574	2.30155	1.17884	6	TRUE	0.199112	0.121595	0.667236	0.187835	0.479401
POTRI.006G064300.V3.0	(4728054, 4728185)	(4728186, 4728295)	(4728295, 4728471)	0.009374	0.23266	1.80006	1.51671	1.17188	6	TRUE	0.087565	0.012808	0.575512	0.019819	0.555694
POTRI.001G237000.V3.0	(24833626, 24833726)	(24833727, 24833801)	(24833801, 24833896)	0.009358	0.23266	3.59551	2.67064	1.17213	6	TRUE	0.483328	0.025127	0.431443	0.026775	0.404668
POTRI.T125100.V3.0	(35863, 35981)	(35982, 36061)	(36061, 36164)	0.008364	0.236183	1.64075	4.35661	0.941636	2	TRUE	0.298207	0.094328	0.515507	0.139874	0.375634
POTRI.001G284400.V3.0	(29104528, 29104626)	(29104627, 29104712)	(29104712, 29104753)	0.009616	0.237423	1.60307	1.71661	1.16809	6	TRUE	46032.2	0.382934	0.777773	0.30357	0.474203
POTRI.001G144400.V3.0	(11734609, 11735058)	(11735059, 11735147)	(11735147, 11735384)	0.009672	0.237577	-0.553247	3.68909	-1.06937	6	TRUE	0.543878	0.874581	0.169051	0.583132	-0.414081
POTRI.001G319000.V3.0	(32369735, 32371072)	(32371073, 32371158)	(32371158, 32371666)	0.010374	0.250885	0.802143	3.14004	1.15675	6	TRUE	0.427633	0.221663	0.63023	0.217746	0.412484
POTRI.005G225100.V3.0	(23527632, 23527747)	(23527748, 23527847)	(23527847, 23528437)	0.010797	0.259781	-0.623551	4.35222	-1.05289	6	TRUE	0.209996	0.33676	0.16068	0.518143	-0.357464
POTRI.004G235900.V3.0	(24160729, 24160998)	(24160999, 24161077)	(24161077, 24161262)	0.010992	0.263149	3.04262	3.03819	1.14803	6	TRUE	0.412629	0.034164	0.439836	0.034312	0.405524
POTRI.006G146500.V3.0	(12509701, 12509991)	(12509992, 12510063)	(12510063, 12510147)	0.009606	0.264286	0.661132	5.57372	0.925152	2	TRUE	0.433328	0.282654	0.719759	0.438484	0.281275
POTRI.002G198300.V3.0	(15932164, 15932318)	(15932319, 15932324)	(15932324, 15932372)	0.009607	0.264286	-1.96322	9.03773	-0.879241	2	TRUE	0.359212	1.39875	1	1	0
POTRI.007G015400.V3.0	(1153035, 1153133)	(1153134, 1153231)	(1153231, 1153603)	0.010017	0.268406	0.925681	5.32132	0.920113	2	TRUE	0.915264	0.433702	1	0.718605	0.281395
POTRI.016G096700.V3.0	(9289819, 9290343)	(9290344, 9290448)	(9290448, 9290745)	0.011653	0.277556	1.07804	1.73145	1.13919	6	TRUE	0.239794	0.101713	0.688454	0.081809	0.606646
POTRI.001G216600.V3.0	(22031920, 22033005)	(22033006, 22033092)	(22033092, 22033689)	0.011771	0.278947	0.813245	3.10033	1.13766	6	TRUE	0.713375	0.375077	0.645163	0.232638	0.412525
POTRI.016G103000.V3.0	(10136735, 10137005)	(10137006, 10137010)	(10137010, 10137666)	0.012695	0.297852	0.623072	2.84401	1.12611	6	TRUE	0.125092	0.067915	0.522435	0.12012	0.402315
POTRI.005G021000.V3.0	(1615493, 1616489)	(1616490, 1616585)	(1616585, 1618073)	0.013204	0.308263	0.191945	3.97615	1.12006	6	TRUE	0.469436	0.358993	0.959219	0.452629	0.50659
POTRI.008G081800.V3.0	(5158633, 5158709)	(5158710, 5158865)	(5158865, 5159375)	0.013285	0.308627	1.49435	1.64945	1.11912	6	TRUE	0.305916	0.065657	0.564934	0.191017	0.373917
POTRI.012G065000.V3.0	(8383320, 8383432)	(8383433, 8383482)	(8383482, 8383519)	0.013442	0.309225	0.913884	2.71329	1.1173	6	TRUE	0.132966	0.067824	0.525991	0.123082	0.40291
POTRI.017G129900.V3.0	(14071571, 14072489)	(14072490, 14072618)	(14072618, 14072775)	0.01196	0.312425	-0.839987	5.47382	-0.85265	2	TRUE	0.145843	0.290913	0.107597	0.395735	-0.288138
POTRI.016G060500.V3.0	(4200926, 4201400)	(4201401, 4201556)	(4201556, 4201743)	0.012543	0.322741	1.02627	5.22888	0.892675	2	TRUE	0.915483	0.435855	1	0.791294	0.208705
POTRI.006G080600.V3.0	(6086012, 6087942)	(6087943, 6088578)	(6088578, 6088919)	0.012605	0.322741	3.97366	6.57955	0.89206	2	TRUE	2.32979e+06	11.3395	1	1	0
POTRI.001G164800.V3.0	(13813774, 13813939)	(13813940, 13814026)	(13814026, 13814107)	0.012661	0.322741	-0.430164	5.30131	-0.845631	2	TRUE	0.214505	0.349087	0.54745	0.876666	-0.329215
POTRI.009G033300.V3.0	(4347183, 4347483)	(4347484, 4347577)	(4347577, 4350051)	0.012767	0.3231	-1.73501	5.73689	-0.844596	2	TRUE	0.190471	0.612912	0.611663	1	-0.388337
POTRI.002G054700.V3.0	(3644357, 3646745)	(3646746, 3646926)	(3646926, 3647279)	0.012812	0.3231	1.90914	8.3094	0.890053	2	TRUE	3.34472	0.767554	1	1	0
POTRI.002G191700.V3.0	(15204376, 15204526)	(15204527, 15204554)	(15204554, 15204682)	0.01426	0.326456	-0.705888	1.2342	-1.01029	6	TRUE	0.039316	0.118215	0.307689	0.777773	-0.470083
POTRI.008G097100.V3.0	(6064176, 6064996)	(6064997, 6065483)	(6065483, 6065835)	0.014462	0.329483	0.927202	2.89621	1.10595	6	TRUE	0.485573	0.171771	0.669329	0.209591	0.459738
POTRI.011G156100.V3.0	(17415759, 17416018)	(17416019, 17416023)	(17416023, 17416156)	0.01357	0.336833	-3.04814	4.36167	-0.837011	2	TRUE	0.591269	333339	0.999997	0.999999	-2e-06
POTRI.019G033600.V3.0	(3823609, 3823885)	(3823886, 3823939)	(3823939, 3824499)	0.015283	0.346194	1.70607	1.86506	1.09731	6	TRUE	0.414491	0.079461	0.596153	0.191453	0.4047
POTRI.016G096700.V3.0	(9289276, 9289694)	(9289695, 9289819)	(9289819, 9290343)	0.015818	0.353309	1.79961	1.73101	1.0919	6	TRUE	0.360819	0.059595	0.659303	0.059463	0.59984
POTRI.004G086900.V3.0	(7273276, 7274733)	(7274734, 7274772)	(7274772, 7275145)	0.016001	0.353309	0.533906	2.19546	1.09009	6	TRUE	0.233671	0.152334	0.614864	0.200675	0.414188
POTRI.001G409900.V3.0	(43345178, 43345401)	(43345402, 43345493)	(43345493, 43345524)	0.015762	0.353309	0.405028	2.85972	1.09246	6	TRUE	0.406405	0.292416	0.736418	0.252531	0.483887
POTRI.004G059000.V3.0	(4750549, 4750656)	(4750657, 4750749)	(4750749, 4751251)	0.01481	0.358176	1.25222	9.1509	0.871946	2	TRUE	1.33896	0.551753	1	0.937271	0.062729
POTRI.002G069800.V3.0	(4774362, 4774634)	(4774635, 4774756)	(4774756, 4774891)	0.015604	0.371669	-0.142289	5.91267	-0.819453	2	TRUE	1.34535	1.2107	0.644212	0.925068	-0.280855
POTRI.003G073500.V3.0	(10230539, 10230599)	(10230600, 10230682)	(10230682, 10231133)	0.015722	0.372578	-1.91314	7.04158	-0.818505	2	TRUE	0.232343	0.795932	1	1	0
POTRI.012G083100.V3.0	(11016476, 11016661)	(11016662, 11016749)	(11016749, 11017051)	0.016355	0.383726	0.784557	4.69187	0.859374	2	TRUE	0.710856	0.390679	1	0.679909	0.320091
POTRI.008G029500.V3.0	(1607478, 1607979)	(1607980, 1608172)	(1608172, 1609100)	0.017666	0.383925	0.925648	1.71143	1.07439	6	TRUE	0.396422	0.126672	0.62792	0.203336	0.424584
POTRI.001G245200.V3.0	(25591415, 25591520)	(25591521, 25591608)	(25591608, 25591785)	0.017665	0.383925	0.688816	2.59858	1.0744	6	TRUE	0.287006	0.138092	0.576804	0.193753	0.383051
POTRI.011G006100.V3.0	(508398, 508481)	(508482, 508676)	(508676, 509421)	0.018487	0.399562	1.39527	3.86613	1.06711	6	TRUE	0.258303	0.076382	0.447474	0.090926	0.356548
POTRI.006G040500.V3.0	(2876136, 2876243)	(2876244, 2876504)	(2876504, 2876616)	0.018555	0.399562	1.12515	2.59662	1.06652	6	TRUE	0.123751	0.047302	0.458379	0.085138	0.373241
POTRI.012G028300.V3.0	(2478363, 2478535)	(2478536, 2478740)	(2478740, 2479017)	0.017182	0.40113	2.26534	4.89306	0.853067	2	TRUE	2.18698	0.389302	0.999999	0.950738	0.049261
POTRI.008G088600.V3.0	(5560431, 5560604)	(5560605, 5560610)	(5560610, 5561475)	0.018757	0.401739	0.951149	1.74218	1.06478	6	TRUE	0.096022	0.031412	0.506943	0.133333	0.37361
POTRI.004G071600.V3.0	(6030896, 6031151)	(6031152, 6031234)	(6031234, 6031460)	0.018826	0.401739	-0.210136	2.78085	-0.966336	6	TRUE	0.343209	0.867854	0.22134	0.636899	-0.415559
POTRI.011G116300.V3.0	(14126416, 14126493)	(14126494, 14126596)	(14126596, 14126692)	0.017363	0.403374	-1.98412	3.84683	-0.805827	2	TRUE	0.167531	0.711549	0.901483	0.999999	-0.098516
POTRI.010G155400.V3.0	(16279763, 16280552)	(16280553, 16280620)	(16280620, 16280722)	0.017539	0.405453	4.67644	3.37998	0.850426	2	TRUE	1.10398	0.022615	0.383026	0.024082	0.358944
POTRI.011G051800.V3.0	(4440391, 4441260)	(4441261, 4441344)	(4441344, 4442033)	0.01772	0.407653	-0.401602	5.85892	-0.803209	2	TRUE	0.319198	0.445175	0.421262	0.675769	-0.254507
POTRI.010G022000.V3.0	(3113060, 3113578)	(3113579, 3113662)	(3113662, 3113721)	0.01923	0.40832	-0.475041	2.82881	-0.96292	6	TRUE	0.250982	0.354064	0.119657	0.532227	-0.41257
POTRI.004G031800.V3.0	(2301135, 2301212)	(2301213, 2301290)	(2301290, 2301452)	0.019308	0.40832	1.14727	2.58161	1.06012	6	TRUE	0.372793	0.125942	0.848244	0.151515	0.696729
POTRI.015G021900.V3.0	(1677726, 1677845)	(1677846, 1678069)	(1678069, 1678230)	0.019537	0.409505	2.94381	2.43736	1.05821	6	TRUE	0.216338	0.016754	0.498069	0.017885	0.480184
POTRI.005G080500.V3.0	(5932350, 5932816)	(5932817, 5932908)	(5932908, 5933224)	0.017946	0.410837	-1.85813	5.32592	-0.80158	2	TRUE	0.234303	0.874272	0.999999	1	-1e-06
POTRI.013G035800.V3.0	(2400963, 2401128)	(2401129, 2401257)	(2401257, 2402075)	0.019951	0.416317	-0.827617	4.1049	1.05482	6	TRUE	0.119448	0.183392	0.621573	0.250385	0.371188
POTRI.014G107300.V3.0	(8465455, 8465550)	(8465551, 8465639)	(8465639, 8466097)	0.01839	0.41897	-1.22811	3.37379	-0.798423	2	TRUE	0.266128	0.762318	0.514558	0.871519	-0.356961
POTRI.001G102900.V3.0	(8203630, 8204320)	(8204321, 8204342)	(8204342, 8205100)	0.018809	0.424406	-1.74965	2.7281	-0.795508	2	TRUE	0.213636	1.07375	0.666664	0.999999	-0.333335
POTRI.018G026400.V3.0	(2103570, 2103655)	(2103656, 2103758)	(2103758, 2103833)	0.019064	0.426098	-0.892138	4.2702	-0.793755	2	TRUE	0.477028	0.912785	0.741811	0.999999	-0.258188
POTRI.008G038200.V3.0	(2123928, 2124357)	(2124358, 2124388)	(2124388, 2126017)	0.019041	0.426098	-1.82278	8.79781	-0.793913	2	TRUE	0.596023	1.48765	1	1	0
POTRI.008G002100.V3.0	(94986, 95094)	(95095, 95208)	(95208, 95783)	0.020542	0.426766	-0.693233	3.2763	-0.952222	6	TRUE	0.178092	0.3083	0.238647	0.569176	-0.330528
POTRI.007G076900.V3.0	(10081202, 10081755)	(10081756, 10081829)	(10081829, 10082075)	0.019284	0.428986	1.08042	6.91255	0.838153	2	TRUE	1.16528	0.590854	1	0.863696	0.136304
POTRI.017G032200.V3.0	(2792389, 2792724)	(2792725, 2792753)	(2792753, 2794595)	0.02099	0.430944	-0.937803	3.21742	-0.948705	6	TRUE	0.329546	0.600608	0.363168	0.693378	-0.330209
POTRI.001G255700.V3.0	(26530402, 26530464)	(26530465, 26530580)	(26530580, 26530954)	0.020978	0.430944	-1.6894	2.56293	-0.948798	6	TRUE	0.139056	0.541357	0.324393	0.78801	-0.463617
POTRI.017G091900.V3.0	(10877929, 10880095)	(10880096, 10880619)	(10880619, 10880765)	0.02175	0.442119	-0.111141	4.50606	-0.942891	6	TRUE	0.507636	0.483815	0.235878	0.571175	-0.335297
POTRI.003G084000.V3.0	(11152802, 11153150)	(11153151, 11153248)	(11153248, 11153598)	0.021664	0.442119	-1.84171	2.06522	-0.943539	6	TRUE	0.077324	0.501735	0.050392	0.52604	-0.475648
POTRI.019G049200.V3.0	(7346786, 7347159)	(7347160, 7347280)	(7347280, 7347619)	0.020263	0.442419	-0.707175	6.58212	-0.785798	2	TRUE	0.475908	0.764868	0.826764	1	-0.173236
POTRI.006G098100.V3.0	(7538928, 7539334)	(7539335, 7539356)	(7539356, 7539404)	0.020084	0.442419	0.734236	4.22425	0.83285	2	TRUE	1.51761	0.793332	0.999999	0.608332	0.391667
POTRI.013G123000.V3.0	(13701980, 13702221)	(13702222, 13702367)	(13702367, 13702803)	0.022439	0.447227	-0.434688	2.16492	-0.937765	6	TRUE	1.10647	1.72313	0.289351	0.668979	-0.379628
POTRI.008G225600.V3.0	(19351636, 19351738)	(19351739, 19351833)	(19351833, 19351913)	0.022181	0.447227	-0.500577	2.28745	-0.939671	6	TRUE	0.116209	0.228345	0.186746	0.539788	-0.353042
POTRI.002G194500.V3.0	(15553225, 15553326)	(15553327, 15553425)	(15553425, 15553560)	0.022344	0.447227	2.01539	2.10034	1.03632	6	TRUE	0.226283	0.032063	0.480161	0.075426	0.404735
POTRI.019G083300.V3.0	(11630685, 11630923)	(11630924, 11630987)	(11630987, 11631143)	0.021072	0.451697	-1.06925	5.23039	-0.780665	2	TRUE	0.556277	1.18288	0.296136	0.541288	-0.245152
POTRI.018G058600.V3.0	(6239683, 6241505)	(6241506, 6241555)	(6241555, 6241942)	0.021037	0.451697	-1.31994	6.65901	-0.780878	2	TRUE	0.115866	0.262944	0.935956	1	-0.064044
POTRI.002G160700.V3.0	(12113598, 12113868)	(12113869, 12113986)	(12113986, 12114114)	0.021459	0.455139	-1.63941	7.06609	-0.778262	2	TRUE	0.389561	1.16234	1	1	0
POTRI.009G014800.V3.0	(2534878, 2535954)	(2535955, 2536065)	(2536065, 2536154)	0.023607	0.465818	-1.4547	1.26367	-0.929386	6	TRUE	0.003257	0.209279	0.006335	0.355504	-0.349169
POTRI.011G032900.V3.0	(2692287, 2692741)	(2692742, 2692961)	(2692961, 2693147)	0.02398	0.471198	-0.839358	5.34639	1.02464	6	TRUE	0.097549	0.182459	0.800414	0.439798	0.360616
POTRI.012G036200.V3.0	(3242076, 3242220)	(3242221, 3242342)	(3242342, 3242847)	0.022821	0.472033	-1.95078	5.30295	-0.770116	2	TRUE	0.198998	0.695361	0.999999	1	-1e-06
POTRI.003G006500.V3.0	(538621, 538725)	(538726, 538828)	(538828, 538912)	0.02276	0.472033	-1.95454	5.05556	-0.77047	2	TRUE	0.15926	0.657978	0.999999	1	-1e-06
POTRI.001G473300.V3.0	(50487618, 50488000)	(50488001, 50488020)	(50488020, 50488368)	0.022736	0.472033	0.549839	3.85914	0.8165	2	TRUE	0.545647	0.359524	0.999999	0.649073	0.350926
POTRI.006G068400.V3.0	(5120298, 5120414)	(5120415, 5120586)	(5120586, 5120919)	0.024258	0.474693	2.77024	1.73899	1.02272	6	TRUE	0.373856	0.010576	0.399019	0.009335	0.389684
POTRI.019G050600.V3.0	(7584682, 7585304)	(7585305, 7585321)	(7585321, 7586211)	0.023185	0.477078	2.30732	2.6017	0.813903	2	TRUE	0.15368	0.025281	0.83333	0.605553	0.227777
POTRI.008G108700.V3.0	(6914658, 6914700)	(6914701, 6914729)	(6914729, 6915279)	0.024626	0.477922	0.599819	2.7792	-0.922366	6	TRUE	0.314814	0.942898	0.333332	0.728982	-0.395649
POTRI.019G025600.V3.0	(2919471, 2919527)	(2919528, 2919917)	(2919917, 2920147)	0.025278	0.484603	1.88844	2.9627	1.01585	6	TRUE	0.191847	0.046699	0.384238	0.068643	0.315596
POTRI.003G085800.V3.0	(11306907, 11306992)	(11306993, 11307091)	(11307091, 11307974)	0.025226	0.484603	0.147224	4.52726	1.0162	6	TRUE	0.551251	0.449946	0.749675	0.375598	0.374077
POTRI.006G003900.V3.0	(292279, 292397)	(292398, 292531)	(292531, 292602)	0.026821	0.512094	-1.16606	1.92368	-0.908056	6	TRUE	0.115344	0.314296	0.097162	0.436887	-0.339725
POTRI.005G237600.V3.0	(24500319, 24500462)	(24500463, 24500556)	(24500556, 24501059)	0.026937	0.512233	1.44394	3.45118	1.00518	6	TRUE	0.454301	0.109796	0.67995	0.151625	0.528325
POTRI.001G238400.V3.0	(24959979, 24960198)	(24960199, 24960359)	(24960359, 24961772)	0.027256	0.516213	1.05953	2.76104	1.00319	6	TRUE	0.224788	0.084336	0.561522	0.20887	0.352652
POTRI.008G083300.V3.0	(5248764, 5249004)	(5249005, 5249158)	(5249158, 5250465)	0.027388	0.51665	-0.719917	2.96121	1.00237	6	TRUE	0.584585	150658	0.686611	0.159487	0.527123
POTRI.008G128800.V3.0	(8388293, 8389419)	(8389420, 8389501)	(8389501, 8389843)	0.027724	0.520893	0.099161	4.58651	1.00032	6	TRUE	0.518464	0.498991	0.920238	0.594458	0.325779
POTRI.014G079400.V3.0	(6361915, 6362236)	(6362237, 6362382)	(6362382, 6362499)	0.026399	0.531814	0.650321	4.7089	0.796452	2	TRUE	0.309455	0.180507	1	0.740942	0.259057
POTRI.T071300.V3.0	(59480, 60773)	(60774, 60894)	(60894, 61233)	0.0265	0.531814	-0.824313	6.64069	-0.750042	2	TRUE	0.566223	0.897387	0.826764	1	-0.173236
POTRI.017G109300.V3.0	(12529244, 12529484)	(12529485, 12529575)	(12529575, 12530220)	0.027143	0.535591	-1.55214	3.39391	-0.746787	2	TRUE	0.087331	0.278619	0.315956	0.594435	-0.278479
POTRI.004G176100.V3.0	(19440361, 19440963)	(19440964, 19441294)	(19441294, 19441432)	0.027106	0.535591	0.842331	5.31556	0.792864	2	TRUE	0.934215	0.521118	0.882572	0.41393	0.468643
POTRI.004G222100.V3.0	(22846150, 22847913)	(22847914, 22848017)	(22848017, 22848314)	0.027067	0.535591	-2.35134	4.88653	-0.747166	2	TRUE	0.226001	1.11236	0.723638	1	-0.276362
POTRI.T002600.V3.0	(563253, 563528)	(563529, 563636)	(563636, 564532)	0.027754	0.543112	2.71498	5.38314	0.789641	2	TRUE	0.523742	0.078021	0.277155	0.049525	0.22763
POTRI.008G169500.V3.0	(11591308, 11591701)	(11591702, 11591845)	(11591845, 11592110)	0.029177	0.546027	0.557276	3.64473	0.991632	6	TRUE	0.66501	0.439842	0.676692	0.340204	0.336488
POTRI.011G090800.V3.0	(10912553, 10912861)	(10912862, 10913043)	(10913043, 10913120)	0.029416	0.54616	1.59914	1.89418	0.990241	6	TRUE	0.106209	0.024244	0.360699	0.024	0.336699
POTRI.019G053500.V3.0	(8195358, 8195851)	(8195852, 8196680)	(8196680, 8197059)	0.028636	0.551216	-2.71287	4.74772	-0.739472	2	TRUE	0.019527	0.118573	0.055047	1	-0.944952
POTRI.009G123400.V3.0	(10283234, 10283494)	(10283495, 10283566)	(10283566, 10283932)	0.028296	0.551216	0.401421	5.28671	0.786998	2	TRUE	0.815666	1.24651	0.857142	0.584757	0.272384
POTRI.004G209800.V3.0	(21758447, 21758723)	(21758724, 21758913)	(21758913, 21759504)	0.028628	0.551216	-0.687645	5.52427	-0.739511	2	TRUE	2.15259	2.92795	0.807964	1	-0.192036
POTRI.006G018900.V3.0	(1258420, 1258721)	(1258722, 1258769)	(1258769, 1258827)	0.030043	0.554322	-2.20929	3.80694	-0.888785	6	TRUE	0.06239	0.338302	0.058583	0.363127	-0.304544
POTRI.002G106900.V3.0	(7826931, 7827023)	(7827024, 7827486)	(7827486, 7827835)	0.03009	0.554322	0.348256	4.21888	0.986363	6	TRUE	0.320149	0.26018	0.723036	0.372091	0.350945
POTRI.010G049100.V3.0	(7980735, 7982136)	(7982137, 7982253)	(7982253, 7982383)	0.030738	0.561859	1.8622	3.25657	0.982712	6	TRUE	0.434525	0.104326	0.454705	0.094282	0.360423
POTRI.014G015200.V3.0	(1496445, 1497669)	(1497670, 1497766)	(1497766, 1498409)	0.030203	0.571982	-0.860597	5.1111	-0.732142	2	TRUE	0.436061	0.753995	0.497057	0.718003	-0.220946
POTRI.009G040500.V3.0	(4785589, 4785895)	(4785896, 4785986)	(4785986, 4786129)	0.030321	0.571982	-1.40401	5.02497	-0.731601	2	TRUE	0.577088	1.4233	0.914433	1	-0.085566
POTRI.010G054300.V3.0	(8456764, 8457720)	(8457721, 8457823)	(8457823, 8457929)	0.03087	0.573159	-1.70673	5.00562	-0.729121	2	TRUE	0.318875	1.13304	0.999999	1	-1e-06
POTRI.004G024700.V3.0	(1671623, 1671666)	(1671667, 1671838)	(1671838, 1671995)	0.030541	0.573159	-1.61894	7.62674	-0.730602	2	TRUE	0.150283	0.482212	1	1	0
POTRI.002G045200.V3.0	(2877647, 2877763)	(2877764, 2877935)	(2877935, 2878368)	0.030701	0.573159	-1.62032	7.19662	-0.729882	2	TRUE	0.262628	0.874299	1	1	0
POTRI.002G188700.V3.0	(14848534, 14848729)	(14848730, 14848833)	(14848833, 14849671)	0.030753	0.573159	-1.46743	6.90708	-0.729645	2	TRUE	0.300807	0.795679	0.99079	1	-0.00921
POTRI.004G061200.V3.0	(4992435, 4992556)	(4992557, 4992645)	(4992645, 4992803)	0.031285	0.574534	0.540744	4.59762	0.773158	2	TRUE	0.675312	0.425989	0.999999	0.59339	0.40661
POTRI.002G256200.V3.0	(24549266, 24549374)	(24549375, 24549679)	(24549679, 24551998)	0.031206	0.574534	-1.6487	6.78045	-0.72762	2	TRUE	0.215892	0.617344	1	1	0
POTRI.019G051300.V3.0	(7756002, 7756053)	(7756054, 7756380)	(7756380, 7756441)	0.031574	0.574923	3.11407	2.68601	0.97809	6	TRUE	0.507624	0.031487	0.42321	0.044554	0.378656
POTRI.006G230300.V3.0	(24091782, 24091826)	(24091827, 24091909)	(24091909, 24092042)	0.032205	0.582718	0.351395	2.79672	0.974678	6	TRUE	1.42523	0.585805	0.759552	0.354818	0.404734
POTRI.018G070700.V3.0	(8986694, 8986773)	(8986774, 8986850)	(8986850, 8987000)	0.032715	0.586632	2.10064	3.52694	0.971955	6	TRUE	0.100742	0.020433	0.350934	0.039961	0.310973
POTRI.002G188200.V3.0	(14804950, 14804998)	(14804999, 14805154)	(14805154, 14805337)	0.033031	0.588749	-0.854782	1.59722	-0.872436	6	TRUE	0.095676	0.329086	0.264068	0.634195	-0.370127
POTRI.011G025500.V3.0	(2114262, 2114517)	(2114518, 2114598)	(2114598, 2114977)	0.032603	0.589107	2.56881	3.64247	0.767413	2	TRUE	0.333295	0.049959	0.632006	0.047315	0.584691
POTRI.015G004600.V3.0	(304006, 304071)	(304072, 304347)	(304347, 304421)	0.033913	0.599	0.622895	3.60521	0.965707	6	TRUE	0.320244	0.203957	0.74276	0.18146	0.561301
POTRI.006G255100.V3.0	(25998556, 25998627)	(25998628, 25998723)	(25998723, 25998794)	0.033881	0.599	0.811467	1.40199	0.965868	6	TRUE	152128	89361.7	0.344983	0.037447	0.307536
POTRI.014G076600.V3.0	(6198026, 6198154)	(6198155, 6198250)	(6198250, 6198402)	0.034445	0.603266	0.717911	2.78264	0.96299	6	TRUE	0.488672	0.343095	0.663069	0.331982	0.331087
POTRI.012G017100.V3.0	(1609664, 1609717)	(1609718, 1609948)	(1609948, 1610043)	0.03555	0.616371	0.403822	3.2507	0.957466	6	TRUE	0.253485	0.228742	0.582724	0.243508	0.339216
POTRI.010G242800.V3.0	(21901120, 21901912)	(21901913, 21902265)	(21902265, 21902979)	0.035004	0.623811	0.899996	4.29702	0.757442	2	TRUE	2.45641	1.55203	0.999999	0.776701	0.223299
POTRI.002G102600.V3.0	(7407003, 7407236)	(7407237, 7407342)	(7407342, 7407539)	0.034867	0.623811	-0.830692	4.45825	-0.712102	2	TRUE	0.175293	0.318492	0.376342	0.641778	-0.265436
POTRI.006G086500.V3.0	(6587119, 6587258)	(6587259, 6587349)	(6587349, 6588204)	0.036169	0.624802	0.164618	2.36809	-0.856584	6	TRUE	0.193686	0.249566	0.260486	0.569568	-0.309082
POTRI.014G118100.V3.0	(9179360, 9179751)	(9179752, 9180066)	(9180066, 9180434)	0.036568	0.629401	-0.119537	3.14694	0.952501	6	TRUE	0.225855	0.257144	0.901028	0.566089	0.334939
POTRI.009G147500.V3.0	(11622670, 11622815)	(11622816, 11622911)	(11622911, 11623123)	0.036879	0.646551	-2.00719	4.2782	-0.70416	2	TRUE	0.065537	0.28755	0.999998	1	-1e-06
POTRI.001G027400.V3.0	(2040981, 2041060)	(2041061, 2041147)	(2041147, 2041309)	0.036795	0.646551	-1.9911	3.97863	-0.704485	2	TRUE	0.1054	0.522411	0.621567	1	-0.378432
POTRI.001G372100.V3.0	(38603357, 38603470)	(38603471, 38603547)	(38603547, 38603661)	0.038883	0.664398	0.851263	1.88721	0.941638	6	TRUE	0.043022	0.020898	0.568411	0.197968	0.370443
POTRI.001G245400.V3.0	(25602681, 25603108)	(25603109, 25603226)	(25603226, 25603557)	0.03884	0.670956	-0.085696	7.27258	-0.696766	2	TRUE	0.546968	0.56169	0.774926	1	-0.225073
POTRI.015G058900.V3.0	(8065409, 8066145)	(8066146, 8066240)	(8066240, 8066554)	0.03916	0.674006	-1.67523	2.60216	-0.695592	2	TRUE	0.08595	0.387172	0.53345	0.781958	-0.248508
POTRI.002G175000.V3.0	(13371382, 13371515)	(13371516, 13371594)	(13371594, 13371705)	0.040225	0.68484	1.7466	2.54865	0.935592	6	TRUE	0.34293	0.084961	0.64704	0.164646	0.482394
POTRI.001G296100.V3.0	(30061411, 30061653)	(30061654, 30061744)	(30061744, 30062779)	0.040105	0.685279	1.23492	4.17542	0.738054	2	TRUE	0.364786	0.148559	0.477385	0.190061	0.287325
POTRI.015G104000.V3.0	(12205715, 12206989)	(12206990, 12207125)	(12207125, 12207829)	0.040938	0.694472	-1.78036	3.24443	-0.6892	2	TRUE	0.116626	0.667881	0.904639	0.999999	-0.09536
POTRI.016G108200.V3.0	(11129558, 11129701)	(11129702, 11129780)	(11129780, 11130673)	0.041173	0.695957	-0.571978	2.81574	-0.833571	6	TRUE	0.711759	1.36775	0.670994	0.999998	-0.329004
POTRI.003G215200.V3.0	(21248851, 21248966)	(21248967, 21249045)	(21249045, 21249132)	0.042013	0.702596	2.06589	1.1438	0.927796	6	TRUE	0.224557	0.00289	0.395175	0.003893	0.391281
POTRI.010G065500.V3.0	(9312525, 9312631)	(9312632, 9312735)	(9312735, 9312907)	0.04295	0.710704	-1.14584	2.49207	-0.825971	6	TRUE	0.073093	0.221323	0.578157	0.857841	-0.279684
POTRI.006G001800.V3.0	(170599, 170677)	(170678, 170803)	(170803, 171080)	0.042946	0.710704	1.96802	2.92247	0.923838	6	TRUE	0.305678	0.082191	0.442607	0.122291	0.320315
POTRI.001G281300.V3.0	(28793326, 28794011)	(28794012, 28794123)	(28794123, 28794687)	0.042792	0.710704	0.623923	3.21061	0.924484	6	TRUE	0.059725	0.034341	0.987877	0.671312	0.316565
POTRI.018G131100.V3.0	(15241169, 15241760)	(15241761, 15241886)	(15241886, 15242185)	0.042547	0.714063	0.422631	6.03988	0.729507	2	TRUE	0.636701	0.407173	1	0.672534	0.327466
POTRI.018G105300.V3.0	(13215486, 13216042)	(13216043, 13216137)	(13216137, 13216530)	0.042921	0.717778	0.537413	6.35874	0.728237	2	TRUE	0.990385	0.659935	0.977831	0.786841	0.19099
POTRI.009G106700.V3.0	(9294643, 9294914)	(9294915, 9295028)	(9295028, 9295145)	0.043407	0.721102	0.9164	3.64319	0.726594	2	TRUE	0.647348	0.32729	0.73937	0.434633	0.304737
POTRI.018G057200.V3.0	(6056220, 6056754)	(6056755, 6056845)	(6056845, 6056921)	0.0441	0.727187	1.73437	4.62502	0.724285	2	TRUE	1.0034	0.294429	0.485807	0.250372	0.235435
POTRI.013G056200.V3.0	(4191758, 4191986)	(4191987, 4192060)	(4192060, 4192286)	0.04524	0.739568	0.337037	2.26465	0.914408	6	TRUE	200927	89352.7	0.614389	0.195066	0.419323
POTRI.012G054200.V3.0	(5481787, 5481915)	(5481916, 5481931)	(5481931, 5482282)	0.045321	0.739568	0.110978	3.1484	-0.816229	6	TRUE	0.239641	0.310335	0.535713	0.847089	-0.311376
POTRI.004G189400.V3.0	(20431967, 20432113)	(20432114, 20432178)	(20432178, 20432249)	0.045013	0.739568	1.78285	1.99415	0.915321	6	TRUE	0.36075	0.063396	0.518738	0.089242	0.429496
POTRI.018G079500.V3.0	(10518947, 10519933)	(10519934, 10519997)	(10519997, 10520287)	0.045648	0.739776	1.74035	7.23177	0.719232	2	TRUE	4.13951	1.2316	1	1	0
POTRI.017G027200.V3.0	(2457232, 2457946)	(2457947, 2458022)	(2458022, 2458426)	0.046203	0.743594	-1.24953	4.06104	-0.671565	2	TRUE	0.205208	0.458234	0.798798	0.999999	-0.201202
POTRI.003G094500.V3.0	(12157000, 12157043)	(12157044, 12157093)	(12157093, 12158163)	0.046356	0.743594	1.64145	7.94607	0.716967	2	TRUE	38.0932	9.95938	1	1	0
POTRI.012G051200.V3.0	(4989692, 4989826)	(4989827, 4989908)	(4989908, 4990109)	0.046626	0.750478	2.40518	1.42842	0.908901	6	TRUE	0.253854	0.006547	0.348511	0.007407	0.341104
POTRI.010G169000.V3.0	(17106779, 17107386)	(17107387, 17107481)	(17107481, 17107923)	0.046547	0.750478	2.22066	2.13499	0.909214	6	TRUE	0.307227	0.056389	0.419226	0.069371	0.349856
POTRI.005G141400.V3.0	(11955408, 11955533)	(11955534, 11955624)	(11955624, 11956649)	0.04736	0.759699	0.853436	2.62081	0.906042	6	TRUE	0.181067	0.097098	0.451872	0.139178	0.312695
POTRI.003G071300.V3.0	(9947236, 9947326)	(9947327, 9947406)	(9947406, 9947582)	0.048339	0.772768	-0.683563	5.42741	-0.66489	2	TRUE	0.261683	0.450077	0.812535	0.971535	-0.159
POTRI.019G114300.V3.0	(14252416, 14253606)	(14253607, 14253719)	(14253719, 14254586)	0.048616	0.774578	1.44367	4.44111	0.709932	2	TRUE	1.10114	0.354788	0.683523	0.190683	0.492841
POTRI.006G190000.V3.0	(20477657, 20477790)	(20477791, 20477870)	(20477870, 20478371)	0.048837	0.778092	0.592984	6.03453	-0.80255	6	TRUE	0.66247	0.443502	0.732257	1	-0.267743
POTRI.011G145700.V3.0	(16566914, 16566966)	(16566967, 16567074)	(16567074, 16567174)	0.04911	0.779814	2.4833	1.32658	0.899372	6	TRUE	0.54043	0.001273	0.40437	0.001026	0.403344
POTRI.017G081900.V3.0	(9675630, 9676181)	(9676182, 9676291)	(9676291, 9676357)	0.049398	0.781747	-0.683411	4.19352	-0.661672	2	TRUE	0.507936	0.559328	0.768517	1	-0.231482
POTRI.013G039000.V3.0	(2664834, 2664990)	(2664991, 2665102)	(2665102, 2665502)	0.050441	0.788072	2.18169	4.49095	0.704451	2	TRUE	5.39793	0.868013	1	0.999999	1e-06
POTRI.003G192200.V3.0	(19612243, 19613172)	(19613173, 19613574)	(19613574, 19613793)	0.050143	0.788072	-1.21855	8.31495	-0.659443	2	TRUE	0.115141	0.291714	0.9745	1	-0.0255
POTRI.002G139900.V3.0	(10380132, 10380909)	(10380910, 10381782)	(10381782, 10382000)	0.050466	0.788072	0.770277	5.19909	0.704376	2	TRUE	0.494439	0.250632	1	0.217663	0.782336
POTRI.010G073100.V3.0	(9975193, 9975604)	(9975605, 9975860)	(9975860, 9976511)	0.050777	0.792073	0.726323	2.97801	0.893205	6	TRUE	0.196115	0.103619	0.423288	0.122158	0.30113
POTRI.016G116100.V3.0	(12031901, 12032041)	(12032042, 12032161)	(12032161, 12032237)	0.05089	0.792073	1.49734	3.01699	0.892791	6	TRUE	0.220877	0.108644	0.555788	0.22962	0.326169
POTRI.003G022900.V3.0	(2732977, 2733264)	(2733265, 2733376)	(2733376, 2733545)	0.050527	0.792073	-0.449562	2.44224	0.894116	6	TRUE	0.12627	0.17374	0.641917	0.319722	0.322195
POTRI.001G253200.V3.0	(26292513, 26293709)	(26293710, 26293926)	(26293926, 26294358)	0.050601	0.792073	-0.644397	2.54027	-0.795996	6	TRUE	0.237547	0.501464	0.691341	0.999998	-0.308657
POTRI.014G149000.V3.0	(11398177, 11398275)	(11398276, 11398378)	(11398378, 11399132)	0.051084	0.792473	-2.29551	1.82456	-0.794235	6	TRUE	0.010589	0.354519	0.011151	0.301309	-0.290158
POTRI.005G002800.V3.0	(158534, 158892)	(158893, 158991)	(158991, 159079)	0.051716	0.799644	-1.94463	1.47532	-0.791952	6	TRUE	0.000837	0.241504	0.004582	0.33548	-0.330898
POTRI.012G000900.V3.0	(128289, 128411)	(128412, 128500)	(128500, 129098)	0.053858	0.821984	0.42682	4.15491	-0.784383	6	TRUE	2.44408	1.23372	0.488263	0.883226	-0.394963
POTRI.018G150100.V3.0	(16811744, 16812252)	(16812253, 16812310)	(16812310, 16812924)	0.05459	0.830478	0.74644	3.23035	0.879702	6	TRUE	0.096258	0.058349	0.447657	0.136588	0.311069
POTRI.019G131400.V3.0	(15709778, 15709884)	(15709885, 15709984)	(15709984, 15710178)	0.054026	0.830656	-1.49514	8.78225	-0.648255	2	TRUE	13.4991	60.0723	1	1	0
POTRI.001G083100.V3.0	(6556388, 6556756)	(6556757, 6557018)	(6557018, 6558437)	0.054463	0.833915	-1.37088	6.08348	-0.647039	2	TRUE	0.209629	0.451449	1	1	0
POTRI.014G164800.V3.0	(13031064, 13031134)	(13031135, 13031163)	(13031163, 13031821)	0.054919	0.83797	-1.38853	8.26563	-0.645778	2	TRUE	1.53907	4.53906	1	1	0
POTRI.013G033900.V3.0	(2271136, 2271263)	(2271264, 2271350)	(2271350, 2272440)	0.056255	0.842962	0.006218	1.873	0.874055	6	TRUE	0.123543	0.118562	0.517085	0.179059	0.338025
POTRI.009G130500.V3.0	(10638988, 10639202)	(10639203, 10639329)	(10639329, 10639568)	0.055713	0.842962	1.68873	1.39738	0.875879	6	TRUE	0.273623	0.030011	0.447465	0.057154	0.390311
POTRI.007G081900.V3.0	(10589293, 10589577)	(10589578, 10589667)	(10589667, 10589813)	0.056211	0.842962	1.1778	2.34045	0.874203	6	TRUE	0.492568	0.166518	0.696968	0.196855	0.500114
POTRI.002G096500.V3.0	(6966149, 6967510)	(6967511, 6967637)	(6967637, 6967717)	0.056413	0.842962	1.57307	2.17278	0.873527	6	TRUE	0.505983	0.124801	0.647406	0.079442	0.567964
POTRI.019G121700.V3.0	(14991001, 14991226)	(14991227, 14991323)	(14991323, 14991474)	0.057582	0.84334	-1.35422	3.354	-0.771801	6	TRUE	0.100963	0.264403	0.102342	0.379363	-0.27702
POTRI.005G201400.V3.0	(21677126, 21678469)	(21678470, 21678669)	(21678669, 21678919)	0.056849	0.84334	-0.022452	3.51635	-0.774223	6	TRUE	254887	317849	0.388271	0.645495	-0.257224
POTRI.006G255700.V3.0	(26028257, 26028308)	(26028309, 26028380)	(26028380, 26028503)	0.057554	0.84334	-0.429766	2.39449	-0.771893	6	TRUE	0.424602	0.594527	0.334013	0.630611	-0.296598
POTRI.001G342200.V3.0	(34726711, 34726987)	(34726988, 34727300)	(34727300, 34727388)	0.057325	0.84334	-1.56899	3.85621	-0.772647	6	TRUE	0.127891	0.45703	0.096076	0.342811	-0.246734
POTRI.019G124300.V3.0	(15221894, 15222013)	(15222014, 15222110)	(15222110, 15222261)	0.058092	0.848179	-1.34446	3.31437	-0.77013	6	TRUE	0.105021	0.261919	0.099298	0.379363	-0.280065
POTRI.005G242300.V3.0	(24812546, 24812798)	(24812799, 24812988)	(24812988, 24813260)	0.058751	0.851101	-0.183097	2.85934	-0.76799	6	TRUE	0.323096	0.521437	0.665601	0.968793	-0.303192
POTRI.007G091800.V3.0	(11870987, 11872167)	(11872168, 11872233)	(11872233, 11873170)	0.058834	0.851101	-1.86781	2.49062	-0.767723	6	TRUE	0.02726	0.201761	0.208564	0.492108	-0.283544
POTRI.014G132300.V3.0	(10057071, 10057405)	(10057406, 10057653)	(10057653, 10058142)	0.057596	0.867808	-1.35167	6.6803	-0.638546	2	TRUE	0.280288	0.623855	1	1	0
POTRI.005G151700.V3.0	(14266077, 14266227)	(14266228, 14266304)	(14266304, 14266442)	0.058313	0.875806	-2.11831	5.26266	-0.636658	2	TRUE	763113	3.69556e+06	0.120822	0.290866	-0.170044
POTRI.001G122800.V3.0	(9948838, 9949200)	(9949201, 9949433)	(9949433, 9952116)	0.06102	0.880031	-0.139177	3.77782	-0.760771	6	TRUE	0.289951	0.34383	0.618381	0.875507	-0.257126
POTRI.010G056900.V3.0	(8641593, 8641767)	(8641768, 8641836)	(8641836, 8642116)	0.059444	0.889959	-1.51916	6.01876	-0.633717	2	TRUE	0.616215	2.38879	1	1	0
POTRI.010G191000.V3.0	(18607727, 18608631)	(18608632, 18609399)	(18609399, 18609788)	0.061974	0.890133	2.25676	2.9977	0.855654	6	TRUE	0.185253	0.031111	0.313475	0.029207	0.284268
POTRI.001G259000.V3.0	(26801341, 26801419)	(26801420, 26801518)	(26801518, 26801653)	0.062098	0.890133	-1.05784	2.32186	-0.75742	6	TRUE	0.078894	0.191476	0.197627	0.500685	-0.303059
POTRI.002G086600.V3.0	(6110114, 6110157)	(6110158, 6110255)	(6110255, 6110751)	0.060125	0.894477	-1.42342	6.63664	-0.631968	2	TRUE	0.145635	0.418157	1	1	0
POTRI.010G068300.V3.0	(9533583, 9533836)	(9533837, 9533940)	(9533940, 9534448)	0.060771	0.898881	-0.819004	6.23483	-0.630324	2	TRUE	0.336273	0.601324	0.90176	1	-0.098239
POTRI.007G025300.V3.0	(1904341, 1904409)	(1904410, 1904504)	(1904504, 1904619)	0.063123	0.902089	2.52445	2.18461	0.852127	6	TRUE	0.610406	0.051971	0.403019	0.0681	0.334918
POTRI.011G080300.V3.0	(7985151, 7985641)	(7985642, 7985853)	(7985853, 7986022)	0.062726	0.915519	-1.44757	3.77202	-0.625436	2	TRUE	0.141422	0.435655	0.933596	0.999999	-0.066403
POTRI.008G056600.V3.0	(3350772, 3350807)	(3350808, 3350817)	(3350817, 3351105)	0.064758	0.919878	0.071423	2.70074	-0.749349	6	TRUE	0.08378	0.065962	0.241667	0.805552	-0.563886
POTRI.009G014700.V3.0	(2524683, 2525201)	(2525202, 2525253)	(2525253, 2526008)	0.06362	0.920992	1.3829	8.15768	0.669133	2	TRUE	5.7432	1.95369	1	1	0
POTRI.015G109500.V3.0	(12632806, 12633070)	(12633071, 12633175)	(12633175, 12634419)	0.065295	0.924724	-1.05096	2.53886	-0.747753	6	TRUE	189644	345632	0.138973	0.593586	-0.454613
POTRI.001G272800.V3.0	(27986958, 27987707)	(27987708, 27987749)	(27987749, 27987970)	0.064377	0.925618	-1.37537	8.12687	-0.621406	2	TRUE	0.368259	0.934793	1	1	0
POTRI.004G143400.V3.0	(16702923, 16702948)	(16702949, 16703020)	(16703020, 16703539)	0.065518	0.939157	1.42097	10.4122	0.664561	2	TRUE	3.59887	1.26424	1	1	0
POTRI.011G118900.V3.0	(14443625, 14443819)	(14443820, 14443892)	(14443892, 14444649)	0.065874	0.941402	-1.0291	8.96613	-0.617824	2	TRUE	0.191908	0.361597	0.739573	0.81044	-0.070867
POTRI.007G123100.V3.0	(14098531, 14100488)	(14100489, 14100589)	(14100589, 14100936)	0.066713	0.941977	0.177411	2.3163	-0.74359	6	TRUE	0.348484	0.279409	0.713129	0.999995	-0.286866
POTRI.002G259300.V3.0	(24788073, 24788641)	(24788642, 24788827)	(24788827, 24789427)	0.06656	0.945471	-2.11406	4.50517	-0.616206	2	TRUE	4.11863	391495	0.740616	0.815042	-0.074426
POTRI.013G068300.V3.0	(5509671, 5509716)	(5509717, 5509825)	(5509825, 5510296)	0.067274	0.947057	2.81706	3.35203	0.839816	6	TRUE	0.371149	0.040839	0.32158	0.027967	0.293614
POTRI.010G097900.V3.0	(11979372, 11979435)	(11979436, 11980860)	(11980860, 11980905)	0.069297	0.956955	0.133173	3.6243	0.834041	6	TRUE	0.11815	0.104985	0.514145	0.237081	0.277064
POTRI.008G111800.V3.0	(7131968, 7132701)	(7132702, 7132759)	(7132759, 7133746)	0.069445	0.956955	-0.009614	2.68937	0.833625	6	TRUE	0.106015	0.128381	0.43181	0.153627	0.278182
POTRI.001G077100.V3.0	(6112194, 6112403)	(6112404, 6112490)	(6112490, 6112584)	0.069797	0.956955	-0.16662	4.59943	-0.734784	6	TRUE	4.20731	9.43209	0.664752	0.943137	-0.278385
POTRI.001G120400.V3.0	(9695080, 9695158)	(9695159, 9695230)	(9695230, 9695347)	0.068432	0.956955	1.4783	3.86531	0.836493	6	TRUE	0.139716	0.046907	0.33378	0.07253	0.26125
POTRI.002G183700.V3.0	(14359708, 14359976)	(14359977, 14360085)	(14360085, 14360198)	0.069669	0.956955	2.24187	1.48262	0.832995	6	TRUE	0.435696	0.033285	0.495325	0.077414	0.417911
POTRI.003G095300.V3.0	(12204423, 12204562)	(12204563, 12204778)	(12204778, 12205349)	0.070475	0.963358	2.44414	3.28057	0.830743	6	TRUE	0.133117	0.022475	0.319201	0.040359	0.278842
POTRI.012G137500.V3.0	(15267278, 15269652)	(15269653, 15269750)	(15269750, 15269902)	0.070953	0.964952	-0.659499	2.75247	-0.731565	6	TRUE	0.400297	0.678626	0.626115	0.868054	-0.24194
POTRI.010G252100.V3.0	(22372769, 22373351)	(22373352, 22374066)	(22374066, 22374500)	0.071005	0.964952	1.49202	2.97003	0.829274	6	TRUE	0.247081	0.085543	0.52062	0.093696	0.426924
POTRI.005G176600.V3.0	(19254650, 19254695)	(19254696, 19254775)	(19254775, 19254812)	0.07141	0.964952	1.44928	2.97566	0.828156	6	TRUE	0.369894	0.119248	0.415152	0.117988	0.297165
POTRI.005G035800.V3.0	(2645119, 2645165)	(2645166, 2645351)	(2645351, 2645402)	0.07201	0.970288	-2.36966	2.3019	-0.728658	6	TRUE	0.006661	0.08276	0.015969	0.26567	-0.249701
POTRI.013G088000.V3.0	(8557307, 8557413)	(8557414, 8557495)	(8557495, 8557965)	0.073216	0.976914	0.034364	2.87875	0.823238	6	TRUE	0.175518	0.108868	0.606249	0.277936	0.328313
POTRI.005G214600.V3.0	(22752486, 22752988)	(22752989, 22753065)	(22753065, 22753190)	0.073331	0.976914	-1.72698	1.75119	-0.725077	6	TRUE	0.03868	0.363134	0.054027	0.437036	-0.38301
POTRI.008G063100.V3.0	(3824830, 3824951)	(3824952, 3825047)	(3825047, 3825154)	0.073983	0.979756	-1.07872	1.47127	-0.723326	6	TRUE	0.058654	0.388164	0.178486	0.582445	-0.403959
POTRI.009G035000.V3.0	(4487477, 4487549)	(4487550, 4487679)	(4487679, 4487780)	0.074167	0.979756	0.884934	3.04161	0.820686	6	TRUE	0.888544	0.472517	0.999996	0.434598	0.565398
POTRI.007G002500.V3.0	(181554, 181789)	(181790, 181899)	(181899, 182096)	0.074158	0.979756	0.610999	5.23316	-0.72286	6	TRUE	0.60162	0.284798	0.556616	0.843033	-0.286417
POTRI.005G032500.V3.0	(2432714, 2432915)	(2432916, 2433009)	(2433009, 2433524)	0.075061	0.986036	-0.154685	2.43207	-0.720463	6	TRUE	0.118269	0.224827	0.711953	0.999998	-0.288045
POTRI.006G157000.V3.0	(14541735, 14541903)	(14541904, 14541992)	(14541992, 14542330)	0.071285	0.991677	-0.635689	4.24144	-0.605415	2	TRUE	0.138235	0.203002	0.769722	0.956577	-0.186854
POTRI.006G263300.V3.0	(26616757, 26617557)	(26617558, 26617697)	(26617697, 26617972)	0.071224	0.991677	0.718853	6.00739	0.65144	2	TRUE	0.863347	0.538206	1	0.86927	0.130729
POTRI.012G053800.V3.0	(5443556, 5443711)	(5443712, 5443803)	(5443803, 5446038)	0.072169	0.998096	-2.30376	3.9177	-0.60346	2	TRUE	0.02196	0.094378	0.176722	0.352777	-0.176055
POTRI.T093400.V3.0	(49927, 50121)	(50122, 50202)	(50202, 50294)	0.841043	0.999741	1.98804	1.9944	0.135611	6	TRUE	0.059443	0.008877	0.075768	0.01002	0.065748
POTRI.T098800.V3.0	(60957, 61962)	(61963, 62023)	(62023, 62738)	0.656515	0.999741	-0.184213	6.31904	-0.13199	2	TRUE	0.72581	0.682409	0.97415	1	-0.025849
POTRI.T127500.V3.0	(15539, 15685)	(15686, 15756)	(15756, 16107)	0.678771	0.999741	2.48234	2.66931	0.167224	2	TRUE	105797	75363.1	0.142371	0.062828	0.079542
POTRI.T170800.V3.0	(11261, 12326)	(12327, 12450)	(12450, 12599)	0.266407	0.999741	0.866672	2.94268	0.529283	6	TRUE	0.225405	0.129701	0.370798	0.19019	0.180608
POTRI.T002600.V3.0	(562009, 562390)	(562391, 562439)	(562439, 563154)	0.729495	0.999741	0.312917	8.21249	0.143415	2	TRUE	1.65682	1.36637	1	1	0
POTRI.T010700.V3.0	(44072, 44235)	(44236, 44270)	(44270, 44454)	0.955558	0.999741	0.523811	1.94076	0.024838	6	TRUE	0.091136	0.049669	0.091748	0.028581	0.063167
POTRI.T012300.V3.0	(160716, 160827)	(160828, 160928)	(160928, 161510)	0.169071	0.999741	-1.13416	2.3354	-0.545459	6	TRUE	0.141247	0.266955	0.182421	0.388046	-0.205625
POTRI.T141800.V3.0	(50528, 50625)	(50626, 50732)	(50732, 50796)	0.885488	0.999741	0.532543	3.85833	-0.013321	6	TRUE	0.113888	0.098961	0.125138	0.131843	-0.006705
POTRI.T134200.V3.0	(13821, 13895)	(13896, 13982)	(13982, 14815)	0.891703	0.999741	-0.946998	2.16843	-0.009921	6	TRUE	0.019337	0.050259	0.006287	0.020404	-0.014117
POTRI.T134200.V3.0	(13982, 14815)	(14816, 14979)	(14979, 15073)	0.902932	0.999741	-0.297355	2.26904	-0.003787	6	TRUE	0.03093	0.04053	0.010181	0.015708	-0.005526
POTRI.T112700.V3.0	(62583, 62601)	(62602, 63127)	(63127, 63541)	0.589308	0.999741	0.117666	5.08571	0.211015	2	TRUE	0.316024	0.280498	0.215826	0.135479	0.080348
POTRI.T110900.V3.0	(42853, 43176)	(43177, 43326)	(43326, 43406)	0.226713	0.999741	-0.348739	1.95763	-0.47357	6	TRUE	0.337236	0.526794	0.331518	0.536117	-0.204598
POTRI.T061900.V3.0	(9897, 10004)	(10005, 10010)	(10010, 11817)	0.359802	0.999741	-1.4647	7.16648	-0.296082	2	TRUE	1.64248	4.31637	1	1	0
POTRI.T064100.V3.0	(63893, 64421)	(64422, 64521)	(64521, 65234)	0.444175	0.999741	-1.5896	5.4974	-0.243623	2	TRUE	0.354629	1.02753	0.999999	1	-1e-06
POTRI.T064100.V3.0	(64521, 65234)	(65235, 65312)	(65312, 65344)	0.822749	0.999741	-0.750818	2.55301	-0.047896	6	TRUE	0.039384	0.0893	0.049173	0.094817	-0.045644
POTRI.T059600.V3.0	(44082, 44332)	(44333, 44427)	(44427, 44836)	0.439871	0.999741	1.03752	4.57494	0.292039	2	TRUE	0.09972	0.05031	0.161757	0.051225	0.110532
POTRI.T059900.V3.0	(62517, 62661)	(62662, 63224)	(63224, 63280)	0.85095	0.999741	-0.101416	2.51127	-0.032291	6	TRUE	0.042287	0.042179	0.017104	0.036017	-0.018914
POTRI.T059900.V3.0	(63224, 63280)	(63281, 63388)	(63388, 63486)	0.85014	0.999741	-0.352611	2.17244	-0.032738	6	TRUE	0.030337	0.036844	0.017749	0.036942	-0.019193
POTRI.T060100.V3.0	(78241, 78629)	(78630, 78734)	(78734, 79096)	0.786335	0.999741	-0.06273	3.28284	-0.068237	6	TRUE	0.114303	0.102543	0.126481	0.151391	-0.02491
POTRI.013G000600.V3.0	(38696, 38766)	(38767, 38990)	(38990, 39049)	0.824214	0.999741	-1.23821	2.43025	0.144934	6	TRUE	0.06396	0.113254	0.15593	0.088791	0.067138
POTRI.013G001200.V3.0	(80803, 83707)	(83708, 84368)	(84368, 86055)	0.328237	0.999741	0.909387	7.67608	0.363548	2	TRUE	1.34538e+07	5.21784e+06	1	1	0
POTRI.013G002600.V3.0	(188336, 188689)	(188690, 188771)	(188771, 190760)	0.676285	0.999741	-0.608649	1.41494	-0.131542	6	TRUE	0.045833	0.175744	0.183333	0.239166	-0.055834
POTRI.013G003000.V3.0	(202585, 203626)	(203627, 203714)	(203714, 203883)	0.198949	0.999741	1.23987	6.73802	0.470458	2	TRUE	4.54465	1.64092	1	1	0
POTRI.013G003200.V3.0	(214955, 216995)	(216996, 217080)	(217080, 218513)	0.909653	0.999741	-0.068388	4.84701	-0.000121	6	TRUE	0.826329	0.814571	0.999999	1	0
POTRI.013G003500.V3.0	(236563, 237099)	(237100, 237399)	(237399, 237784)	0.57464	0.999741	-0.464405	3.8634	-0.172577	2	TRUE	0.246966	0.261485	0.999999	0.999999	-1e-06
POTRI.013G003500.V3.0	(237399, 237784)	(237785, 237866)	(237866, 238004)	0.980528	0.999741	0.886064	2.01678	0.038377	6	TRUE	0.091196	0.032006	0.035256	0.021999	0.013257
POTRI.013G004400.V3.0	(297087, 297231)	(297232, 297347)	(297347, 297528)	0.830781	0.999741	0.098468	5.64012	0.097394	2	TRUE	0.17216	0.164284	0.257863	0.201656	0.056208
POTRI.013G004700.V3.0	(314132, 314272)	(314273, 314358)	(314358, 314414)	0.915842	0.999741	0.426088	1.76564	0.003252	6	TRUE	0.016986	0.012214	0.009851	0.007289	0.002562
POTRI.013G004700.V3.0	(315819, 315911)	(315912, 316015)	(316015, 316194)	0.980711	0.999741	3.52448	1.99154	0.038476	6	TRUE	0.08219	0.000826	0.030042	0.000376	0.029666
POTRI.013G004800.V3.0	(319024, 319477)	(319478, 319592)	(319592, 319666)	0.951815	0.999741	-1.01859	2.38322	0.001894	2	TRUE	0.021206	0.055604	0.127581	0.105539	0.022042
POTRI.013G005500.V3.0	(360116, 360234)	(360235, 360326)	(360326, 360407)	0.915461	0.999741	1.52219	2.13499	0.003044	6	TRUE	0.011746	0.003425	0.001677	0.000545	0.001131
POTRI.013G005500.V3.0	(360326, 360407)	(360408, 360497)	(360497, 360882)	0.950241	0.999741	0.95629	4.24917	0.021953	6	TRUE	0.054736	0.027835	0.014071	0.006498	0.007572
POTRI.013G005700.V3.0	(367824, 368017)	(368018, 368126)	(368126, 368724)	0.277287	0.999741	1.21084	3.83848	0.518502	6	TRUE	0.091466	0.041692	0.2093	0.045271	0.164029
POTRI.013G007700.V3.0	(483609, 484474)	(484475, 484712)	(484712, 484948)	0.904541	0.999741	0.067563	4.79707	-0.002909	6	TRUE	0.191704	0.167069	0.053871	0.069177	-0.015305
POTRI.013G007900.V3.0	(503564, 503594)	(503595, 503715)	(503715, 504339)	0.872135	0.999741	1.07384	3.57451	0.079016	2	TRUE	0.066556	0.027771	0.126153	0.038596	0.087557
POTRI.013G008300.V3.0	(525520, 526012)	(526013, 526139)	(526139, 526480)	0.484086	0.999741	-0.508103	5.61253	-0.220833	2	TRUE	0.274688	0.320993	0.668488	0.732614	-0.064126
POTRI.013G008300.V3.0	(526885, 527554)	(527555, 527644)	(527644, 527808)	0.904585	0.999741	-0.519302	2.44498	-0.002885	6	TRUE	0.022272	0.024675	0.021786	0.023122	-0.001336
POTRI.013G008300.V3.0	(527644, 527808)	(527809, 527848)	(527848, 527955)	0.943545	0.999741	0.477436	4.86022	0.018318	6	TRUE	0.218172	0.127967	0.128616	0.122663	0.005952
POTRI.013G009500.V3.0	(617650, 617717)	(617718, 617792)	(617792, 618164)	0.92205	0.999741	0.971165	3.3654	0.006632	6	TRUE	0.018503	0.009529	0.009727	0.007704	0.002023
POTRI.013G009600.V3.0	(618175, 618403)	(618404, 618484)	(618484, 618576)	0.902342	0.999741	-0.83967	1.13034	-0.004109	6	TRUE	0.000208	0.001555	0.000244	0.001676	-0.001432
POTRI.013G010700.V3.0	(674783, 674989)	(674990, 675193)	(675193, 675364)	0.909954	0.999741	0.7246	2.09025	4.3e-05	6	TRUE	0.066575	0.050756	0.038804	0.036799	0.002004
POTRI.013G010800.V3.0	(680655, 680754)	(680755, 680836)	(680836, 681087)	0.947031	0.999741	0.941242	2.39451	0.020211	6	TRUE	0.075274	0.035769	0.031895	0.023837	0.008057
POTRI.013G010900.V3.0	(689782, 690156)	(690157, 690316)	(690316, 690951)	0.580902	0.999741	-0.813902	3.79631	-0.189688	6	TRUE	0.031817	0.072112	0.041377	0.101446	-0.060069
POTRI.013G011200.V3.0	(706257, 706399)	(706400, 706485)	(706485, 707255)	0.934208	0.999741	1.60289	2.43716	0.013245	6	TRUE	0.060565	0.013725	0.017924	0.00594	0.011985
POTRI.013G011600.V3.0	(745246, 745371)	(745372, 745461)	(745461, 745690)	0.931497	0.999741	1.1652	2.81908	0.011771	6	TRUE	0.062023	0.028975	0.037396	0.033955	0.003442
POTRI.013G013100.V3.0	(857475, 857604)	(857605, 857687)	(857687, 858243)	0.631588	0.999741	-0.139902	2.04407	0.256171	6	TRUE	0.069648	0.086775	0.209811	0.108881	0.10093
POTRI.013G014400.V3.0	(919482, 919746)	(919747, 919855)	(919855, 919891)	0.573244	0.999741	1.50364	3.18896	0.219182	2	TRUE	0.172274	0.091598	0.225779	0.12634	0.099439
POTRI.013G014400.V3.0	(920791, 920910)	(920911, 921009)	(921009, 921379)	0.225905	0.999741	1.98255	3.13741	0.572331	6	TRUE	0.256544	0.0726	0.303264	0.079237	0.224027
POTRI.013G014700.V3.0	(936095, 936280)	(936281, 936359)	(936359, 936918)	0.884727	0.999741	0.371939	3.22545	-0.013737	6	TRUE	0.049138	0.037696	0.040761	0.045789	-0.005028
POTRI.013G015400.V3.0	(972241, 973357)	(973358, 974236)	(974236, 974388)	0.751764	0.999741	-0.552312	2.31503	-0.087791	6	TRUE	0.081017	0.107727	0.012064	0.043127	-0.031063
POTRI.013G015400.V3.0	(974236, 974388)	(974389, 974435)	(974435, 974889)	0.802592	0.999741	0.062335	3.24109	-0.059127	6	TRUE	0.252721	0.188176	0.055011	0.075799	-0.020788
POTRI.013G017600.V3.0	(1149392, 1149472)	(1149473, 1149562)	(1149562, 1149662)	0.364848	0.999741	-1.79517	5.66446	-0.292746	2	TRUE	0.011529	0.045365	0.025718	0.110382	-0.084664
POTRI.013G021200.V3.0	(1400873, 1401155)	(1401156, 1401263)	(1401263, 1402065)	0.319469	0.999741	-0.941278	5.18847	-0.323885	2	TRUE	0.657768	1.29672	0.999999	1	-1e-06
POTRI.013G021600.V3.0	(1436400, 1437065)	(1437066, 1438354)	(1438354, 1438499)	0.960494	0.999741	0.71735	3.37483	0.027516	6	FALSE	0.116763	0.05673	0.07003	0.048947	0.021083
POTRI.013G021600.V3.0	(1438354, 1438499)	(1438500, 1438828)	(1438828, 1439225)	0.943832	0.999741	0.804482	2.46614	0.018474	6	TRUE	0.059289	0.023995	0.035782	0.020994	0.014788
POTRI.013G021600.V3.0	(1438828, 1439225)	(1439226, 1439361)	(1439361, 1439816)	0.853749	0.999741	-0.197023	7.29234	-0.035758	4	TRUE	1.43941	1.3854	1	1	0
POTRI.013G023200.V3.0	(1531524, 1531670)	(1531671, 1531755)	(1531755, 1531946)	0.832619	0.999741	-0.620213	1.84937	-0.042421	6	TRUE	0.01589	0.022334	0.013536	0.030591	-0.017055
POTRI.013G027300.V3.0	(1808645, 1809732)	(1809733, 1809807)	(1809807, 1809899)	0.149034	0.999741	1.54344	2.39515	0.672596	6	TRUE	0.551369	0.150068	0.452054	0.113535	0.338519
POTRI.013G027800.V3.0	(1838394, 1838453)	(1838454, 1838537)	(1838537, 1838599)	0.657988	0.999741	-0.686299	4.06308	-0.142415	6	TRUE	0.112227	0.183768	0.168364	0.225276	-0.056912
POTRI.013G028300.V3.0	(1887809, 1887927)	(1887928, 1888015)	(1888015, 1888682)	0.866032	0.999741	-0.625423	2.95921	-0.02399	6	TRUE	0.02172	0.0354	0.02344	0.03219	-0.008751
POTRI.013G028800.V3.0	(1911528, 1911804)	(1911805, 1911886)	(1911886, 1912293)	0.973412	0.999741	1.20145	1.94297	0.03452	6	TRUE	0.086217	0.013833	0.025847	0.012189	0.013658
POTRI.013G032200.V3.0	(2137200, 2137316)	(2137317, 2137463)	(2137463, 2137610)	0.568402	0.999741	-0.303932	4.32538	0.295466	6	TRUE	0.306266	0.375962	0.769244	0.659135	0.110109
POTRI.013G032500.V3.0	(2159121, 2160332)	(2160333, 2160551)	(2160551, 2160783)	0.524036	0.999741	-0.807562	2.81961	-0.226457	6	TRUE	0.036893	0.074452	0.054309	0.144357	-0.090048
POTRI.013G034800.V3.0	(2311929, 2312744)	(2312745, 2312895)	(2312895, 2313073)	0.774712	0.999741	0.364652	4.43372	0.122658	2	TRUE	1.17391	0.995525	0.999999	0.999999	0
POTRI.013G035500.V3.0	(2372041, 2372120)	(2372121, 2372244)	(2372244, 2372628)	0.955802	0.999741	1.87783	2.73741	0.024971	6	TRUE	0.074633	0.015149	0.012732	0.003426	0.009306
POTRI.013G038000.V3.0	(2593105, 2593340)	(2593341, 2593445)	(2593445, 2594812)	0.925235	0.999741	0.596313	2.27306	0.008366	6	TRUE	1.07952	0.591949	0.779285	0.72561	0.053675
POTRI.013G042700.V3.0	(3002202, 3002361)	(3002362, 3002448)	(3002448, 3002678)	0.950477	0.999741	0.068597	3.59464	0.022081	6	TRUE	0.022134	0.020476	0.028315	0.020507	0.007808
POTRI.013G042700.V3.0	(3002448, 3002678)	(3002679, 3002717)	(3002717, 3003234)	0.365426	0.999741	0.757616	8.8085	0.338256	2	TRUE	1.24378	0.697689	1	1	0
POTRI.013G046900.V3.0	(3390778, 3390875)	(3390876, 3390957)	(3390957, 3391001)	0.833114	0.999741	1.43271	2.97584	0.096353	2	TRUE	0.118584	0.035837	0.078291	0.036907	0.041384
POTRI.013G046900.V3.0	(3390957, 3391001)	(3391002, 3391209)	(3391209, 3392272)	0.957847	0.999741	0.715305	2.44633	0.02608	6	TRUE	0.052882	0.030887	0.040526	0.031761	0.008765
POTRI.013G048000.V3.0	(3482374, 3482443)	(3482444, 3482612)	(3482612, 3483377)	0.721366	0.999741	1.06816	3.00244	0.14719	2	TRUE	2.2944	1.13696	0.142127	0.072355	0.069772
POTRI.013G049100.V3.0	(3581505, 3581673)	(3581674, 3581732)	(3581732, 3582102)	0.088755	0.999741	1.35763	6.74251	0.615891	2	TRUE	2.1123	0.699978	1	1	0
POTRI.013G051200.V3.0	(3743032, 3743183)	(3743184, 3743304)	(3743304, 3743562)	0.636474	0.999741	1.29501	1.36921	0.253207	6	TRUE	0.093966	0.022026	0.119252	0.025329	0.093923
POTRI.013G051200.V3.0	(3748505, 3748799)	(3748800, 3748851)	(3748851, 3748927)	0.396864	0.999741	1.64444	1.68237	0.415116	6	TRUE	0.141217	0.040427	0.212525	0.060277	0.152248
POTRI.013G051400.V3.0	(3777212, 3777335)	(3777336, 3777513)	(3777513, 3777715)	0.977087	0.999741	1.00142	2.01506	0.032951	2	TRUE	0.042045	0.018571	0.044199	0.027121	0.017078
POTRI.013G052700.V3.0	(3900988, 3902238)	(3902239, 3902352)	(3902352, 3902404)	0.874406	0.999741	-0.671514	1.83928	-0.019393	6	TRUE	0.089303	0.172488	0.050142	0.10051	-0.050368
POTRI.013G053400.V3.0	(3985278, 3985623)	(3985624, 3986223)	(3986223, 3986495)	0.524188	0.999741	-0.773761	3.85668	-0.226356	6	TRUE	0.235193	0.435734	0.069621	0.144634	-0.075013
POTRI.013G055800.V3.0	(4170039, 4170885)	(4170886, 4171123)	(4171123, 4171973)	0.559513	0.999741	-0.477634	7.81633	-0.180357	2	TRUE	1.48179	1.87298	0.544199	0.804903	-0.260703
POTRI.013G058400.V3.0	(4378071, 4378368)	(4378369, 4378399)	(4378399, 4378439)	0.459619	0.999741	-0.603452	5.18148	-0.234673	2	TRUE	0.281985	0.361184	0.999999	1	0
POTRI.013G059300.V3.0	(4437091, 4437766)	(4437767, 4437858)	(4437858, 4438043)	0.791561	0.999741	-1.38568	2.76918	-0.065303	6	TRUE	0.033719	0.10619	0.019164	0.066721	-0.047557
POTRI.013G059300.V3.0	(4440779, 4440825)	(4440826, 4440949)	(4440949, 4441041)	0.968151	0.999741	0.98179	2.17581	0.031668	6	TRUE	0.055173	0.023102	0.039244	0.015667	0.023576
POTRI.013G059300.V3.0	(4440949, 4441041)	(4441042, 4441367)	(4441367, 4441468)	0.835574	0.999741	-1.00045	3.0043	-0.040785	6	TRUE	0.049641	0.109681	0.028157	0.05776	-0.029602
POTRI.013G059300.V3.0	(4441367, 4441468)	(4441469, 4441557)	(4441557, 4441659)	0.94832	0.999741	1.29228	2.56267	0.02091	6	TRUE	0.094373	0.029111	0.027644	0.012345	0.015299
POTRI.013G059800.V3.0	(4487867, 4488012)	(4488013, 4488106)	(4488106, 4488265)	0.96536	0.999741	0.357479	2.4587	0.030155	6	TRUE	0.444562	0.325634	0.205393	0.137812	0.06758
POTRI.013G060900.V3.0	(4575446, 4576681)	(4576682, 4576774)	(4576774, 4576991)	0.841647	0.999741	0.904912	2.58618	0.135277	6	TRUE	0.084556	0.047598	0.103182	0.056185	0.046998
POTRI.013G064300.V3.0	(4945126, 4945366)	(4945367, 4945596)	(4945596, 4945801)	0.873465	0.999741	-0.137893	4.53258	0.078428	2	TRUE	0.950749	2.30725	0.114241	0.071475	0.042766
POTRI.013G064400.V3.0	(4951745, 4951947)	(4951948, 4952024)	(4952024, 4952093)	0.717615	0.999741	-0.221175	9.53665	-0.101874	3	TRUE	0.821353	0.88069	1	1	0
POTRI.013G065600.V3.0	(5025756, 5026996)	(5026997, 5027099)	(5027099, 5027124)	0.821656	0.999741	0.386062	5.01689	0.101476	2	TRUE	0.946616	0.612027	0.999999	1	0
POTRI.013G067600.V3.0	(5445619, 5445760)	(5445761, 5445855)	(5445855, 5446017)	0.802825	0.999741	-0.699078	2.08409	-0.058996	6	TRUE	0.04121	0.088497	0.069091	0.092646	-0.023555
POTRI.013G070600.V3.0	(5895234, 5895379)	(5895380, 5895401)	(5895401, 5895571)	0.454673	0.999741	0.863113	9.22907	0.283412	2	TRUE	387.264	292.468	1	1	0
POTRI.013G070900.V3.0	(5922095, 5922164)	(5922165, 5922235)	(5922235, 5922989)	0.896409	0.999741	0.46834	2.6996	-0.007349	6	TRUE	0.051752	0.047013	0.012836	0.015646	-0.00281
POTRI.013G072000.V3.0	(6020267, 6020826)	(6020827, 6020902)	(6020902, 6020953)	0.392397	0.999741	-0.607333	4.80117	-0.320741	6	TRUE	0.695685	1.04085	0.182586	0.462826	-0.28024
POTRI.013G072600.V3.0	(6072679, 6073297)	(6073298, 6073337)	(6073337, 6073541)	0.941918	0.999741	0.091889	1.90994	0.017434	6	TRUE	0.014551	0.024634	0.016194	0.010077	0.006117
POTRI.013G073100.V3.0	(6134793, 6135342)	(6135343, 6135363)	(6135363, 6135436)	0.33686	0.999741	-0.415065	4.4936	0.464023	6	TRUE	0.351039	0.383222	0.871114	0.696969	0.174144
POTRI.013G073200.V3.0	(6154160, 6154612)	(6154613, 6155006)	(6155006, 6155400)	0.839595	0.999741	-0.217374	2.82463	-0.03856	6	TRUE	0.094889	0.114898	0.078753	0.093833	-0.01508
POTRI.013G073200.V3.0	(6159675, 6159817)	(6159818, 6159905)	(6159905, 6160055)	0.80148	0.999741	0.280695	6.81363	0.11054	2	TRUE	2.1982	1.80212	1	1	0
POTRI.013G075300.V3.0	(6424247, 6424711)	(6424712, 6424814)	(6424814, 6424968)	0.300709	0.999741	0.896611	6.4665	0.38349	2	TRUE	2.30232	1.34221	1	1	0
POTRI.013G084100.V3.0	(7847085, 7847177)	(7847178, 7847387)	(7847387, 7847441)	0.884398	0.999741	2.11334	1.33759	0.111768	6	TRUE	0.114683	0.005572	0.042545	0.002517	0.040028
POTRI.013G085000.V3.0	(7987671, 7987805)	(7987806, 7987896)	(7987896, 7988164)	0.946802	0.999741	0.041557	4.10555	0.04619	2	TRUE	0.484925	0.441009	0.999998	0.984751	0.015248
POTRI.013G086700.V3.0	(8276029, 8276094)	(8276095, 8276177)	(8276177, 8276397)	0.935711	0.999741	0.485704	2.72175	0.014062	6	TRUE	0.09092	0.05475	0.12808	0.052603	0.075477
POTRI.013G088100.V3.0	(8653338, 8653557)	(8653558, 8653671)	(8653671, 8653742)	0.191146	0.999741	3.4358	1.87952	0.613919	6	TRUE	0.227557	0.001518	0.219896	0.001848	0.218048
POTRI.013G093700.V3.0	(10042742, 10042834)	(10042835, 10042925)	(10042925, 10043057)	0.915762	0.999741	0.370227	2.35904	0.003208	6	TRUE	0.006694	0.006529	0.009091	0.007979	0.001112
POTRI.013G096600.V3.0	(10487914, 10488008)	(10488009, 10488163)	(10488163, 10489252)	0.53991	0.999741	2.32329	1.55529	0.313854	6	TRUE	0.291825	0.014173	0.133775	0.017213	0.116562
POTRI.013G105900.V3.0	(11950863, 11951362)	(11951363, 11951459)	(11951459, 11951583)	0.887249	0.999741	-1.07599	2.19618	-0.012357	6	TRUE	0.005296	0.013939	0.014305	0.018464	-0.004159
POTRI.013G106000.V3.0	(11967005, 11967140)	(11967141, 11967396)	(11967396, 11967520)	0.978279	0.999741	-0.465372	3.19443	0.042734	4	TRUE	0.019518	0.026789	0.043776	0.02334	0.020436
POTRI.013G106600.V3.0	(12038697, 12039256)	(12039257, 12039488)	(12039488, 12039710)	0.73006	0.999741	-1.38746	2.03442	-0.10021	6	TRUE	0.009381	0.040886	0.01376	0.049224	-0.035464
POTRI.013G107700.V3.0	(12134765, 12135270)	(12135271, 12135345)	(12135345, 12138377)	0.879457	0.999741	-0.060074	6.106	-0.023634	4	TRUE	0.69986	0.662881	1	1	0
POTRI.013G108600.V3.0	(12200203, 12200680)	(12200681, 12200777)	(12200777, 12201065)	0.835568	0.999741	0.480792	2.26773	0.095257	2	TRUE	0.18562	0.113053	0.392748	0.332781	0.059967
POTRI.013G112300.V3.0	(12592679, 12592770)	(12592771, 12592906)	(12592906, 12592914)	0.529082	0.999741	1.33301	1.58273	0.320967	6	TRUE	0.37391	0.102956	0.231896	0.050758	0.181138
POTRI.013G112800.V3.0	(12623872, 12624232)	(12624233, 12624437)	(12624437, 12624822)	0.866122	0.999741	-1.40143	2.67064	-0.023941	6	TRUE	0.002887	0.009561	0.003967	0.01189	-0.007923
POTRI.013G112800.V3.0	(12625059, 12625183)	(12625184, 12625246)	(12625246, 12625544)	0.809077	0.999741	-1.96513	3.11558	-0.055506	6	TRUE	0.003413	0.01747	0.005626	0.023742	-0.018116
POTRI.013G113700.V3.0	(12698797, 12699053)	(12699054, 12699147)	(12699147, 12699325)	0.734612	0.999741	-1.423	1.20449	-0.097595	6	TRUE	0	0.054408	0	0.035805	-0.035805
POTRI.013G114500.V3.0	(12760156, 12760211)	(12760212, 12760285)	(12760285, 12761607)	0.979041	0.999741	0.068501	1.79908	0.04238	4	TRUE	0.110958	0.133184	0.202469	0.16639	0.036079
POTRI.013G116800.V3.0	(13016784, 13017238)	(13017239, 13017331)	(13017331, 13017462)	0.888134	0.999741	-1.03822	1.8237	-0.011873	6	TRUE	0.00165	0.005732	0.003269	0.007265	-0.003996
POTRI.013G116800.V3.0	(13018741, 13018861)	(13018862, 13018950)	(13018950, 13019064)	0.895786	0.999741	-0.704863	1.22443	-0.007689	6	TRUE	0.000643	0.002547	0.000986	0.003609	-0.002623
POTRI.013G117100.V3.0	(13035132, 13035272)	(13035273, 13035345)	(13035345, 13035784)	0.966656	0.999741	2.61633	1.61767	0.037509	2	TRUE	0.083569	0.002789	0.024767	0.002193	0.022574
POTRI.013G118900.V3.0	(13163234, 13165343)	(13165344, 13165477)	(13165477, 13165818)	0.224868	0.999741	1.1098	4.93022	0.44577	2	TRUE	0.61341	0.319876	0.999999	0.999999	0
POTRI.013G119700.V3.0	(13286640, 13289258)	(13289259, 13289301)	(13289301, 13289682)	0.254862	0.999741	-0.891572	4.87804	-0.373728	2	TRUE	0.346368	0.587674	0.999999	1	0
POTRI.013G120300.V3.0	(13372194, 13372367)	(13372368, 13372397)	(13372397, 13372767)	0.910506	0.999741	0.110453	2.36541	0.000344	6	TRUE	0.123813	0.093726	0.067452	0.066719	0.000734
POTRI.013G120500.V3.0	(13389951, 13390037)	(13390038, 13390231)	(13390231, 13390530)	0.893912	0.999741	-0.870705	2.64856	-0.008713	6	TRUE	0.00709	0.016369	0.018018	0.024991	-0.006972
POTRI.013G122800.V3.0	(13674260, 13674983)	(13674984, 13675074)	(13675074, 13675365)	0.120405	0.999741	-0.107293	1.91649	-0.622343	6	TRUE	0.579586	0.745503	0.384643	0.738137	-0.353494
POTRI.013G123100.V3.0	(13709824, 13710419)	(13710420, 13710516)	(13710516, 13710954)	0.337406	0.999741	-0.254233	2.77198	-0.365703	6	TRUE	0.269925	0.344795	0.692129	0.824559	-0.132431
POTRI.013G125000.V3.0	(13809825, 13810352)	(13810353, 13810482)	(13810482, 13810975)	0.887306	0.999741	-2.28228	2.18743	-0.012326	6	TRUE	0.041824	0.415652	0.01227	0.018545	-0.006275
POTRI.013G126300.V3.0	(13893910, 13894407)	(13894408, 13894485)	(13894485, 13894511)	0.974326	0.999741	1.94271	1.03361	0.035015	6	TRUE	0.03183	0	0.013925	0	0.013925
POTRI.013G127200.V3.0	(13987928, 13988161)	(13988162, 13988323)	(13988323, 13989089)	0.936829	0.999741	0.453707	3.14288	0.01467	6	TRUE	0.018524	0.012974	0.014243	0.009444	0.004799
POTRI.013G127300.V3.0	(14002014, 14002595)	(14002596, 14002769)	(14002769, 14003288)	0.632982	0.999741	-0.695492	7.83054	-0.143418	2	TRUE	1.33756	2.22261	1	1	0
POTRI.013G128100.V3.0	(14050771, 14051835)	(14051836, 14051891)	(14051891, 14051989)	0.491652	0.999741	0.667879	3.61756	0.262522	2	TRUE	0.409008	0.156259	0.310276	0.205804	0.104472
POTRI.013G128500.V3.0	(14085441, 14085896)	(14085897, 14085993)	(14085993, 14086223)	0.89034	0.999741	0.760173	2.21588	0.108517	6	TRUE	0.08811	0.05562	0.075815	0.03627	0.039545
POTRI.013G129600.V3.0	(14137628, 14145840)	(14145841, 14145930)	(14145930, 14146065)	0.946607	0.999741	0.739681	2.05865	0.019981	6	TRUE	0.072467	0.033492	0.033275	0.015018	0.018257
POTRI.013G130800.V3.0	(14232136, 14232209)	(14232210, 14232379)	(14232379, 14232462)	0.929198	0.999741	0.247241	5.21547	0.053901	2	TRUE	0.775168	0.600151	0.51044	0.508689	0.001751
POTRI.013G130800.V3.0	(14234770, 14234833)	(14234834, 14235007)	(14235007, 14235146)	0.882669	0.999741	2.33117	2.3809	0.074362	2	TRUE	0.169244	0.023328	0.051011	0.012183	0.038828
POTRI.013G131000.V3.0	(14240822, 14241424)	(14241425, 14241507)	(14241507, 14241702)	0.96329	0.999741	2.10973	1.87396	0.03898	2	TRUE	0.015963	0.00201	0.026961	0.002576	0.024385
POTRI.013G131200.V3.0	(14263846, 14264041)	(14264042, 14264297)	(14264297, 14264377)	0.92393	0.999741	0.614044	5.5344	0.007655	6	TRUE	592783	5.8999	0.006706	0.004274	0.002432
POTRI.013G131200.V3.0	(14264297, 14264377)	(14264378, 14264490)	(14264490, 14264637)	0.911696	0.999741	1.00591	3.95565	0.000992	6	TRUE	275375	1.61728	0.001503	0.001177	0.000326
POTRI.013G132300.V3.0	(14353093, 14353146)	(14353147, 14353514)	(14353514, 14354726)	0.811503	0.999741	0.298903	4.79052	-0.054153	6	TRUE	0.127823	0.074847	0.057551	0.076494	-0.018943
POTRI.013G144100.V3.0	(14996887, 14997527)	(14997528, 14997769)	(14997769, 14997810)	0.931238	0.999741	0.728862	3.87302	0.011631	6	TRUE	0.304486	0.166172	0.274035	0.250554	0.023481
POTRI.013G144100.V3.0	(14997942, 14998443)	(14998444, 14998527)	(14998527, 14998874)	0.900644	0.999741	-0.261216	2.40624	-0.005036	6	TRUE	0.060069	0.0695	0.043845	0.056656	-0.012811
POTRI.013G145400.V3.0	(15099303, 15100100)	(15100101, 15101179)	(15101179, 15101893)	0.72912	0.999741	-0.893544	3.52411	-0.10075	6	TRUE	0.04952	0.0828	0.061221	0.0996	-0.038379
POTRI.013G145500.V3.0	(15121677, 15121792)	(15121793, 15122876)	(15122876, 15123612)	0.648491	0.999741	0.544578	3.3324	0.181758	2	TRUE	0.259875	0.164956	0.420515	0.333958	0.086557
POTRI.013G150700.V3.0	(15486533, 15486610)	(15486611, 15486661)	(15486661, 15486797)	0.733264	0.999741	0.182605	2.65195	0.19622	6	TRUE	0.145357	0.167565	0.561222	0.487481	0.073742
POTRI.013G151600.V3.0	(15562976, 15563140)	(15563141, 15563285)	(15563285, 15563486)	0.928928	0.999741	1.38384	1.51071	0.087477	6	TRUE	0.082426	0.019239	0.066859	0.025374	0.041485
POTRI.013G151700.V3.0	(15568786, 15569743)	(15569744, 15570072)	(15570072, 15571084)	0.673883	0.999741	-0.98963	3.29795	-0.123662	2	TRUE	0.079024	0.150157	0.172709	0.208526	-0.035818
POTRI.013G152400.V3.0	(15600314, 15601289)	(15601290, 15601481)	(15601481, 15601581)	0.932691	0.999741	1.42345	2.69052	0.012421	6	TRUE	0.008255	0.002691	0.007311	0.002885	0.004426
POTRI.013G152400.V3.0	(15601481, 15601581)	(15601582, 15601657)	(15601657, 15602093)	0.982207	0.999741	1.72484	3.00556	0.030715	2	TRUE	0.013709	0.003107	0.01923	0.0038	0.01543
POTRI.013G154800.V3.0	(15779867, 15779999)	(15780000, 15780223)	(15780223, 15780384)	0.893172	0.999741	-0.090673	1.94096	-0.009118	6	TRUE	0.008976	0.011213	0.005913	0.009118	-0.003205
POTRI.013G154800.V3.0	(15780223, 15780384)	(15780385, 15780471)	(15780471, 15780743)	0.848155	0.999741	-1.44468	1.8596	-0.033833	6	TRUE	0.002981	0.020042	0.002827	0.014608	-0.011781
POTRI.013G155100.V3.0	(15802075, 15802384)	(15802385, 15802589)	(15802589, 15802937)	0.949448	0.999741	-0.84096	2.62935	0.000858	2	TRUE	0.091428	0.175317	0.069358	0.058949	0.010409
POTRI.013G156900.V3.0	(15940429, 15940741)	(15940742, 15940793)	(15940793, 15941170)	0.91763	0.999741	0.036814	5.09198	0.004226	6	TRUE	0.827008	0.754544	1	1	0
POTRI.013G158200.V3.0	(16065521, 16065706)	(16065707, 16065802)	(16065802, 16066138)	0.245051	0.999741	1.38064	2.81371	0.427922	2	TRUE	1.92612	0.548344	0.657885	0.497241	0.160644
POTRI.013G158800.V3.0	(16099268, 16099431)	(16099432, 16099513)	(16099513, 16099854)	0.559922	0.999741	0.238495	3.08167	0.30089	6	TRUE	0.11835	0.106935	0.65243	0.543482	0.108948
POTRI.013G159200.V3.0	(16135879, 16135947)	(16135948, 16136146)	(16136146, 16136651)	0.936221	0.999741	0.048544	3.78339	0.014339	6	TRUE	0.438675	0.391591	0.059032	0.052446	0.006586
POTRI.013G159600.V3.0	(16170662, 16171163)	(16171164, 16171461)	(16171461, 16171542)	0.903336	0.999741	-0.601451	2.18239	-0.003566	6	TRUE	0.001357	0.002431	0.001345	0.002552	-0.001207
POTRI.013G159600.V3.0	(16171461, 16171542)	(16171543, 16171639)	(16171639, 16171954)	0.891099	0.999741	-1.36982	2.54915	-0.010251	6	TRUE	0.001366	0.004507	0.002586	0.006001	-0.003415
POTRI.013G161700.V3.0	(16309964, 16310382)	(16310383, 16310457)	(16310457, 16310596)	0.851658	0.999741	1.63905	2.15298	0.088094	2	TRUE	0.121075	0.035674	0.09862	0.053958	0.044662
POTRI.012G002100.V3.0	(191320, 191411)	(191412, 191976)	(191976, 192142)	0.379509	0.999741	3.19142	3.19619	0.329103	2	TRUE	595263	190527	0.155335	0.033344	0.121991
POTRI.012G002100.V3.0	(193859, 194233)	(194234, 194405)	(194405, 195156)	0.253891	0.999741	3.60009	3.0352	0.420431	2	TRUE	619412	121569	0.200548	0.037275	0.163273
POTRI.012G006400.V3.0	(556458, 557851)	(557852, 557989)	(557989, 558564)	0.92004	0.999741	0.338211	3.37751	0.005538	6	TRUE	0.007506	0.00589	0.007467	0.00562	0.001847
POTRI.012G006800.V3.0	(571624, 572230)	(572231, 572377)	(572377, 572542)	0.903412	0.999741	0.394639	2.30392	-0.003525	6	TRUE	0.034898	0.024377	0.018553	0.020243	-0.001691
POTRI.012G007000.V3.0	(585781, 586166)	(586167, 586257)	(586257, 587357)	0.470411	0.999741	-0.74237	5.23823	-0.22852	2	TRUE	0.459821	0.711766	0.999999	1	0
POTRI.012G013900.V3.0	(1351859, 1352233)	(1352234, 1352332)	(1352332, 1352488)	0.81983	0.999741	-0.486711	2.04182	-0.049518	6	TRUE	0.089394	0.158882	0.112857	0.131711	-0.018854
POTRI.012G016200.V3.0	(1564117, 1564389)	(1564390, 1564554)	(1564554, 1564814)	0.535288	0.999741	-0.948689	2.97528	0.316881	6	TRUE	0.081259	0.155278	0.379856	0.249032	0.130825
POTRI.012G018600.V3.0	(1720800, 1721086)	(1721087, 1721185)	(1721185, 1721534)	0.103367	0.999741	-0.299864	4.16939	-0.655049	6	TRUE	0.359712	0.33763	0.170128	0.45876	-0.288632
POTRI.012G018700.V3.0	(1730440, 1730785)	(1730786, 1731190)	(1731190, 1732794)	0.977892	0.999741	-0.228771	4.84819	0.013291	2	TRUE	0.468969	0.454314	0.966142	0.91046	0.055682
POTRI.012G019100.V3.0	(1750691, 1750814)	(1750815, 1750879)	(1750879, 1751276)	0.90036	0.999741	0.149628	6.99799	0.066565	2	TRUE	31.0641	11.3076	1	1	0
POTRI.012G019300.V3.0	(1763488, 1763912)	(1763913, 1764039)	(1764039, 1764380)	0.233119	0.999741	-0.986702	2.88282	-0.466436	6	TRUE	0.050654	0.113453	0.039504	0.214645	-0.175141
POTRI.012G020000.V3.0	(1820005, 1821826)	(1821827, 1821908)	(1821908, 1822112)	0.249002	0.999741	1.69753	0.96988	0.547177	6	TRUE	1.04999	0.035	0.239097	0.003437	0.235659
POTRI.012G020000.V3.0	(1830765, 1833627)	(1833628, 1833737)	(1833737, 1833880)	0.456885	0.999741	-0.73228	4.01336	-0.236245	2	TRUE	6.29932	14.4406	0.990739	0.999999	-0.009261
POTRI.012G020500.V3.0	(1859908, 1860076)	(1860077, 1860161)	(1860161, 1860305)	0.9192	0.999741	0.873793	2.12035	0.005081	6	TRUE	0.01356	0.008364	0.011983	0.010229	0.001754
POTRI.012G021300.V3.0	(1907868, 1908398)	(1908399, 1908504)	(1908504, 1908583)	0.574376	0.999741	-0.417511	2.25668	-0.193817	6	TRUE	0.107224	0.165247	0.163942	0.234442	-0.0705
POTRI.012G021400.V3.0	(1917265, 1917346)	(1917347, 1917418)	(1917418, 1918381)	0.851031	0.999741	2.60544	1.41229	0.130098	6	TRUE	0.219372	0.001695	0.055361	0.001205	0.054156
POTRI.012G022100.V3.0	(1961807, 1962029)	(1962030, 1962075)	(1962075, 1962169)	0.916134	0.999741	0.703168	2.57996	0.003411	6	TRUE	0.039457	0.023499	0.033301	0.032397	0.000905
POTRI.012G022100.V3.0	(1962075, 1962169)	(1962170, 1962248)	(1962248, 1962371)	0.88921	0.999741	1.68993	2.36256	0.071476	2	TRUE	0.054249	0.01193	0.054301	0.016063	0.038238
POTRI.012G024600.V3.0	(2123512, 2123665)	(2123666, 2123726)	(2123726, 2123749)	0.83979	0.999741	-1.29565	2.8035	-0.038453	6	TRUE	0.490851	1.52288	0.002459	0.02032	-0.017861
POTRI.012G024800.V3.0	(2136908, 2137329)	(2137330, 2138922)	(2138922, 2139492)	0.908569	0.999741	-0.180998	3.48661	-0.000712	6	TRUE	1.62533	1.69293	0.999998	0.999999	-1e-06
POTRI.012G033200.V3.0	(2950208, 2950623)	(2950624, 2950713)	(2950713, 2952018)	0.902392	0.999741	1.47517	3.26338	0.065671	2	TRUE	0.987687	0.343931	0.125172	0.12103	0.004142
POTRI.012G034400.V3.0	(3070743, 3071070)	(3071071, 3071206)	(3071206, 3071439)	0.882807	0.999741	-0.210061	3.19977	-0.014789	6	TRUE	0.248558	0.186584	0.036094	0.040908	-0.004814
POTRI.012G035400.V3.0	(3166096, 3166159)	(3166160, 3166199)	(3166199, 3166266)	0.87893	0.999741	0.190192	6.87054	0.076013	2	TRUE	1.5147	1.30072	1	1	0
POTRI.012G035900.V3.0	(3211077, 3211445)	(3211446, 3211526)	(3211526, 3211621)	0.993764	0.999741	0.30126	2.19911	0.045547	6	TRUE	0.226954	0.167245	0.349156	0.201486	0.14767
POTRI.012G037500.V3.0	(3345039, 3345103)	(3345104, 3345189)	(3345189, 3345583)	0.92814	0.999741	0.888311	1.54938	0.009946	6	TRUE	0.007107	0.003033	0.009278	0.003379	0.005899
POTRI.012G037900.V3.0	(3357944, 3358332)	(3358333, 3358348)	(3358348, 3358413)	0.523314	0.999741	-0.469318	7.0632	-0.199407	2	TRUE	0.623316	0.838092	1	1	0
POTRI.012G038300.V3.0	(3382066, 3382177)	(3382178, 3382297)	(3382297, 3382530)	0.49706	0.999741	-1.75322	2.14145	-0.244604	6	TRUE	0.018497	0.109535	0.02265	0.125646	-0.102996
POTRI.012G038900.V3.0	(3442965, 3443159)	(3443160, 3443233)	(3443233, 3443524)	0.946834	0.999741	1.66252	1.49464	0.077747	6	TRUE	0.038611	0.006969	0.034915	0.007119	0.027796
POTRI.012G038900.V3.0	(3447418, 3447667)	(3447668, 3447779)	(3447779, 3448222)	0.510241	0.999741	-0.355515	4.80872	-0.20645	2	TRUE	0.299933	0.395656	0.972537	1	-0.027463
POTRI.012G039000.V3.0	(3452212, 3452244)	(3452245, 3452305)	(3452305, 3452700)	0.853153	0.999741	-0.195414	2.38788	-0.031077	6	TRUE	0.03172	0.024341	0.015886	0.025855	-0.009968
POTRI.012G042400.V3.0	(3827920, 3828052)	(3828053, 3828147)	(3828147, 3828330)	0.148268	0.999741	0.282534	4.79782	-0.575923	6	TRUE	0.533099	0.425693	0.621666	0.853046	-0.23138
POTRI.012G044900.V3.0	(4117855, 4118161)	(4118162, 4118283)	(4118283, 4118583)	0.88326	0.999741	-1.0923	5.08639	-0.014541	6	TRUE	0.102161	0.199596	0.273656	0.328256	-0.0546
POTRI.012G046400.V3.0	(4268040, 4268151)	(4268152, 4268220)	(4268220, 4268296)	0.338757	0.999741	1.35432	1.57999	0.462396	6	TRUE	0.226059	0.050644	0.334576	0.084492	0.250084
POTRI.012G046700.V3.0	(4294207, 4294688)	(4294689, 4295107)	(4295107, 4295525)	0.250811	0.999741	0.631551	3.81231	0.42302	2	TRUE	0.640104	0.314725	0.471644	0.292123	0.179521
POTRI.012G047200.V3.0	(4364043, 4364322)	(4364323, 4364481)	(4364481, 4364939)	0.949129	0.999741	0.340681	1.82177	0.02135	6	TRUE	0.066373	0.059999	0.084976	0.077167	0.007809
POTRI.012G051800.V3.0	(5081391, 5081621)	(5081622, 5081673)	(5081673, 5081991)	0.927627	0.999741	0.020562	11.6293	0.009667	6	TRUE	0.678596	0.631718	1	1	0
POTRI.012G051800.V3.0	(5081673, 5081991)	(5081992, 5082191)	(5082191, 5082485)	0.410862	0.999741	-0.5501	11.8087	-0.263555	2	TRUE	0.631165	0.871889	1	1	0
POTRI.012G053300.V3.0	(5367242, 5368357)	(5368358, 5368438)	(5368438, 5368533)	0.730883	0.999741	-0.701933	2.89873	-0.099737	6	TRUE	0.127067	0.159947	0.182311	0.222493	-0.040181
POTRI.012G053700.V3.0	(5439405, 5439508)	(5439509, 5439670)	(5439670, 5440094)	0.901095	0.999741	1.04534	2.51239	-0.00479	6	TRUE	0.450885	0.193986	0.207361	0.22527	-0.017909
POTRI.012G055800.V3.0	(5750755, 5750998)	(5750999, 5751189)	(5751189, 5751795)	0.556513	0.999741	0.661667	2.29205	0.303082	6	TRUE	0.475081	0.244505	0.258008	0.117543	0.140465
POTRI.012G059000.V3.0	(6124502, 6124639)	(6124640, 6124721)	(6124721, 6124799)	0.959178	0.999741	0.994399	3.33985	0.026802	6	TRUE	0.095418	0.038054	0.047864	0.024562	0.023302
POTRI.012G060400.V3.0	(6434392, 6434546)	(6434547, 6434632)	(6434632, 6434714)	0.935613	0.999741	-0.167736	1.97017	0.083842	6	TRUE	0.23278	0.534613	0.084774	0.054108	0.030666
POTRI.012G061400.V3.0	(6610730, 6611347)	(6611348, 6611445)	(6611445, 6611693)	0.199528	0.999741	1.63248	2.30143	0.603418	6	TRUE	0.349391	0.061056	0.563887	0.241732	0.322155
POTRI.012G062700.V3.0	(7268612, 7268751)	(7268752, 7268787)	(7268787, 7269097)	0.611101	0.999741	1.36393	3.04142	0.26871	6	TRUE	0.07244	0.024098	0.117265	0.030323	0.086943
POTRI.012G065600.V3.0	(8556872, 8557003)	(8557004, 8557083)	(8557083, 8557259)	0.856874	0.999741	-1.12531	1.63048	-0.029027	6	TRUE	0.002513	0.009898	0.011347	0.021181	-0.009835
POTRI.012G066200.V3.0	(8641276, 8641383)	(8641384, 8641456)	(8641456, 8641588)	0.95082	0.999741	0.441685	2.46415	0.022267	6	TRUE	0.057432	0.039175	0.052265	0.044158	0.008106
POTRI.012G066300.V3.0	(8669148, 8669255)	(8669256, 8669476)	(8669476, 8669715)	0.620888	0.999741	-0.755385	2.14438	-0.164846	6	TRUE	0.073424	0.231177	0.094534	0.161311	-0.066777
POTRI.012G067700.V3.0	(8957196, 8957312)	(8957313, 8957384)	(8957384, 8958047)	0.760421	0.999741	0.672806	1.86607	0.180721	6	TRUE	0.294434	0.216284	0.179431	0.063293	0.116138
POTRI.012G070900.V3.0	(9534834, 9535194)	(9535195, 9535307)	(9535307, 9535680)	0.347375	0.999741	-0.643469	8.66968	-0.304426	2	TRUE	0.633331	1.00327	1	1	0
POTRI.012G071600.V3.0	(9670264, 9670296)	(9670297, 9670364)	(9670364, 9670602)	0.83165	0.999741	-1.14572	1.56489	-0.042958	6	TRUE	0.00395	0.018764	0.009975	0.025276	-0.015302
POTRI.012G071600.V3.0	(9672040, 9672175)	(9672176, 9672256)	(9672256, 9672375)	0.831364	0.999741	-1.17687	2.0416	-0.043116	6	TRUE	0.008077	0.029813	0.006959	0.022223	-0.015264
POTRI.012G072400.V3.0	(9801163, 9801453)	(9801454, 9801537)	(9801537, 9801769)	0.114346	0.999741	-0.158733	2.7443	-0.63353	6	TRUE	0.346625	0.328796	0.326498	0.57527	-0.248771
POTRI.012G072600.V3.0	(9810809, 9810925)	(9810926, 9811039)	(9811039, 9811337)	0.697029	0.999741	-0.964202	2.20856	-0.119352	6	TRUE	0.034015	0.076963	0.049643	0.092477	-0.042834
POTRI.012G073300.V3.0	(9856444, 9856875)	(9856876, 9856953)	(9856953, 9857061)	0.881576	0.999741	1.15396	2.6162	0.074844	2	TRUE	0.053749	0.0212	0.068764	0.031849	0.036915
POTRI.012G073300.V3.0	(9857171, 9857248)	(9857249, 9857832)	(9857832, 9858023)	0.877529	0.999741	0.780756	2.33586	0.115531	6	TRUE	0.036159	0.018942	0.06829	0.028319	0.039971
POTRI.012G073600.V3.0	(9896790, 9897137)	(9897138, 9897209)	(9897209, 9897647)	0.369399	0.999741	-0.669134	6.08292	-0.289761	2	TRUE	0.611526	1.01621	1	1	0
POTRI.012G074700.V3.0	(9983756, 9984639)	(9984640, 9984868)	(9984868, 9985647)	0.934005	0.999741	1.2452	3.59621	0.051794	2	TRUE	0.067213	0.027924	0.043787	0.022255	0.021531
POTRI.012G076700.V3.0	(10207178, 10207474)	(10207475, 10207583)	(10207583, 10207625)	0.839398	0.999741	-0.202139	5.34175	-0.038669	6	TRUE	0.525072	0.625948	0.037202	0.050979	-0.013777
POTRI.012G077400.V3.0	(10289053, 10289198)	(10289199, 10289378)	(10289378, 10289461)	0.322281	0.999741	-0.801216	4.99791	-0.321875	2	TRUE	0.215709	0.300806	0.216006	0.495484	-0.279478
POTRI.012G077700.V3.0	(10346200, 10350270)	(10350271, 10350350)	(10350350, 10350802)	0.772761	0.999741	-0.171155	6.1091	-0.077655	2	TRUE	1.55924	1.56169	1	1	0
POTRI.012G079600.V3.0	(10588013, 10588078)	(10588079, 10588162)	(10588162, 10588281)	0.966373	0.999741	-0.144959	1.74979	0.030704	6	TRUE	0.133785	0.170424	0.054699	0.042524	0.012174
POTRI.012G079700.V3.0	(10597937, 10598063)	(10598064, 10598154)	(10598154, 10598317)	0.716178	0.999741	-0.047607	2.98081	-0.108217	6	TRUE	0.167945	0.176282	0.156133	0.216786	-0.060653
POTRI.012G080800.V3.0	(10703470, 10703547)	(10703548, 10703604)	(10703604, 10703719)	0.788408	0.999741	0.589155	3.83766	-0.067072	6	TRUE	0.513455	0.321001	0.815151	0.999999	-0.184848
POTRI.012G080800.V3.0	(10707913, 10708441)	(10708442, 10708449)	(10708449, 10708624)	0.920007	0.999741	1.01708	1.30703	0.00552	6	TRUE	0.05999	0.021527	0.028149	0.013333	0.014816
POTRI.012G084600.V3.0	(11199671, 11199756)	(11199757, 11199873)	(11199873, 11199965)	0.097425	0.999741	2.52793	2.53833	0.765313	6	TRUE	0.455968	0.06652	0.29914	0.027963	0.271177
POTRI.012G084700.V3.0	(11212233, 11212351)	(11212352, 11212449)	(11212449, 11212567)	0.595608	0.999741	0.723044	2.35986	-0.180465	6	TRUE	0.349247	0.183232	0.38339	0.461949	-0.07856
POTRI.012G085700.V3.0	(11288866, 11289034)	(11289035, 11289148)	(11289148, 11289225)	0.363454	0.999741	-0.67114	7.32733	-0.293664	2	TRUE	1.54059	2.24629	1	1	0
POTRI.012G085700.V3.0	(11292136, 11292747)	(11292748, 11292856)	(11292856, 11293385)	0.719578	0.999741	1.82343	4.76352	0.148022	2	TRUE	0.612398	0.149177	0.084649	0.039013	0.045637
POTRI.012G088200.V3.0	(11521976, 11522053)	(11522054, 11522146)	(11522146, 11522332)	0.848236	0.999741	-2.2193	2.682	-0.033788	6	TRUE	0.014136	0.101583	0.016764	0.106441	-0.089678
POTRI.012G088300.V3.0	(11530769, 11531034)	(11531035, 11531128)	(11531128, 11531230)	0.352014	0.999741	-1.21913	3.8461	0.451187	6	TRUE	0.323423	0.467017	0.372086	0.195963	0.176123
POTRI.012G088500.V3.0	(11556257, 11558646)	(11558647, 11558716)	(11558716, 11559117)	0.777065	0.999741	-0.287792	3.6478	-0.073456	6	TRUE	0.242193	0.295976	0.241109	0.263439	-0.02233
POTRI.012G089700.V3.0	(11658669, 11658717)	(11658718, 11658824)	(11658824, 11658977)	0.548988	0.999741	0.71651	2.82597	0.307944	6	TRUE	0.074309	0.047633	0.164433	0.063873	0.100559
POTRI.012G089700.V3.0	(11659063, 11659089)	(11659090, 11659466)	(11659466, 11659655)	0.836777	0.999741	1.88409	2.50382	0.094718	2	TRUE	0.094776	0.020545	0.065211	0.019091	0.04612
POTRI.012G089900.V3.0	(11669556, 11670568)	(11670569, 11670706)	(11670706, 11671582)	0.616664	0.999741	0.472501	3.2709	0.265287	6	TRUE	0.133677	0.0785	0.199794	0.097773	0.102021
POTRI.012G091100.V3.0	(11768668, 11768875)	(11768876, 11768900)	(11768900, 11769295)	0.13459	0.999741	-1.23696	8.4721	-0.498317	2	TRUE	0.392533	0.994658	1	1	0
POTRI.012G091200.V3.0	(11776801, 11777193)	(11777194, 11777289)	(11777289, 11777615)	0.409979	0.999741	0.597265	2.60127	0.405044	6	TRUE	0.234067	0.106229	0.294088	0.115815	0.178273
POTRI.012G091400.V3.0	(11835493, 11835884)	(11835885, 11835980)	(11835980, 11836283)	0.607722	0.999741	0.526712	2.43936	0.270796	6	TRUE	0.247803	0.100971	0.263051	0.135123	0.127928
POTRI.012G092500.V3.0	(11944913, 11945541)	(11945542, 11945718)	(11945718, 11946171)	0.973593	0.999741	0.665611	2.87726	0.034478	2	TRUE	0.07714	0.043727	0.056752	0.026684	0.030068
POTRI.012G094300.V3.0	(12074606, 12074672)	(12074673, 12074774)	(12074774, 12074889)	0.915879	0.999741	2.40311	2.80984	0.059744	2	TRUE	0.398277	0.051214	0.049337	0.027494	0.021843
POTRI.012G094300.V3.0	(12074774, 12074889)	(12074890, 12074963)	(12074963, 12075043)	0.936715	0.999741	1.31909	2.16582	0.014608	6	TRUE	0.097082	0.042913	0.03594	0.030967	0.004973
POTRI.012G094600.V3.0	(12108617, 12108723)	(12108724, 12108809)	(12108809, 12109255)	0.251004	0.999741	-1.03028	6.14733	-0.376966	2	TRUE	1.47252	3.47327	1	1	0
POTRI.012G094600.V3.0	(12109324, 12109977)	(12109978, 12110057)	(12110057, 12110536)	0.308319	0.999741	-1.03586	4.23331	-0.33197	2	TRUE	0.386623	0.840936	0.999999	1	-1e-06
POTRI.012G096300.V3.0	(12259392, 12259549)	(12259550, 12259652)	(12259652, 12260026)	0.214795	0.999741	-1.14822	4.9386	-0.409217	2	TRUE	0.218206	0.445378	0.995324	0.991103	0.004221
POTRI.012G096400.V3.0	(12268352, 12268458)	(12268459, 12268557)	(12268557, 12268652)	0.829828	0.999741	-0.106499	8.60747	-0.044994	5	TRUE	2.82202	4.69672	1	1	0
POTRI.012G096700.V3.0	(12281332, 12281431)	(12281432, 12281514)	(12281514, 12281939)	0.891985	0.999741	-0.058254	5.30099	-0.013647	5	TRUE	0.7419	0.813846	0.999999	1	-1e-06
POTRI.012G097200.V3.0	(12320639, 12320872)	(12320873, 12320908)	(12320908, 12321194)	0.439923	0.999741	-0.121802	4.49427	-0.284887	6	TRUE	2.13959	2.28822	0.908029	1	-0.09197
POTRI.012G099300.V3.0	(12465966, 12466537)	(12466538, 12466685)	(12466685, 12466861)	0.892337	0.999741	-0.514473	1.66592	-0.009574	6	TRUE	0.006694	0.012335	0.01171	0.014951	-0.003242
POTRI.012G099400.V3.0	(12471076, 12471195)	(12471196, 12471301)	(12471301, 12473187)	0.77349	0.999741	-0.753196	2.14891	-0.077323	2	TRUE	0.233521	0.451531	0.588138	0.58838	-0.000242
POTRI.012G099600.V3.0	(12483364, 12483491)	(12483492, 12483576)	(12483576, 12483769)	0.967684	0.999741	0.589506	1.80984	0.03706	2	TRUE	0.092203	0.066695	0.102178	0.075121	0.027057
POTRI.012G101600.V3.0	(12661945, 12662128)	(12662129, 12662226)	(12662226, 12662252)	0.968348	0.999741	1.26259	1.24201	0.031775	6	TRUE	0.062439	0.013772	0.024692	0.013838	0.010854
POTRI.012G101600.V3.0	(12662629, 12662848)	(12662849, 12663003)	(12663003, 12663293)	0.77825	0.999741	1.96526	2.57249	0.12105	2	TRUE	0.308921	0.052875	0.095158	0.041455	0.053703
POTRI.012G102800.V3.0	(12742401, 12742471)	(12742472, 12742593)	(12742593, 12743020)	0.433805	0.999741	1.10777	3.08778	0.387222	6	TRUE	0.388037	0.158738	0.355841	0.170714	0.185127
POTRI.012G103100.V3.0	(12755683, 12756595)	(12756596, 12756665)	(12756665, 12756875)	0.842724	0.999741	0.46582	3.03942	-0.036831	6	TRUE	0.106162	0.05997	0.036316	0.050022	-0.013706
POTRI.012G104100.V3.0	(12832041, 12832263)	(12832264, 12833096)	(12833096, 12833160)	0.320595	0.999741	2.32276	2.82106	0.47822	6	TRUE	0.1224	0.018603	0.183792	0.023619	0.160172
POTRI.012G105400.V3.0	(12937906, 12938015)	(12938016, 12938101)	(12938101, 12938211)	0.590944	0.999741	-1.78729	1.71749	-0.183378	6	TRUE	0.005849	0.063848	0.012206	0.077182	-0.064976
POTRI.012G105400.V3.0	(12943186, 12943368)	(12943369, 12943505)	(12943505, 12943799)	0.918005	0.999741	0.026577	5.1894	0.00443	6	TRUE	0.545524	0.52288	1	0.999999	0
POTRI.012G106900.V3.0	(13068424, 13069066)	(13069067, 13069156)	(13069156, 13069750)	0.957192	0.999741	-0.24842	3.02404	0.072126	6	TRUE	0.224016	0.295645	0.154698	0.128349	0.026349
POTRI.012G109400.V3.0	(13212811, 13212960)	(13212961, 13213095)	(13213095, 13213710)	0.921208	0.999741	0.465205	2.97419	0.006174	6	TRUE	0.04587	0.03213	0.032503	0.029228	0.003275
POTRI.012G111200.V3.0	(13306108, 13306338)	(13306339, 13306424)	(13306424, 13306774)	0.912187	0.999741	1.06069	3.64068	0.061365	2	TRUE	0.251336	0.121955	0.110845	0.097248	0.013597
POTRI.012G111600.V3.0	(13325374, 13325469)	(13325470, 13325551)	(13325551, 13325934)	0.490073	0.999741	-2.15121	2.29395	-0.249388	6	TRUE	0.015288	0.148598	0.023546	0.122619	-0.099073
POTRI.012G111600.V3.0	(13325551, 13325934)	(13325935, 13326010)	(13326010, 13326432)	0.397664	0.999741	-1.947	2.2161	-0.316645	6	TRUE	0.020862	0.122509	0.02591	0.150901	-0.12499
POTRI.012G112000.V3.0	(13347895, 13348003)	(13348004, 13348078)	(13348078, 13348208)	0.902208	0.999741	-0.62749	2.38953	-0.004182	6	TRUE	34704.8	140640	0.063891	0.065541	-0.00165
POTRI.012G112000.V3.0	(13350870, 13351318)	(13351319, 13351397)	(13351397, 13352948)	0.712928	0.999741	-0.599219	2.75985	0.20795	6	TRUE	64937.3	222079	0.193969	0.086145	0.107824
POTRI.012G114600.V3.0	(13504058, 13504737)	(13504738, 13504826)	(13504826, 13506179)	0.979839	0.999741	-0.845551	1.85651	0.014142	2	TRUE	0.460315	0.465442	0.083638	0.060576	0.023062
POTRI.012G115800.V3.0	(13631618, 13632869)	(13632870, 13633081)	(13633081, 13633223)	0.846047	0.999741	-0.796747	2.09395	-0.034996	6	TRUE	0.007784	0.014437	0.018067	0.029692	-0.011625
POTRI.012G115800.V3.0	(13633081, 13633223)	(13633224, 13634155)	(13634155, 13634745)	0.879467	0.999741	-0.499768	3.16782	-0.016618	6	TRUE	0.026559	0.031468	0.057636	0.062576	-0.004941
POTRI.012G119200.V3.0	(13940726, 13941080)	(13941081, 13941173)	(13941173, 13941425)	0.893792	0.999741	1.58298	3.2154	0.069457	2	TRUE	0.055934	0.020647	0.054406	0.027541	0.026865
POTRI.012G120300.V3.0	(13998423, 13998524)	(13998525, 13998670)	(13998670, 13998755)	0.601773	0.999741	-0.882824	3.7065	-0.176629	6	TRUE	0.034847	0.067254	0.046338	0.105382	-0.059044
POTRI.012G120400.V3.0	(14003501, 14003619)	(14003620, 14003821)	(14003821, 14004478)	0.666207	0.999741	-1.35479	2.93357	-0.137516	6	TRUE	0.020226	0.049664	0.030554	0.079326	-0.048771
POTRI.012G123700.V3.0	(14283563, 14283606)	(14283607, 14283712)	(14283712, 14283839)	0.845373	0.999741	0.208685	8.28285	0.090889	2	TRUE	1.31187	1.09298	1	1	0
POTRI.012G129500.V3.0	(14651902, 14652147)	(14652148, 14652256)	(14652256, 14653259)	0.857414	0.999741	-1.044	2.00568	-0.02873	6	TRUE	0.017307	0.037847	0.007221	0.025476	-0.018255
POTRI.012G129800.V3.0	(14677064, 14677090)	(14677091, 14677218)	(14677218, 14677327)	0.90548	0.999741	-0.721172	2.56207	-0.002397	6	TRUE	0.039868	0.062941	0.027652	0.059452	-0.031801
POTRI.012G129800.V3.0	(14677218, 14677327)	(14677328, 14677409)	(14677409, 14677588)	0.915637	0.999741	-0.366471	2.31972	0.00314	6	TRUE	0.037217	0.039376	0.084211	0.041603	0.042608
POTRI.012G131800.V3.0	(14819378, 14820819)	(14820820, 14821016)	(14821016, 14821158)	0.623505	0.999741	0.471849	3.60045	-0.163246	6	TRUE	0.505887	0.409142	0.916236	0.985702	-0.069466
POTRI.012G132200.V3.0	(14857827, 14858111)	(14858112, 14858253)	(14858253, 14858814)	0.741669	0.999741	-0.69239	1.40643	-0.093553	6	TRUE	0.009259	0.032905	0.048473	0.081082	-0.032609
POTRI.012G133600.V3.0	(15068365, 15068600)	(15068601, 15068691)	(15068691, 15068895)	0.900184	0.999741	0.080777	1.68414	-0.005287	6	TRUE	0.026698	0.023789	0.012306	0.015638	-0.003332
POTRI.012G134300.V3.0	(15110056, 15110566)	(15110567, 15111146)	(15111146, 15111441)	0.909235	0.999741	1.85412	1.79322	0.0982	6	TRUE	0.148334	0.022895	0.089494	0.009222	0.080272
POTRI.012G134300.V3.0	(15111817, 15112045)	(15112046, 15112132)	(15112132, 15112566)	0.980574	0.999741	0.344735	3.07886	0.031428	2	TRUE	0.239512	0.190272	0.127206	0.092024	0.035182
POTRI.012G134600.V3.0	(15123054, 15123989)	(15123990, 15124229)	(15124229, 15124437)	0.847632	0.999741	-0.103487	5.76252	-0.043993	2	TRUE	0.845863	0.785906	1	1	0
POTRI.012G135000.V3.0	(15143696, 15143986)	(15143987, 15144056)	(15144056, 15144243)	0.800379	0.999741	0.963953	3.18153	0.111036	2	TRUE	3.07597	1.2853	0.143861	0.088546	0.055315
POTRI.012G135000.V3.0	(15144056, 15144243)	(15144244, 15144302)	(15144302, 15145082)	0.861961	0.999741	0.409499	2.09499	-0.026228	6	TRUE	1.07309	0.562168	0.01931	0.030375	-0.011066
POTRI.012G136100.V3.0	(15204949, 15205163)	(15205164, 15205248)	(15205248, 15205316)	0.782803	0.999741	2.62419	1.68702	0.168075	6	TRUE	0.351054	0.008713	0.073804	0.003638	0.070167
POTRI.012G136600.V3.0	(15226982, 15227893)	(15227894, 15227979)	(15227979, 15228839)	0.859194	0.999741	0.11525	4.30191	0.084748	2	TRUE	0.025534	0.020061	0.064637	0.024318	0.040319
POTRI.012G136800.V3.0	(15235123, 15236043)	(15236044, 15236129)	(15236129, 15236961)	0.909032	0.999741	-0.199652	1.48258	-0.00046	6	TRUE	0.011195	0.016832	0.038492	0.038611	-0.000119
POTRI.012G137500.V3.0	(15269980, 15270039)	(15270040, 15270145)	(15270145, 15270439)	0.331621	0.999741	-0.342249	3.39295	-0.370696	6	TRUE	0.808149	0.982442	0.676842	0.796203	-0.119361
POTRI.012G137600.V3.0	(15280741, 15280984)	(15280985, 15281067)	(15281067, 15281585)	0.281401	0.999741	-1.23803	3.62153	-0.41665	6	TRUE	0.084236	0.192631	0.170504	0.319284	-0.14878
POTRI.012G139900.V3.0	(15410084, 15410637)	(15410638, 15410736)	(15410736, 15410794)	0.941986	0.999741	0.28759	1.84814	0.08038	6	TRUE	0.058723	0.053478	0.072008	0.040299	0.031709
POTRI.012G139900.V3.0	(15410736, 15410794)	(15410795, 15410920)	(15410920, 15411036)	0.636122	0.999741	0.474953	6.30137	0.187774	2	TRUE	2.33985	1.96356	1	1	0
POTRI.012G142500.V3.0	(15574184, 15574531)	(15574532, 15575030)	(15575030, 15575151)	0.900769	0.999741	-0.045805	4.55446	-0.004968	6	TRUE	1.37329	1.35334	0.999999	0.999999	0
POTRI.012G143800.V3.0	(15639030, 15639187)	(15639188, 15639283)	(15639283, 15639514)	0.305591	0.999741	1.98751	1.4764	0.491741	6	TRUE	0.278459	0.025722	0.22488	0.021366	0.203514
POTRI.012G143900.V3.0	(15642792, 15643516)	(15643517, 15643623)	(15643623, 15644131)	0.82135	0.999741	-0.380909	5.41083	-0.055722	2	TRUE	1.81912	1.99893	1	1	0
POTRI.012G144400.V3.0	(15673398, 15676192)	(15676193, 15676427)	(15676427, 15676556)	0.562537	0.999741	0.511618	3.67112	-0.201362	6	TRUE	0.330908	0.235312	0.90526	0.999999	-0.094738
POTRI.012G144800.V3.0	(15698921, 15699016)	(15699017, 15699111)	(15699111, 15699188)	0.986687	0.999741	1.91573	1.60321	0.028759	2	TRUE	0.093486	0.009598	0.024257	0.004641	0.019615
POTRI.011G000100.V3.0	(2180, 2311)	(2312, 2402)	(2402, 2472)	0.631744	0.999741	0.632256	2.91929	0.256077	6	TRUE	0.16466	0.090756	0.248614	0.103962	0.144652
POTRI.011G000200.V3.0	(10290, 10482)	(10483, 10580)	(10580, 10716)	0.652466	0.999741	0.390003	2.55151	0.179835	2	TRUE	0.801599	0.554296	0.806422	0.707522	0.0989
POTRI.011G000900.V3.0	(57651, 58037)	(58038, 58615)	(58615, 58714)	0.717498	0.999741	1.5802	1.79346	0.205304	6	TRUE	174827	66377.4	0.081784	0.012807	0.068977
POTRI.011G000900.V3.0	(58615, 58714)	(58715, 59219)	(59219, 59815)	0.680053	0.999741	1.9672	1.99182	0.227169	6	TRUE	202055	53943.2	0.089169	0.013748	0.075421
POTRI.011G003300.V3.0	(230903, 231384)	(231385, 231415)	(231415, 233661)	0.602247	0.999741	0.429139	10.0141	0.204512	2	TRUE	1.52295	1.07474	1	1	0
POTRI.011G003500.V3.0	(254003, 255206)	(255207, 255314)	(255314, 255497)	0.518458	0.999741	0.625404	4.39346	0.247904	2	TRUE	2.04277	1.1779	0.999999	0.999999	0
POTRI.011G004300.V3.0	(342514, 342694)	(342695, 342847)	(342847, 342918)	0.877355	0.999741	-0.877276	2.39317	-0.017776	6	TRUE	0.089034	0.428205	0.032872	0.038741	-0.005869
POTRI.011G006000.V3.0	(494212, 494827)	(494828, 495137)	(495137, 495324)	0.909873	0.999741	-0.924742	4.39057	-1e-06	6	TRUE	0.010755	0.02148	0.023244	0.023814	-0.00057
POTRI.011G021100.V3.0	(1807823, 1807866)	(1807867, 1807956)	(1807956, 1808013)	0.969059	0.999741	-0.161334	2.60252	0.032161	6	TRUE	0.075637	0.068481	0.108455	0.096419	0.012035
POTRI.011G022300.V3.0	(1876721, 1876947)	(1876948, 1877053)	(1877053, 1877198)	0.185089	0.999741	-1.29136	4.99943	-0.438746	2	TRUE	0.229398	0.664844	0.999999	1	-1e-06
POTRI.011G022600.V3.0	(1893432, 1893726)	(1893727, 1894232)	(1894232, 1894456)	0.540016	0.999741	1.22481	2.47648	0.313784	6	TRUE	0.311084	0.104915	0.300427	0.062192	0.238235
POTRI.011G022800.V3.0	(1911351, 1911611)	(1911612, 1911678)	(1911678, 1911925)	0.570683	0.999741	-0.491367	2.09313	0.294013	6	TRUE	0.118626	0.177201	0.999993	0.88615	0.113843
POTRI.011G026900.V3.0	(2204245, 2204922)	(2204923, 2205038)	(2205038, 2205245)	0.828051	0.999741	-0.047742	4.1638	-0.044953	6	TRUE	0.86538	0.721289	0.692355	0.755476	-0.063121
POTRI.011G031900.V3.0	(2639064, 2640054)	(2640055, 2640134)	(2640134, 2640327)	0.865702	0.999741	0.249103	1.78939	-0.024171	6	TRUE	0.184615	0.155912	0.10581	0.114879	-0.009069
POTRI.011G031900.V3.0	(2640791, 2641070)	(2641071, 2641215)	(2641215, 2641632)	0.71338	0.999741	1.19444	1.68757	0.207688	6	TRUE	0.257679	0.077367	0.106623	0.031469	0.075153
POTRI.011G033000.V3.0	(2709268, 2709416)	(2709417, 2709497)	(2709497, 2710289)	0.149541	0.999741	-0.403628	4.70265	0.67182	6	TRUE	0.326593	0.483143	0.999999	0.741908	0.258091
POTRI.011G043400.V3.0	(3685953, 3686687)	(3686688, 3686817)	(3686817, 3687193)	0.947968	0.999741	0.949219	2.39143	0.020719	6	TRUE	0.051857	0.021078	0.032578	0.025469	0.00711
POTRI.011G043800.V3.0	(3721759, 3723081)	(3723082, 3723268)	(3723268, 3723746)	0.396383	0.999741	-1.75296	4.21308	-0.272516	2	TRUE	0.231842	0.840267	0.147672	0.246644	-0.098972
POTRI.011G045100.V3.0	(3814848, 3814913)	(3814914, 3815072)	(3815072, 3815208)	0.930582	0.999741	-0.693936	2.34304	0.011274	6	TRUE	53079.5	124205	0.021312	0.01733	0.003982
POTRI.011G046200.V3.0	(3915652, 3916305)	(3916306, 3916409)	(3916409, 3916506)	0.687535	0.999741	3.43599	2.94432	0.163065	2	TRUE	0.226404	0.014399	0.085835	0.01132	0.074515
POTRI.011G046200.V3.0	(3916409, 3916506)	(3916507, 3916605)	(3916605, 3916785)	0.191091	0.999741	3.79453	2.99028	0.478404	2	TRUE	0.273632	0.012467	0.228623	0.010549	0.218074
POTRI.011G046400.V3.0	(3929676, 3930925)	(3930926, 3931033)	(3931033, 3931544)	0.746129	0.999741	-1.22982	1.22518	-0.091004	6	TRUE	0.00146	0.046043	0.004088	0.039803	-0.035715
POTRI.011G046400.V3.0	(3937183, 3937948)	(3937949, 3938417)	(3938417, 3939453)	0.985243	0.999741	-0.383139	2.03887	0.040931	6	TRUE	0.042923	0.064584	0.046961	0.031389	0.015572
POTRI.011G047900.V3.0	(4102201, 4104528)	(4104529, 4104890)	(4104890, 4104997)	0.859616	0.999741	-0.104792	2.20976	-0.027518	6	TRUE	0.076026	0.07501	0.07892	0.093677	-0.014757
POTRI.011G048200.V3.0	(4146609, 4147040)	(4147041, 4147118)	(4147118, 4147640)	0.918192	0.999741	0.014788	8.11221	0.004532	6	TRUE	1.31237	1.27229	1	1	0
POTRI.011G048500.V3.0	(4174420, 4174839)	(4174840, 4174908)	(4174908, 4175187)	0.557572	0.999741	-0.407842	7.34441	-0.181363	2	TRUE	0.545353	0.737771	1	1	0
POTRI.011G049300.V3.0	(4211301, 4211411)	(4211412, 4211506)	(4211506, 4211599)	0.097698	0.999741	0.560763	2.40124	0.764729	6	TRUE	0.072501	0.04313	0.354719	0.082142	0.272576
POTRI.011G049700.V3.0	(4269111, 4269479)	(4269480, 4269593)	(4269593, 4269844)	0.667535	0.999741	-0.883721	1.59946	-0.136727	6	TRUE	0.078125	0.145536	0.034028	0.088232	-0.054204
POTRI.011G056100.V3.0	(4926946, 4927053)	(4927054, 4927136)	(4927136, 4927230)	0.532838	0.999741	-0.251575	2.05263	0.318491	6	TRUE	0.061948	0.077961	0.27861	0.14469	0.133921
POTRI.011G056600.V3.0	(4951500, 4951859)	(4951860, 4951961)	(4951961, 4952955)	0.419796	0.999741	-1.39978	1.65707	-0.299778	6	TRUE	0.01926	0.106645	0.022658	0.137813	-0.115155
POTRI.011G057200.V3.0	(5043650, 5044201)	(5044202, 5044246)	(5044246, 5044387)	0.949814	0.999741	-0.019792	1.64624	0.021722	6	TRUE	0.031189	0.030811	0.04219	0.034328	0.007862
POTRI.011G060000.V3.0	(5386686, 5387001)	(5387002, 5387110)	(5387110, 5387259)	0.694705	0.999741	-0.934025	1.61833	-0.120711	6	TRUE	0.052538	0.174277	0.013548	0.101095	-0.087548
POTRI.011G061500.V3.0	(5483481, 5483628)	(5483629, 5483701)	(5483701, 5483765)	0.812208	0.999741	0.494463	3.36683	0.151612	6	TRUE	0.044705	0.02457	0.093982	0.036857	0.057125
POTRI.011G062200.V3.0	(5542714, 5542805)	(5542806, 5542871)	(5542871, 5543139)	0.672855	0.999741	-0.809987	1.98107	-0.133571	6	TRUE	0.05589	0.108153	0.10829	0.160829	-0.052539
POTRI.011G062400.V3.0	(5580657, 5580715)	(5580716, 5580850)	(5580850, 5581310)	0.907831	0.999741	-0.484322	2.22782	-0.001115	6	TRUE	0.760708	1.27903	0.545362	0.641961	-0.096599
POTRI.011G062500.V3.0	(5586628, 5586716)	(5586717, 5586879)	(5586879, 5586994)	0.888275	0.999741	-0.298373	2.25399	-0.011796	6	TRUE	0.083372	0.082102	0.094932	0.099425	-0.004492
POTRI.011G065200.V3.0	(5976307, 5976942)	(5976943, 5977368)	(5977368, 5978614)	0.667089	0.999741	-1.83689	2.86469	-0.136992	6	TRUE	0.057172	0.245176	0.137447	0.251246	-0.1138
POTRI.011G065700.V3.0	(6027592, 6027647)	(6027648, 6027714)	(6027714, 6028379)	0.916763	0.999741	0.137197	2.17667	0.003754	6	TRUE	0.173094	0.114098	0.066621	0.057981	0.00864
POTRI.011G067300.V3.0	(6276610, 6276967)	(6276968, 6277393)	(6277393, 6277663)	0.382211	0.999741	-0.323212	3.00344	-0.32876	6	TRUE	0.248009	0.367497	0.361104	0.59912	-0.238016
POTRI.011G068100.V3.0	(6356033, 6356124)	(6356125, 6356219)	(6356219, 6356332)	0.884442	0.999741	-0.223231	1.6911	-0.013893	6	TRUE	0.018544	0.026368	0.030962	0.035814	-0.004852
POTRI.011G068600.V3.0	(6421044, 6421103)	(6421104, 6421181)	(6421181, 6421453)	0.976381	0.999741	1.88197	2.92475	0.036129	6	TRUE	0.040072	0.009634	0.022432	0.009778	0.012654
POTRI.011G068600.V3.0	(6421181, 6421453)	(6421454, 6421522)	(6421522, 6421596)	0.975189	0.999741	1.1921	3.32867	0.03378	2	TRUE	0.040909	0.018833	0.033881	0.019928	0.013953
POTRI.011G068600.V3.0	(6423551, 6423657)	(6423658, 6423764)	(6423764, 6423794)	0.244149	0.999741	0.976069	9.04095	0.428698	2	TRUE	2.47342	1.2565	1	1	0
POTRI.011G068900.V3.0	(6451167, 6451330)	(6451331, 6451435)	(6451435, 6451588)	0.890212	0.999741	-1.0532	1.37269	-0.010736	6	TRUE	0.000728	0.00483	0.000667	0.004534	-0.003867
POTRI.011G071100.V3.0	(6738230, 6738408)	(6738409, 6738471)	(6738471, 6738557)	0.800567	0.999741	1.20838	2.43614	0.110951	2	TRUE	0.183688	0.06265	0.144965	0.09933	0.045635
POTRI.011G071200.V3.0	(6752701, 6753000)	(6753001, 6753052)	(6753052, 6753333)	0.687718	0.999741	0.898329	1.68007	0.222657	6	TRUE	0.075488	0.047411	0.140128	0.057908	0.08222
POTRI.011G077100.V3.0	(7597436, 7597500)	(7597501, 7597580)	(7597580, 7597643)	0.867234	0.999741	0.259586	2.34132	-0.02333	6	TRUE	0.101339	0.079713	0.095772	0.107805	-0.012033
POTRI.011G078900.V3.0	(7803444, 7803529)	(7803530, 7803586)	(7803586, 7803723)	0.575037	0.999741	0.120812	1.88713	-0.193397	6	TRUE	0.166948	0.143618	0.12426	0.202133	-0.077873
POTRI.011G079600.V3.0	(7903709, 7903828)	(7903829, 7903922)	(7903922, 7904128)	0.725841	0.999741	0.091093	5.01096	0.14511	2	TRUE	0.192838	0.161194	0.254733	0.181044	0.073689
POTRI.011G080600.V3.0	(8031940, 8032498)	(8032499, 8032574)	(8032574, 8034021)	0.369137	0.999741	0.395738	2.25572	0.437097	6	TRUE	0.339656	0.223337	0.500818	0.209209	0.291609
POTRI.011G080700.V3.0	(8043860, 8043939)	(8043940, 8044030)	(8044030, 8044101)	0.956243	0.999741	-0.270556	3.49663	0.05299	4	TRUE	0.034892	0.044549	0.120681	0.062404	0.058277
POTRI.011G081200.V3.0	(8105993, 8106251)	(8106252, 8106325)	(8106325, 8106448)	0.838256	0.999741	1.9312	1.71849	0.137152	6	TRUE	0.073045	0.010029	0.061012	0.015072	0.04594
POTRI.011G081200.V3.0	(8107133, 8107479)	(8107480, 8107610)	(8107610, 8109401)	0.605762	0.999741	2.72386	1.6945	0.272007	6	TRUE	0.104918	0.003347	0.093983	0.003938	0.090045
POTRI.011G082100.V3.0	(8244960, 8245024)	(8245025, 8245111)	(8245111, 8245439)	0.923471	0.999741	1.76435	1.35901	0.007405	6	TRUE	0.077537	0.009722	0.045344	0.010417	0.034928
POTRI.011G087200.V3.0	(10383433, 10384147)	(10384148, 10384227)	(10384227, 10384351)	0.894481	0.999741	-0.815968	2.33729	-0.008403	6	TRUE	0.020227	0.183825	0.004057	0.006993	-0.002936
POTRI.011G088100.V3.0	(10540831, 10540875)	(10540876, 10540880)	(10540880, 10541502)	0.901113	0.999741	-0.825316	4.83005	-0.00478	6	TRUE	0.670374	1.26316	0.999999	1	-1e-06
POTRI.011G088400.V3.0	(10605565, 10605781)	(10605782, 10605964)	(10605964, 10606169)	0.915237	0.999741	-0.238433	2.71735	0.002922	6	TRUE	0.031446	0.025729	0.036276	0.029324	0.006952
POTRI.011G089000.V3.0	(10705317, 10705540)	(10705541, 10705598)	(10705598, 10705826)	0.507039	0.999741	-1.46553	1.7008	-0.237832	6	TRUE	0.010338	0.09684	0.010338	0.095819	-0.08548
POTRI.011G090700.V3.0	(10906614, 10906759)	(10906760, 10906843)	(10906843, 10907058)	0.596918	0.999741	1.43244	3.14223	0.207182	2	TRUE	0.199984	0.061561	0.177426	0.067512	0.109914
POTRI.011G092200.V3.0	(11170181, 11171070)	(11171071, 11171214)	(11171214, 11171326)	0.958435	0.999741	0.136908	1.62631	0.071452	6	TRUE	0.105901	0.0968	0.101937	0.052904	0.049033
POTRI.011G092700.V3.0	(11235014, 11235302)	(11235303, 11235529)	(11235529, 11235916)	0.541981	0.999741	1.28548	2.67836	0.235395	2	TRUE	0.277555	0.104899	0.825035	0.460119	0.364916
POTRI.011G092700.V3.0	(11239029, 11239185)	(11239186, 11239307)	(11239307, 11239401)	0.96616	0.999741	1.28419	1.8073	0.048373	4	TRUE	0.137522	0.038263	0.118403	0.034172	0.084231
POTRI.011G098200.V3.0	(11941878, 11942338)	(11942339, 11942483)	(11942483, 11942592)	0.730602	0.999741	0.348603	6.45045	0.142902	2	TRUE	1.50873	1.16955	1	1	0
POTRI.011G106300.V3.0	(12945388, 12945588)	(12945589, 12945703)	(12945703, 12946474)	0.272737	0.999741	0.403377	2.26539	-0.425124	6	TRUE	0.351031	0.251827	0.285643	0.518878	-0.233235
POTRI.011G106600.V3.0	(12974987, 12975287)	(12975288, 12975723)	(12975723, 12975833)	0.256372	0.999741	1.75131	1.891	0.539497	6	TRUE	0.157417	0.032304	0.241714	0.046074	0.19564
POTRI.011G107700.V3.0	(13085112, 13085353)	(13085354, 13085445)	(13085445, 13085564)	0.932035	0.999741	1.5192	2.1429	0.012064	6	TRUE	0.079421	0.031595	0.041183	0.020181	0.021002
POTRI.011G109500.V3.0	(13383957, 13384377)	(13384378, 13384470)	(13384470, 13384552)	0.934492	0.999741	0.309493	2.54249	0.0134	6	TRUE	0.007276	0.006012	0.011573	0.00704	0.004533
POTRI.011G110700.V3.0	(13572523, 13572772)	(13572773, 13572872)	(13572872, 13573056)	0.92625	0.999741	-0.061596	2.0036	0.008918	6	TRUE	0.039704	0.038062	0.064012	0.043693	0.020319
POTRI.011G110800.V3.0	(13585177, 13585266)	(13585267, 13585367)	(13585367, 13585997)	0.924402	0.999741	1.60643	1.24905	0.089939	6	TRUE	0.053634	0.006154	0.039402	0.008804	0.030598
POTRI.011G111400.V3.0	(13618174, 13618315)	(13618316, 13618402)	(13618402, 13618576)	0.927267	0.999741	-0.373718	2.5834	0.009471	6	TRUE	0.005576	0.00802	0.011775	0.008554	0.003221
POTRI.011G111400.V3.0	(13618402, 13618576)	(13618577, 13618762)	(13618762, 13618859)	0.897109	0.999741	-0.87467	2.2278	-0.006966	6	TRUE	0.002901	0.007349	0.005803	0.008037	-0.002233
POTRI.011G115700.V3.0	(14093521, 14093576)	(14093577, 14093648)	(14093648, 14093974)	0.936401	0.999741	0.564846	2.53748	0.050744	2	TRUE	0.04813	0.038095	0.060409	0.032248	0.028161
POTRI.011G115900.V3.0	(14098852, 14098904)	(14098905, 14099077)	(14099077, 14099155)	0.150566	0.999741	0.794313	2.98893	0.523755	2	TRUE	0.264708	0.180488	0.851851	0.606318	0.245532
POTRI.011G118200.V3.0	(14356562, 14357523)	(14357524, 14357679)	(14357679, 14359731)	0.949087	0.999741	0.370545	3.18542	0.045191	2	TRUE	0.073502	0.040371	0.122883	0.103859	0.019024
POTRI.011G122200.V3.0	(14735435, 14735669)	(14735670, 14735755)	(14735755, 14735837)	0.786781	0.999741	-0.906159	2.05602	-0.067987	6	TRUE	0.026146	0.066557	0.033703	0.075968	-0.042265
POTRI.011G122700.V3.0	(14769441, 14769956)	(14769957, 14770139)	(14770139, 14770946)	0.947227	0.999741	1.7393	3.54365	0.020317	6	TRUE	0.11609	0.029203	0.042835	0.014761	0.028075
POTRI.011G122700.V3.0	(14770139, 14770946)	(14770947, 14771709)	(14771709, 14771992)	0.95424	0.999741	1.52219	2.93098	0.024123	6	TRUE	0.066629	0.018417	0.043358	0.008757	0.034601
POTRI.011G124000.V3.0	(14897007, 14898168)	(14898169, 14898278)	(14898278, 14900028)	0.304502	0.999741	-0.540986	2.98223	-0.394888	6	TRUE	0.484461	0.751585	0.60378	0.832738	-0.228959
POTRI.011G127300.V3.0	(15232363, 15235349)	(15235350, 15235470)	(15235470, 15235744)	0.096914	0.999741	1.59794	1.7496	0.76641	6	TRUE	0.433466	0.088415	0.430282	0.054577	0.375705
POTRI.011G129400.V3.0	(15448128, 15448774)	(15448775, 15448842)	(15448842, 15448935)	0.910798	0.999741	1.49715	1.24146	0.000503	6	TRUE	0.018549	0.002619	0.003834	0.000594	0.00324
POTRI.011G129900.V3.0	(15544019, 15544560)	(15544561, 15544686)	(15544686, 15544818)	0.916862	0.999741	0.18424	2.19837	0.003807	6	TRUE	0.256016	0.207315	0.108321	0.105599	0.002722
POTRI.011G129900.V3.0	(15544686, 15544818)	(15544819, 15544996)	(15544996, 15545328)	0.9562	0.999741	0.43807	2.15697	0.025187	6	TRUE	0.257648	0.166029	0.112933	0.093936	0.018998
POTRI.011G130000.V3.0	(15554662, 15554851)	(15554852, 15555321)	(15555321, 15555455)	0.760892	0.999741	0.541933	2.88349	0.180454	6	TRUE	0.061612	0.034097	0.088393	0.025638	0.062755
POTRI.011G130100.V3.0	(15557307, 15557446)	(15557447, 15557530)	(15557530, 15557653)	0.865785	0.999741	-1.78924	1.76921	-0.024126	6	TRUE	0.010099	0.104754	0.005435	0.083017	-0.077582
POTRI.011G131400.V3.0	(15665269, 15665681)	(15665682, 15666047)	(15666047, 15666546)	0.887223	0.999741	-0.407555	2.47675	-0.012371	6	TRUE	0.010129	0.012031	0.00688	0.0117	-0.00482
POTRI.011G132400.V3.0	(15731042, 15731119)	(15731120, 15731212)	(15731212, 15731374)	0.983827	0.999741	0.580209	2.83345	0.040164	6	TRUE	0.025494	0.018779	0.037642	0.024597	0.013046
POTRI.011G132700.V3.0	(15744806, 15744972)	(15744973, 15745047)	(15745047, 15745658)	0.7973	0.999741	2.05513	1.50722	0.159938	6	TRUE	0.169572	0.013914	0.070549	0.007954	0.062596
POTRI.011G134200.V3.0	(15858102, 15858534)	(15858535, 15858926)	(15858926, 15859278)	0.879907	0.999741	-1.02404	4.27884	-0.016377	6	TRUE	1.01812	2.1278	0.004486	0.00941	-0.004924
POTRI.011G134200.V3.0	(15858926, 15859278)	(15859279, 15859430)	(15859430, 15860057)	0.487822	0.999741	-0.460233	11.913	-0.218753	2	TRUE	265.401	361.708	1	1	0
POTRI.011G134200.V3.0	(15859430, 15860057)	(15860058, 15860064)	(15860064, 15860925)	0.44925	0.999741	-0.506956	12.0291	-0.240663	2	TRUE	284.531	398.967	1	1	0
POTRI.011G137400.V3.0	(16068462, 16068878)	(16068879, 16068911)	(16068911, 16069100)	0.909695	0.999741	-0.05329	3.97928	-9.8e-05	6	TRUE	1.1555	1.27674	0.999999	0.999999	0
POTRI.011G138400.V3.0	(16112305, 16114600)	(16114601, 16114677)	(16114677, 16114807)	0.969874	0.999741	3.05225	1.78801	0.032602	6	TRUE	0.017768	0.000352	0.011486	0.000348	0.011138
POTRI.011G138700.V3.0	(16125670, 16126455)	(16126456, 16126526)	(16126526, 16127697)	0.778465	0.999741	-1.4114	1.96736	-0.072666	6	TRUE	0.046155	0.140234	0.008837	0.051109	-0.042272
POTRI.011G140400.V3.0	(16248747, 16248767)	(16248768, 16248790)	(16248790, 16249237)	0.890282	0.999741	0.177056	8.33744	0.071004	2	TRUE	1.08148	0.953719	1	1	0
POTRI.011G140800.V3.0	(16272034, 16272772)	(16272773, 16272866)	(16272866, 16274229)	0.906136	0.999741	0.483938	3.84899	-0.002039	6	TRUE	0.047044	0.023011	0.023116	0.024141	-0.001024
POTRI.011G144800.V3.0	(16508228, 16508917)	(16508918, 16508981)	(16508981, 16509175)	0.499427	0.999741	0.368273	5.75885	0.258239	2	TRUE	0.385824	0.378039	0.185554	0.103565	0.081989
POTRI.011G145700.V3.0	(16566385, 16566509)	(16566510, 16566617)	(16566617, 16566802)	0.507037	0.999741	0.266104	2.74456	-0.237834	6	TRUE	0.611297	0.361401	0.528032	0.63778	-0.109748
POTRI.011G145800.V3.0	(16576307, 16576490)	(16576491, 16576715)	(16576715, 16578978)	0.422007	0.999741	0.474399	3.37088	-0.298122	6	TRUE	0.993913	0.653363	0.891521	0.999998	-0.108477
POTRI.011G147500.V3.0	(16688933, 16689011)	(16689012, 16689112)	(16689112, 16689535)	0.914092	0.999741	-0.429646	1.94726	0.002298	6	TRUE	0.011934	0.022452	0.04937	0.048349	0.001022
POTRI.011G149200.V3.0	(16774989, 16775103)	(16775104, 16775219)	(16775219, 16776039)	0.975356	0.999741	0.834	2.24326	0.035573	6	TRUE	0.089972	0.045058	0.050226	0.037916	0.01231
POTRI.011G154000.V3.0	(17279036, 17279298)	(17279299, 17279517)	(17279517, 17279922)	0.162833	0.999741	-1.22806	3.13753	-0.554281	6	TRUE	0.081767	0.198127	0.242992	0.455404	-0.212412
POTRI.011G154600.V3.0	(17309593, 17310095)	(17310096, 17310154)	(17310154, 17310372)	0.379657	0.999741	-0.680889	7.12161	-0.283117	2	TRUE	0.927572	1.46361	1	1	0
POTRI.011G154600.V3.0	(17310154, 17310372)	(17310373, 17310559)	(17310559, 17310916)	0.975864	0.999741	0.685688	3.31052	0.033485	2	TRUE	0.101551	0.055733	0.061427	0.047944	0.013482
POTRI.011G154600.V3.0	(17312232, 17312450)	(17312451, 17312556)	(17312556, 17313080)	0.875995	0.999741	0.083236	3.36329	-0.018521	6	TRUE	0.079683	0.073953	0.065791	0.072826	-0.007035
POTRI.011G154800.V3.0	(17331879, 17331924)	(17331925, 17332031)	(17332031, 17332369)	0.828424	0.999741	-0.495813	6.83339	-0.050284	3	TRUE	2.12371	2.51374	1	1	0
POTRI.011G156100.V3.0	(17410222, 17410779)	(17410780, 17410869)	(17410869, 17411042)	0.862494	0.999741	-2.72993	2.24794	-0.025935	6	TRUE	0.049693	134091	0.005671	0.017931	-0.01226
POTRI.011G156200.V3.0	(17425978, 17426990)	(17426991, 17427033)	(17427033, 17427182)	0.912127	0.999741	0.749031	2.38091	0.001228	6	TRUE	0.195468	0.146991	0.096341	0.080277	0.016064
POTRI.011G157000.V3.0	(17475031, 17475084)	(17475085, 17475173)	(17475173, 17475343)	0.960651	0.999741	1.47316	1.98767	0.027601	6	TRUE	0.061908	0.018738	0.019988	0.010021	0.009967
POTRI.011G157500.V3.0	(17501339, 17501546)	(17501547, 17501693)	(17501693, 17502081)	0.831538	0.999741	-0.297415	2.0499	-0.04302	6	TRUE	0.156496	0.224719	0.059497	0.087727	-0.02823
POTRI.011G163400.V3.0	(18065636, 18066098)	(18066099, 18066242)	(18066242, 18066332)	0.37412	0.999741	-1.04376	2.4551	-0.335222	6	TRUE	0.064056	0.13624	0.132757	0.259923	-0.127166
POTRI.011G163400.V3.0	(18066242, 18066332)	(18066333, 18066719)	(18066719, 18066889)	0.08855	0.999741	-0.635649	2.47635	-0.687184	6	TRUE	0.081209	0.120977	0.161163	0.425783	-0.26462
POTRI.011G166400.V3.0	(18258950, 18259075)	(18259076, 18259229)	(18259229, 18259900)	0.915482	0.999741	0.035069	4.34202	0.003055	6	TRUE	2.19473	1.38817	0.999999	0.999999	0
POTRI.011G166700.V3.0	(18278728, 18278795)	(18278796, 18278885)	(18278885, 18279019)	0.882677	0.999741	-0.453833	2.38018	-0.01486	6	TRUE	0.023417	0.04052	0.033809	0.039022	-0.005213
POTRI.011G166800.V3.0	(18282076, 18282389)	(18282390, 18282489)	(18282489, 18282714)	0.935835	0.999741	0.971593	1.51998	0.01413	6	TRUE	0.071531	0.023491	0.04815	0.019153	0.028998
POTRI.011G166800.V3.0	(18284027, 18284229)	(18284230, 18284305)	(18284305, 18284759)	0.725	0.999741	-0.388772	5.33317	-0.097884	4	TRUE	0.930218	1.09192	0.835095	1	-0.164905
POTRI.011G168000.V3.0	(18354469, 18354614)	(18354615, 18354746)	(18354746, 18355586)	0.941173	0.999741	0.748028	2.21645	0.01703	6	TRUE	0.074688	0.047441	0.05774	0.026276	0.031464
POTRI.011G168200.V3.0	(18359326, 18359361)	(18359362, 18359556)	(18359556, 18359763)	0.894386	0.999741	-0.80747	3.18876	-0.008454	6	TRUE	0.089631	0.158062	0.017984	0.027375	-0.009391
POTRI.011G168800.V3.0	(18394487, 18394561)	(18394562, 18394687)	(18394687, 18395733)	0.174829	0.999741	-1.13815	2.05566	0.635381	6	TRUE	0.022977	0.071588	0.456987	0.223743	0.233244
POTRI.011G169200.V3.0	(18448880, 18449338)	(18449339, 18449419)	(18449419, 18449468)	0.589465	0.999741	-0.892241	2.97496	0.282156	6	TRUE	0.01904	0.037613	0.671728	0.564509	0.107219
POTRI.011G170000.V3.0	(18491656, 18492028)	(18492029, 18492142)	(18492142, 18492365)	0.800674	0.999741	-0.841637	2.566	-0.060199	6	TRUE	0.048515	0.099613	0.035697	0.056101	-0.020404
POTRI.010G000800.V3.0	(98818, 99323)	(99324, 99468)	(99468, 100486)	0.906632	0.999741	-0.23034	1.89042	-0.001769	6	TRUE	0.095613	0.135294	0.017132	0.02423	-0.007098
POTRI.010G001000.V3.0	(118197, 118342)	(118343, 118448)	(118448, 118497)	0.876832	0.999741	-0.54844	1.79082	-0.018063	6	TRUE	0.012543	0.023809	0.01764	0.024028	-0.006388
POTRI.010G001400.V3.0	(162717, 163496)	(163497, 163613)	(163613, 163988)	0.824413	0.999741	-0.461894	3.58865	-0.046972	6	TRUE	0.059949	0.084297	0.041422	0.057185	-0.015763
POTRI.010G001500.V3.0	(177940, 178052)	(178053, 178061)	(178061, 178127)	0.91275	0.999741	0.065868	3.71208	0.061118	2	TRUE	1.5365	1.25124	0.857142	0.825395	0.031746
POTRI.010G001600.V3.0	(183050, 183784)	(183785, 183873)	(183873, 184198)	0.972056	0.999741	1.41929	1.40517	0.033785	6	TRUE	0.049918	0.008814	0.019683	0.007585	0.012098
POTRI.010G003000.V3.0	(292633, 293519)	(293520, 293599)	(293599, 293865)	0.87592	0.999741	1.17527	3.1162	0.077343	2	TRUE	0.062138	0.034038	0.065117	0.029066	0.036051
POTRI.010G003100.V3.0	(302167, 302337)	(302338, 302720)	(302720, 303341)	0.498858	0.999741	0.64585	5.61158	0.258551	2	TRUE	0.936486	0.57009	1	1	0
POTRI.010G003600.V3.0	(330344, 330711)	(330712, 330784)	(330784, 330975)	0.930769	0.999741	0.347833	2.83697	0.053212	2	TRUE	0.100185	0.102571	0.097522	0.066329	0.031193
POTRI.010G003800.V3.0	(337644, 337843)	(337844, 337922)	(337922, 338113)	0.961367	0.999741	0.360432	3.6934	0.027989	6	TRUE	0.17617	0.182562	0.108031	0.099143	0.008888
POTRI.010G004100.V3.0	(365485, 365523)	(365524, 365620)	(365620, 365703)	0.967404	0.999741	0.278073	2.8742	0.031263	6	TRUE	0.105423	0.087035	0.112288	0.101604	0.010684
POTRI.010G004100.V3.0	(366188, 366371)	(366372, 366453)	(366453, 366651)	0.26029	0.999741	0.98281	2.9713	0.535476	6	TRUE	0.150995	0.067292	0.301749	0.115521	0.186228
POTRI.010G004400.V3.0	(394553, 395246)	(395247, 395583)	(395583, 395764)	0.876014	0.999741	0.764397	3.35492	0.077301	2	TRUE	0.115649	0.052885	0.084955	0.048044	0.036911
POTRI.010G004400.V3.0	(397357, 397481)	(397482, 397570)	(397570, 397656)	0.108347	0.999741	-0.847969	4.27696	-0.645074	6	TRUE	0.120724	0.216894	0.167253	0.389908	-0.222655
POTRI.010G006000.V3.0	(550681, 550725)	(550726, 550862)	(550862, 550906)	0.899674	0.999741	0.609404	1.70785	0.103417	6	TRUE	0.092437	0.060297	0.119734	0.074839	0.044895
POTRI.010G009000.V3.0	(1035223, 1035267)	(1035268, 1035404)	(1035404, 1035448)	0.901206	0.999741	0.416447	1.61137	0.10258	6	TRUE	0.288625	0.21685	0.141728	0.086937	0.054791
POTRI.010G013200.V3.0	(1672648, 1673196)	(1673197, 1673267)	(1673267, 1674380)	0.794597	0.999741	1.04363	4.17115	0.113645	2	TRUE	0.420603	0.19333	0.340176	0.353424	-0.013247
POTRI.010G020700.V3.0	(2910109, 2910724)	(2910725, 2910977)	(2910977, 2911793)	0.553474	0.999741	-0.593153	3.98152	-0.183492	2	TRUE	2.17292	3.23585	0.999999	0.999999	-1e-06
POTRI.010G023800.V3.0	(3353743, 3354442)	(3354443, 3354545)	(3354545, 3354712)	0.803971	0.999741	-0.878687	1.87855	-0.058356	6	TRUE	0.008361	0.025345	0.007665	0.028657	-0.020992
POTRI.010G023800.V3.0	(3355399, 3355560)	(3355561, 3355669)	(3355669, 3355789)	0.988096	0.999741	0.389874	2.27461	0.042477	6	TRUE	0.028765	0.019875	0.033475	0.018284	0.015191
POTRI.010G026000.V3.0	(3661918, 3661979)	(3661980, 3661985)	(3661985, 3662282)	0.736202	0.999741	-1.22733	2.1298	-0.096683	6	TRUE	0.070085	0.432251	0.019539	0.053944	-0.034406
POTRI.010G027400.V3.0	(3825693, 3826036)	(3826037, 3826120)	(3826120, 3826198)	0.826727	0.999741	-0.700639	1.54501	-0.045688	6	TRUE	0.013062	0.028131	0.017729	0.034004	-0.016274
POTRI.010G027900.V3.0	(3884238, 3884495)	(3884496, 3884608)	(3884608, 3885147)	0.75492	0.999741	1.65497	3.01509	0.131696	2	TRUE	1.308	0.314552	0.197781	0.151717	0.046063
POTRI.010G028600.V3.0	(3988778, 3988838)	(3988839, 3988931)	(3988931, 3989068)	0.128882	0.999741	-2.12963	1.80822	-0.607409	6	TRUE	0.007034	0.156667	0.022959	0.24225	-0.21929
POTRI.010G032900.V3.0	(5281159, 5281567)	(5281568, 5281657)	(5281657, 5282750)	0.876831	0.999741	-0.681675	4.1281	-0.018063	6	TRUE	0.515945	0.815491	0.818181	0.999999	-0.181818
POTRI.010G033800.V3.0	(5834612, 5836472)	(5836473, 5836542)	(5836542, 5836980)	0.880785	0.999741	1.33861	1.78347	0.113747	6	TRUE	0.071018	0.019961	0.071377	0.021158	0.050218
POTRI.010G033900.V3.0	(5845967, 5846280)	(5846281, 5846358)	(5846358, 5846491)	0.956092	0.999741	0.252261	2.77425	0.042127	2	TRUE	0.047303	0.03219	0.073566	0.051113	0.022454
POTRI.010G035400.V3.0	(6148589, 6148653)	(6148654, 6148742)	(6148742, 6148826)	0.911274	0.999741	0.265714	2.73126	0.000763	6	TRUE	0.048817	0.037325	0.024558	0.024312	0.000246
POTRI.010G036200.V3.0	(6241308, 6242524)	(6242525, 6242621)	(6242621, 6242841)	0.912357	0.999741	1.21381	6.32579	0.001353	6	TRUE	1.15469	0.492748	1	0.621636	0.378364
POTRI.010G036500.V3.0	(6301474, 6301523)	(6301524, 6301626)	(6301626, 6301753)	0.784085	0.999741	-1.01004	2.51698	-0.069502	6	TRUE	49175.8	86799.2	0.020463	0.043237	-0.022774
POTRI.010G037600.V3.0	(6402368, 6402481)	(6402482, 6402649)	(6402649, 6402720)	0.618744	0.999741	-1.97219	2.42479	-0.15042	2	TRUE	0.025324	0.182045	0.122389	0.183194	-0.060805
POTRI.010G038700.V3.0	(6565275, 6565413)	(6565414, 6565498)	(6565498, 6565598)	0.803019	0.999741	1.1421	2.06512	0.156739	6	TRUE	0.082147	0.034191	0.078093	0.021549	0.056544
POTRI.010G040000.V3.0	(6731127, 6731188)	(6731189, 6731236)	(6731236, 6731669)	0.931368	0.999741	-0.179007	2.11116	0.08615	6	TRUE	0.125304	0.165594	0.161208	0.091725	0.069483
POTRI.010G040100.V3.0	(6772977, 6773127)	(6773128, 6773260)	(6773260, 6773826)	0.929217	0.999741	0.754834	2.61949	0.053892	2	TRUE	120611	2.43954	0.134353	0.105289	0.029064
POTRI.010G040500.V3.0	(6901200, 6901598)	(6901599, 6901710)	(6901710, 6902681)	0.891917	0.999741	-0.246799	2.40687	-0.009804	6	TRUE	0.043948	0.054436	0.026454	0.031696	-0.005242
POTRI.010G041100.V3.0	(7117535, 7117583)	(7117584, 7117670)	(7117670, 7117768)	0.918722	0.999741	1.34025	2.65336	0.004821	6	TRUE	0.031522	0.013066	0.012438	0.005827	0.006611
POTRI.010G041100.V3.0	(7118574, 7118616)	(7118617, 7118897)	(7118897, 7118997)	0.940643	0.999741	2.4566	2.90827	0.016742	6	TRUE	0.067394	0.009969	0.026594	0.004304	0.02229
POTRI.010G041200.V3.0	(7131857, 7131909)	(7131910, 7132704)	(7132704, 7133260)	0.160935	0.999741	0.930431	3.26749	0.654867	6	TRUE	0.167617	0.091442	0.397869	0.189591	0.208278
POTRI.010G042200.V3.0	(7264575, 7264746)	(7264747, 7264901)	(7264901, 7264986)	0.785974	0.999741	1.3847	3.0456	0.117545	2	TRUE	0.582915	0.200751	0.205688	0.08756	0.118128
POTRI.010G042200.V3.0	(7264901, 7264986)	(7264987, 7265874)	(7265874, 7266254)	0.39878	0.999741	0.85444	3.54652	0.413633	6	TRUE	0.702828	0.370835	0.459067	0.144478	0.31459
POTRI.010G043800.V3.0	(7451533, 7451646)	(7451647, 7451774)	(7451774, 7452563)	0.751013	0.999741	0.100354	1.88323	0.18607	6	TRUE	0.08597	0.070884	0.254104	0.156746	0.097358
POTRI.010G043900.V3.0	(7456355, 7456589)	(7456590, 7456674)	(7456674, 7456887)	0.943272	0.999741	0.219729	2.455	0.068337	5	TRUE	0.1108	0.12125	0.116191	0.083057	0.033134
POTRI.010G043900.V3.0	(7458123, 7458397)	(7458398, 7458545)	(7458545, 7458642)	0.194522	0.999741	-1.35505	4.14599	-0.429015	2	TRUE	0.334124	0.812429	0.999998	1	-1e-06
POTRI.010G044900.V3.0	(7587039, 7587124)	(7587125, 7587811)	(7587811, 7588122)	0.191177	0.999741	1.81686	3.19355	0.613881	6	TRUE	0.284193	0.075989	0.286842	0.075719	0.211123
POTRI.010G045000.V3.0	(7594586, 7594901)	(7594902, 7594978)	(7594978, 7595476)	0.491018	0.999741	0.429514	3.29942	0.262872	2	TRUE	0.281704	0.206239	0.69202	0.549772	0.142248
POTRI.010G045600.V3.0	(7644839, 7645015)	(7645016, 7645177)	(7645177, 7645321)	0.815119	0.999741	0.231847	5.78653	0.104407	2	TRUE	1.02351	0.691231	1	1	0
POTRI.010G046000.V3.0	(7678897, 7680110)	(7680111, 7680258)	(7680258, 7682356)	0.804342	0.999741	-0.168332	1.73788	-0.058149	6	TRUE	0.108828	0.143181	0.050506	0.072087	-0.021581
POTRI.010G046700.V3.0	(7807247, 7807537)	(7807538, 7807622)	(7807622, 7808485)	0.331425	0.999741	1.12526	3.83382	0.36131	2	TRUE	1.36386	0.60694	0.999999	0.948325	0.051674
POTRI.010G046800.V3.0	(7811346, 7812608)	(7812609, 7812714)	(7812714, 7812783)	0.930697	0.999741	0.468992	2.17402	0.0746	5	TRUE	0.081827	0.04798	0.095239	0.063035	0.032204
POTRI.010G047200.V3.0	(7858864, 7859091)	(7859092, 7859096)	(7859096, 7859515)	0.858033	0.999741	-1.57212	1.70694	-0.028389	6	TRUE	0.030303	0.129068	0.004902	0.014677	-0.009775
POTRI.010G047200.V3.0	(7859096, 7859515)	(7859516, 7859664)	(7859664, 7860056)	0.836145	0.999741	-1.75008	1.93521	-0.040469	6	TRUE	0.037995	0.195876	0.007084	0.020621	-0.013537
POTRI.010G047500.V3.0	(7876800, 7876827)	(7876828, 7876927)	(7876927, 7877232)	0.336772	0.999741	-0.227038	2.60357	0.464099	6	TRUE	0.226178	0.178134	0.430211	0.260513	0.169698
POTRI.010G047600.V3.0	(7882789, 7882959)	(7882960, 7883056)	(7883056, 7883307)	0.446076	0.999741	-0.973555	1.33112	-0.280414	6	TRUE	0.018647	0.093168	0.011651	0.143421	-0.13177
POTRI.010G048200.V3.0	(7918891, 7918962)	(7918963, 7919026)	(7919026, 7919313)	0.911332	0.999741	0.063197	7.68072	0.000794	6	TRUE	3.13477	2.94248	1	1	0
POTRI.010G048400.V3.0	(7941413, 7941466)	(7941467, 7941543)	(7941543, 7941618)	0.429614	0.999741	-1.47695	3.33292	-0.252224	2	TRUE	0.143388	0.482602	0.197392	0.284741	-0.087349
POTRI.010G051400.V3.0	(8194113, 8194452)	(8194453, 8194504)	(8194504, 8195013)	0.718672	0.999741	-0.670921	2.27838	-0.106774	6	TRUE	0.056882	0.122797	0.022648	0.062298	-0.03965
POTRI.010G051700.V3.0	(8224930, 8225759)	(8225760, 8225863)	(8225863, 8226211)	0.661846	0.999741	-1.83361	2.76059	-0.129424	2	TRUE	0.02847	0.121725	0.081402	0.126023	-0.044621
POTRI.010G052800.V3.0	(8325762, 8326276)	(8326277, 8326340)	(8326340, 8326560)	0.873266	0.999741	-1.00204	2.40876	-0.020018	6	TRUE	0.028342	0.052668	0.042806	0.049607	-0.006801
POTRI.010G053800.V3.0	(8392933, 8393808)	(8393809, 8393819)	(8393819, 8394484)	0.087658	0.999741	-1.22841	8.45178	-0.57205	2	TRUE	0.34377	0.58875	1	1	0
POTRI.010G058000.V3.0	(8722655, 8723110)	(8723111, 8723144)	(8723144, 8723786)	0.162412	0.999741	-1.09975	4.76852	-0.463744	2	TRUE	0.324668	0.660736	0.999999	1	-1e-06
POTRI.010G058100.V3.0	(8743560, 8743860)	(8743861, 8743888)	(8743888, 8744067)	0.807936	0.999741	-1.07991	4.24773	-0.056142	6	TRUE	0.062667	0.133573	0.034647	0.084417	-0.04977
POTRI.010G058300.V3.0	(8765088, 8765280)	(8765281, 8765362)	(8765362, 8765445)	0.576285	0.999741	-0.26325	4.97942	-0.171737	2	TRUE	1.18105	1.08862	0.965509	1	-0.034491
POTRI.010G059300.V3.0	(8809901, 8810589)	(8810590, 8810809)	(8810809, 8811236)	0.708453	0.999741	-0.050233	4.6218	0.153217	2	TRUE	0.099938	0.111982	0.257848	0.188958	0.068889
POTRI.010G060900.V3.0	(8955075, 8955186)	(8955187, 8955262)	(8955262, 8955656)	0.828769	0.999741	-0.387638	8.66044	-0.045532	5	TRUE	1.33478	1.47521	1	1	0
POTRI.010G064900.V3.0	(9243635, 9244196)	(9244197, 9244286)	(9244286, 9244413)	0.900833	0.999741	0.591273	1.77665	0.102784	6	TRUE	0.033272	0.018332	0.063772	0.026937	0.036835
POTRI.010G065100.V3.0	(9274942, 9275197)	(9275198, 9275305)	(9275305, 9275442)	0.723484	0.999741	-0.574166	3.11663	-0.103996	6	TRUE	0.024685	0.04008	0.032849	0.06751	-0.034661
POTRI.010G065800.V3.0	(9326351, 9326467)	(9326468, 9327005)	(9327005, 9328103)	0.543741	0.999741	-1.35023	1.58229	-0.213503	6	TRUE	0.010007	0.073784	0.010829	0.085171	-0.074342
POTRI.010G065900.V3.0	(9335682, 9335766)	(9335767, 9335862)	(9335862, 9336678)	0.386532	0.999741	1.0354	2.4478	0.423194	6	TRUE	0.156928	0.035766	0.187417	0.039507	0.14791
POTRI.010G066400.V3.0	(9375353, 9376164)	(9376165, 9376343)	(9376343, 9376892)	0.893096	0.999741	-1.31705	3.24138	-0.009159	6	TRUE	0.002819	0.007778	0.004502	0.007453	-0.002951
POTRI.010G066400.V3.0	(9376343, 9376892)	(9376893, 9377014)	(9377014, 9377313)	0.927164	0.999741	-0.77333	3.97168	0.009415	6	TRUE	0.006631	0.010945	0.013974	0.010526	0.003448
POTRI.010G066600.V3.0	(9379748, 9379918)	(9379919, 9380006)	(9380006, 9380131)	0.891458	0.999741	0.203276	2.58015	-0.010055	6	TRUE	0.021542	0.019199	0.009894	0.013648	-0.003754
POTRI.010G066600.V3.0	(9380006, 9380131)	(9380132, 9380216)	(9380216, 9380310)	0.726266	0.999741	-0.388517	4.08991	-0.102393	6	TRUE	0.062188	0.081511	0.030923	0.067094	-0.036171
POTRI.010G067100.V3.0	(9402754, 9402805)	(9402806, 9402845)	(9402845, 9403143)	0.659626	0.999741	1.5515	2.20771	0.239287	6	TRUE	0.770134	0.245888	0.178036	0.041665	0.136371
POTRI.010G067300.V3.0	(9415890, 9415978)	(9415979, 9416066)	(9416066, 9416329)	0.644686	0.999741	0.008202	1.80626	0.248246	6	TRUE	0.170236	0.138123	0.36111	0.223514	0.137596
POTRI.010G068300.V3.0	(9532028, 9532125)	(9532126, 9532217)	(9532217, 9532282)	0.918798	0.999741	-0.309467	2.00609	0.004862	6	TRUE	0.013436	0.014708	0.021322	0.019506	0.001817
POTRI.010G068400.V3.0	(9548734, 9549541)	(9549542, 9549646)	(9549646, 9550202)	0.370727	0.999741	-0.74042	4.76536	-0.288895	2	TRUE	0.713124	1.21115	0.999999	1	0
POTRI.010G069000.V3.0	(9615960, 9617160)	(9617161, 9617387)	(9617387, 9617467)	0.849876	0.999741	-0.03328	4.36033	0.088886	2	TRUE	0.032327	0.033789	0.088054	0.044358	0.043695
POTRI.010G069900.V3.0	(9673929, 9674065)	(9674066, 9674146)	(9674146, 9674475)	0.919984	0.999741	1.14541	3.05154	0.005507	6	TRUE	0.015681	0.007027	0.007589	0.005874	0.001715
POTRI.010G072900.V3.0	(9958995, 9959195)	(9959196, 9959285)	(9959285, 9959644)	0.959137	0.999741	0.181346	2.89086	0.02678	6	TRUE	0.175169	0.175416	0.088084	0.069185	0.018899
POTRI.010G077900.V3.0	(10311820, 10311939)	(10311940, 10312069)	(10312069, 10312098)	0.185924	0.999741	0.858526	4.62567	0.483761	2	TRUE	1.88791	0.758478	0.978794	0.904581	0.074213
POTRI.010G077900.V3.0	(10314744, 10314897)	(10314898, 10315162)	(10315162, 10315191)	0.932279	0.999741	0.14002	3.91258	0.012197	6	TRUE	0.845869	0.566514	0.999999	0.999999	0
POTRI.010G078400.V3.0	(10351321, 10351420)	(10351421, 10351516)	(10351516, 10351571)	0.993606	0.999741	0.279707	1.5431	0.035606	4	TRUE	0.008599	0.006971	0.027765	0.00913	0.018635
POTRI.010G079500.V3.0	(10460805, 10461622)	(10461623, 10461875)	(10461875, 10462907)	0.679292	0.999741	-1.31182	3.85061	-0.129766	6	TRUE	0.062203	0.112789	0.027174	0.075541	-0.048367
POTRI.010G085400.V3.0	(11057490, 11058108)	(11058109, 11058445)	(11058445, 11058501)	0.795714	0.999741	0.868926	2.08719	0.160826	6	TRUE	0.095045	0.045356	0.120662	0.055569	0.065092
POTRI.010G087500.V3.0	(11161431, 11161484)	(11161485, 11161592)	(11161592, 11162174)	0.522146	0.999741	0.37206	2.58689	0.325563	6	TRUE	0.55392	0.375497	0.672955	0.532052	0.140903
POTRI.010G087700.V3.0	(11168652, 11170361)	(11170362, 11170440)	(11170440, 11170656)	0.676331	0.999741	2.52806	2.14316	0.229366	6	TRUE	0.224879	0.018676	0.259555	0.010595	0.248959
POTRI.010G087700.V3.0	(11170440, 11170656)	(11170657, 11170670)	(11170670, 11170892)	0.970769	0.999741	2.11868	1.12159	0.033087	6	TRUE	0.063146	0	0.037546	0	0.037546
POTRI.010G089700.V3.0	(11333616, 11334186)	(11334187, 11334327)	(11334327, 11337436)	0.679581	0.999741	-0.309835	5.20926	-0.120948	2	TRUE	0.278289	0.398975	0.999999	1	0
POTRI.010G089700.V3.0	(11337974, 11338040)	(11338041, 11338137)	(11338137, 11338203)	0.788	0.999741	1.94552	2.10192	0.165153	6	TRUE	0.06111	0.012093	0.081707	0.02029	0.061417
POTRI.010G090100.V3.0	(11377411, 11378061)	(11378062, 11378210)	(11378210, 11378256)	0.774428	0.999741	-0.097153	1.83586	-0.074943	6	TRUE	0.027129	0.035332	0.026131	0.054789	-0.028657
POTRI.010G090400.V3.0	(11406887, 11407090)	(11407091, 11407257)	(11407257, 11407432)	0.918991	0.999741	0.579041	1.98457	0.058377	2	TRUE	0.079909	0.05268	0.233197	0.211558	0.021639
POTRI.010G090900.V3.0	(11454890, 11454969)	(11454970, 11455146)	(11455146, 11455401)	0.959605	0.999741	1.13236	2.13551	0.027034	6	TRUE	0.929519	0.517005	0.035829	0.025526	0.010302
POTRI.010G090900.V3.0	(11455146, 11455401)	(11455402, 11455472)	(11455472, 11455589)	0.681038	0.999741	1.95416	2.54463	0.226588	6	TRUE	2.95811	0.597306	0.114782	0.027891	0.086891
POTRI.010G093000.V3.0	(11617077, 11617256)	(11617257, 11617340)	(11617340, 11617512)	0.679152	0.999741	-0.042391	1.94361	-0.129849	6	TRUE	0.066568	0.058103	0.059669	0.115609	-0.05594
POTRI.010G093000.V3.0	(11618590, 11618729)	(11618730, 11618814)	(11618814, 11619034)	0.771498	0.999741	0.605219	2.73613	0.174449	6	TRUE	0.19372	0.108379	0.220165	0.147813	0.072352
POTRI.010G093700.V3.0	(11653055, 11653778)	(11653779, 11654266)	(11654266, 11654629)	0.725348	0.999741	-0.749605	3.30452	-0.099448	2	TRUE	0.098803	0.182183	0.179394	0.214162	-0.034768
POTRI.010G094200.V3.0	(11690114, 11691051)	(11691052, 11691148)	(11691148, 11691406)	0.876599	0.999741	-0.094068	3.63309	-0.031152	2	TRUE	0.979726	0.63016	0.999998	0.999999	0
POTRI.010G094300.V3.0	(11698709, 11699204)	(11699205, 11699286)	(11699286, 11700996)	0.992514	0.999741	-0.270047	1.9937	0.019677	2	TRUE	160833	316250	0.070205	0.054288	0.015917
POTRI.010G094700.V3.0	(11725374, 11725630)	(11725631, 11725764)	(11725764, 11726467)	0.820343	0.999741	1.7152	2.93682	0.102064	2	TRUE	0.290792	0.059433	0.265012	0.102502	0.16251
POTRI.010G097900.V3.0	(11980860, 11980905)	(11980906, 11981000)	(11981000, 11981072)	0.847713	0.999741	0.275665	2.59567	0.131927	6	TRUE	0.054276	0.044602	0.09916	0.054117	0.045043
POTRI.010G097900.V3.0	(11982718, 11982789)	(11982790, 11982868)	(11982868, 11982960)	0.951492	0.999741	1.00455	2.34933	0.044139	2	TRUE	0.058945	0.021455	0.039852	0.015389	0.024463
POTRI.010G098900.V3.0	(12054574, 12054850)	(12054851, 12055016)	(12055016, 12055282)	0.705086	0.999741	-0.376415	5.97339	-0.108904	2	TRUE	1.05728	1.36064	0.999999	1	-1e-06
POTRI.010G099500.V3.0	(12132043, 12132219)	(12132220, 12132318)	(12132318, 12132530)	0.69217	0.999741	1.57318	0.911304	0.220046	6	TRUE	0.068909	0.00211	0.087285	0.002975	0.08431
POTRI.010G099700.V3.0	(12160328, 12160358)	(12160359, 12160431)	(12160431, 12160894)	0.869166	0.999741	1.10166	4.10693	0.08033	2	TRUE	0.705095	0.222078	0.999998	0.999999	-1e-06
POTRI.010G100200.V3.0	(12181548, 12181765)	(12181766, 12181845)	(12181845, 12181950)	0.950501	0.999741	1.17376	2.35492	0.022095	6	TRUE	0.031349	0.011532	0.02163	0.014329	0.007301
POTRI.010G100400.V3.0	(12179387, 12189266)	(12189267, 12189381)	(12189381, 12189943)	0.858215	0.999741	-1.23353	2.53232	-0.028289	6	TRUE	0.012374	0.042168	0.006817	0.01655	-0.009734
POTRI.010G100900.V3.0	(12220506, 12220937)	(12220938, 12221257)	(12221257, 12221555)	0.204477	0.999741	-0.485302	2.97329	-0.499516	6	TRUE	0.44949	0.721937	0.193578	0.43172	-0.238142
POTRI.010G102100.V3.0	(12312405, 12313545)	(12313546, 12313551)	(12313551, 12313928)	0.97504	0.999741	1.16416	1.04406	0.052542	5	TRUE	0.038889	0.009009	0.044872	0.019608	0.025264
POTRI.010G105900.V3.0	(12596152, 12596271)	(12596272, 12596427)	(12596427, 12596621)	0.781372	0.999741	2.35168	1.81461	0.16888	6	TRUE	0.059445	0.004518	0.076962	0.005227	0.071736
POTRI.010G106100.V3.0	(12605104, 12605250)	(12605251, 12605333)	(12605333, 12605488)	0.94874	0.999741	1.84402	1.49155	0.065615	5	TRUE	0.038631	0.004656	0.031403	0.005786	0.025617
POTRI.010G106300.V3.0	(12635876, 12636008)	(12636009, 12636133)	(12636133, 12636294)	0.727615	0.999741	-1.87036	3.13423	-0.101616	6	TRUE	0.01519	0.042927	0.031915	0.065489	-0.033574
POTRI.010G106700.V3.0	(12658529, 12658636)	(12658637, 12658714)	(12658714, 12658805)	0.836641	0.999741	2.05925	2.71056	0.094779	2	TRUE	0.095901	0.028406	0.083397	0.032975	0.050422
POTRI.010G106800.V3.0	(12667294, 12667935)	(12667936, 12668063)	(12668063, 12668614)	0.861005	0.999741	0.179794	7.34715	0.083945	2	TRUE	1.31428	1.11401	1	1	0
POTRI.010G108200.V3.0	(12780909, 12781327)	(12781328, 12781430)	(12781430, 12781870)	0.744608	0.999741	-0.37559	4.13261	-0.091873	6	TRUE	0.032587	0.048109	0.031842	0.062127	-0.030284
POTRI.010G109000.V3.0	(12830577, 12830643)	(12830644, 12830737)	(12830737, 12830841)	0.920182	0.999741	0.475775	6.26746	0.005615	6	TRUE	2.61984	1.67706	1	1	0
POTRI.010G109600.V3.0	(12881798, 12882677)	(12882678, 12882778)	(12882778, 12883045)	0.899016	0.999741	-0.363089	2.34414	-0.005925	6	TRUE	0.015584	0.018781	0.017219	0.019762	-0.002543
POTRI.010G110000.V3.0	(12915961, 12916128)	(12916129, 12916210)	(12916210, 12917203)	0.904847	0.999741	0.797328	1.56771	-0.002742	6	TRUE	0.020943	0.011184	0.005768	0.006782	-0.001013
POTRI.010G110800.V3.0	(12964172, 12964721)	(12964722, 12964903)	(12964903, 12965812)	0.956598	0.999741	1.09122	3.11395	0.025403	6	TRUE	0.029969	0.01308	0.023768	0.014335	0.009433
POTRI.010G111900.V3.0	(13060764, 13060923)	(13060924, 13061017)	(13061017, 13061090)	0.481811	0.999741	0.445506	2.61594	0.352945	6	TRUE	0.680795	0.379054	0.520366	0.3219	0.198466
POTRI.010G112000.V3.0	(13073533, 13073644)	(13073645, 13073732)	(13073732, 13074176)	0.919455	0.999741	0.224556	2.41567	0.00522	6	TRUE	0.029138	0.027647	0.026748	0.024824	0.001924
POTRI.010G113700.V3.0	(13212157, 13212325)	(13212326, 13212539)	(13212539, 13213683)	0.563614	0.999741	-0.470076	4.27869	-0.178238	2	TRUE	0.654267	0.775753	0.999999	0.999999	-1e-06
POTRI.010G114800.V3.0	(13299067, 13303329)	(13303330, 13303429)	(13303429, 13303702)	0.905746	0.999741	0.372866	5.36635	0.064196	2	TRUE	3.43444	2.3371	1	1	0
POTRI.010G115600.V3.0	(13363330, 13364066)	(13364067, 13364155)	(13364155, 13364515)	0.268492	0.999741	0.522682	2.71364	0.527194	6	TRUE	0.202023	0.144593	0.741759	0.531621	0.210138
POTRI.010G115700.V3.0	(13368326, 13368604)	(13368605, 13368749)	(13368749, 13369192)	0.491078	0.999741	-0.538848	2.92815	-0.248698	6	TRUE	0.106517	0.170581	0.07455	0.15992	-0.085371
POTRI.010G115800.V3.0	(13381511, 13381685)	(13381686, 13381735)	(13381735, 13381957)	0.927075	0.999741	-0.290292	1.66873	0.009366	6	TRUE	0.019515	0.022924	0.027184	0.023515	0.003669
POTRI.010G115800.V3.0	(13381735, 13381957)	(13381958, 13382295)	(13382295, 13382382)	0.9176	0.999741	-0.337405	2.50994	0.004209	6	TRUE	0.050934	0.055606	0.042401	0.040659	0.001742
POTRI.010G115800.V3.0	(13382491, 13382553)	(13382554, 13382623)	(13382623, 13382702)	0.983921	0.999741	-0.393826	2.1192	0.048131	5	TRUE	0.031383	0.040713	0.054904	0.032556	0.022348
POTRI.010G117900.V3.0	(13545199, 13545376)	(13545377, 13545494)	(13545494, 13545959)	0.885388	0.999741	-1.18914	1.81672	-0.013375	6	TRUE	0.001374	0.004617	0.000772	0.005307	-0.004534
POTRI.010G119300.V3.0	(13631409, 13631838)	(13631839, 13632056)	(13632056, 13633137)	0.963243	0.999741	1.38718	1.89816	0.029007	6	TRUE	0.094511	0.023555	0.035062	0.009181	0.025882
POTRI.010G122000.V3.0	(13835309, 13836213)	(13836214, 13836322)	(13836322, 13836440)	0.718686	0.999741	-0.206656	2.69564	-0.106767	6	TRUE	0.172072	0.239566	0.53245	0.815726	-0.283276
POTRI.010G122200.V3.0	(13876809, 13876971)	(13876972, 13877078)	(13877078, 13877379)	0.671806	0.999741	-0.330829	4.27719	-0.124653	2	TRUE	0.446803	0.664826	0.999999	0.999999	-1e-06
POTRI.010G122500.V3.0	(13911810, 13911989)	(13911990, 13912372)	(13912372, 13912531)	0.935173	0.999741	0.138086	2.79018	0.072369	5	TRUE	0.047881	0.037456	0.084788	0.055404	0.029384
POTRI.010G122500.V3.0	(13912372, 13912531)	(13912532, 13913635)	(13913635, 13913971)	0.102646	0.999741	1.52736	3.84258	0.591559	2	TRUE	0.185719	0.049624	0.320078	0.073006	0.247071
POTRI.010G123400.V3.0	(13979840, 13980047)	(13980048, 13980120)	(13980120, 13980433)	0.158884	0.999741	1.20021	7.91644	0.513757	2	TRUE	2.46501	1.13894	1	1	0
POTRI.010G124000.V3.0	(14038559, 14038585)	(14038586, 14038817)	(14038817, 14039114)	0.219773	0.999741	1.48188	3.05299	0.579315	6	TRUE	0.272714	0.083901	0.430137	0.092432	0.337705
POTRI.010G124000.V3.0	(14039470, 14039600)	(14039601, 14040716)	(14040716, 14041175)	0.784919	0.999741	0.804711	3.48173	0.118024	2	TRUE	0.288402	0.156583	0.207801	0.120376	0.087425
POTRI.010G124800.V3.0	(14082691, 14082978)	(14082979, 14083064)	(14083064, 14084471)	0.950383	0.999741	1.52098	2.24357	0.044624	2	TRUE	0.327821	0.103676	0.081457	0.018882	0.062575
POTRI.010G124800.V3.0	(14083064, 14084471)	(14084472, 14084583)	(14084583, 14084785)	0.99185	0.999741	1.52572	1.88125	0.026504	2	TRUE	0.220065	0.066824	0.051965	0.011968	0.039996
POTRI.010G125400.V3.0	(14149495, 14149683)	(14149684, 14149794)	(14149794, 14149956)	0.888215	0.999741	-1.32316	2.22395	-0.011829	6	TRUE	0.004726	0.012887	0.00898	0.014953	-0.005974
POTRI.010G126300.V3.0	(14236004, 14236221)	(14236222, 14236599)	(14236599, 14237395)	0.825421	0.999741	0.750209	3.48336	0.099791	2	TRUE	0.196486	0.099996	0.127008	0.068783	0.058225
POTRI.010G126700.V3.0	(14258654, 14260381)	(14260382, 14260445)	(14260445, 14260530)	0.806609	0.999741	2.08431	1.11181	0.154734	6	TRUE	0.041918	0.000114	0.05722	0.000131	0.057089
POTRI.010G128300.V3.0	(14358770, 14358838)	(14358839, 14358911)	(14358911, 14359018)	0.935115	0.999741	0.120781	2.36293	0.013738	6	TRUE	0.015888	0.01671	0.016683	0.011604	0.005079
POTRI.010G128300.V3.0	(14358911, 14359018)	(14359019, 14359151)	(14359151, 14359256)	0.913233	0.999741	0.51956	1.62152	0.00183	6	TRUE	0.008212	0.006101	0.005592	0.004927	0.000666
POTRI.010G128600.V3.0	(14384483, 14384693)	(14384694, 14384915)	(14384915, 14384980)	0.531769	0.999741	-1.42068	2.28313	-0.221344	6	TRUE	0.038767	0.169829	0.051487	0.131121	-0.079634
POTRI.010G129300.V3.0	(14454203, 14454353)	(14454354, 14454431)	(14454431, 14455474)	0.309747	0.999741	-0.167263	2.62311	0.487953	6	TRUE	0.107103	0.105058	0.304918	0.130052	0.174866
POTRI.010G129800.V3.0	(14500526, 14500729)	(14500730, 14500855)	(14500855, 14501356)	0.970477	0.999741	1.07985	2.32624	0.035839	2	TRUE	0.014245	0.006266	0.027918	0.006687	0.02123
POTRI.010G130000.V3.0	(14510415, 14511086)	(14511087, 14511202)	(14511202, 14511651)	0.939872	0.999741	0.183407	4.92701	0.049224	2	TRUE	0.632793	0.571125	1	1	0
POTRI.010G131400.V3.0	(14624096, 14624206)	(14624207, 14624306)	(14624306, 14624503)	0.96593	0.999741	1.31671	1.47053	0.030464	6	TRUE	0.014104	0.003546	0.014414	0.003907	0.010507
POTRI.010G131400.V3.0	(14625378, 14626394)	(14626395, 14626472)	(14626472, 14626543)	0.976753	0.999741	1.13689	1.76754	0.036331	6	TRUE	0.017365	0.0066	0.025037	0.012611	0.012427
POTRI.010G132400.V3.0	(14721148, 14721355)	(14721356, 14721480)	(14721480, 14721603)	0.455279	0.999741	1.52427	2.93288	0.371638	6	TRUE	0.174742	0.052442	0.184956	0.067575	0.117381
POTRI.010G133800.V3.0	(14823807, 14823869)	(14823870, 14824785)	(14824785, 14824869)	0.79818	0.999741	1.69768	2.55093	0.159445	6	TRUE	0.274646	0.133862	0.070439	0.011975	0.058464
POTRI.010G134100.V3.0	(14848250, 14848379)	(14848380, 14848521)	(14848521, 14848592)	0.865585	0.999741	0.608236	1.96827	-0.024236	6	TRUE	0.030028	0.017221	0.013968	0.022766	-0.008798
POTRI.010G134100.V3.0	(14848682, 14848825)	(14848826, 14848939)	(14848939, 14849025)	0.940197	0.999741	0.831219	2.03037	0.0165	6	TRUE	0.042293	0.01616	0.025227	0.019574	0.005653
POTRI.010G134100.V3.0	(14848939, 14849025)	(14849026, 14849124)	(14849124, 14849183)	0.951351	0.999741	0.985353	3.08296	0.0442	2	TRUE	0.104413	0.040025	0.057174	0.039653	0.017521
POTRI.010G134700.V3.0	(14888704, 14888859)	(14888860, 14888986)	(14888986, 14889215)	0.789076	0.999741	0.532173	1.98262	0.164549	6	TRUE	0.086484	0.036274	0.099885	0.039804	0.060081
POTRI.010G136100.V3.0	(14970791, 14972919)	(14972920, 14972991)	(14972991, 14973209)	0.941266	0.999741	1.22003	2.16333	0.048614	2	TRUE	91905.3	79524.2	0.079013	0.045778	0.033235
POTRI.010G136300.V3.0	(14981128, 14981421)	(14981422, 14981498)	(14981498, 14981606)	0.145335	0.999741	1.82253	3.32254	0.530261	2	TRUE	445.656	0.425777	0.67111	0.559205	0.111904
POTRI.010G137300.V3.0	(15037902, 15038377)	(15038378, 15038971)	(15038971, 15039032)	0.818644	0.999741	-0.723033	1.79293	-0.050178	6	TRUE	0.021087	0.044825	0.02848	0.053339	-0.024859
POTRI.010G137300.V3.0	(15038971, 15039032)	(15039033, 15039120)	(15039120, 15039203)	0.922657	0.999741	-0.42605	2.72744	0.006962	6	TRUE	0.063599	0.090633	0.077972	0.074028	0.003944
POTRI.010G137300.V3.0	(15039365, 15039506)	(15039507, 15039601)	(15039601, 15040116)	0.264817	0.999741	-0.356211	4.05197	-0.433032	6	TRUE	0.215555	0.263193	0.23306	0.435944	-0.202884
POTRI.010G138100.V3.0	(15085702, 15086119)	(15086120, 15086279)	(15086279, 15087431)	0.680119	0.999741	-0.945213	2.48657	-0.129279	6	TRUE	0.089417	0.197879	0.046979	0.165887	-0.118908
POTRI.010G141300.V3.0	(15289176, 15289435)	(15289436, 15289540)	(15289540, 15289596)	0.971589	0.999741	-0.062149	4.08745	0.033532	6	TRUE	0.117099	0.118561	0.073747	0.049321	0.024426
POTRI.010G141700.V3.0	(15323190, 15323287)	(15323288, 15323386)	(15323386, 15323472)	0.152814	0.999741	2.18434	1.84253	0.666852	6	TRUE	0.107678	0.013879	0.276059	0.030632	0.245427
POTRI.010G141900.V3.0	(15336514, 15337183)	(15337184, 15337964)	(15337964, 15338532)	0.9453	0.999741	-0.287672	3.26687	0.067327	5	TRUE	0.03454	0.037726	0.048168	0.02003	0.028138
POTRI.010G142000.V3.0	(15340759, 15340925)	(15340926, 15341025)	(15341025, 15341134)	0.937022	0.999741	0.539891	4.53583	0.014775	6	TRUE	0.006237	0.004057	0.011964	0.007497	0.004467
POTRI.010G142200.V3.0	(15366957, 15367088)	(15367089, 15367174)	(15367174, 15367281)	0.885806	0.999741	-0.811943	2.15308	-0.013147	6	TRUE	0.031768	0.0609	0.073233	0.077673	-0.00444
POTRI.010G142400.V3.0	(15381035, 15381085)	(15381086, 15381196)	(15381196, 15384094)	0.310386	0.999741	-1.15714	3.89762	-0.330456	2	TRUE	0.032104	0.07527	0.157279	0.27243	-0.115151
POTRI.010G142600.V3.0	(15388897, 15389147)	(15389148, 15389260)	(15389260, 15389862)	0.898427	0.999741	-1.21963	2.30556	-0.006247	6	TRUE	0.006959	0.021818	0.002633	0.008132	-0.005499
POTRI.010G142600.V3.0	(15389260, 15389862)	(15389863, 15389941)	(15389941, 15390160)	0.906443	0.999741	0.103877	3.28487	-0.001871	6	TRUE	0.035006	0.028141	0.007749	0.009419	-0.00167
POTRI.010G142600.V3.0	(15389941, 15390160)	(15390161, 15390249)	(15390249, 15390592)	0.914235	0.999741	0.490236	3.28616	0.002377	6	TRUE	0.038112	0.023624	0.009174	0.007164	0.002011
POTRI.010G142600.V3.0	(15390249, 15390592)	(15390593, 15391041)	(15391041, 15391692)	0.900075	0.999741	-1.23562	2.01038	-0.005347	6	TRUE	0.004786	0.016871	0.001894	0.006643	-0.004749
POTRI.010G144500.V3.0	(15507319, 15507358)	(15507359, 15507487)	(15507487, 15507703)	0.773294	0.999741	-1.05292	1.567	0.173434	6	TRUE	0.04965	0.243744	0.109984	0.044102	0.065881
POTRI.010G144900.V3.0	(15527438, 15527824)	(15527825, 15528039)	(15528039, 15528552)	0.981834	0.999741	0.287049	3.57038	0.030878	2	TRUE	0.084793	0.07006	0.095115	0.078128	0.016988
POTRI.010G146800.V3.0	(15633733, 15633792)	(15633793, 15633879)	(15633879, 15634052)	0.770749	0.999741	-0.136576	2.0148	-0.077021	6	TRUE	0.033634	0.043972	0.039862	0.067753	-0.027891
POTRI.010G147000.V3.0	(15645885, 15646306)	(15646307, 15646402)	(15646402, 15646484)	0.960677	0.999741	2.00001	2.89041	0.040122	2	TRUE	0.93039	0.222679	0.474467	0.206016	0.268452
POTRI.010G147900.V3.0	(15710618, 15714248)	(15714249, 15714355)	(15714355, 15714433)	0.582355	0.999741	1.2394	2.56006	0.286623	6	TRUE	0.149986	0.046853	0.220694	0.062261	0.158433
POTRI.010G148200.V3.0	(15747546, 15747749)	(15747750, 15747839)	(15747839, 15748373)	0.808237	0.999741	-0.853027	2.26518	-0.055975	6	TRUE	0.027722	0.060463	0.039197	0.060149	-0.020952
POTRI.010G149400.V3.0	(15803112, 15803510)	(15803511, 15804138)	(15804138, 15804243)	0.58221	0.999741	-0.914895	3.03167	-0.188863	6	TRUE	0.077379	0.156835	0.089445	0.158608	-0.069164
POTRI.010G150000.V3.0	(15889934, 15890027)	(15890028, 15890112)	(15890112, 15890282)	0.948292	0.999741	1.54576	2.21621	0.045539	2	TRUE	0.200615	0.053428	0.058351	0.035186	0.023164
POTRI.010G150500.V3.0	(15918247, 15918546)	(15918547, 15918760)	(15918760, 15919226)	0.880327	0.999741	-1.50303	4.16682	-0.016147	6	TRUE	0.002052	0.007449	0.00127	0.007493	-0.006223
POTRI.010G150700.V3.0	(15923437, 15923830)	(15923831, 15923994)	(15923994, 15924852)	0.857419	0.999741	-1.1828	3.9267	-0.028727	6	TRUE	0.014573	0.035097	0.004844	0.015619	-0.010775
POTRI.010G151300.V3.0	(15963202, 15963302)	(15963303, 15963406)	(15963406, 15963533)	0.655059	0.999741	-0.942141	3.19618	-0.144166	6	TRUE	0.099	0.236746	0.055008	0.105406	-0.050398
POTRI.010G152100.V3.0	(16003603, 16003810)	(16003811, 16003897)	(16003897, 16004359)	0.881456	0.999741	0.313025	2.26509	0.113379	6	TRUE	0.073334	0.056162	0.088178	0.047276	0.040901
POTRI.010G153000.V3.0	(16078859, 16079025)	(16079026, 16079100)	(16079100, 16079422)	0.133315	0.999741	3.36845	1.79713	0.697753	6	TRUE	24202.1	0.006697	0.350456	0.005653	0.344803
POTRI.010G153100.V3.0	(16079451, 16079822)	(16079823, 16079930)	(16079930, 16080001)	0.871896	0.999741	0.303301	5.66572	0.079122	2	TRUE	3.00152	2.18142	1	1	0
POTRI.010G153400.V3.0	(16107075, 16107193)	(16107194, 16107411)	(16107411, 16107463)	0.970129	0.999741	0.037329	1.99093	0.03274	6	TRUE	0.018745	0.019276	0.035824	0.024005	0.01182
POTRI.010G153400.V3.0	(16108294, 16108349)	(16108350, 16108435)	(16108435, 16108662)	0.79043	0.999741	-0.670641	2.59629	-0.065938	6	TRUE	0.024459	0.04492	0.03082	0.054059	-0.02324
POTRI.010G154000.V3.0	(16164979, 16165835)	(16165836, 16166008)	(16166008, 16166166)	0.572402	0.999741	0.573104	5.88455	0.219612	2	TRUE	1.24623	0.787264	1	1	0
POTRI.010G157600.V3.0	(16430130, 16430788)	(16430789, 16431298)	(16431298, 16432105)	0.905402	0.999741	-0.832804	2.66562	-0.002439	6	TRUE	0.023681	0.041763	0.005333	0.00803	-0.002697
POTRI.010G157900.V3.0	(16463857, 16465009)	(16465010, 16465076)	(16465076, 16467224)	0.872924	0.999741	-0.378723	2.32558	-0.020206	6	TRUE	0.525621	0.690033	0.147008	0.164466	-0.017457
POTRI.010G158900.V3.0	(16517964, 16518590)	(16518591, 16518612)	(16518612, 16518655)	0.207276	0.999741	0.983924	10.371	0.462285	2	TRUE	3.04927	1.53996	1	1	0
POTRI.010G158900.V3.0	(16518612, 16518655)	(16518656, 16518855)	(16518855, 16519372)	0.930627	0.999741	0.915891	3.44399	0.011298	6	TRUE	0.022336	0.008908	0.013117	0.00953	0.003587
POTRI.010G159700.V3.0	(16569404, 16569903)	(16569904, 16569979)	(16569979, 16570107)	0.88964	0.999741	-0.052554	5.91008	-0.014822	5	TRUE	1.80247	1.69625	1	1	0
POTRI.010G159700.V3.0	(16571319, 16571469)	(16571470, 16572224)	(16572224, 16572874)	0.329244	0.999741	-0.484592	2.74277	-0.372763	6	TRUE	0.138085	0.193081	0.108241	0.246731	-0.13849
POTRI.010G159800.V3.0	(16576405, 16578243)	(16578244, 16578886)	(16578886, 16579123)	0.913276	0.999741	-0.834563	2.68743	0.001854	6	TRUE	0.250117	0.463337	0.050089	0.048816	0.001273
POTRI.010G159900.V3.0	(16583749, 16583857)	(16583858, 16584076)	(16584076, 16584178)	0.969613	0.999741	0.576341	3.03429	0.036217	2	TRUE	0.07213	0.049901	0.061826	0.029869	0.031957
POTRI.010G160700.V3.0	(16643271, 16643391)	(16643392, 16643481)	(16643481, 16643628)	0.864754	0.999741	-1.2651	1.21105	-0.024692	6	TRUE	0.033144	0.848102	0.001389	0.014043	-0.012653
POTRI.010G160700.V3.0	(16644931, 16645031)	(16645032, 16645693)	(16645693, 16645850)	0.925732	0.999741	0.52563	2.44394	0.089215	6	TRUE	2.30002	1.19964	0.066097	0.021108	0.044989
POTRI.010G162500.V3.0	(16743045, 16743196)	(16743197, 16743475)	(16743475, 16743623)	0.605735	0.999741	-0.061255	2.73584	0.272024	6	TRUE	0.29468	0.435198	0.42031	0.286861	0.133448
POTRI.010G162900.V3.0	(16761933, 16762010)	(16762011, 16762092)	(16762092, 16762127)	0.848457	0.999741	1.50089	1.28423	0.131517	6	TRUE	0.061623	0.010386	0.082102	0.007924	0.074178
POTRI.010G163000.V3.0	(16772608, 16773278)	(16773279, 16773451)	(16773451, 16774139)	0.811515	0.999741	-0.639857	2.6746	-0.054147	6	TRUE	0.028712	0.043865	0.033752	0.051903	-0.018151
POTRI.010G164400.V3.0	(16860725, 16860865)	(16860866, 16860910)	(16860910, 16861045)	0.44285	0.999741	-1.54156	1.59611	-0.282754	6	TRUE	0.011951	0.140346	0.013446	0.114507	-0.101061
POTRI.010G166100.V3.0	(16956272, 16956750)	(16956751, 16956823)	(16956823, 16957233)	0.824805	0.999741	0.375715	5.43034	0.100066	2	TRUE	0.918471	0.650082	1	1	0
POTRI.010G166100.V3.0	(16961713, 16961758)	(16961759, 16961863)	(16961863, 16962543)	0.782883	0.999741	-0.655902	1.59581	-0.070179	6	TRUE	0.018538	0.041483	0.02786	0.067333	-0.039473
POTRI.010G166100.V3.0	(16964598, 16964704)	(16964705, 16964792)	(16964792, 16964940)	0.957453	0.999741	0.012499	3.16154	0.025867	6	TRUE	0.14883	0.130026	0.505836	0.491602	0.014235
POTRI.010G166500.V3.0	(16973528, 16973824)	(16973825, 16973845)	(16973845, 16975752)	0.189654	0.999741	-1.41183	3.47888	-0.517974	6	TRUE	0.068435	0.190584	0.063656	0.241088	-0.177432
POTRI.010G169200.V3.0	(17122772, 17123081)	(17123082, 17123225)	(17123225, 17123513)	0.603816	0.999741	-1.99192	2.77257	-0.175362	6	TRUE	0.005173	0.031932	0.01398	0.072062	-0.058083
POTRI.010G170000.V3.0	(17180197, 17182546)	(17182547, 17182591)	(17182591, 17184731)	0.939019	0.999741	0.253661	2.35537	0.01586	6	TRUE	216279	194575	0.034203	0.028054	0.006149
POTRI.010G170400.V3.0	(17211236, 17211333)	(17211334, 17211431)	(17211431, 17211621)	0.433685	0.999741	0.350839	2.58936	0.38731	6	TRUE	0.14611	0.069858	0.216276	0.067071	0.149205
POTRI.010G170700.V3.0	(17230870, 17231067)	(17231068, 17231826)	(17231826, 17232016)	0.630466	0.999741	1.64943	2.6657	0.190541	2	TRUE	0.311264	0.091906	0.162153	0.075493	0.08666
POTRI.010G172700.V3.0	(17360457, 17360537)	(17360538, 17360661)	(17360661, 17360891)	0.50291	0.999741	1.35514	3.32783	0.256332	2	TRUE	0.13043	0.067718	0.217738	0.08935	0.128387
POTRI.010G173900.V3.0	(17440671, 17441132)	(17441133, 17441471)	(17441471, 17441760)	0.770539	0.999741	-2.01041	2.23866	-0.07714	6	TRUE	0.014631	0.099743	0.013685	0.041855	-0.02817
POTRI.010G174000.V3.0	(17460980, 17461361)	(17461362, 17461442)	(17461442, 17461508)	0.828635	0.999741	-0.977515	1.68238	-0.044629	6	TRUE	0.010197	0.026014	0.023453	0.039007	-0.015554
POTRI.010G174800.V3.0	(17524697, 17524820)	(17524821, 17525003)	(17525003, 17525268)	0.932701	0.999741	0.83499	2.08419	0.012426	6	TRUE	303867	205525	0.009638	0.005664	0.003974
POTRI.010G174800.V3.0	(17531259, 17531584)	(17531585, 17531745)	(17531745, 17531931)	0.441196	0.999741	-0.474268	6.03283	-0.245369	2	TRUE	3.8522e+06	7.27421e+06	0.585041	0.621124	-0.036083
POTRI.010G175500.V3.0	(17579762, 17579906)	(17579907, 17580049)	(17580049, 17580307)	0.272632	0.999741	-0.775653	7.10482	-0.359236	2	TRUE	0.67525	1.22932	1	1	0
POTRI.010G175500.V3.0	(17581775, 17582166)	(17582167, 17582287)	(17582287, 17582544)	0.334148	0.999741	-0.68386	6.65105	-0.313518	2	TRUE	0.506762	0.867209	1	1	0
POTRI.010G177400.V3.0	(17697319, 17697484)	(17697485, 17697581)	(17697581, 17697621)	0.369155	0.999741	-1.52363	1.81409	-0.339231	6	TRUE	0.027591	0.208145	0.016996	0.144299	-0.127303
POTRI.010G178800.V3.0	(17788178, 17788265)	(17788266, 17788343)	(17788343, 17788417)	0.90713	0.999741	1.60059	2.58736	0.063587	2	TRUE	0.057981	0.013932	0.046972	0.012997	0.033975
POTRI.010G180300.V3.0	(17882585, 17882716)	(17882717, 17882798)	(17882798, 17882879)	0.887012	0.999741	1.47769	1.72048	0.110338	6	TRUE	0.06979	0.01843	0.066436	0.024959	0.041477
POTRI.010G180300.V3.0	(17882962, 17883072)	(17883073, 17883161)	(17883161, 17883882)	0.099576	0.999741	-1.4185	2.94565	-0.6629	6	TRUE	0.056859	0.219326	0.056811	0.297804	-0.240993
POTRI.010G180800.V3.0	(17925814, 17926191)	(17926192, 17926200)	(17926200, 17926432)	0.689829	0.999741	-0.849838	1.66305	0.221419	6	TRUE	0.031159	0.081667	0.444441	0.347221	0.097219
POTRI.010G182000.V3.0	(17993804, 17993889)	(17993890, 17994029)	(17994029, 17994078)	0.84641	0.999741	-0.718039	1.88996	-0.034796	6	TRUE	0.016237	0.027893	0.024022	0.036814	-0.012793
POTRI.010G183700.V3.0	(18088484, 18089198)	(18089199, 18089232)	(18089232, 18089874)	0.525064	0.999741	0.750915	6.24475	0.244362	2	TRUE	556258	6.96467	1	1	0
POTRI.010G184000.V3.0	(18115585, 18116201)	(18116202, 18116363)	(18116363, 18116521)	0.978921	0.999741	1.43615	2.2994	0.03215	2	TRUE	0.034932	0.008349	0.027339	0.008202	0.019137
POTRI.010G184200.V3.0	(18130805, 18130860)	(18130861, 18130961)	(18130961, 18131039)	0.344091	0.999741	2.11536	1.11993	0.457853	6	TRUE	0.158623	0	0.188552	0	0.188552
POTRI.010G184300.V3.0	(18138507, 18138597)	(18138598, 18138639)	(18138639, 18138768)	0.794754	0.999741	-0.606058	1.20076	-0.063513	6	TRUE	0.019608	0.051282	0.006944	0.034483	-0.027538
POTRI.010G186100.V3.0	(18265822, 18266095)	(18266096, 18266260)	(18266260, 18266273)	0.638033	0.999741	0.509072	2.22136	-0.154412	6	TRUE	0.774841	0.771981	0.761755	0.840488	-0.078733
POTRI.010G186500.V3.0	(18294232, 18294321)	(18294322, 18294399)	(18294399, 18294801)	0.909874	0.999741	-0.255345	2.13472	0	6	TRUE	0.003177	0.004452	0.001381	0.001883	-0.000503
POTRI.010G186700.V3.0	(18298179, 18298812)	(18298813, 18299132)	(18299132, 18299726)	0.551078	0.999741	-0.816914	2.90996	-0.20874	6	TRUE	0.235788	0.2907	0.184628	0.284812	-0.100184
POTRI.010G186900.V3.0	(18307565, 18307849)	(18307850, 18307929)	(18307929, 18308099)	0.886325	0.999741	1.85176	1.69874	0.110714	6	TRUE	0.036952	0.006345	0.042643	0.00418	0.038463
POTRI.010G188400.V3.0	(18441087, 18441833)	(18441834, 18441919)	(18441919, 18442198)	0.667595	0.999741	0.463443	4.01772	0.172558	2	TRUE	1.07574	0.706348	0.999999	0.999997	2e-06
POTRI.010G189000.V3.0	(18483756, 18483961)	(18483962, 18484061)	(18484061, 18484243)	0.951442	0.999741	-0.03047	2.4936	0.022605	6	TRUE	0.117775	0.129093	0.081774	0.067204	0.01457
POTRI.010G189800.V3.0	(18523350, 18523480)	(18523481, 18523508)	(18523508, 18523678)	0.733019	0.999741	-0.852665	2.29786	-0.098509	6	TRUE	0.04672	0.080804	0.070759	0.107032	-0.036273
POTRI.010G190000.V3.0	(18546058, 18546270)	(18546271, 18546413)	(18546413, 18547830)	0.096491	0.999741	0.089204	5.26112	0.601993	2	TRUE	0.125688	0.122015	0.530038	0.313111	0.216927
POTRI.010G190000.V3.0	(18546413, 18547830)	(18547831, 18548051)	(18548051, 18548094)	0.914348	0.999741	0.418225	3.11827	0.002438	6	TRUE	0.027126	0.021842	0.02359	0.022982	0.000608
POTRI.010G190000.V3.0	(18548051, 18548094)	(18548095, 18548314)	(18548314, 18548885)	0.901264	0.999741	0.406245	3.52798	-0.004698	6	TRUE	0.038243	0.030305	0.030908	0.032752	-0.001844
POTRI.010G190100.V3.0	(18551826, 18552522)	(18552523, 18552615)	(18552615, 18553376)	0.753628	0.999741	1.31469	1.68938	0.184581	6	TRUE	0.077719	0.022297	0.088373	0.022356	0.066018
POTRI.010G190800.V3.0	(18602261, 18602356)	(18602357, 18602454)	(18602454, 18602565)	0.858203	0.999741	-1.21876	2.29789	-0.028296	6	TRUE	0.080731	0.259964	0.175308	0.238632	-0.063324
POTRI.010G191200.V3.0	(18628120, 18628512)	(18628513, 18628618)	(18628618, 18629083)	0.975865	0.999741	1.45526	3.02031	0.035849	6	TRUE	0.014787	0.00496	0.018429	0.006859	0.011569
POTRI.010G191900.V3.0	(18673220, 18673234)	(18673235, 18673318)	(18673318, 18673571)	0.598313	0.999741	-0.365173	10.4444	-0.160591	2	TRUE	1.9875	2.62684	1	1	0
POTRI.010G191900.V3.0	(18673697, 18673995)	(18673996, 18674105)	(18674105, 18674245)	0.90755	0.999741	-0.571971	3.14928	-0.001268	6	TRUE	0.007906	0.016771	0.007675	0.00805	-0.000376
POTRI.010G191900.V3.0	(18674105, 18674245)	(18674246, 18674371)	(18674371, 18674816)	0.896755	0.999741	-0.887005	3.68443	-0.00716	6	TRUE	0.01197	0.027776	0.007689	0.010066	-0.002376
POTRI.010G192700.V3.0	(18738826, 18738952)	(18738953, 18739069)	(18739069, 18739418)	0.779802	0.999741	-0.326772	2.92605	-0.071913	6	TRUE	0.043434	0.061013	0.045723	0.072899	-0.027175
POTRI.010G193400.V3.0	(18796182, 18796325)	(18796326, 18796415)	(18796415, 18796531)	0.785288	0.999741	-2.18132	1.83542	-0.068826	6	TRUE	0.001939	0.034591	0.003406	0.034288	-0.030883
POTRI.010G197400.V3.0	(19028020, 19028149)	(19028150, 19028270)	(19028270, 19028362)	0.98875	0.999741	0.650026	1.81771	0.042831	6	TRUE	0.208559	0.12812	0.124293	0.050975	0.073317
POTRI.010G197600.V3.0	(19042031, 19042623)	(19042624, 19043149)	(19043149, 19043708)	0.64686	0.999741	1.07648	2.81542	0.246937	6	TRUE	0.077186	0.029224	0.110405	0.027513	0.082892
POTRI.010G197700.V3.0	(19051219, 19051456)	(19051457, 19051586)	(19051586, 19051839)	0.11482	0.999741	1.4049	2.02112	0.730488	6	TRUE	1.09027	0.349587	0.889971	0.595483	0.294488
POTRI.010G198000.V3.0	(19068236, 19068324)	(19068325, 19068432)	(19068432, 19068503)	0.97265	0.999741	0.133425	3.16263	0.03489	2	TRUE	0.045967	0.039217	0.087419	0.068733	0.018686
POTRI.010G198400.V3.0	(19093629, 19093718)	(19093719, 19093783)	(19093783, 19093869)	0.983064	0.999741	-0.152577	2.01635	0.048557	5	TRUE	0.288359	0.273141	0.054735	0.030341	0.024394
POTRI.010G198800.V3.0	(19114612, 19114948)	(19114949, 19114980)	(19114980, 19115124)	0.924193	0.999741	-0.347014	2.66315	0.007798	6	TRUE	0.009339	0.013754	0.014662	0.012028	0.002634
POTRI.010G198800.V3.0	(19114980, 19115124)	(19115125, 19115215)	(19115215, 19115310)	0.915669	0.999741	0.023995	2.52014	0.003158	6	TRUE	0.010171	0.010417	0.012202	0.011176	0.001027
POTRI.010G198800.V3.0	(19115215, 19115310)	(19115311, 19115420)	(19115420, 19115563)	0.890801	0.999741	-0.368294	2.57433	-0.010414	6	TRUE	0.008947	0.01276	0.01101	0.014338	-0.003328
POTRI.010G198800.V3.0	(19115420, 19115563)	(19115564, 19116102)	(19116102, 19117123)	0.938238	0.999741	0.370153	2.72278	0.015435	6	TRUE	0.013959	0.01075	0.017284	0.012288	0.004996
POTRI.010G199400.V3.0	(19164366, 19164594)	(19164595, 19164689)	(19164689, 19164731)	0.915815	0.999741	0.048821	2.66426	0.003237	6	TRUE	0.006217	0.00619	0.009043	0.007885	0.001158
POTRI.010G199400.V3.0	(19164689, 19164731)	(19164732, 19165082)	(19165082, 19165239)	0.900704	0.999741	-0.345315	2.49019	-0.005003	6	TRUE	0.004383	0.006535	0.006564	0.008332	-0.001769
POTRI.010G199500.V3.0	(19174175, 19174349)	(19174350, 19174484)	(19174484, 19174580)	0.209359	0.999741	0.990103	3.78933	0.460279	2	TRUE	0.406602	0.174092	0.999999	0.724275	0.275724
POTRI.010G199600.V3.0	(19181646, 19181679)	(19181680, 19181768)	(19181768, 19182091)	0.7515	0.999741	1.90022	2.21965	0.185793	6	TRUE	0.060364	0.013195	0.078533	0.01457	0.063963
POTRI.010G199900.V3.0	(19207585, 19208130)	(19208131, 19208222)	(19208222, 19208514)	0.740339	0.999741	0.070105	3.23859	-0.094314	6	TRUE	0.441776	0.230583	0.155282	0.192222	-0.03694
POTRI.010G200800.V3.0	(19265659, 19265796)	(19265797, 19265915)	(19265915, 19266931)	0.710098	0.999741	1.6732	1.95822	0.209592	6	TRUE	0.291283	0.042351	0.108934	0.023229	0.085705
POTRI.010G201500.V3.0	(19319294, 19319964)	(19319965, 19320068)	(19320068, 19320196)	0.957417	0.999741	-0.049197	3.07963	0.025847	6	TRUE	0.277239	0.272368	0.188357	0.169352	0.019005
POTRI.010G203200.V3.0	(19474333, 19474497)	(19474498, 19474583)	(19474583, 19475293)	0.909467	0.999741	1.75953	2.02906	0.098074	6	TRUE	0.691136	0.055397	0.047896	0.010922	0.036974
POTRI.010G206800.V3.0	(19712145, 19712818)	(19712819, 19713463)	(19713463, 19713568)	0.781809	0.999741	-0.75342	3.5051	-0.070783	6	TRUE	0.030833	0.052849	0.035545	0.060479	-0.024934
POTRI.010G206900.V3.0	(19722665, 19722734)	(19722735, 19722828)	(19722828, 19723293)	0.828051	0.999741	-0.207318	5.85268	-0.052724	2	TRUE	1.71484	1.61525	1	1	0
POTRI.010G207300.V3.0	(19742408, 19742835)	(19742836, 19742943)	(19742943, 19743071)	0.711617	0.999741	-0.983449	1.72846	0.20871	6	TRUE	0.022475	0.071516	0.153144	0.076377	0.076767
POTRI.010G207600.V3.0	(19755270, 19755642)	(19755643, 19755759)	(19755759, 19755881)	0.968521	0.999741	0.569692	3.6676	0.036694	2	TRUE	0.018955	0.013761	0.039511	0.023567	0.015944
POTRI.010G208300.V3.0	(19810931, 19811337)	(19811338, 19811601)	(19811601, 19811712)	0.924208	0.999741	-0.659482	3.34517	0.007807	6	TRUE	0.422555	0.949193	0.042348	0.038465	0.003883
POTRI.010G208300.V3.0	(19811601, 19811712)	(19811713, 19811822)	(19811822, 19812222)	0.904534	0.999741	-1.08022	3.77887	-0.018838	2	TRUE	0.580864	1.57029	0.113683	0.10398	0.009703
POTRI.010G208500.V3.0	(19820131, 19820640)	(19820641, 19820755)	(19820755, 19821059)	0.916851	0.999741	0.559795	4.11842	0.059317	2	TRUE	0.026424	0.019817	0.046797	0.022608	0.02419
POTRI.010G208900.V3.0	(19838871, 19839018)	(19839019, 19839110)	(19839110, 19839195)	0.54794	0.999741	-0.397171	7.62545	-0.186379	2	TRUE	0.409148	0.530481	1	1	0
POTRI.010G213000.V3.0	(20119561, 20119919)	(20119920, 20120047)	(20120047, 20121083)	0.924319	0.999741	1.00507	3.21388	0.007867	6	TRUE	0.007045	0.003561	0.005522	0.002936	0.002586
POTRI.010G213000.V3.0	(20120047, 20121083)	(20121084, 20121436)	(20121436, 20121659)	0.923218	0.999741	0.696507	3.10584	0.007268	6	TRUE	0.005619	0.00375	0.006716	0.004313	0.002403
POTRI.010G215200.V3.0	(20247104, 20247393)	(20247394, 20247457)	(20247457, 20247860)	0.369143	0.999741	0.796957	6.61266	0.335819	2	TRUE	7.90028	4.83395	1	1	0
POTRI.010G215200.V3.0	(20249520, 20249841)	(20249842, 20250015)	(20250015, 20250148)	0.720771	0.999741	2.15847	2.57755	0.147467	2	TRUE	0.594491	0.128996	0.111188	0.041781	0.069407
POTRI.010G215200.V3.0	(20252644, 20253001)	(20253002, 20253101)	(20253101, 20253148)	0.919321	0.999741	1.96113	1.91233	0.058233	2	TRUE	0.293238	0.057458	0.051494	0.018701	0.032793
POTRI.010G216900.V3.0	(20371386, 20372808)	(20372809, 20372920)	(20372920, 20376697)	0.82618	0.999741	-0.140305	4.36705	-0.05356	2	TRUE	0.779191	0.834941	0.999999	0.999999	0
POTRI.010G217700.V3.0	(20410876, 20411936)	(20411937, 20412056)	(20412056, 20412822)	0.837299	0.999741	-0.211893	1.90898	-0.03983	6	TRUE	0.06255	0.0569	0.055599	0.072781	-0.017182
POTRI.010G218700.V3.0	(20474475, 20475165)	(20475166, 20475296)	(20475296, 20475680)	0.954126	0.999741	0.090163	10.5516	0.042986	2	TRUE	8.09752e+07	947.032	1	1	0
POTRI.010G219600.V3.0	(20501341, 20501509)	(20501510, 20501663)	(20501663, 20501820)	0.633127	0.999741	-0.560453	2.3198	-0.157385	6	TRUE	0.081858	0.14134	0.038594	0.119477	-0.080882
POTRI.010G220900.V3.0	(20593443, 20593580)	(20593581, 20593676)	(20593676, 20593878)	0.191521	0.999741	2.7004	1.66502	0.613443	6	TRUE	0.134875	0.004105	0.230722	0.005054	0.225668
POTRI.010G226100.V3.0	(20932315, 20932805)	(20932806, 20932907)	(20932907, 20933012)	0.836181	0.999741	-0.267381	3.72037	-0.040449	6	TRUE	0.777247	0.978916	0.525647	0.612037	-0.08639
POTRI.010G226600.V3.0	(20993411, 20993491)	(20993492, 20993699)	(20993699, 20993738)	0.161028	0.999741	-1.29695	3.73035	0.654732	6	TRUE	0.137958	0.365035	0.999998	0.725766	0.274232
POTRI.010G229700.V3.0	(21207441, 21207718)	(21207719, 21207928)	(21207928, 21208116)	0.909096	0.999741	-0.834692	2.47961	-0.000425	6	TRUE	0.05196	0.082464	0.024059	0.045769	-0.021709
POTRI.010G229900.V3.0	(21215342, 21216027)	(21216028, 21216117)	(21216117, 21216394)	0.97909	0.999741	0.797782	2.99045	0.037597	6	TRUE	0.046947	0.023812	0.030861	0.018396	0.012465
POTRI.010G230500.V3.0	(21251329, 21251454)	(21251455, 21251534)	(21251534, 21251767)	0.637587	0.999741	-2.20692	2.31004	-0.154682	6	TRUE	0.011396	0.124527	0.011012	0.062014	-0.051002
POTRI.010G230700.V3.0	(21267999, 21268336)	(21268337, 21268672)	(21268672, 21268862)	0.235053	0.999741	-0.930867	4.76271	-0.390737	2	TRUE	0.180897	0.361365	0.999999	1	-1e-06
POTRI.010G231100.V3.0	(21289827, 21289869)	(21289870, 21289951)	(21289951, 21290453)	0.158319	0.999741	0.416914	3.6156	0.658676	6	TRUE	0.378585	0.261504	0.833333	0.604265	0.229067
POTRI.010G231200.V3.0	(21292571, 21292796)	(21292797, 21292887)	(21292887, 21294476)	0.395013	0.999741	-0.669213	1.32694	0.416554	6	TRUE	40824	205243	0.195825	0.058327	0.137498
POTRI.010G232500.V3.0	(21373598, 21373697)	(21373698, 21373791)	(21373791, 21374853)	0.394065	0.999741	-0.688109	4.92657	-0.273969	2	TRUE	0.384922	0.630648	0.999999	0.999999	0
POTRI.010G232800.V3.0	(21402249, 21402350)	(21402351, 21402419)	(21402419, 21402527)	0.820629	0.999741	1.9024	2.02007	0.146925	6	TRUE	0.111538	0.022604	0.102334	0.021849	0.080485
POTRI.010G235200.V3.0	(21549707, 21550660)	(21550661, 21550808)	(21550808, 21552373)	0.921622	0.999741	0.118201	3.48634	0.057223	2	TRUE	0.140924	0.148998	0.182425	0.15403	0.028395
POTRI.010G236500.V3.0	(21618254, 21618976)	(21618977, 21619114)	(21619114, 21619580)	0.91017	0.999741	0.625765	3.55801	0.000161	6	TRUE	0.030879	0.02092	0.002756	0.00247	0.000286
POTRI.010G237100.V3.0	(21653598, 21653641)	(21653642, 21653845)	(21653845, 21654569)	0.266091	0.999741	-1.56148	2.16043	-0.431749	6	TRUE	0.028966	0.155445	0.060962	0.254498	-0.193537
POTRI.010G237500.V3.0	(21673990, 21674216)	(21674217, 21674340)	(21674340, 21675016)	0.333546	0.999741	-0.536796	3.15783	-0.369028	6	TRUE	0.072968	0.099997	0.116599	0.248874	-0.132275
POTRI.010G237700.V3.0	(21680176, 21680285)	(21680286, 21680801)	(21680801, 21681063)	0.864428	0.999741	-0.463883	3.40952	-0.036537	2	TRUE	0.742901	1.43644	0.275458	0.28346	-0.008002
POTRI.010G238300.V3.0	(21718640, 21718715)	(21718716, 21718770)	(21718770, 21718928)	0.946989	0.999741	1.84132	1.44717	0.020188	6	TRUE	0.024468	0.00335	0.011432	0.003549	0.007883
POTRI.010G239900.V3.0	(21779515, 21779792)	(21779793, 21779815)	(21779815, 21780201)	0.086498	0.999741	-1.27519	6.62825	-0.574238	2	TRUE	0.498047	1.24567	1	1	0
POTRI.010G240200.V3.0	(21790493, 21792008)	(21792009, 21792099)	(21792099, 21792525)	0.088742	0.999741	-0.381944	2.48604	-0.686742	6	TRUE	0.210832	0.255681	0.218594	0.452351	-0.233757
POTRI.010G240800.V3.0	(21806384, 21807560)	(21807561, 21807624)	(21807624, 21808099)	0.977199	0.999741	0.057671	4.20304	0.036572	6	TRUE	0.066881	0.066934	0.081225	0.065346	0.015879
POTRI.010G241800.V3.0	(21865401, 21865833)	(21865834, 21865895)	(21865895, 21866033)	0.967978	0.999741	-0.383553	1.51868	0.031574	6	TRUE	0.022197	0.028766	0.044102	0.031896	0.012206
POTRI.010G243100.V3.0	(21922019, 21922295)	(21922296, 21922385)	(21922385, 21922805)	0.929298	0.999741	1.08102	3.55329	0.010575	6	TRUE	0.024092	0.015442	0.008018	0.004748	0.00327
POTRI.010G244200.V3.0	(21957866, 21958051)	(21958052, 21958232)	(21958232, 21958298)	0.700198	0.999741	-1.9185	2.6447	-0.117502	6	TRUE	0.010235	0.04996	0.006515	0.046597	-0.040082
POTRI.010G244400.V3.0	(21963482, 21963563)	(21963564, 21963635)	(21963635, 21963994)	0.991398	0.999741	-0.485366	2.19849	0.01919	2	TRUE	0.016513	0.017947	0.049655	0.030063	0.019592
POTRI.010G244500.V3.0	(21971608, 21971943)	(21971944, 21972068)	(21972068, 21972341)	0.254919	0.999741	-1.93334	3.29598	-0.443147	6	TRUE	0.027139	0.125385	0.036365	0.182267	-0.145903
POTRI.010G244700.V3.0	(21974310, 21977548)	(21977549, 21977666)	(21977666, 21978222)	0.220511	0.999741	-1.07391	5.30961	-0.403881	2	TRUE	0.722041	1.62501	0.9922	1	-0.0078
POTRI.010G245200.V3.0	(22019530, 22019947)	(22019948, 22020039)	(22020039, 22020669)	0.783882	0.999741	1.34265	4.47062	0.118494	2	TRUE	0.055579	0.024609	0.081745	0.035136	0.046609
POTRI.010G248900.V3.0	(22210499, 22210720)	(22210721, 22210874)	(22210874, 22210933)	0.855014	0.999741	-0.543962	1.75005	-0.030051	6	TRUE	0.018168	0.037625	0.012618	0.02756	-0.014942
POTRI.010G249700.V3.0	(22247012, 22247103)	(22247104, 22247202)	(22247202, 22247271)	0.696492	0.999741	1.45553	1.51181	0.217517	6	TRUE	0.019608	0.004495	0.083952	0.007321	0.076631
POTRI.010G250800.V3.0	(22311177, 22311407)	(22311408, 22311801)	(22311801, 22311981)	0.699939	0.999741	0.08021	4.89685	-0.117653	6	TRUE	0.179414	0.181126	0.825466	0.868565	-0.043098
POTRI.010G250900.V3.0	(22320882, 22320984)	(22320985, 22321068)	(22321068, 22321147)	0.954095	0.999741	0.781487	3.99473	0.024045	6	TRUE	0.019902	0.011846	0.020142	0.012543	0.007599
POTRI.010G250900.V3.0	(22321408, 22321465)	(22321466, 22321560)	(22321560, 22321657)	0.930704	0.999741	1.94413	1.19758	0.01134	6	TRUE	0.002873	0.000133	0.004095	0.00018	0.003915
POTRI.010G252400.V3.0	(22387577, 22388133)	(22388134, 22388215)	(22388215, 22388537)	0.088467	0.999741	0.638841	5.05619	0.616427	2	TRUE	2.17298	1.25952	0.832045	0.590196	0.24185
POTRI.010G252800.V3.0	(22402593, 22402726)	(22402727, 22402823)	(22402823, 22404146)	0.430265	0.999741	-1.59401	3.45339	-0.291982	6	TRUE	0.034124	0.123162	0.034504	0.135824	-0.10132
POTRI.010G252800.V3.0	(22402823, 22404146)	(22404147, 22404432)	(22404432, 22404973)	0.808988	0.999741	-0.344612	2.49978	-0.055555	6	TRUE	0.024717	0.037236	0.290546	0.309641	-0.019095
POTRI.010G253400.V3.0	(22429690, 22429843)	(22429844, 22429967)	(22429967, 22430150)	0.431134	0.999741	-0.906383	3.98564	-0.29134	6	TRUE	1.38763	1.55027	0.05066	0.14227	-0.09161
POTRI.010G254500.V3.0	(22498114, 22498257)	(22498258, 22498436)	(22498436, 22498486)	0.800346	0.999741	-0.897715	2.21497	-0.060382	6	TRUE	0.010788	0.028761	0.010121	0.030993	-0.020872
POTRI.010G255000.V3.0	(22528548, 22528603)	(22528604, 22528741)	(22528741, 22528866)	0.715453	0.999741	-1.2825	2.37742	-0.108637	6	TRUE	0.012208	0.040256	0.027974	0.063992	-0.036019
POTRI.010G255600.V3.0	(22571123, 22571639)	(22571640, 22571780)	(22571780, 22571885)	0.493567	0.999741	-0.49911	4.9388	-0.215572	2	TRUE	0.417087	0.577745	0.999999	1	0
POTRI.017G000300.V3.0	(12243, 12354)	(12355, 12484)	(12484, 12852)	0.935015	0.999741	1.35186	2.04571	0.013684	6	TRUE	0.013821	0.004318	0.00828	0.003381	0.004899
POTRI.017G000400.V3.0	(20210, 20245)	(20246, 20708)	(20708, 20819)	0.20287	0.999741	1.46746	4.30196	0.46658	2	TRUE	1.76186	0.582385	0.999999	0.999999	0
POTRI.017G001200.V3.0	(66428, 67049)	(67050, 67168)	(67168, 67631)	0.919725	0.999741	0.013267	2.16332	0.005366	6	TRUE	0.016818	0.012345	0.006514	0.004706	0.001808
POTRI.017G001200.V3.0	(67737, 68094)	(68095, 68245)	(68245, 68553)	0.912882	0.999741	0.212396	1.66298	0.001639	6	TRUE	0.012157	0.006248	0.003654	0.003099	0.000555
POTRI.017G001400.V3.0	(80789, 82135)	(82136, 82197)	(82197, 82821)	0.70362	0.999741	-0.313467	3.17549	0.213358	6	TRUE	0.094087	0.188867	0.147639	0.071793	0.075845
POTRI.017G015700.V3.0	(1337243, 1337849)	(1337850, 1337919)	(1337919, 1338828)	0.340587	0.999741	-0.801166	6.62475	-0.309064	2	TRUE	0.687075	1.33651	1	1	0
POTRI.017G017400.V3.0	(1471258, 1471445)	(1471446, 1471774)	(1471774, 1472122)	0.914863	0.999741	-0.399305	2.55893	0.002718	6	TRUE	0.055771	0.059866	0.058787	0.05021	0.008577
POTRI.017G027000.V3.0	(2454284, 2454431)	(2454432, 2454525)	(2454525, 2455006)	0.93874	0.999741	0.224358	6.42689	0.04972	2	TRUE	1.5292	1.22199	1	1	0
POTRI.017G028900.V3.0	(2556619, 2556663)	(2556664, 2556749)	(2556749, 2557126)	0.81616	0.999741	1.68889	2.20691	0.14941	6	TRUE	0.135013	0.040452	0.085817	0.031994	0.053823
POTRI.017G028900.V3.0	(2556749, 2557126)	(2557127, 2557181)	(2557181, 2557565)	0.136238	0.999741	2.53438	3.34144	0.542015	2	TRUE	0.504739	0.068693	0.317418	0.089055	0.228363
POTRI.017G029200.V3.0	(2578819, 2579000)	(2579001, 2579012)	(2579012, 2579112)	0.944693	0.999741	1.67654	1.30025	0.07891	6	TRUE	0.071517	0.00772	0.10625	0.015873	0.090377
POTRI.017G029200.V3.0	(2579012, 2579112)	(2579113, 2579136)	(2579136, 2579748)	0.974922	0.999741	0.674214	2.10015	0.035338	6	TRUE	0.097615	0.05255	0.149811	0.110299	0.039511
POTRI.017G035800.V3.0	(3019540, 3019734)	(3019735, 3019818)	(3019818, 3019975)	0.928557	0.999741	0.218752	3.56829	0.010172	6	TRUE	0.079901	0.064028	0.15332	0.150615	0.002704
POTRI.017G035800.V3.0	(3026132, 3026213)	(3026214, 3026300)	(3026300, 3027085)	0.79607	0.999741	-0.682695	2.69876	0.160627	6	TRUE	0.026247	0.046348	0.124555	0.066806	0.057749
POTRI.017G036000.V3.0	(3033472, 3033608)	(3033609, 3033815)	(3033815, 3033875)	0.700029	0.999741	0.496137	3.66215	0.15717	2	TRUE	0.187005	0.12676	0.320603	0.196295	0.124308
POTRI.017G036800.V3.0	(3082599, 3083704)	(3083705, 3083749)	(3083749, 3084324)	0.73397	0.999741	-0.198449	11.0676	-0.093455	4	TRUE	1.70137	1.89918	1	1	0
POTRI.017G036800.V3.0	(3083749, 3084324)	(3084325, 3084605)	(3084605, 3085015)	0.886337	0.999741	-0.346239	4.77015	-0.012856	6	TRUE	0.018608	0.024672	0.015041	0.018907	-0.003866
POTRI.017G037900.V3.0	(3122361, 3122734)	(3122735, 3122826)	(3122826, 3123020)	0.920777	0.999741	-0.372924	2.70649	0.005939	6	TRUE	0.005359	0.005084	0.00974	0.007415	0.002325
POTRI.017G037900.V3.0	(3122826, 3123020)	(3123021, 3123121)	(3123121, 3123837)	0.932719	0.999741	0.469374	3.34413	0.012436	6	TRUE	0.0132	0.007047	0.012759	0.008156	0.004602
POTRI.017G041800.V3.0	(3444293, 3444447)	(3444448, 3444530)	(3444530, 3444918)	0.876965	0.999741	1.59844	1.88138	0.11584	6	TRUE	0.054206	0.013464	0.055669	0.012373	0.043295
POTRI.017G042200.V3.0	(3570412, 3570787)	(3570788, 3570900)	(3570900, 3570977)	0.951748	0.999741	0.276933	6.11892	0.022771	6	TRUE	2.31883	1.81627	1	1	0
POTRI.017G043100.V3.0	(3632471, 3632563)	(3632564, 3632613)	(3632613, 3632761)	0.804026	0.999741	-1.11156	1.04877	-0.058325	6	TRUE	0	0.024876	0	0.019608	-0.019608
POTRI.017G044000.V3.0	(3677224, 3677953)	(3677954, 3678034)	(3678034, 3678399)	0.103174	0.999741	0.250878	2.23628	-0.655441	6	TRUE	0.437411	0.885963	0.267028	0.603796	-0.336768
POTRI.017G044500.V3.0	(3735976, 3736112)	(3736113, 3736194)	(3736194, 3736235)	0.748506	0.999741	-1.60358	1.29478	-0.089648	6	TRUE	0	0.028359	0	0.03231	-0.03231
POTRI.017G047900.V3.0	(4011403, 4011560)	(4011561, 4011659)	(4011659, 4014523)	0.909813	0.999741	-0.309092	2.19499	-3.4e-05	6	TRUE	0.027369	0.028834	0.02608	0.034435	-0.008355
POTRI.017G049000.V3.0	(4089439, 4089889)	(4089890, 4089941)	(4089941, 4090074)	0.921291	0.999741	0.06932	5.83149	0.006219	6	TRUE	0.42988	0.429933	0.999998	1	-1e-06
POTRI.017G049000.V3.0	(4089941, 4090074)	(4090075, 4090192)	(4090192, 4090330)	0.952761	0.999741	0.149014	8.25773	0.023321	6	TRUE	2.59905	2.27819	1	1	0
POTRI.017G049000.V3.0	(4091409, 4091436)	(4091437, 4091538)	(4091538, 4091743)	0.824318	0.999741	-0.2787	8.01842	-0.04973	4	TRUE	1.88911	2.23738	1	1	0
POTRI.017G050500.V3.0	(4220228, 4221398)	(4221399, 4221771)	(4221771, 4222448)	0.889257	0.999741	0.222699	2.95914	0.109109	6	TRUE	0.377136	0.250831	0.189701	0.10094	0.088762
POTRI.017G051600.V3.0	(4350380, 4350584)	(4350585, 4351195)	(4351195, 4351591)	0.933341	0.999741	1.3744	2.5302	0.052085	2	TRUE	0.074672	0.026824	0.047342	0.021684	0.025658
POTRI.017G054400.V3.0	(4812367, 4812401)	(4812402, 4812427)	(4812427, 4812564)	0.684968	0.999741	0.698086	2.94541	0.224274	6	TRUE	0.088983	0.045126	0.305254	0.132936	0.172318
POTRI.017G057400.V3.0	(5187509, 5187634)	(5187635, 5187848)	(5187848, 5188313)	0.790564	0.999741	-0.504145	2.89138	-0.065862	6	TRUE	0.033313	0.052193	0.040095	0.062439	-0.022344
POTRI.017G058300.V3.0	(5317477, 5318843)	(5318844, 5318934)	(5318934, 5319536)	0.58646	0.999741	-1.01223	1.44261	-0.18619	6	TRUE	0.034324	0.129932	0.049278	0.118866	-0.069588
POTRI.017G061100.V3.0	(5623261, 5623402)	(5623403, 5623478)	(5623478, 5623545)	0.960945	0.999741	1.35314	1.98289	0.027761	6	TRUE	0.02538	0.00821	0.02237	0.012566	0.009804
POTRI.017G061900.V3.0	(5753566, 5753767)	(5753768, 5753895)	(5753895, 5753970)	0.909384	0.999741	-0.101746	2.15608	-0.000268	6	TRUE	0.018522	0.019593	0.006878	0.008372	-0.001495
POTRI.017G063000.V3.0	(5935611, 5936812)	(5936813, 5936880)	(5936880, 5937315)	0.793562	0.999741	0.048505	3.34501	0.162032	6	TRUE	0.311057	0.273438	0.380589	0.176299	0.20429
POTRI.017G065800.V3.0	(6366488, 6366770)	(6366771, 6366884)	(6366884, 6366923)	0.649268	0.999741	-0.278156	7.10827	-0.135491	2	TRUE	0.493647	0.569076	1	1	0
POTRI.017G065800.V3.0	(6366884, 6366923)	(6366924, 6367224)	(6367224, 6368065)	0.872698	0.999741	-0.119781	2.76054	0.118181	6	TRUE	0.020298	0.017556	0.062899	0.023284	0.039615
POTRI.017G065900.V3.0	(6403094, 6403348)	(6403349, 6403445)	(6403445, 6404066)	0.454595	0.999741	-0.743561	2.16364	-0.274277	6	TRUE	0.080487	0.176313	0.19374	0.295141	-0.101402
POTRI.017G065900.V3.0	(6403445, 6404066)	(6404067, 6404222)	(6404222, 6404603)	0.854574	0.999741	0.215253	1.93407	0.128145	6	TRUE	0.118574	0.081867	0.22013	0.172142	0.047987
POTRI.017G066300.V3.0	(6610202, 6610317)	(6610318, 6610423)	(6610423, 6610669)	0.565306	0.999741	1.84532	1.30965	0.297442	6	TRUE	0.085759	0.007323	0.161831	0.007386	0.154446
POTRI.017G071700.V3.0	(8263629, 8263750)	(8263751, 8264105)	(8264105, 8264472)	0.97354	0.999741	0.129765	2.67727	0.034501	2	TRUE	0.126537	0.156096	0.06128	0.03974	0.02154
POTRI.017G075200.V3.0	(8759703, 8759917)	(8759918, 8760038)	(8760038, 8760093)	0.615152	0.999741	-2.18	3.07183	-0.168365	6	TRUE	0.008625	0.049973	0.038527	0.092077	-0.05355
POTRI.017G076700.V3.0	(9009828, 9010336)	(9010337, 9010441)	(9010441, 9010563)	0.982816	0.999741	1.75239	1.63127	0.039616	6	TRUE	0.015329	0.002988	0.016889	0.003232	0.013657
POTRI.017G077000.V3.0	(9045475, 9045536)	(9045537, 9045639)	(9045639, 9045968)	0.302037	0.999741	-0.385925	2.70021	0.495008	6	TRUE	0.098229	0.137017	0.321035	0.15055	0.170486
POTRI.017G077200.V3.0	(9059668, 9060008)	(9060009, 9060162)	(9060162, 9060322)	0.856878	0.999741	-0.913099	2.40863	-0.029025	6	TRUE	0.884423	64475.2	0.033693	0.047668	-0.013975
POTRI.017G077200.V3.0	(9060162, 9060322)	(9060323, 9060411)	(9060411, 9060779)	0.95848	0.999741	-0.727772	2.25058	0.026424	6	TRUE	0.320497	129885	0.047195	0.033603	0.013592
POTRI.017G078100.V3.0	(9142689, 9142760)	(9142761, 9142766)	(9142766, 9143240)	0.644978	0.999741	-0.299568	8.8041	-0.137571	2	TRUE	0.707993	0.908091	1	1	0
POTRI.017G078500.V3.0	(9161044, 9161122)	(9161123, 9161262)	(9161262, 9161480)	0.956839	0.999741	0.577406	2.21376	0.025533	6	TRUE	0.105961	0.057081	0.043993	0.034422	0.00957
POTRI.017G079200.V3.0	(9232039, 9232770)	(9232771, 9232853)	(9232853, 9232960)	0.908872	0.999741	0.288119	2.25204	-0.000547	6	TRUE	0.011646	0.008999	0.008888	0.009827	-0.000939
POTRI.017G079400.V3.0	(9261888, 9262023)	(9262024, 9262090)	(9262090, 9262252)	0.451076	0.999741	0.443094	2.03827	0.374655	6	TRUE	0.079726	0.066424	0.21282	0.080498	0.132323
POTRI.017G081400.V3.0	(9579808, 9580108)	(9580109, 9580431)	(9580431, 9580683)	0.966079	0.999741	0.527156	2.61447	0.037761	2	TRUE	0.253268	0.120734	0.058085	0.037663	0.020423
POTRI.017G081400.V3.0	(9581379, 9581674)	(9581675, 9582440)	(9582440, 9582568)	0.909979	0.999741	0.582878	3.03566	5.7e-05	6	TRUE	0.371829	0.17032	0.054321	0.054888	-0.000568
POTRI.017G081500.V3.0	(9593427, 9594331)	(9594332, 9594357)	(9594357, 9594585)	0.945033	0.999741	0.375516	3.01149	0.019126	6	TRUE	0.183201	0.104043	0.035166	0.028476	0.00669
POTRI.017G083000.V3.0	(9992148, 9992322)	(9992323, 9992434)	(9992434, 9992478)	0.908343	0.999741	0.100892	2.41796	-0.000835	6	TRUE	0.004206	0.004159	0.004731	0.005076	-0.000345
POTRI.017G083000.V3.0	(9992434, 9992478)	(9992479, 9992559)	(9992559, 9992648)	0.904192	0.999741	-0.092229	2.28816	-0.0031	6	TRUE	0.003169	0.004226	0.00386	0.005106	-0.001246
POTRI.017G083000.V3.0	(9992559, 9992648)	(9992649, 9992829)	(9992829, 9993493)	0.907119	0.999741	0.004843	3.37432	-0.001503	6	TRUE	0.009934	0.009555	0.011355	0.01195	-0.000594
POTRI.017G084500.V3.0	(10162964, 10163959)	(10163960, 10164104)	(10164104, 10164385)	0.098088	0.999741	-1.25706	6.73633	-0.553344	2	TRUE	0.45619	1.02442	1	1	0
POTRI.017G084700.V3.0	(10202483, 10202541)	(10202542, 10202633)	(10202633, 10203011)	0.939938	0.999741	0.783327	2.67245	0.016359	6	TRUE	0.015017	0.011236	0.018965	0.013511	0.005454
POTRI.017G088700.V3.0	(10601269, 10601545)	(10601546, 10601637)	(10601637, 10601863)	0.153023	0.999741	1.19094	9.42244	0.520759	2	TRUE	2.8626	1.242	1	1	0
POTRI.017G089800.V3.0	(10686644, 10686771)	(10686772, 10687100)	(10687100, 10687336)	0.976845	0.999741	-0.285439	2.96224	0.06147	6	TRUE	0.111361	0.1211	0.1434	0.119109	0.024291
POTRI.017G090300.V3.0	(10776185, 10777185)	(10777186, 10777325)	(10777325, 10777395)	0.748738	0.999741	-0.054412	2.9753	-0.089516	6	TRUE	0.216594	0.159076	0.069972	0.12088	-0.050909
POTRI.017G091100.V3.0	(10839315, 10840586)	(10840587, 10840669)	(10840669, 10841638)	0.86944	0.999741	-0.946118	1.46803	-0.022118	6	TRUE	0.020409	0.064221	0.086465	0.094558	-0.008092
POTRI.017G092000.V3.0	(10887007, 10888915)	(10888916, 10888922)	(10888922, 10888946)	0.937106	0.999741	0.077496	9.92071	0.01482	6	TRUE	1.78709	1.62443	1	1	0
POTRI.017G093600.V3.0	(11056920, 11056997)	(11056998, 11057380)	(11057380, 11057473)	0.376274	0.999741	-0.363328	4.45459	0.431345	6	TRUE	0.28192	0.382232	0.850893	0.685768	0.165125
POTRI.017G101600.V3.0	(11864200, 11864978)	(11864979, 11865400)	(11865400, 11866354)	0.513825	0.999741	2.06238	3.6021	0.250401	2	TRUE	0.638183	0.122581	0.25113	0.158652	0.092477
POTRI.017G106200.V3.0	(12346699, 12346907)	(12346908, 12346984)	(12346984, 12347124)	0.926821	0.999741	-0.244629	2.03527	0.009228	6	TRUE	0.023625	0.020986	0.026807	0.023308	0.0035
POTRI.017G106900.V3.0	(12398118, 12398457)	(12398458, 12398487)	(12398487, 12398600)	0.82944	0.999741	-1.06936	3.90885	-0.044183	6	TRUE	0.217668	0.79482	0.053095	0.067378	-0.014283
POTRI.017G106900.V3.0	(12398487, 12398600)	(12398601, 12399232)	(12399232, 12402618)	0.870255	0.999741	-1.57858	2.38633	-0.02167	6	TRUE	0.032265	0.309376	0.003624	0.011693	-0.008069
POTRI.017G108500.V3.0	(12490800, 12491151)	(12491152, 12491290)	(12491290, 12491361)	0.902265	0.999741	-2.18012	3.92407	-0.004151	6	TRUE	0.028033	0.146925	0.010655	0.058731	-0.048076
POTRI.017G108500.V3.0	(12491290, 12491361)	(12491362, 12491503)	(12491503, 12491571)	0.903853	0.999741	-3.02347	2.71343	-0.003285	6	TRUE	0.004456	0.078253	0.001998	0.041748	-0.03975
POTRI.017G108500.V3.0	(12491503, 12491571)	(12491572, 12491676)	(12491676, 12491880)	0.906941	0.999741	-1.74763	2.85479	-0.0016	6	TRUE	0.01326	0.052116	0.006003	0.0256	-0.019597
POTRI.017G108900.V3.0	(12509659, 12509679)	(12509680, 12509768)	(12509768, 12509911)	0.889769	0.999741	-1.50849	2.40517	-0.010979	6	TRUE	0.00143	0.005304	0.001324	0.005449	-0.004125
POTRI.017G111400.V3.0	(12700675, 12701036)	(12701037, 12701143)	(12701143, 12701453)	0.093012	0.999741	-1.35667	4.82386	-0.562236	2	TRUE	0.144406	0.346389	0.999999	1	-1e-06
POTRI.017G111500.V3.0	(12723623, 12723659)	(12723660, 12723690)	(12723690, 12724234)	0.119754	0.999741	-1.20584	6.25169	-0.519069	2	TRUE	0.230852	0.531272	1	1	0
POTRI.017G111800.V3.0	(12732031, 12732360)	(12732361, 12732467)	(12732467, 12732610)	0.438523	0.999741	-0.023464	4.55694	-0.28591	6	TRUE	1.40173	1.2485	0.884353	1	-0.115647
POTRI.017G113300.V3.0	(12857560, 12858073)	(12858074, 12858141)	(12858141, 12858348)	0.917855	0.999741	0.642951	2.2935	0.004348	6	TRUE	0.005005	0.002778	0.056779	0.051719	0.00506
POTRI.017G114500.V3.0	(12992026, 12992445)	(12992446, 12992515)	(12992515, 12992583)	0.35058	0.999741	0.774374	7.20612	0.348147	2	TRUE	1.85394	1.03628	1	1	0
POTRI.017G114700.V3.0	(13018749, 13019597)	(13019598, 13019861)	(13019861, 13019924)	0.705968	0.999741	1.644	4.80768	0.154381	2	TRUE	1.54289	0.421557	0.151691	0.116987	0.034704
POTRI.017G114800.V3.0	(13038417, 13038547)	(13038548, 13038627)	(13038627, 13038764)	0.792247	0.999741	0.577051	3.15801	0.114707	2	TRUE	0.340779	0.29081	0.170534	0.110936	0.059598
POTRI.017G115400.V3.0	(13065686, 13065770)	(13065771, 13065860)	(13065860, 13065933)	0.868425	0.999741	-0.930711	2.39809	-0.022675	6	TRUE	0.004008	0.011057	0.007875	0.0158	-0.007925
POTRI.017G117900.V3.0	(13237301, 13237984)	(13237985, 13238054)	(13238054, 13238144)	0.714905	0.999741	0.326145	6.39775	0.150201	2	TRUE	2.56225	1.31967	0.999999	1	0
POTRI.017G118100.V3.0	(13250298, 13250681)	(13250682, 13251008)	(13251008, 13251950)	0.932691	0.999741	-0.197474	4.80618	0.01242	6	TRUE	0.298645	0.302989	0.245916	0.232833	0.013083
POTRI.017G118100.V3.0	(13252466, 13252498)	(13252499, 13252576)	(13252576, 13254031)	0.818648	0.999741	-0.692654	2.4598	-0.050175	6	TRUE	0.030384	0.064883	0.052502	0.098278	-0.045776
POTRI.017G120300.V3.0	(13424414, 13424884)	(13424885, 13424918)	(13424918, 13424941)	0.889147	0.999741	0.28871	9.55135	0.071504	2	TRUE	1.87991	1.49249	1	1	0
POTRI.017G120300.V3.0	(13424918, 13424941)	(13424942, 13424993)	(13424993, 13425735)	0.879614	0.999741	-0.07165	9.64737	-0.016538	6	TRUE	1.77938	1.80808	1	1	0
POTRI.017G120900.V3.0	(13452984, 13453715)	(13453716, 13453809)	(13453809, 13454138)	0.148968	0.999741	0.072837	2.8031	0.672697	6	TRUE	0.209583	0.150843	0.664129	0.365565	0.298564
POTRI.017G122600.V3.0	(13543507, 13543578)	(13543579, 13543663)	(13543663, 13543736)	0.654924	0.999741	2.67713	1.6367	0.242098	6	TRUE	0.055004	0.002397	0.09755	0.003274	0.094276
POTRI.017G125000.V3.0	(13687532, 13687617)	(13687618, 13687670)	(13687670, 13687920)	0.479513	0.999741	0.578174	3.3719	0.269281	2	TRUE	0.355333	0.224482	0.579338	0.42409	0.155247
POTRI.017G129000.V3.0	(14024458, 14024502)	(14024503, 14024598)	(14024598, 14024651)	0.933917	0.999741	1.3881	1.68727	0.013087	6	TRUE	0.108911	0.032066	0.031205	0.013164	0.018041
POTRI.017G129800.V3.0	(14065556, 14065596)	(14065597, 14065871)	(14065871, 14065946)	0.944232	0.999741	1.08915	2.38471	0.047315	2	TRUE	0.10064	0.037532	0.071038	0.050762	0.020276
POTRI.017G129900.V3.0	(14072618, 14072775)	(14072776, 14072845)	(14072845, 14072913)	0.455657	0.999741	-2.01247	3.60599	-0.273517	6	TRUE	0.021233	0.118905	0.035278	0.123233	-0.087956
POTRI.017G130200.V3.0	(14088168, 14088405)	(14088406, 14088428)	(14088428, 14088635)	0.908666	0.999741	-0.032299	6.59828	-0.000659	6	TRUE	1.73237	1.54017	1	1	0
POTRI.017G131900.V3.0	(14236367, 14236640)	(14236641, 14236725)	(14236725, 14237031)	0.711666	0.999741	0.461641	5.60803	0.151714	2	TRUE	13.8286	11.0432	1	1	0
POTRI.017G133400.V3.0	(14306798, 14308508)	(14308509, 14308612)	(14308612, 14309740)	0.340833	0.999741	0.956597	5.27443	0.354785	2	TRUE	9.77606	8.54104	0.999999	1	-1e-06
POTRI.017G133500.V3.0	(14310307, 14311138)	(14311139, 14311273)	(14311273, 14311347)	0.255049	0.999741	0.948098	4.20574	0.419463	2	TRUE	1.37464	0.707352	0.999998	0.845313	0.154686
POTRI.017G135600.V3.0	(14459552, 14460143)	(14460144, 14460372)	(14460372, 14460647)	0.909537	0.999741	-0.034986	6.05863	-0.000184	6	TRUE	3.02485	2.21464	1	1	0
POTRI.017G141100.V3.0	(14867995, 14868062)	(14868063, 14868209)	(14868209, 14868342)	0.874165	0.999741	0.819387	4.12836	0.078119	2	TRUE	0.035601	0.021577	0.065909	0.036284	0.029625
POTRI.017G142600.V3.0	(14998101, 14998917)	(14998918, 14998965)	(14998965, 14999453)	0.223836	0.999741	-0.282049	3.46458	-0.476821	6	TRUE	0.227075	0.263956	0.192035	0.35999	-0.167956
POTRI.017G142600.V3.0	(14998965, 14999453)	(14999454, 14999563)	(14999563, 14999649)	0.772263	0.999741	1.63484	2.26651	0.174016	6	TRUE	0.202921	0.040197	0.103149	0.041143	0.062006
POTRI.017G143600.V3.0	(15085139, 15085280)	(15085281, 15085386)	(15085386, 15085448)	0.150385	0.999741	-0.170773	3.31955	0.67053	6	TRUE	0.27326	0.322887	0.61979	0.36564	0.25415
POTRI.017G146700.V3.0	(15375339, 15375467)	(15375468, 15375580)	(15375580, 15375706)	0.923172	0.999741	0.682497	2.32819	0.007243	6	TRUE	0.011516	0.007546	0.007897	0.005391	0.002506
POTRI.017G148800.V3.0	(15484809, 15484895)	(15484896, 15484973)	(15484973, 15485904)	0.518155	0.999741	1.7577	2.40129	0.328222	6	TRUE	0.076483	0.016641	0.131762	0.020883	0.110878
POTRI.017G149900.V3.0	(15567344, 15567563)	(15567564, 15567609)	(15567609, 15567866)	0.92986	0.999741	0.077037	6.88837	0.010881	6	TRUE	1.96177	1.7724	1	1	0
POTRI.016G000400.V3.0	(26045, 26367)	(26368, 26515)	(26515, 26791)	0.637949	0.999741	0.431492	8.12719	0.186882	2	TRUE	2.8596	1.8077	1	1	0
POTRI.016G000400.V3.0	(26515, 26791)	(26792, 27441)	(27441, 27709)	0.459184	0.999741	1.29302	4.91111	0.280814	2	TRUE	0.394745	0.137758	0.216509	0.130177	0.086332
POTRI.016G001800.V3.0	(91943, 93427)	(93428, 93552)	(93552, 94337)	0.826062	0.999741	-0.883891	2.45384	-0.053613	2	TRUE	0.153267	0.297072	0.777774	0.853115	-0.075341
POTRI.016G003800.V3.0	(190264, 190612)	(190613, 190954)	(190954, 191280)	0.12095	0.999741	-0.774151	3.53743	-0.517324	2	TRUE	0.156799	0.230072	0.584696	0.775636	-0.19094
POTRI.016G004200.V3.0	(206673, 206737)	(206738, 206816)	(206816, 207109)	0.885282	0.999741	1.26413	1.7492	0.111285	6	TRUE	0.108725	0.030423	0.056782	0.018383	0.038399
POTRI.016G004200.V3.0	(207883, 207986)	(207987, 208014)	(208014, 208531)	0.969888	0.999741	1.30051	1.11223	0.03261	6	TRUE	0.044379	0.009259	0.017751	0.00641	0.011341
POTRI.016G005100.V3.0	(243385, 243628)	(243629, 243642)	(243642, 243917)	0.911973	0.999741	-0.787777	2.54386	0.001144	6	TRUE	0.067762	0.077035	0.056085	0.055096	0.000989
POTRI.016G006700.V3.0	(329781, 329862)	(329863, 329957)	(329957, 330625)	0.906981	0.999741	-0.141649	2.36224	-0.001578	6	TRUE	0.011662	0.011749	0.012234	0.012749	-0.000515
POTRI.016G009800.V3.0	(498518, 498648)	(498649, 498757)	(498757, 499377)	0.140381	0.999741	-1.32361	3.02523	-0.588327	6	TRUE	1.08605	1.68924	0.373961	0.672895	-0.298934
POTRI.016G011900.V3.0	(643210, 643457)	(643458, 643662)	(643662, 643719)	0.779815	0.999741	0.318235	9.7096	0.120339	2	TRUE	1.19727	1.00112	1	1	0
POTRI.016G013000.V3.0	(719158, 719430)	(719431, 719626)	(719626, 720180)	0.917138	0.999741	0.768438	2.32376	0.003958	6	TRUE	0.004035	0.001895	0.003213	0.001769	0.001444
POTRI.016G013900.V3.0	(767884, 767925)	(767926, 768007)	(768007, 768081)	0.191641	0.999741	-1.23093	1.57742	-0.515439	6	TRUE	0.033712	0.20553	0.052976	0.295971	-0.242995
POTRI.016G014200.V3.0	(781327, 781414)	(781415, 781420)	(781420, 781655)	0.829609	0.999741	0.173402	3.79645	-0.044089	6	TRUE	1.77381	1.67982	0.95238	0.999999	-0.047619
POTRI.016G014500.V3.0	(799573, 801121)	(801122, 801252)	(801252, 801565)	0.086114	0.999741	1.38094	9.08216	0.620859	2	TRUE	3.15302	1.18826	1	1	0
POTRI.016G018300.V3.0	(978527, 979255)	(979256, 979336)	(979336, 979412)	0.206495	0.999741	-0.216272	5.38697	-0.417151	2	TRUE	1.58527	1.9855	0.815678	0.974008	-0.15833
POTRI.016G018900.V3.0	(1037207, 1038429)	(1038430, 1038547)	(1038547, 1039148)	0.714457	0.999741	-0.294676	4.1654	-0.104519	2	TRUE	0.902378	1.04827	0.999999	0.999999	-1e-06
POTRI.016G019200.V3.0	(1049455, 1049583)	(1049584, 1049625)	(1049625, 1049757)	0.895075	0.999741	-1.23112	2.49381	-0.008078	6	TRUE	0.002205	0.007505	0.00633	0.009046	-0.002716
POTRI.016G020000.V3.0	(1090105, 1090249)	(1090250, 1090343)	(1090343, 1090530)	0.881507	0.999741	0.37524	3.99874	0.074875	2	TRUE	1.35899	1.00794	0.999999	0.999999	0
POTRI.016G020800.V3.0	(1146786, 1147005)	(1147006, 1147010)	(1147010, 1147768)	0.122301	0.999741	-0.614268	3.08986	0.716784	6	TRUE	122223	1.4	0.657142	0.35	0.307142
POTRI.016G021200.V3.0	(1162862, 1163897)	(1163898, 1164128)	(1164128, 1164742)	0.620957	0.999741	-2.47808	2.1478	-0.164804	6	TRUE	0.005757	0.066581	0.015106	0.079705	-0.064599
POTRI.016G023100.V3.0	(1302069, 1302511)	(1302512, 1302896)	(1302896, 1302948)	0.92231	0.999741	-0.168886	2.5704	0.006774	6	TRUE	0.046406	0.052661	0.042448	0.039979	0.002469
POTRI.016G023100.V3.0	(1302896, 1302948)	(1302949, 1302969)	(1302969, 1303101)	0.842281	0.999741	-0.439329	3.32936	-0.037076	6	TRUE	0.082024	0.106819	0.072489	0.084564	-0.012075
POTRI.016G023100.V3.0	(1302969, 1303101)	(1303102, 1303195)	(1303195, 1303702)	0.929336	0.999741	-0.055312	2.9199	0.010596	6	TRUE	0.066194	0.068683	0.058373	0.054623	0.00375
POTRI.016G023100.V3.0	(1305591, 1306060)	(1306061, 1306118)	(1306118, 1306245)	0.94559	0.999741	0.522668	2.11406	0.019428	6	TRUE	0.046555	0.023993	0.032538	0.025846	0.006692
POTRI.016G023800.V3.0	(1340845, 1342678)	(1342679, 1342872)	(1342872, 1344489)	0.913176	0.999741	-0.377947	3.09864	0.001799	6	TRUE	0.050392	0.060336	0.025519	0.018354	0.007165
POTRI.016G024700.V3.0	(1392584, 1392817)	(1392818, 1393720)	(1393720, 1394256)	0.888501	0.999741	-0.182968	5.27724	-0.011672	6	TRUE	0.011993	0.015207	0.013011	0.016395	-0.003384
POTRI.016G024700.V3.0	(1393720, 1394256)	(1394257, 1394279)	(1394279, 1395712)	0.251041	0.999741	-0.764098	10.5393	-0.376935	2	TRUE	0.410585	0.733204	1	1	0
POTRI.016G029200.V3.0	(1649517, 1649792)	(1649793, 1649910)	(1649910, 1650498)	0.73288	0.999741	-0.213313	6.37348	-0.095956	2	TRUE	0.912004	1.05371	1	1	0
POTRI.016G031800.V3.0	(1804646, 1805286)	(1805287, 1805428)	(1805428, 1806614)	0.714977	0.999741	-0.263578	5.05495	-0.104276	2	TRUE	0.734092	0.704545	0.999999	0.999999	1e-06
POTRI.016G032400.V3.0	(1838772, 1839432)	(1839433, 1840107)	(1840107, 1840500)	0.856508	0.999741	0.282026	3.90589	-0.029229	6	TRUE	0.157761	0.149311	0.08499	0.095971	-0.010981
POTRI.016G032500.V3.0	(1852156, 1852689)	(1852690, 1852698)	(1852698, 1854432)	0.733605	0.999741	-0.953298	5.17391	-0.095621	2	TRUE	0.039763	0.080035	0.098143	0.119986	-0.021843
POTRI.016G034100.V3.0	(1971955, 1972506)	(1972507, 1972597)	(1972597, 1972698)	0.595121	0.999741	1.57565	2.46164	0.278619	6	TRUE	0.21292	0.064518	0.175259	0.056289	0.11897
POTRI.016G037900.V3.0	(2317065, 2317437)	(2317438, 2318249)	(2318249, 2318716)	0.779242	0.999741	-1.21459	3.32938	-0.074708	2	TRUE	0.084317	0.157624	0.126006	0.148486	-0.02248
POTRI.016G038000.V3.0	(2338833, 2338903)	(2338904, 2339006)	(2339006, 2339675)	0.947559	0.999741	0.771277	3.01604	0.020497	6	TRUE	0.077454	0.05449	0.063256	0.056559	0.006697
POTRI.016G041200.V3.0	(2561546, 2561776)	(2561777, 2562083)	(2562083, 2563487)	0.137625	0.999741	-1.06933	7.74563	-0.494294	2	TRUE	0.569896	0.943149	1	1	0
POTRI.016G041600.V3.0	(2576787, 2577222)	(2577223, 2577330)	(2577330, 2578869)	0.946327	0.999741	2.66853	2.4624	0.019829	6	TRUE	0.056807	0.004986	0.028504	0.002836	0.025669
POTRI.016G041900.V3.0	(2601466, 2601512)	(2601513, 2601789)	(2601789, 2601876)	0.963909	0.999741	1.35047	2.28355	0.038709	2	TRUE	0.061354	0.024318	0.042702	0.022704	0.019998
POTRI.016G043600.V3.0	(2720949, 2721958)	(2721959, 2722041)	(2722041, 2722111)	0.915383	0.999741	-0.440706	2.8671	0.003002	6	TRUE	0.004601	0.006396	0.005702	0.00466	0.001042
POTRI.016G043600.V3.0	(2722041, 2722111)	(2722112, 2722191)	(2722191, 2722366)	0.901578	0.999741	-1.12709	2.94253	-0.004526	6	TRUE	0.003712	0.009015	0.006252	0.007623	-0.001371
POTRI.016G043600.V3.0	(2722191, 2722366)	(2722367, 2722481)	(2722481, 2722525)	0.871499	0.999741	-2.81182	2.17615	-0.020988	6	TRUE	0.000295	0.009669	0.00064	0.007557	-0.006917
POTRI.016G043600.V3.0	(2722481, 2722525)	(2722526, 2722747)	(2722747, 2723330)	0.867429	0.999741	-1.85378	3.78951	-0.023223	6	TRUE	0.005702	0.023449	0.013457	0.020122	-0.006665
POTRI.016G044200.V3.0	(2781205, 2781367)	(2781368, 2781435)	(2781435, 2782288)	0.91743	0.999741	0.14674	4.62384	0.059063	2	TRUE	0.850321	0.818781	0.999999	1	-1e-06
POTRI.016G045900.V3.0	(2896693, 2896909)	(2896910, 2896969)	(2896969, 2897119)	0.901069	0.999741	-0.66528	1.66018	-0.004804	6	TRUE	0.039802	0.081613	0.053275	0.080586	-0.027312
POTRI.016G046800.V3.0	(2952642, 2952722)	(2952723, 2952872)	(2952872, 2953052)	0.143511	0.999741	-1.45535	2.25422	-0.583341	6	TRUE	0.180856	0.383164	0.283783	0.529664	-0.245881
POTRI.016G048600.V3.0	(3084049, 3084840)	(3084841, 3084968)	(3084968, 3085123)	0.305695	0.999741	-0.913787	4.43965	-0.3339	2	TRUE	0.976418	1.22255	0.999999	0.999999	0
POTRI.016G051500.V3.0	(3289511, 3289719)	(3289720, 3289800)	(3289800, 3289950)	0.397314	0.999741	-1.25499	4.27613	-0.271934	2	TRUE	0.12136	0.292012	0.312505	0.436193	-0.123688
POTRI.016G051700.V3.0	(3310611, 3311856)	(3311857, 3311922)	(3311922, 3312439)	0.92695	0.999741	0.729778	2.74917	0.009298	6	TRUE	0.025616	0.015786	0.017599	0.014402	0.003197
POTRI.016G054400.V3.0	(3532769, 3533482)	(3533483, 3533577)	(3533577, 3533947)	0.818785	0.999741	-1.8703	1.89709	-0.050099	6	TRUE	0.001878	0.023273	0.00156	0.020023	-0.018462
POTRI.016G054400.V3.0	(3533577, 3533947)	(3533948, 3534112)	(3534112, 3534812)	0.924429	0.999741	0.221783	2.64725	0.007927	6	TRUE	0.022595	0.017857	0.018344	0.015403	0.002941
POTRI.016G055000.V3.0	(3599268, 3599884)	(3599885, 3600721)	(3600721, 3601302)	0.897527	0.999741	-0.925565	3.28159	-0.006738	6	TRUE	0.007325	0.01446	0.006504	0.01007	-0.003566
POTRI.016G056100.V3.0	(3683516, 3683670)	(3683671, 3683779)	(3683779, 3684276)	0.838406	0.999741	-1.70094	1.40692	-0.039218	6	TRUE	4049.85	164486	0.003505	0.019834	-0.01633
POTRI.016G056200.V3.0	(3708880, 3708982)	(3708983, 3709061)	(3709061, 3709201)	0.942829	0.999741	0.95828	1.92875	0.068557	5	TRUE	0.044502	0.021841	0.04477	0.016404	0.028366
POTRI.016G058200.V3.0	(3938815, 3939101)	(3939102, 3939193)	(3939193, 3939384)	0.853214	0.999741	-0.97958	1.14962	-0.031043	6	TRUE	0.000886	0.009293	0.000998	0.012387	-0.011389
POTRI.016G058200.V3.0	(3939193, 3939384)	(3939385, 3939555)	(3939555, 3939720)	0.822959	0.999741	-0.794765	2.23016	-0.04778	6	TRUE	0.014807	0.028584	0.029205	0.046291	-0.017087
POTRI.016G061500.V3.0	(4291793, 4291924)	(4291925, 4292028)	(4292028, 4292220)	0.813832	0.999741	2.16119	2.63994	0.150707	6	TRUE	0.088711	0.016393	0.087357	0.013364	0.073993
POTRI.016G061500.V3.0	(4292028, 4292220)	(4292221, 4292292)	(4292292, 4292656)	0.351017	0.999741	3.02228	3.25226	0.347852	2	TRUE	0.230259	0.020035	0.226709	0.018285	0.208424
POTRI.016G061500.V3.0	(4299229, 4299300)	(4299301, 4299477)	(4299477, 4299548)	0.942629	0.999741	0.868864	3.1133	0.01782	6	TRUE	0.078587	0.046286	0.065396	0.057503	0.007894
POTRI.016G061700.V3.0	(4314703, 4315139)	(4315140, 4315274)	(4315274, 4315426)	0.683033	0.999741	1.22946	2.73082	0.225413	6	TRUE	0.199058	0.066088	0.37221	0.067513	0.304697
POTRI.016G062500.V3.0	(4392319, 4392613)	(4392614, 4392788)	(4392788, 4393319)	0.165653	0.999741	2.96953	1.58257	0.648113	6	TRUE	0.196571	0.000737	0.250936	0.001657	0.249279
POTRI.016G062800.V3.0	(4424880, 4424953)	(4424954, 4425038)	(4425038, 4425204)	0.739278	0.999741	1.7776	1.56705	0.192772	6	TRUE	0.089698	0.013107	0.085599	0.014336	0.071263
POTRI.016G063200.V3.0	(4448131, 4448257)	(4448258, 4448307)	(4448307, 4448447)	0.969697	0.999741	0.97925	3.53368	0.032506	6	TRUE	0.023975	0.012548	0.02143	0.010959	0.010471
POTRI.016G064600.V3.0	(4556873, 4557592)	(4557593, 4557689)	(4557689, 4557747)	0.993268	0.999741	0.154551	1.88306	0.025885	2	TRUE	0.384092	0.179727	0.171813	0.150148	0.021665
POTRI.016G064800.V3.0	(4565715, 4565890)	(4565891, 4565955)	(4565955, 4566259)	0.777818	0.999741	-0.764318	1.67025	-0.073031	6	TRUE	0.014559	0.034933	0.028023	0.056059	-0.028037
POTRI.016G065200.V3.0	(4596626, 4596959)	(4596960, 4597157)	(4597157, 4598844)	0.840442	0.999741	-0.027478	1.79829	0.135943	6	TRUE	0.023346	0.022994	0.078506	0.031866	0.04664
POTRI.016G066400.V3.0	(4702904, 4703695)	(4703696, 4703792)	(4703792, 4703895)	0.914992	0.999741	0.109116	4.07765	0.002789	6	TRUE	0.096984	0.090139	0.057296	0.048953	0.008343
POTRI.016G066600.V3.0	(4730249, 4730280)	(4730281, 4730415)	(4730415, 4730560)	0.088963	0.999741	-0.95403	3.48856	-0.569614	2	TRUE	200252	9.8487	0.790457	0.999999	-0.209543
POTRI.016G067200.V3.0	(4781389, 4781907)	(4781908, 4782049)	(4782049, 4782247)	0.906493	0.999741	-0.179729	4.20658	-0.001844	6	TRUE	0.415884	0.506431	0.162498	0.16268	-0.000182
POTRI.016G067200.V3.0	(4782049, 4782247)	(4782248, 4782404)	(4782404, 4782639)	0.64026	0.999741	1.33465	3.93281	0.185756	2	TRUE	0.596321	0.225733	0.256313	0.123421	0.132892
POTRI.016G067200.V3.0	(4782404, 4782639)	(4782640, 4782823)	(4782823, 4782945)	0.945613	0.999741	0.42801	3.70397	0.019441	6	TRUE	0.35029	0.278523	0.153784	0.142547	0.011237
POTRI.016G067800.V3.0	(4822898, 4823062)	(4823063, 4823168)	(4823168, 4823266)	0.823524	0.999741	1.07111	4.09651	0.100639	2	TRUE	0.063559	0.030948	0.067732	0.030698	0.037034
POTRI.016G069700.V3.0	(5047652, 5048655)	(5048656, 5048761)	(5048761, 5048926)	0.959566	0.999741	0.082928	7.51405	0.027013	6	TRUE	7.95984	7.95253	1	1	0
POTRI.016G069700.V3.0	(5050903, 5051010)	(5051011, 5051159)	(5051159, 5051239)	0.710384	0.999741	1.1314	3.80595	0.152314	2	TRUE	0.796393	0.380196	0.156153	0.100428	0.055725
POTRI.016G069700.V3.0	(5051159, 5051239)	(5051240, 5051384)	(5051384, 5051426)	0.207042	0.999741	1.35946	4.08363	0.462512	2	TRUE	1.05532	0.424982	0.317557	0.135272	0.182285
POTRI.016G069700.V3.0	(5051463, 5051586)	(5051587, 5051618)	(5051618, 5051965)	0.789709	0.999741	0.681248	3.41434	0.115855	2	TRUE	0.514494	0.337478	0.15622	0.104987	0.051233
POTRI.016G070500.V3.0	(5184883, 5186450)	(5186451, 5186517)	(5186517, 5187350)	0.849499	0.999741	0.599253	5.24664	0.089053	2	TRUE	6.26644	3.37238	1	0.999999	0
POTRI.016G071500.V3.0	(5245279, 5245337)	(5245338, 5245462)	(5245462, 5246146)	0.60607	0.999741	-0.342992	9.37287	-0.156711	2	TRUE	0.469824	0.595338	1	1	0
POTRI.016G072300.V3.0	(5411148, 5411214)	(5411215, 5411322)	(5411322, 5412270)	0.241883	0.999741	1.54842	2.02221	0.554748	6	TRUE	0.402908	0.104169	0.314347	0.104169	0.210177
POTRI.016G073100.V3.0	(5481395, 5481520)	(5481521, 5482321)	(5482321, 5482460)	0.909759	0.999741	-0.451968	3.34932	-6.3e-05	6	TRUE	0.059415	0.078044	0.008469	0.012729	-0.00426
POTRI.016G076400.V3.0	(5794258, 5794485)	(5794486, 5794600)	(5794600, 5794743)	0.708727	0.999741	-0.65931	2.74328	-0.112537	6	TRUE	0.022532	0.037328	0.095883	0.133376	-0.037494
POTRI.016G076500.V3.0	(5799406, 5799959)	(5799960, 5800063)	(5800063, 5800103)	0.897145	0.999741	-1.14708	1.94318	-0.006947	6	TRUE	0.00084	0.002907	0.001079	0.00333	-0.002251
POTRI.016G076500.V3.0	(5800063, 5800103)	(5800104, 5800154)	(5800154, 5800618)	0.899094	0.999741	-0.887114	2.19472	-0.005882	6	TRUE	0.001399	0.003246	0.001789	0.003683	-0.001894
POTRI.016G076800.V3.0	(5821927, 5822482)	(5822483, 5822586)	(5822586, 5823041)	0.900782	0.999741	-0.835389	1.93464	-0.00496	6	TRUE	0.001022	0.00255	0.0013	0.002912	-0.001612
POTRI.016G077200.V3.0	(5841543, 5841720)	(5841721, 5841803)	(5841803, 5841889)	0.918601	0.999741	0.6039	1.96555	0.004754	6	TRUE	0.005064	0.003233	0.00454	0.002921	0.001619
POTRI.016G077200.V3.0	(5843427, 5843493)	(5843494, 5843589)	(5843589, 5843956)	0.908341	0.999741	-0.59909	2.56808	-0.000836	6	TRUE	0.005273	0.009408	0.008018	0.008236	-0.000218
POTRI.016G078100.V3.0	(5941851, 5941998)	(5941999, 5942093)	(5942093, 5942688)	0.881508	0.999741	-0.342032	2.98224	-0.0155	6	TRUE	0.011615	0.016169	0.013195	0.01833	-0.005135
POTRI.016G078300.V3.0	(5972301, 5972590)	(5972591, 5972675)	(5972675, 5972788)	0.906621	0.999741	0.259888	2.37672	-0.001775	6	TRUE	0.007784	0.006576	0.009536	0.010212	-0.000676
POTRI.016G079500.V3.0	(6098378, 6099151)	(6099152, 6099216)	(6099216, 6099917)	0.413543	0.999741	-0.610538	6.72082	-0.261917	2	TRUE	0.87984	0.900721	1	1	0
POTRI.016G080700.V3.0	(6261311, 6261632)	(6261633, 6261658)	(6261658, 6262521)	0.842025	0.999741	1.65346	2.30424	0.092379	2	TRUE	0.397229	0.079319	0.367063	0.155555	0.211508
POTRI.016G083100.V3.0	(6458090, 6458379)	(6458380, 6458422)	(6458422, 6458541)	0.213057	0.999741	-2.8635	1.92474	-0.489274	6	TRUE	0	0.182134	0	0.19545	-0.19545
POTRI.016G084400.V3.0	(6587939, 6589009)	(6589010, 6589142)	(6589142, 6589174)	0.37808	0.999741	-0.602774	10.4266	-0.284131	2	TRUE	1.25009	1.45266	1	1	0
POTRI.016G084700.V3.0	(6619374, 6619481)	(6619482, 6619544)	(6619544, 6622810)	0.768279	0.999741	0.954443	2.13236	0.176269	6	TRUE	0.081403	0.036315	0.112025	0.053063	0.058962
POTRI.016G084800.V3.0	(6655354, 6655419)	(6655420, 6656600)	(6656600, 6656648)	0.935236	0.999741	0.679881	2.7474	0.013804	6	TRUE	0.004486	0.002999	0.009165	0.004321	0.004844
POTRI.016G084800.V3.0	(6656737, 6656851)	(6656852, 6656953)	(6656953, 6657032)	0.924361	0.999741	1.79809	2.08275	0.00789	6	TRUE	0.004233	0.00086	0.00376	0.001013	0.002746
POTRI.016G085000.V3.0	(6678892, 6678897)	(6678898, 6678977)	(6678977, 6679109)	0.843543	0.999741	1.21382	2.05492	0.13423	6	TRUE	0.067643	0.023814	0.081972	0.034242	0.047731
POTRI.016G086400.V3.0	(6824307, 6824562)	(6824563, 6825149)	(6825149, 6825952)	0.87955	0.999741	1.25859	2.52385	0.075739	2	TRUE	0.062309	0.023219	0.076057	0.030173	0.045883
POTRI.016G086500.V3.0	(6828407, 6829244)	(6829245, 6829350)	(6829350, 6829396)	0.774463	0.999741	0.297373	4.52957	-0.074923	6	TRUE	1.13713	0.988731	0.795786	0.833081	-0.037295
POTRI.016G086500.V3.0	(6829350, 6829396)	(6829397, 6829488)	(6829488, 6829902)	0.162594	0.999741	-0.551466	4.38957	-0.463534	2	TRUE	0.653305	1.23603	0.712873	0.869709	-0.156836
POTRI.016G089000.V3.0	(7164278, 7165325)	(7165326, 7165497)	(7165497, 7165662)	0.932106	0.999741	0.264217	1.93189	0.012103	6	TRUE	0.042534	0.031659	0.038029	0.028721	0.009308
POTRI.016G089000.V3.0	(7165497, 7165662)	(7165663, 7165849)	(7165849, 7166341)	0.914523	0.999741	-0.179062	2.54923	0.002533	6	TRUE	0.063707	0.067818	0.063598	0.061475	0.002123
POTRI.016G089500.V3.0	(7249397, 7249692)	(7249693, 7249798)	(7249798, 7249938)	0.882987	0.999741	1.84211	4.23746	0.074221	2	TRUE	0.039794	0.011574	0.040705	0.011411	0.029294
POTRI.016G090700.V3.0	(7438371, 7438679)	(7438680, 7438769)	(7438769, 7438909)	0.731838	0.999741	-2.42772	1.70685	-0.099188	6	TRUE	0	0.023449	0	0.03561	-0.03561
POTRI.016G091400.V3.0	(7499747, 7500486)	(7500487, 7500768)	(7500768, 7501513)	0.7602	0.999741	-0.361825	5.15348	-0.083387	2	TRUE	0.989972	1.2005	1	1	0
POTRI.016G092300.V3.0	(7608448, 7608557)	(7608558, 7608654)	(7608654, 7608737)	0.382022	0.999741	-0.437101	2.74189	0.426761	6	TRUE	0.148741	0.141226	0.318926	0.137442	0.181484
POTRI.016G093100.V3.0	(7945391, 7945544)	(7945545, 7945625)	(7945625, 7945873)	0.66138	0.999741	0.787213	1.94881	0.238241	6	TRUE	0.081744	0.038865	0.133591	0.032608	0.100983
POTRI.016G094700.V3.0	(8490196, 8490329)	(8490330, 8490470)	(8490470, 8490780)	0.275359	0.999741	0.760215	4.15975	0.402961	2	TRUE	0.49849	0.367718	0.807353	0.693903	0.11345
POTRI.016G095800.V3.0	(9070833, 9071035)	(9071036, 9071144)	(9071144, 9071245)	0.289498	0.999741	0.059295	2.64208	-0.408891	6	TRUE	0.184322	0.193035	0.288647	0.450957	-0.16231
POTRI.016G096500.V3.0	(9262480, 9262629)	(9262630, 9262742)	(9262742, 9263017)	0.739134	0.999741	-0.268833	1.49576	-0.095004	6	TRUE	0.047847	0.0896	0.041761	0.087476	-0.045716
POTRI.016G101700.V3.0	(9996561, 9996700)	(9996701, 9996818)	(9996818, 9996861)	0.34631	0.999741	2.28648	2.54728	0.455976	6	TRUE	0.560958	0.072144	0.239713	0.061583	0.178131
POTRI.016G101700.V3.0	(9997976, 9998019)	(9998020, 9998100)	(9998100, 9998700)	0.682753	0.999741	0.68905	2.37129	0.225578	6	TRUE	0.284956	0.132016	0.199558	0.106756	0.092802
POTRI.016G102100.V3.0	(10030521, 10030814)	(10030815, 10030993)	(10030993, 10031359)	0.904558	0.999741	0.381442	3.47899	0.064718	2	TRUE	0.064752	0.046857	0.078673	0.03934	0.039334
POTRI.016G102100.V3.0	(10031809, 10031896)	(10031897, 10032006)	(10032006, 10032082)	0.962033	0.999741	0.36406	2.82328	0.028351	6	TRUE	0.041784	0.026877	0.046375	0.034393	0.011982
POTRI.016G102100.V3.0	(10032006, 10032082)	(10032083, 10032207)	(10032207, 10032257)	0.637853	0.999741	0.001219	4.97566	0.186929	2	TRUE	0.192342	0.169648	0.329086	0.233042	0.096045
POTRI.016G103900.V3.0	(10336769, 10336821)	(10336822, 10336923)	(10336923, 10337352)	0.597202	0.999741	0.029242	1.68049	0.277322	6	TRUE	0.104988	0.120294	0.161349	0.061985	0.099364
POTRI.016G105700.V3.0	(10563156, 10563222)	(10563223, 10563236)	(10563236, 10563280)	0.079564	0.999741	-1.28887	7.54728	-0.587844	2	TRUE	0.371318	0.947605	1	1	0
POTRI.016G110400.V3.0	(11289357, 11289510)	(11289511, 11289658)	(11289658, 11289786)	0.888759	0.999741	0.167286	2.49834	-0.011531	6	TRUE	0.34075	0.286839	0.225445	0.258219	-0.032774
POTRI.016G110500.V3.0	(11301513, 11301627)	(11301628, 11301711)	(11301711, 11301865)	0.93295	0.999741	2.03632	1.58416	0.08529	6	TRUE	0.049346	0.005221	0.035441	0.005014	0.030427
POTRI.016G110800.V3.0	(11344262, 11344344)	(11344345, 11344419)	(11344419, 11344536)	0.745205	0.999741	0.932716	1.71013	0.189383	6	TRUE	0.039934	0.019501	0.091251	0.025269	0.065981
POTRI.016G113600.V3.0	(11773903, 11774088)	(11774089, 11774230)	(11774230, 11774342)	0.900217	0.999741	-0.298374	1.44484	-0.005269	6	TRUE	0.059157	0.147509	0.005159	0.007062	-0.001903
POTRI.016G113600.V3.0	(11775642, 11776002)	(11776003, 11776025)	(11776025, 11776891)	0.915814	0.999741	0.285858	3.50138	0.003236	6	TRUE	0.633699	0.695726	0.017998	0.016979	0.001019
POTRI.016G115300.V3.0	(11970300, 11970740)	(11970741, 11970777)	(11970777, 11970780)	0.92529	0.999741	0.644671	2.18235	0.008395	6	TRUE	0.310823	0.208567	0.113351	0.058577	0.054774
POTRI.016G116200.V3.0	(12033394, 12033680)	(12033681, 12033778)	(12033778, 12034013)	0.676614	0.999741	-0.298083	6.17463	-0.12236	2	TRUE	0.520361	0.70259	0.999999	1	-1e-06
POTRI.016G116300.V3.0	(12059871, 12059975)	(12059976, 12060056)	(12060056, 12060343)	0.547064	0.999741	-0.224148	4.82303	-0.186838	2	TRUE	2.60896	1.92039	0.927525	0.999999	-0.072474
POTRI.016G117800.V3.0	(12316729, 12316843)	(12316844, 12316907)	(12316907, 12316981)	0.960842	0.999741	2.27765	1.77452	0.04005	2	TRUE	0.143047	0.019489	0.037304	0.015088	0.022216
POTRI.016G118300.V3.0	(12348098, 12348178)	(12348179, 12348324)	(12348324, 12348357)	0.578228	0.999741	2.6667	2.44677	0.289228	6	TRUE	0.32176	0.03101	0.227821	0.022875	0.204947
POTRI.016G118300.V3.0	(12349147, 12349238)	(12349239, 12349309)	(12349309, 12349436)	0.957761	0.999741	1.47833	1.87882	0.041397	2	TRUE	0.116603	0.035895	0.081649	0.032195	0.049454
POTRI.016G118800.V3.0	(12379709, 12379751)	(12379752, 12379841)	(12379841, 12379899)	0.856024	0.999741	-1.46251	2.2428	-0.029495	6	TRUE	70833.5	274621	0.027958	0.044523	-0.016566
POTRI.016G118800.V3.0	(12379841, 12379899)	(12379900, 12379990)	(12379990, 12380612)	0.813636	0.999741	-2.243	1.61449	-0.052965	6	TRUE	0	216105	0	0.030741	-0.030741
POTRI.016G118800.V3.0	(12379990, 12380612)	(12380613, 12381254)	(12381254, 12381354)	0.976421	0.999741	-1.11536	2.65764	0.012649	2	TRUE	120053	341927	0.067233	0.042886	0.024347
POTRI.016G119900.V3.0	(12469737, 12470416)	(12470417, 12470533)	(12470533, 12470586)	0.450791	0.999741	-0.935279	4.47094	-0.239767	2	TRUE	0.85511	1.70136	0.835989	1	-0.16401
POTRI.016G120700.V3.0	(12545949, 12546273)	(12546274, 12546342)	(12546342, 12546724)	0.309859	0.999741	0.931318	3.45378	-0.39	6	TRUE	0.297317	0.194827	0.291861	0.479173	-0.187312
POTRI.016G123800.V3.0	(12748670, 12749207)	(12749208, 12749291)	(12749291, 12749525)	0.427416	0.999741	0.735258	6.66019	0.299428	2	TRUE	2.00735	1.16234	1	1	0
POTRI.016G124700.V3.0	(12795035, 12795155)	(12795156, 12795224)	(12795224, 12795383)	0.908054	0.999741	0.232458	7.11493	0.063181	2	TRUE	1.95309	1.55944	1	1	0
POTRI.016G125500.V3.0	(12863135, 12863293)	(12863294, 12863381)	(12863381, 12863833)	0.86349	0.999741	1.97202	3.00639	0.082844	2	TRUE	0.095663	0.018716	0.059797	0.017842	0.041955
POTRI.016G126200.V3.0	(12913814, 12913909)	(12913910, 12914116)	(12914116, 12915078)	0.708609	0.999741	2.50603	1.61953	0.210456	6	TRUE	0.117583	0.003943	0.126203	0.003286	0.122917
POTRI.016G132000.V3.0	(13522420, 13522544)	(13522545, 13522606)	(13522606, 13522609)	0.784113	0.999741	-0.455372	2.44961	-0.069486	6	TRUE	0.070373	0.115596	0.05606	0.085087	-0.029027
POTRI.016G132000.V3.0	(13522606, 13522609)	(13522610, 13522656)	(13522656, 13523044)	0.811134	0.999741	-0.404928	2.96502	-0.054359	6	TRUE	0.103666	0.173412	0.104897	0.126959	-0.022062
POTRI.016G132200.V3.0	(13552033, 13552336)	(13552337, 13552436)	(13552436, 13552522)	0.731191	0.999741	-1.95555	2.43346	-0.09956	6	TRUE	0.006412	0.045707	0.016431	0.051835	-0.035403
POTRI.016G132200.V3.0	(13552436, 13552522)	(13552523, 13552605)	(13552605, 13552718)	0.864242	0.999741	-1.27359	2.4205	-0.024974	6	TRUE	0.009534	0.031052	0.016439	0.025236	-0.008797
POTRI.016G132700.V3.0	(13628511, 13629075)	(13629076, 13629237)	(13629237, 13629413)	0.982218	0.999741	0.463194	2.34216	0.03071	2	TRUE	0.016586	0.013136	0.044162	0.022424	0.021738
POTRI.016G134600.V3.0	(13789977, 13790684)	(13790685, 13790800)	(13790800, 13791171)	0.652411	0.999741	0.588351	3.06198	0.243604	6	TRUE	0.054449	0.034469	0.109869	0.026523	0.083346
POTRI.016G134700.V3.0	(13805753, 13805834)	(13805835, 13805979)	(13805979, 13806042)	0.966589	0.999741	1.83944	2.056	0.030821	6	TRUE	0.059179	0.011097	0.020426	0.009312	0.011114
POTRI.016G136200.V3.0	(13936778, 13937462)	(13937463, 13937537)	(13937537, 13938786)	0.553771	0.999741	-0.56753	2.61058	-0.183338	2	TRUE	0.176451	0.26683	0.544519	0.609914	-0.065395
POTRI.016G138900.V3.0	(14128749, 14128840)	(14128841, 14128917)	(14128917, 14129128)	0.909735	0.999741	-0.336655	3.63234	-7.6e-05	6	TRUE	0.03091	0.042156	0.015094	0.015079	1.4e-05
POTRI.016G140700.V3.0	(14255506, 14256945)	(14256946, 14257064)	(14257064, 14257215)	0.363344	0.999741	1.01123	3.47813	0.339628	2	TRUE	0.183313	0.087111	0.665258	0.601458	0.0638
POTRI.016G142100.V3.0	(14341677, 14341857)	(14341858, 14342134)	(14342134, 14345200)	0.458917	0.999741	-0.597103	1.51022	-0.271189	6	TRUE	0.020712	0.052225	0.022152	0.115266	-0.093114
POTRI.016G142600.V3.0	(14363535, 14363685)	(14363686, 14363798)	(14363798, 14363929)	0.708777	0.999741	1.0893	2.38026	0.210359	6	TRUE	0.082661	0.036811	0.121141	0.047122	0.074019
POTRI.016G142900.V3.0	(14381131, 14381315)	(14381316, 14381426)	(14381426, 14381620)	0.387551	0.999741	-0.70294	5.01021	-0.278079	2	TRUE	1.42482	2.94661	0.999999	1	0
POTRI.016G143400.V3.0	(14408940, 14409186)	(14409187, 14409286)	(14409286, 14409727)	0.683057	0.999741	-0.584202	4.46536	-0.119297	2	TRUE	0.153323	0.200059	0.166729	0.211656	-0.044927
POTRI.015G000100.V3.0	(3299, 3430)	(3431, 3624)	(3624, 3776)	0.487409	0.999741	-0.314753	3.50887	-0.218983	2	TRUE	0.640428	0.680155	0.814393	0.921873	-0.10748
POTRI.015G000900.V3.0	(42895, 43215)	(43216, 43304)	(43304, 44822)	0.159619	0.999741	0.39651	5.99529	0.512893	2	TRUE	0.613272	0.401945	1	0.79369	0.20631
POTRI.015G001300.V3.0	(76529, 76812)	(76813, 76936)	(76936, 77962)	0.670685	0.999741	-0.619033	1.59877	-0.134858	6	TRUE	0.030889	0.068491	0.031827	0.086268	-0.054441
POTRI.015G003300.V3.0	(244235, 244445)	(244446, 244526)	(244526, 244631)	0.916902	0.999741	0.491059	2.61327	0.003829	6	TRUE	0.024783	0.013607	0.011273	0.009984	0.001288
POTRI.015G003500.V3.0	(247942, 248047)	(248048, 248129)	(248129, 248294)	0.845133	0.999741	3.0764	3.43938	0.090996	2	TRUE	385833	1.21874	0.058312	0.022096	0.036216
POTRI.015G004000.V3.0	(272966, 273209)	(273210, 273252)	(273252, 273904)	0.625299	0.999741	0.932757	2.81396	0.193079	2	TRUE	120326	1.17452	0.57073	0.514633	0.056096
POTRI.015G005100.V3.0	(327776, 327849)	(327850, 327954)	(327954, 328454)	0.559716	0.999741	-1.46019	1.86834	-0.203172	6	TRUE	0.021842	0.101621	0.017744	0.088757	-0.071014
POTRI.015G005500.V3.0	(350622, 350733)	(350734, 350776)	(350776, 351658)	0.992501	0.999741	0.410429	1.42513	0.03021	3	TRUE	0.08167	0.052416	0.05063	0.032003	0.018627
POTRI.015G006700.V3.0	(416417, 416478)	(416479, 416567)	(416567, 416665)	0.979025	0.999741	1.75793	1.17405	0.042387	4	TRUE	0.04592	0.002577	0.026066	0.003313	0.022753
POTRI.015G006700.V3.0	(417846, 418017)	(418018, 418107)	(418107, 418272)	0.132845	0.999741	-0.18781	4.59879	-0.600688	6	TRUE	0.301212	0.349617	0.792986	1	-0.207014
POTRI.015G007400.V3.0	(466963, 467356)	(467357, 467546)	(467546, 467594)	0.818465	0.999741	0.423511	6.52177	0.102906	2	TRUE	1.68914	1.14405	1	1	0
POTRI.015G009000.V3.0	(592777, 593524)	(593525, 593554)	(593554, 593814)	0.440404	0.999741	-2.27021	2.23099	-0.284536	6	TRUE	0.007895	0.132632	0.007523	0.11413	-0.106606
POTRI.015G009100.V3.0	(597610, 597779)	(597780, 597822)	(597822, 598099)	0.679406	0.999741	-0.418419	3.4667	-0.129699	6	TRUE	0.113284	0.162323	0.128649	0.173985	-0.045336
POTRI.015G009200.V3.0	(601831, 601984)	(601985, 602167)	(602167, 602290)	0.520317	0.999741	0.719018	5.71969	0.246905	2	TRUE	1.0035e+06	5.7968	0.999999	1	0
POTRI.015G009300.V3.0	(611499, 612701)	(612702, 612837)	(612837, 613350)	0.935807	0.999741	0.195388	5.70636	0.014114	6	TRUE	1.82239	1.35435	1	1	0
POTRI.015G009400.V3.0	(624268, 624617)	(624618, 624654)	(624654, 624661)	0.087321	0.999741	0.430932	4.90599	0.618573	2	TRUE	1.14196	0.507827	0.700631	0.488894	0.211737
POTRI.015G009400.V3.0	(624654, 624661)	(624662, 624712)	(624712, 624996)	0.106776	0.999741	0.410418	4.89366	0.584833	2	TRUE	1.12033	0.506654	0.690298	0.48935	0.200948
POTRI.015G010400.V3.0	(692700, 692822)	(692823, 693003)	(693003, 693035)	0.850264	0.999741	2.01042	1.9117	0.13052	6	TRUE	0.045299	0.007048	0.07504	0.014705	0.060335
POTRI.015G012600.V3.0	(817931, 818122)	(818123, 818166)	(818166, 818527)	0.163272	0.999741	1.3365	2.29646	0.651503	6	TRUE	0.753967	0.222222	0.597679	0.333333	0.264346
POTRI.015G013400.V3.0	(879297, 879532)	(879533, 879616)	(879616, 879688)	0.274937	0.999741	0.582688	4.41899	0.403295	2	TRUE	0.783191	0.490522	0.999999	0.869281	0.130718
POTRI.015G013700.V3.0	(899402, 899538)	(899539, 899880)	(899880, 901156)	0.875892	0.999741	-1.30159	2.67277	-0.018578	6	TRUE	0.012461	0.040123	0.003881	0.010313	-0.006432
POTRI.015G019200.V3.0	(1376086, 1376177)	(1376178, 1376388)	(1376388, 1376767)	0.970188	0.999741	0.177332	2.90165	0.032772	6	TRUE	0.201478	0.159127	0.109055	0.055974	0.053081
POTRI.015G019200.V3.0	(1376388, 1376767)	(1376768, 1376930)	(1376930, 1377004)	0.94316	0.999741	0.046965	2.42501	0.018109	6	TRUE	0.126585	0.108529	0.06968	0.040139	0.02954
POTRI.015G020500.V3.0	(1491196, 1492074)	(1492075, 1492184)	(1492184, 1492691)	0.914149	0.999741	0.782117	2.09585	0.00233	6	TRUE	0.184816	0.08827	0.05011	0.027308	0.022802
POTRI.015G021500.V3.0	(1634982, 1635204)	(1635205, 1635300)	(1635300, 1635336)	0.257139	0.999741	1.68726	2.96797	0.538706	6	TRUE	0.248122	0.074532	0.302262	0.065279	0.236984
POTRI.015G021500.V3.0	(1635300, 1635336)	(1635337, 1635446)	(1635446, 1635482)	0.299849	0.999741	1.98819	2.92945	0.497031	6	TRUE	0.258015	0.064071	0.280898	0.063236	0.217662
POTRI.015G021900.V3.0	(1678482, 1678704)	(1678705, 1678800)	(1678800, 1678836)	0.123168	0.999741	1.79524	3.01941	0.715238	6	TRUE	0.220598	0.064267	0.395715	0.07023	0.325484
POTRI.015G021900.V3.0	(1678800, 1678836)	(1678837, 1678946)	(1678946, 1679062)	0.131801	0.999741	1.9437	2.92603	0.700295	6	TRUE	0.207419	0.054392	0.382844	0.06332	0.319524
POTRI.015G023500.V3.0	(1822614, 1823434)	(1823435, 1823519)	(1823519, 1824802)	0.762725	0.999741	0.955059	1.86848	0.179414	6	TRUE	0.094038	0.041917	0.103715	0.041724	0.061992
POTRI.015G025800.V3.0	(2015524, 2015689)	(2015690, 2015820)	(2015820, 2015918)	0.174369	0.999741	0.638496	2.89915	-0.538157	6	TRUE	1.13049	0.541273	0.686475	0.911109	-0.224634
POTRI.015G027000.V3.0	(2125040, 2125225)	(2125226, 2125253)	(2125253, 2125319)	0.484495	0.999741	0.596946	7.2683	0.266495	2	TRUE	0.35881	0.227164	1	1	0
POTRI.015G027300.V3.0	(2167200, 2167385)	(2167386, 2167413)	(2167413, 2167461)	0.892418	0.999741	-0.030705	7.06002	-0.00953	6	TRUE	0.259353	0.265501	1	1	0
POTRI.015G029000.V3.0	(2351848, 2351990)	(2351991, 2352083)	(2352083, 2352145)	0.986449	0.999741	1.88841	1.83736	0.041585	6	TRUE	0.030982	0.004728	0.019988	0.00546	0.014528
POTRI.015G030300.V3.0	(2436325, 2436697)	(2436698, 2436860)	(2436860, 2437301)	0.115818	0.999741	1.14851	2.46597	0.72862	6	TRUE	0.260827	0.100608	0.469179	0.134843	0.334336
POTRI.015G030400.V3.0	(2443952, 2444063)	(2444064, 2444182)	(2444182, 2444313)	0.369061	0.999741	-0.682889	1.91187	-0.339308	6	TRUE	0.04348	0.095716	0.04919	0.174167	-0.124977
POTRI.015G032900.V3.0	(2657024, 2658152)	(2658153, 2658455)	(2658455, 2658692)	0.224212	0.999741	-1.23941	3.09032	-0.476395	6	TRUE	0.124967	0.362376	0.253267	0.916808	-0.663542
POTRI.015G033400.V3.0	(2745047, 2745311)	(2745312, 2746384)	(2746384, 2746662)	0.451615	0.999741	1.51511	2.5539	0.374268	6	TRUE	0.161425	0.049548	0.219204	0.072126	0.147077
POTRI.015G033600.V3.0	(2784721, 2785193)	(2785194, 2785281)	(2785281, 2785703)	0.793167	0.999741	1.18311	1.27177	0.162253	6	TRUE	0.089184	0.02093	0.083198	0.023966	0.059231
POTRI.015G034700.V3.0	(2974553, 2974879)	(2974880, 2975063)	(2975063, 2975102)	0.902139	0.999741	-0.652851	1.74387	-0.00422	6	TRUE	0.001236	0.00286	0.000888	0.002296	-0.001408
POTRI.015G034700.V3.0	(2975188, 2975291)	(2975292, 2975393)	(2975393, 2975441)	0.884103	0.999741	-0.159714	4.45861	-0.014079	6	TRUE	0.019798	0.02176	0.006589	0.011059	-0.004471
POTRI.015G034700.V3.0	(2976374, 2976448)	(2976449, 2976564)	(2976564, 2976617)	0.906963	0.999741	-0.704475	2.04123	-0.001588	6	TRUE	0.001852	0.003948	0.001646	0.002172	-0.000525
POTRI.015G034700.V3.0	(2976734, 2976771)	(2976772, 2976865)	(2976865, 2977072)	0.928173	0.999741	0.3049	4.22886	0.009964	6	TRUE	0.019859	0.015568	0.009632	0.006489	0.003143
POTRI.015G034700.V3.0	(2976865, 2977072)	(2977073, 2977105)	(2977105, 2977603)	0.912277	0.999741	0.034986	4.34562	0.00131	6	TRUE	0.01948	0.018668	0.009576	0.009167	0.000409
POTRI.015G035000.V3.0	(3029983, 3030422)	(3030423, 3030815)	(3030815, 3030920)	0.86577	0.999741	-1.30871	2.00732	-0.024134	6	TRUE	0.00217	0.00945	0.005332	0.013799	-0.008467
POTRI.015G035000.V3.0	(3030815, 3030920)	(3030921, 3031012)	(3031012, 3031123)	0.87277	0.999741	-0.995476	2.35695	-0.02029	6	TRUE	0.004589	0.011103	0.004466	0.011469	-0.007003
POTRI.015G035000.V3.0	(3031012, 3031123)	(3031124, 3031224)	(3031224, 3031352)	0.92788	0.999741	-0.375225	3.18118	0.009805	6	TRUE	0.012708	0.017509	0.022718	0.01912	0.003597
POTRI.015G035000.V3.0	(3031224, 3031352)	(3031353, 3031443)	(3031443, 3031547)	0.787098	0.999741	-1.01548	4.76401	-0.069278	3	TRUE	0.035998	0.076919	0.063195	0.081399	-0.018204
POTRI.015G035700.V3.0	(3102058, 3102310)	(3102311, 3102411)	(3102411, 3103037)	0.860604	0.999741	1.07656	2.24306	-0.026974	6	TRUE	0.164281	0.07886	0.070367	0.081685	-0.011318
POTRI.015G036900.V3.0	(3250085, 3250857)	(3250858, 3251099)	(3251099, 3251322)	0.730322	0.999741	0.745369	4.08387	0.143032	2	TRUE	0.170367	0.066864	0.13582	0.069553	0.066267
POTRI.015G037000.V3.0	(3285538, 3285871)	(3285872, 3285904)	(3285904, 3286152)	0.375989	0.999741	-0.717408	4.64956	-0.28548	2	TRUE	0.143578	0.271103	0.991038	1	-0.008962
POTRI.015G037500.V3.0	(3329668, 3329964)	(3329965, 3330034)	(3330034, 3330247)	0.76178	0.999741	-0.43012	6.55938	-0.082664	2	TRUE	0.982694	1.11192	1	1	0
POTRI.015G037600.V3.0	(3339009, 3339318)	(3339319, 3339407)	(3339407, 3339664)	0.507324	0.999741	0.334038	2.67389	0.335491	6	TRUE	0.09448	0.060321	0.19097	0.069102	0.121868
POTRI.015G040200.V3.0	(3698171, 3699501)	(3699502, 3699643)	(3699643, 3700548)	0.986174	0.999741	0.158726	3.20486	0.041436	6	TRUE	0.038945	0.032545	0.044228	0.030489	0.013739
POTRI.015G042200.V3.0	(3998528, 3998550)	(3998551, 3998642)	(3998642, 3999917)	0.983362	0.999741	0.487995	2.63264	0.030211	2	TRUE	0.038932	0.022611	0.047571	0.030476	0.017095
POTRI.015G045800.V3.0	(4554831, 4554889)	(4554890, 4555460)	(4555460, 4555522)	0.945799	0.999741	-0.538992	2.52865	0.019542	6	TRUE	0.021027	0.030413	0.030304	0.023086	0.007218
POTRI.015G047900.V3.0	(4918578, 4919021)	(4919022, 4919334)	(4919334, 4920430)	0.086044	0.999741	-1.34214	5.84137	-0.575101	2	TRUE	0.464451	0.869092	1	1	0
POTRI.015G048100.V3.0	(5032420, 5032485)	(5032486, 5032644)	(5032644, 5033287)	0.279404	0.999741	-0.974248	6.41622	-0.353884	2	TRUE	9.64113	28.2323	1	1	0
POTRI.015G049100.V3.0	(5230043, 5230409)	(5230410, 5230617)	(5230617, 5231187)	0.708525	0.999741	0.546925	3.59776	-0.112654	6	TRUE	1.6405	0.88074	0.135408	0.174141	-0.038733
POTRI.015G049700.V3.0	(5302475, 5302556)	(5302557, 5302645)	(5302645, 5303027)	0.286439	0.999741	-0.053894	3.28556	-0.411805	6	TRUE	1.32936	1.78325	0.459131	0.678627	-0.219496
POTRI.015G049900.V3.0	(5335148, 5335341)	(5335342, 5335372)	(5335372, 5335848)	0.646966	0.999741	0.285028	1.91498	-0.149023	6	TRUE	0.140437	0.175391	0.11408	0.364258	-0.250177
POTRI.015G050200.V3.0	(5370405, 5370695)	(5370696, 5370827)	(5370827, 5370988)	0.928388	0.999741	0.747644	2.39536	0.075751	5	TRUE	0.043929	0.021112	0.052364	0.019931	0.032433
POTRI.015G050200.V3.0	(5371625, 5371862)	(5371863, 5371950)	(5371950, 5372153)	0.943217	0.999741	0.529026	2.66176	0.01814	6	TRUE	0.053273	0.029155	0.043145	0.03668	0.006465
POTRI.015G055000.V3.0	(7501782, 7501844)	(7501845, 7501930)	(7501930, 7502664)	0.909538	0.999741	-0.030762	5.66297	-0.000184	6	TRUE	1.82854	1.81788	1	1	0
POTRI.015G055300.V3.0	(7529437, 7529532)	(7529533, 7529626)	(7529626, 7529824)	0.766551	0.999741	1.44767	4.73493	0.126376	2	TRUE	0.444698	0.156917	0.669918	0.199371	0.470547
POTRI.015G055500.V3.0	(7551284, 7551341)	(7551342, 7551418)	(7551418, 7551754)	0.695626	0.999741	2.34535	1.88377	0.218023	6	TRUE	0.086628	0.007889	0.083189	0.009802	0.073387
POTRI.015G056000.V3.0	(7634190, 7634230)	(7634231, 7634352)	(7634352, 7634476)	0.589244	0.999741	1.64638	2.13587	0.282294	6	TRUE	0.087673	0.02873	0.131999	0.030609	0.10139
POTRI.015G056700.V3.0	(7746689, 7746805)	(7746806, 7746935)	(7746935, 7747057)	0.874438	0.999741	0.980323	1.48278	0.117227	6	TRUE	0.061241	0.024151	0.07281	0.028832	0.043978
POTRI.015G056700.V3.0	(7753107, 7753298)	(7753299, 7753340)	(7753340, 7754004)	0.939261	0.999741	1.12264	1.69328	0.070334	5	TRUE	0.082011	0.029779	0.058182	0.027753	0.030429
POTRI.015G057100.V3.0	(7825591, 7825701)	(7825702, 7825717)	(7825717, 7826032)	0.556296	0.999741	2.02029	1.97509	0.303222	6	TRUE	0.270098	0.037879	0.160053	0.039683	0.12037
POTRI.015G057700.V3.0	(7889481, 7889587)	(7889588, 7889592)	(7889592, 7889603)	0.609143	0.999741	-0.781321	8.39346	-0.155181	2	TRUE	0.662897	1.07276	1	1	0
POTRI.015G058700.V3.0	(7986427, 7986459)	(7986460, 7986564)	(7986564, 7986886)	0.98272	0.999741	0.316031	2.58355	0.039564	6	TRUE	0.095396	0.076896	0.283127	0.076108	0.207019
POTRI.015G059000.V3.0	(8090788, 8090831)	(8090832, 8090942)	(8090942, 8091008)	0.277552	0.999741	2.34631	2.49364	0.518244	6	TRUE	0.362167	0.047686	0.326551	0.025993	0.300558
POTRI.015G060000.V3.0	(8238961, 8239238)	(8239239, 8239332)	(8239332, 8240724)	0.899323	0.999741	-0.718706	1.909	-0.005757	6	TRUE	0.001641	0.003845	0.001623	0.003617	-0.001994
POTRI.015G061400.V3.0	(8383623, 8384156)	(8384157, 8384258)	(8384258, 8384342)	0.748436	0.999741	-0.483071	2.86139	-0.089688	6	TRUE	0.076951	0.102638	0.078205	0.119286	-0.041081
POTRI.015G062000.V3.0	(8497894, 8497940)	(8497941, 8498015)	(8498015, 8498578)	0.72465	0.999741	0.429387	2.09643	0.201175	6	TRUE	0.1287	0.09947	0.22508	0.146412	0.078668
POTRI.015G062300.V3.0	(8535710, 8536004)	(8536005, 8536106)	(8536106, 8536167)	0.881943	0.999741	1.25835	3.43668	-0.015262	6	TRUE	78002.8	2.87331	0.038021	0.046067	-0.008046
POTRI.015G062300.V3.0	(8536106, 8536167)	(8536168, 8536283)	(8536283, 8536622)	0.942027	0.999741	1.79235	2.6287	0.017493	6	TRUE	88013.2	1.33956	0.019352	0.011876	0.007476
POTRI.015G065400.V3.0	(9005169, 9005863)	(9005864, 9005939)	(9005939, 9006212)	0.872945	0.999741	-1.04424	3.34518	-0.020194	6	TRUE	0.011811	0.024655	0.023618	0.029992	-0.006374
POTRI.015G065400.V3.0	(9006312, 9006706)	(9006707, 9006813)	(9006813, 9006989)	0.936231	0.999741	0.167935	3.15947	0.014344	6	TRUE	0.017784	0.013169	0.020191	0.015248	0.004943
POTRI.015G066000.V3.0	(9065016, 9065097)	(9065098, 9065178)	(9065178, 9065233)	0.723113	0.999741	-1.37469	1.61158	-0.10421	6	TRUE	0.010648	0.068963	0.007522	0.046568	-0.039046
POTRI.015G066000.V3.0	(9068994, 9069073)	(9069074, 9069167)	(9069167, 9069565)	0.320941	0.999741	0.861605	7.73816	0.368722	2	TRUE	7.08923	2.88575	1	1	0
POTRI.015G066600.V3.0	(9143130, 9143566)	(9143567, 9143647)	(9143647, 9143718)	0.592219	0.999741	0.057825	4.52219	-0.182581	6	TRUE	0.562421	0.613661	0.366024	0.43619	-0.070165
POTRI.015G066600.V3.0	(9144420, 9144691)	(9144692, 9144775)	(9144775, 9145009)	0.91073	0.999741	1.23605	2.01199	0.097385	6	TRUE	0.128348	0.048819	0.064273	0.025734	0.038539
POTRI.015G067000.V3.0	(9177111, 9177890)	(9177891, 9178022)	(9178022, 9178398)	0.391917	0.999741	-1.276	3.5901	-0.275319	2	TRUE	0.129891	0.336736	0.396466	0.437977	-0.041512
POTRI.015G068100.V3.0	(9267754, 9268011)	(9268012, 9268054)	(9268054, 9268990)	0.681893	0.999741	-1.63344	1.30971	-0.128233	6	TRUE	0	0.06513	0	0.047522	-0.047522
POTRI.015G068300.V3.0	(9285831, 9286289)	(9286290, 9286382)	(9286382, 9286967)	0.63138	0.999741	-0.775201	3.04043	-0.158447	6	TRUE	0.033784	0.06917	0.042224	0.098462	-0.056238
POTRI.015G068600.V3.0	(9335193, 9335285)	(9335286, 9335377)	(9335377, 9335522)	0.894288	0.999741	1.50333	1.45424	0.106359	6	TRUE	0.114311	0.02492	0.062999	0.022454	0.040544
POTRI.015G068700.V3.0	(9339869, 9339974)	(9339975, 9340091)	(9340091, 9340353)	0.901108	0.999741	-0.68785	3.1748	-0.004783	6	TRUE	0.165949	0.27744	0.187341	0.279004	-0.091663
POTRI.015G069000.V3.0	(9357108, 9357798)	(9357799, 9357931)	(9357931, 9357961)	0.928059	0.999741	1.02007	4.13118	0.009902	6	TRUE	0.136549	0.051253	0.05334	0.051591	0.001749
POTRI.015G069100.V3.0	(9365160, 9365631)	(9365632, 9365756)	(9365756, 9366383)	0.528299	0.999741	-0.844662	1.82662	-0.223633	6	TRUE	0.076875	0.193454	0.076094	0.185501	-0.109408
POTRI.015G069200.V3.0	(9372385, 9373734)	(9373735, 9373786)	(9373786, 9374261)	0.135785	0.999741	2.06799	1.97472	0.693654	6	TRUE	0.107108	0.012162	0.265333	0.020195	0.245138
POTRI.015G070500.V3.0	(9492923, 9492965)	(9492966, 9493329)	(9493329, 9493397)	0.927013	0.999741	0.292033	2.73501	0.009333	6	TRUE	0.063962	0.053956	0.020985	0.017646	0.003338
POTRI.015G070500.V3.0	(9497641, 9497796)	(9497797, 9497985)	(9497985, 9498242)	0.315089	0.999741	-0.844309	5.39154	-0.327039	2	TRUE	0.315311	0.649389	0.601815	0.648036	-0.046222
POTRI.015G072400.V3.0	(9662924, 9664182)	(9664183, 9664283)	(9664283, 9664323)	0.911327	0.999741	0.186738	1.78933	0.000792	6	TRUE	0.069961	0.066467	0.040475	0.037465	0.00301
POTRI.015G072800.V3.0	(9727252, 9727323)	(9727324, 9727354)	(9727354, 9728035)	0.649541	0.999741	0.461495	5.86236	0.18125	2	TRUE	2.42341	1.22217	1	1	0
POTRI.015G075100.V3.0	(9993256, 9993422)	(9993423, 9993837)	(9993837, 9994811)	0.899526	0.999741	-1.24639	2.06199	-0.005646	6	TRUE	0.044306	0.122238	0.006409	0.040525	-0.034115
POTRI.015G077300.V3.0	(10224870, 10225328)	(10225329, 10225629)	(10225629, 10225700)	0.93662	0.999741	1.25399	2.38431	0.014556	6	TRUE	0.199612	0.063596	0.157641	0.043657	0.113984
POTRI.015G077300.V3.0	(10225629, 10225700)	(10225701, 10225886)	(10225886, 10226080)	0.979902	0.999741	1.95322	2.21981	0.038037	6	TRUE	0.240696	0.03583	0.340232	0.04772	0.292512
POTRI.015G078500.V3.0	(10355767, 10356401)	(10356402, 10356513)	(10356513, 10356554)	0.349509	0.999741	-0.69456	5.98969	-0.30298	2	TRUE	0.702416	1.02524	1	1	0
POTRI.015G078600.V3.0	(10364694, 10365116)	(10365117, 10365153)	(10365153, 10365230)	0.616393	0.999741	1.00846	2.26628	0.265453	6	TRUE	0.131736	0.052846	0.184072	0.048578	0.135494
POTRI.015G078900.V3.0	(10377769, 10378128)	(10378129, 10378252)	(10378252, 10378350)	0.935191	0.999741	-0.102961	2.51052	0.01378	6	TRUE	0.008438	0.006418	0.013071	0.008077	0.004994
POTRI.015G079400.V3.0	(10447779, 10447928)	(10447929, 10448008)	(10448008, 10448426)	0.915752	0.999741	-0.948713	2.56063	0.094648	6	TRUE	0.079001	0.146724	0.268756	0.226104	0.042651
POTRI.015G079800.V3.0	(10480256, 10480585)	(10480586, 10480660)	(10480660, 10483004)	0.840428	0.999741	1.23025	3.28578	0.093091	2	TRUE	0.229291	0.092648	0.079146	0.037906	0.041241
POTRI.015G083000.V3.0	(10731786, 10732016)	(10732017, 10732428)	(10732428, 10733224)	0.82803	0.999741	-1.29094	2.32842	-0.044965	6	TRUE	0.015812	0.052994	0.015129	0.041504	-0.026375
POTRI.015G083400.V3.0	(10760140, 10760407)	(10760408, 10760494)	(10760494, 10761064)	0.736872	0.999741	0.218956	2.99434	0.19415	6	TRUE	0.083031	0.070485	0.186614	0.094065	0.092549
POTRI.015G085700.V3.0	(10920623, 10920764)	(10920765, 10920805)	(10920805, 10920869)	0.973174	0.999741	2.16638	1.55975	0.038835	3	TRUE	0.118249	0.009432	0.036974	0.003656	0.033318
POTRI.015G085700.V3.0	(10922233, 10922259)	(10922260, 10922537)	(10922537, 10922726)	0.885143	0.999741	1.52988	1.96337	0.11136	6	TRUE	0.132735	0.033503	0.081329	0.021057	0.060273
POTRI.015G086100.V3.0	(10945184, 10945605)	(10945606, 10945619)	(10945619, 10945740)	0.4322	0.999741	-0.893342	3.10719	-0.250684	2	TRUE	0.449494	0.979917	0.999997	0.999999	-2e-06
POTRI.015G086200.V3.0	(10953065, 10953464)	(10953465, 10953882)	(10953882, 10954842)	0.715521	0.999741	-0.98588	2.75457	-0.108597	6	TRUE	0.280778	150002	0.033001	0.071908	-0.038906
POTRI.015G086200.V3.0	(10956477, 10956556)	(10956557, 10956627)	(10956627, 10956739)	0.890527	0.999741	0.571765	2.42288	0.108415	6	TRUE	0.478582	9180.08	0.062221	0.02201	0.040211
POTRI.015G087600.V3.0	(11023631, 11024104)	(11024105, 11024171)	(11024171, 11024508)	0.875125	0.999741	0.138178	2.78763	-0.018998	6	TRUE	0.043579	0.057404	0.045232	0.053198	-0.007966
POTRI.015G088200.V3.0	(11078299, 11078542)	(11078543, 11078625)	(11078625, 11078987)	0.682147	0.999741	1.16406	1.89471	0.225934	6	TRUE	0.16742	0.046545	0.14132	0.050509	0.090811
POTRI.015G089600.V3.0	(11210283, 11210450)	(11210451, 11210556)	(11210556, 11210927)	0.943263	0.999741	-0.011552	2.17698	0.018165	6	TRUE	0.084054	0.102431	0.113319	0.102356	0.010963
POTRI.015G090900.V3.0	(11295261, 11295530)	(11295531, 11295556)	(11295556, 11295756)	0.961605	0.999741	0.583001	3.15857	0.039716	2	TRUE	0.03074	0.019103	0.04107	0.021932	0.019138
POTRI.015G091400.V3.0	(11341808, 11342062)	(11342063, 11342084)	(11342084, 11342620)	0.742285	0.999741	3.39647	7.26055	0.137503	2	TRUE	0.613617	0.055484	0.048824	0.023899	0.024925
POTRI.015G091800.V3.0	(11371043, 11371158)	(11371159, 11371231)	(11371231, 11371311)	0.945217	0.999741	1.0374	2.20272	0.019226	6	TRUE	0.064516	0.03113	0.039387	0.033111	0.006276
POTRI.015G093200.V3.0	(11474335, 11474419)	(11474420, 11474467)	(11474467, 11474950)	0.164202	0.999741	-1.77989	1.79531	-0.552324	6	TRUE	0.027778	0.335431	0.037037	0.285431	-0.248394
POTRI.015G094100.V3.0	(11543769, 11543926)	(11543927, 11544029)	(11544029, 11544403)	0.324958	0.999741	-0.489683	3.75969	-0.319973	2	TRUE	0.432373	0.49872	0.906254	0.999999	-0.093746
POTRI.015G094200.V3.0	(11558702, 11558816)	(11558817, 11558938)	(11558938, 11559033)	0.618501	0.999741	-1.99788	5.01826	-0.150403	3	TRUE	0.01796	0.07736	0.017208	0.063799	-0.04659
POTRI.015G094300.V3.0	(11561669, 11562120)	(11562121, 11562184)	(11562184, 11562358)	0.640449	0.999741	0.522366	5.59342	0.185664	2	TRUE	2.04799	1.25324	1	0.999999	0
POTRI.015G094400.V3.0	(11575058, 11575094)	(11575095, 11575169)	(11575169, 11575391)	0.875186	0.999741	-0.611431	2.17435	-0.018965	6	TRUE	0.020148	0.028692	0.006604	0.013119	-0.006515
POTRI.015G095400.V3.0	(11617574, 11618139)	(11618140, 11618239)	(11618239, 11618425)	0.417178	0.999741	0.782273	2.51163	0.399596	6	TRUE	0.0978	0.037601	0.199648	0.056879	0.142769
POTRI.015G096900.V3.0	(11705822, 11706698)	(11706699, 11706729)	(11706729, 11707050)	0.759368	0.999741	-0.231369	5.19648	-0.083768	2	TRUE	0.633557	0.788481	1	1	0
POTRI.015G097000.V3.0	(11711751, 11712205)	(11712206, 11712289)	(11712289, 11712381)	0.709115	0.999741	-0.325536	2.86891	0.210163	6	TRUE	0.152471	0.217974	0.157299	0.072775	0.084524
POTRI.015G098400.V3.0	(11781660, 11781701)	(11781702, 11781845)	(11781845, 11781951)	0.914956	0.999741	1.25327	3.28811	0.060149	2	TRUE	0.060065	0.02448	0.054318	0.027167	0.027151
POTRI.015G099000.V3.0	(11832615, 11832719)	(11832720, 11832804)	(11832804, 11833336)	0.935521	0.999741	1.94775	2.17655	0.05113	2	TRUE	0.062963	0.011744	0.040751	0.010111	0.030639
POTRI.015G100400.V3.0	(11913728, 11913777)	(11913778, 11913883)	(11913883, 11914052)	0.450397	0.999741	-1.926	1.47857	-0.277293	6	TRUE	0.000697	0.089827	0.000904	0.119666	-0.118762
POTRI.015G101300.V3.0	(11971804, 11972036)	(11972037, 11972133)	(11972133, 11972176)	0.932541	0.999741	0.591673	2.54383	0.052435	2	TRUE	0.100947	0.045286	0.07198	0.043003	0.028977
POTRI.015G101900.V3.0	(12027311, 12027544)	(12027545, 12027763)	(12027763, 12028635)	0.931691	0.999741	-0.252725	3.12107	0.011877	6	TRUE	0.0457	0.053003	0.052467	0.048101	0.004367
POTRI.015G103500.V3.0	(12165336, 12166190)	(12166191, 12166468)	(12166468, 12166813)	0.85468	0.999741	0.694357	1.96818	0.128087	6	TRUE	0.064992	0.039857	0.128499	0.064592	0.063906
POTRI.015G104800.V3.0	(12280733, 12281241)	(12281242, 12281309)	(12281309, 12281568)	0.909592	0.999741	-0.921983	7.85351	-0.000154	6	TRUE	0.873742	1.57882	1	1	0
POTRI.015G105100.V3.0	(12303782, 12303871)	(12303872, 12303947)	(12303947, 12304022)	0.953503	0.999741	1.46693	1.7194	0.023724	6	TRUE	0.056605	0.013432	0.01332	0.004488	0.008832
POTRI.015G105700.V3.0	(12374758, 12375214)	(12375215, 12375281)	(12375281, 12375701)	0.290664	0.999741	0.427146	2.96759	-0.407785	6	TRUE	0.749265	0.866515	0.660682	0.888716	-0.228035
POTRI.015G108500.V3.0	(12561143, 12561412)	(12561413, 12561531)	(12561531, 12562229)	0.900597	0.999741	-0.814921	2.93414	-0.005062	6	TRUE	0.008161	0.016197	0.020857	0.022438	-0.001581
POTRI.015G109200.V3.0	(12604622, 12604693)	(12604694, 12604780)	(12604780, 12604890)	0.91499	0.999741	0.321334	1.48035	0.002788	6	TRUE	0.002023	0.00156	0.002886	0.001954	0.000932
POTRI.015G109200.V3.0	(12604780, 12604890)	(12604891, 12605016)	(12605016, 12605546)	0.902453	0.999741	-0.159772	2.45279	-0.004049	6	TRUE	0.004397	0.005286	0.004245	0.005584	-0.001338
POTRI.015G109300.V3.0	(12609603, 12609928)	(12609929, 12610001)	(12610001, 12610134)	0.897139	0.999741	-0.017847	8.48392	-0.00695	6	TRUE	3.63795	2.95914	1	1	0
POTRI.015G109300.V3.0	(12610001, 12610134)	(12610135, 12610293)	(12610293, 12610776)	0.9505	0.999741	1.5722	2.65365	0.022094	6	TRUE	0.092049	0.021078	0.014609	0.007044	0.007566
POTRI.015G110900.V3.0	(12701449, 12701659)	(12701660, 12701722)	(12701722, 12701809)	0.493788	0.999741	0.449133	3.05932	-0.24684	6	TRUE	0.304313	0.20254	0.350523	0.469274	-0.118751
POTRI.015G113000.V3.0	(12837073, 12837180)	(12837181, 12837309)	(12837309, 12837366)	0.786839	0.999741	0.267824	8.0372	0.117154	2	TRUE	7.51632	8.02211	1	1	0
POTRI.015G113000.V3.0	(12839477, 12839525)	(12839526, 12839715)	(12839715, 12840359)	0.890069	0.999741	-0.074422	2.91609	-0.010814	6	TRUE	0.14503	0.224356	0.012707	0.016668	-0.003961
POTRI.015G113000.V3.0	(12839715, 12840359)	(12840360, 12840370)	(12840370, 12840463)	0.928386	0.999741	-0.030559	3.4749	0.01008	6	TRUE	0.240121	0.346868	0.034698	0.031048	0.00365
POTRI.015G113200.V3.0	(12846217, 12846565)	(12846566, 12846681)	(12846681, 12846805)	0.561882	0.999741	-0.706618	4.72795	-0.179132	2	TRUE	1.01548	1.56513	0.999999	1	0
POTRI.015G113400.V3.0	(12863127, 12865115)	(12865116, 12865209)	(12865209, 12865526)	0.128451	0.999741	-0.531434	4.48543	-0.608151	6	TRUE	0.225124	0.266567	0.335821	0.684827	-0.349006
POTRI.015G119500.V3.0	(13427881, 13427955)	(13427956, 13428032)	(13428032, 13428187)	0.905575	0.999741	-0.021689	5.07536	-0.002345	6	TRUE	1.77965	1.65267	1	1	0
POTRI.015G120200.V3.0	(13504670, 13504758)	(13504759, 13504893)	(13504893, 13505103)	0.96166	0.999741	0.188278	3.90006	0.039692	2	TRUE	0.023768	0.019891	0.042314	0.023625	0.018689
POTRI.015G120200.V3.0	(13504893, 13505103)	(13505104, 13505198)	(13505198, 13505499)	0.640996	0.999741	0.394286	9.97582	0.185398	2	TRUE	1.86404	1.48966	1	1	0
POTRI.015G121600.V3.0	(13586622, 13586891)	(13586892, 13586988)	(13586988, 13587362)	0.964624	0.999741	0.419247	2.89138	0.029756	6	TRUE	0.04996	0.03996	0.069018	0.059119	0.0099
POTRI.015G124700.V3.0	(13830845, 13830962)	(13830963, 13831053)	(13831053, 13831415)	0.48601	0.999741	1.21508	2.39904	0.350039	6	TRUE	0.094456	0.032251	0.177188	0.049445	0.127743
POTRI.015G125700.V3.0	(13878637, 13878771)	(13878772, 13878849)	(13878849, 13878971)	0.674108	0.999741	-1.45785	1.98031	-0.13283	6	TRUE	0.235745	1.25657	0.022884	0.076235	-0.053351
POTRI.015G125700.V3.0	(13879706, 13879793)	(13879794, 13879898)	(13879898, 13879986)	0.82553	0.999741	-0.818425	3.17755	-0.053851	2	TRUE	0.939317	3.26481	0.121952	0.138012	-0.016059
POTRI.015G125800.V3.0	(13884645, 13884710)	(13884711, 13884939)	(13884939, 13885181)	0.844389	0.999741	0.045878	3.92192	-0.035911	6	TRUE	1.59936	1.50201	0.273666	0.298659	-0.024993
POTRI.015G130000.V3.0	(14143621, 14143693)	(14143694, 14143784)	(14143784, 14143943)	0.919323	0.999741	0.687577	1.73111	0.005148	6	TRUE	0.002334	0.001488	0.004155	0.002433	0.001722
POTRI.015G131100.V3.0	(14199555, 14199922)	(14199923, 14200046)	(14200046, 14200102)	0.918885	0.999741	0.532905	3.96489	0.004909	6	TRUE	0.014936	0.009397	0.008757	0.006023	0.002734
POTRI.015G131700.V3.0	(14229515, 14229642)	(14229643, 14229719)	(14229719, 14230233)	0.721296	0.999741	-1.51906	1.70914	-0.105259	6	TRUE	0.005247	0.040752	0.016485	0.05197	-0.035485
POTRI.015G132900.V3.0	(14316033, 14316143)	(14316144, 14316746)	(14316746, 14317446)	0.918096	0.999741	-1.04653	3.48518	0.004479	6	TRUE	0.003107	0.005516	0.011229	0.00932	0.00191
POTRI.015G134900.V3.0	(14456738, 14457056)	(14457057, 14457511)	(14457511, 14457857)	0.640867	0.999741	0.560303	3.6516	0.185461	2	TRUE	0.174491	0.127435	0.251684	0.172805	0.078879
POTRI.015G135800.V3.0	(14571282, 14571727)	(14571728, 14571819)	(14571819, 14572141)	0.895008	0.999741	-0.970093	1.35153	-0.008114	6	TRUE	0.002267	0.010362	0.000962	0.005838	-0.004876
POTRI.015G135800.V3.0	(14571819, 14572141)	(14572142, 14572181)	(14572181, 14572697)	0.629756	0.999741	-0.54108	7.65045	-0.144999	2	TRUE	0.922397	1.10351	1	1	0
POTRI.015G136800.V3.0	(14626638, 14626691)	(14626692, 14626785)	(14626785, 14627559)	0.976954	0.999741	-0.373054	2.88935	0.012882	2	TRUE	0.227497	0.393464	0.405502	0.35815	0.047353
POTRI.015G137800.V3.0	(14670155, 14671136)	(14671137, 14671283)	(14671283, 14671996)	0.949907	0.999741	0.4049	3.41699	0.021772	6	TRUE	1.39008	0.704659	0.155439	0.146415	0.009024
POTRI.015G138500.V3.0	(14702669, 14702817)	(14702818, 14702917)	(14702917, 14703939)	0.539783	0.999741	0.530425	2.12918	0.313936	6	TRUE	0.063459	0.029655	0.221013	0.112285	0.108727
POTRI.015G138700.V3.0	(14720455, 14720870)	(14720871, 14721000)	(14721000, 14721108)	0.37022	0.999741	-1.21838	3.22867	-0.338368	6	TRUE	0.279035	0.956135	0.370485	0.85271	-0.482224
POTRI.015G139800.V3.0	(14783197, 14783583)	(14783584, 14784833)	(14784833, 14785527)	0.858818	0.999741	-1.00206	3.58494	-0.027957	6	TRUE	0.009157	0.016135	0.006191	0.016033	-0.009842
POTRI.015G140500.V3.0	(14808568, 14808628)	(14808629, 14809021)	(14809021, 14809133)	0.906439	0.999741	-0.973376	1.49347	-0.001874	6	TRUE	0.011024	0.046151	0.005611	0.025281	-0.01967
POTRI.015G143600.V3.0	(14968344, 14968816)	(14968817, 14969032)	(14969032, 14969113)	0.907166	0.999741	0.017916	3.51262	-0.001477	6	TRUE	0.236792	0.214193	0.002552	0.003105	-0.000553
POTRI.015G143700.V3.0	(14976318, 14976543)	(14976544, 14976649)	(14976649, 14976697)	0.982189	0.999741	0.84849	3.43259	0.039277	6	TRUE	0.0669	0.038584	0.082012	0.043522	0.03849
POTRI.015G144400.V3.0	(15011838, 15012054)	(15012055, 15012245)	(15012245, 15012309)	0.823541	0.999741	1.11274	2.89155	0.145307	6	TRUE	0.061771	0.023368	0.079597	0.027931	0.051666
POTRI.015G144700.V3.0	(15022514, 15023028)	(15023029, 15023139)	(15023139, 15023629)	0.903317	0.999741	-0.73337	2.6541	-0.003577	6	TRUE	0.014885	0.020079	0.020173	0.021398	-0.001225
POTRI.015G144700.V3.0	(15023139, 15023629)	(15023630, 15023972)	(15023972, 15025141)	0.866467	0.999741	-0.201271	3.53297	0.121602	6	TRUE	0.04062	0.036577	0.089114	0.04022	0.048895
POTRI.015G145400.V3.0	(15078303, 15078834)	(15078835, 15078923)	(15078923, 15079039)	0.454299	0.999741	-0.588877	1.32109	-0.274489	6	TRUE	0.055555	0.141606	0.024984	0.141697	-0.116713
POTRI.014G005000.V3.0	(548334, 548853)	(548854, 548959)	(548959, 549016)	0.618166	0.999741	1.62585	0.969459	0.264366	6	TRUE	0.088012	0.003358	0.103376	0.002821	0.100555
POTRI.014G005200.V3.0	(566082, 566398)	(566399, 566513)	(566513, 567611)	0.892933	0.999741	-0.212264	2.45466	-0.009248	6	TRUE	0.009988	0.015631	0.014674	0.017889	-0.003215
POTRI.014G005200.V3.0	(566513, 567611)	(567612, 567684)	(567684, 567826)	0.963458	0.999741	0.594821	2.81167	0.029124	6	TRUE	0.022073	0.015676	0.031807	0.021845	0.009962
POTRI.014G014900.V3.0	(1472147, 1472456)	(1472457, 1472544)	(1472544, 1472607)	0.823859	0.999741	-0.678508	1.59985	-0.04728	6	TRUE	0.015897	0.037712	0.018258	0.035226	-0.016968
POTRI.014G015200.V3.0	(1497766, 1498409)	(1498410, 1498599)	(1498599, 1499141)	0.701464	0.999741	-0.26215	5.94119	-0.110605	2	TRUE	0.99204	1.11965	1	1	0
POTRI.014G016800.V3.0	(1623944, 1624115)	(1624116, 1624249)	(1624249, 1624329)	0.741361	0.999741	0.684935	2.36614	0.19158	6	TRUE	0.065702	0.036729	0.110651	0.039304	0.071347
POTRI.014G016800.V3.0	(1626477, 1627013)	(1627014, 1627270)	(1627270, 1627637)	0.90605	0.999741	-0.246064	1.89646	-0.002086	6	TRUE	0.023923	0.033651	0.018422	0.019177	-0.000755
POTRI.014G017300.V3.0	(1668254, 1668539)	(1668540, 1668570)	(1668570, 1669316)	0.677417	0.999741	0.422725	10.7054	0.167869	2	TRUE	1.96314	1.37037	1	1	0
POTRI.014G018100.V3.0	(1718739, 1719120)	(1719121, 1719230)	(1719230, 1719835)	0.880089	0.999741	-0.553325	3.16403	-0.016277	6	TRUE	0.007813	0.012437	0.009237	0.014416	-0.00518
POTRI.014G018300.V3.0	(1731736, 1732184)	(1732185, 1732324)	(1732324, 1732535)	0.792722	0.999741	-0.991161	3.18225	-0.068601	2	TRUE	0.139631	0.275467	0.168952	0.190415	-0.021463
POTRI.014G018700.V3.0	(1746060, 1747344)	(1747345, 1747933)	(1747933, 1748095)	0.229597	0.999741	0.850252	3.54259	0.568191	6	TRUE	0.165813	0.094271	0.35458	0.168323	0.186257
POTRI.014G019200.V3.0	(1770127, 1770201)	(1770202, 1770283)	(1770283, 1770498)	0.827449	0.999741	-1.0526	3.59026	-0.045287	6	TRUE	0.020178	0.047027	0.01061	0.027043	-0.016433
POTRI.014G019500.V3.0	(1782698, 1783350)	(1783351, 1783474)	(1783474, 1784140)	0.371749	0.999741	0.809918	8.20001	0.33412	2	TRUE	1.56803	0.874408	1	1	0
POTRI.014G019500.V3.0	(1783474, 1784140)	(1784141, 1784232)	(1784232, 1784426)	0.917646	0.999741	-0.191045	2.086	0.004235	6	TRUE	0.010379	0.010357	0.010236	0.008549	0.001687
POTRI.014G019600.V3.0	(1790909, 1792611)	(1792612, 1792704)	(1792704, 1792996)	0.929908	0.999741	0.5209	4.20336	0.010907	6	TRUE	0.029846	0.0199	0.037383	0.024644	0.012739
POTRI.014G020600.V3.0	(1854706, 1855681)	(1855682, 1856153)	(1856153, 1857076)	0.821976	0.999741	-0.254361	3.91735	-0.048325	6	TRUE	0.050925	0.053305	0.054849	0.075248	-0.020399
POTRI.014G021800.V3.0	(1921735, 1922811)	(1922812, 1923006)	(1923006, 1923596)	0.548801	0.999741	-1.20499	1.98385	-0.210214	6	TRUE	0.021904	0.066287	0.018582	0.09036	-0.071778
POTRI.014G022900.V3.0	(1997979, 1998892)	(1998893, 1998976)	(1998976, 1999062)	0.60548	0.999741	1.203	4.6399	0.202897	2	TRUE	0.035746	0.013657	0.101666	0.020324	0.081342
POTRI.014G023800.V3.0	(2046109, 2046175)	(2046176, 2046262)	(2046262, 2046334)	0.977116	0.999741	0.825253	3.14036	0.036528	6	TRUE	0.049002	0.025663	0.049305	0.028061	0.021244
POTRI.014G024100.V3.0	(2057454, 2058178)	(2058179, 2058277)	(2058277, 2058726)	0.936543	0.999741	0.021849	3.52344	0.014514	6	TRUE	0.003971	0.003967	0.008167	0.003393	0.004774
POTRI.014G024200.V3.0	(2075837, 2075965)	(2075966, 2076121)	(2076121, 2077158)	0.95314	0.999741	1.33831	2.16872	0.043418	2	TRUE	232900	172727	0.044955	0.023016	0.021939
POTRI.014G025400.V3.0	(2182229, 2182306)	(2182307, 2182375)	(2182375, 2182464)	0.900628	0.999741	0.159046	2.70457	-0.005045	6	TRUE	0.008374	0.008472	0.006026	0.007823	-0.001797
POTRI.014G025700.V3.0	(2201853, 2203113)	(2203114, 2203205)	(2203205, 2203642)	0.597264	0.999741	-0.15124	3.73191	0.277283	6	TRUE	0.279811	0.317891	0.898146	0.792327	0.105818
POTRI.014G028200.V3.0	(2407019, 2407533)	(2407534, 2408045)	(2408045, 2408074)	0.887727	0.999741	-0.763636	1.60689	-0.012096	6	TRUE	65882.4	108302	0.012407	0.017092	-0.004685
POTRI.014G028200.V3.0	(2408492, 2410247)	(2410248, 2410425)	(2410425, 2410930)	0.656497	0.999741	-1.10431	2.38556	-0.143305	6	TRUE	121212	242805	0.05284	0.107256	-0.054416
POTRI.014G029900.V3.0	(2525834, 2526458)	(2526459, 2526567)	(2526567, 2527085)	0.607298	0.999741	-1.29739	1.56092	-0.173206	6	TRUE	0.009154	0.052411	0.023965	0.086134	-0.062168
POTRI.014G033100.V3.0	(2701968, 2702149)	(2702150, 2702272)	(2702272, 2702458)	0.906137	0.999741	-1.95968	2.7252	-0.002038	6	TRUE	0.061728	0.256216	0.014285	0.089793	-0.075508
POTRI.014G033200.V3.0	(2705754, 2705915)	(2705916, 2706010)	(2706010, 2706312)	0.814808	0.999741	-1.6014	3.17917	-0.052312	6	TRUE	0.042356	0.100398	0.050446	0.077522	-0.027076
POTRI.014G033200.V3.0	(2706010, 2706312)	(2706313, 2706430)	(2706430, 2706602)	0.824542	0.999741	-2.06796	2.09701	-0.0469	6	TRUE	0.005939	0.046942	0.003001	0.029246	-0.026245
POTRI.014G033400.V3.0	(2721738, 2721899)	(2721900, 2721990)	(2721990, 2722292)	0.645056	0.999741	0.754903	2.17648	0.248023	6	TRUE	0.03369	0.018023	0.138287	0.050927	0.08736
POTRI.014G033400.V3.0	(2721990, 2722292)	(2722293, 2722410)	(2722410, 2722582)	0.894395	0.999741	-0.527721	2.83988	-0.008449	6	TRUE	0.032957	0.055724	0.049917	0.052465	-0.002549
POTRI.014G033900.V3.0	(2780908, 2781066)	(2781067, 2781073)	(2781073, 2781350)	0.8705	0.999741	0.215602	5.67866	0.07974	2	TRUE	1.09647	0.857971	1	1	0
POTRI.014G034000.V3.0	(2791855, 2792089)	(2792090, 2792160)	(2792160, 2792346)	0.867727	0.999741	0.197547	2.46113	0.12091	6	TRUE	0.107021	0.081013	0.148145	0.084815	0.063331
POTRI.014G034000.V3.0	(2792160, 2792346)	(2792347, 2792459)	(2792459, 2792620)	0.870045	0.999741	-0.18641	1.62365	-0.021786	6	TRUE	0.037492	0.041586	0.025068	0.036716	-0.011649
POTRI.014G034000.V3.0	(2792459, 2792620)	(2792621, 2792711)	(2792711, 2793013)	0.842543	0.999741	-0.07685	2.38327	0.134782	6	TRUE	0.079364	0.084775	0.168355	0.096702	0.071653
POTRI.014G034000.V3.0	(2792711, 2793013)	(2793014, 2793131)	(2793131, 2793303)	0.859914	0.999741	-0.382582	2.0657	-0.027354	6	TRUE	0.04976	0.072969	0.021923	0.036441	-0.014518
POTRI.014G034200.V3.0	(2806971, 2807092)	(2807093, 2807402)	(2807402, 2807838)	0.82916	0.999741	-0.604508	2.65348	0.142189	6	TRUE	0.093803	0.133435	0.259615	0.205687	0.053929
POTRI.014G035300.V3.0	(2901918, 2902073)	(2902074, 2902285)	(2902285, 2902868)	0.846029	0.999741	0.44056	2.43802	-0.035006	6	TRUE	0.266658	0.206554	0.175987	0.195674	-0.019687
POTRI.014G035300.V3.0	(2903622, 2904111)	(2904112, 2904355)	(2904355, 2904978)	0.938264	0.999741	0.371963	2.40924	0.049928	2	TRUE	0.263876	0.213057	0.245228	0.209644	0.035584
POTRI.014G036300.V3.0	(2958649, 2959473)	(2959474, 2959576)	(2959576, 2959893)	0.628917	0.999741	-1.03011	1.15315	-0.159945	6	TRUE	0.008378	0.085939	0.036304	0.095551	-0.059247
POTRI.014G036400.V3.0	(2963369, 2964273)	(2964274, 2964351)	(2964351, 2964593)	0.913932	0.999741	1.02678	2.48226	0.002211	6	TRUE	0.01209	0.005879	0.009101	0.008476	0.000625
POTRI.014G036400.V3.0	(2964720, 2964806)	(2964807, 2964934)	(2964934, 2965047)	0.926288	0.999741	0.58408	2.43308	0.008938	6	TRUE	0.009132	0.006842	0.011701	0.008714	0.002987
POTRI.014G036500.V3.0	(2980830, 2980961)	(2980962, 2981380)	(2981380, 2982149)	0.821033	0.999741	-1.11201	2.35329	-0.048849	6	TRUE	0.012345	0.029539	0.012405	0.029738	-0.017333
POTRI.014G041200.V3.0	(3366555, 3366623)	(3366624, 3366713)	(3366713, 3366775)	0.955207	0.999741	-0.54076	2.7622	0.024648	6	TRUE	0.013041	0.019363	0.036561	0.027142	0.009419
POTRI.014G041300.V3.0	(3377277, 3377734)	(3377735, 3377831)	(3377831, 3378026)	0.978686	0.999741	-0.069888	2.97777	0.032253	2	TRUE	0.111695	0.104305	0.046412	0.025859	0.020553
POTRI.014G041300.V3.0	(3377831, 3378026)	(3378027, 3378103)	(3378103, 3378558)	0.927219	0.999741	0.951508	3.66782	0.054768	2	TRUE	0.279554	0.128129	0.052889	0.030496	0.022393
POTRI.014G041300.V3.0	(3379618, 3380709)	(3380710, 3380714)	(3380714, 3380882)	0.907998	0.999741	-0.107908	2.27964	-0.001024	6	TRUE	0.06175	0.054932	0.032802	0.033135	-0.000333
POTRI.014G041700.V3.0	(3398682, 3399263)	(3399264, 3399636)	(3399636, 3399777)	0.866697	0.999741	-0.466587	2.46088	-0.023625	6	TRUE	0.052876	0.0813	0.108412	0.116357	-0.007946
POTRI.014G042800.V3.0	(3446103, 3447296)	(3447297, 3447405)	(3447405, 3447719)	0.452858	0.999741	-0.081687	4.21802	0.373374	6	TRUE	0.098548	0.096791	0.290104	0.161883	0.128221
POTRI.014G042800.V3.0	(3449524, 3450420)	(3450421, 3450833)	(3450833, 3451067)	0.547254	0.999741	-0.051798	3.95406	-0.211218	6	TRUE	0.080492	0.07934	0.097967	0.170709	-0.072741
POTRI.014G043000.V3.0	(3456571, 3456934)	(3456935, 3457064)	(3457064, 3457308)	0.939715	0.999741	0.871038	2.67862	0.016238	6	TRUE	0.009737	0.005502	0.012318	0.006731	0.005587
POTRI.014G043000.V3.0	(3457064, 3457308)	(3457309, 3457481)	(3457481, 3458185)	0.95467	0.999741	0.65663	2.81691	0.024357	6	TRUE	0.010367	0.006612	0.017138	0.008724	0.008414
POTRI.014G043100.V3.0	(3461399, 3461971)	(3461972, 3462156)	(3462156, 3462519)	0.85391	0.999741	1.77982	2.87496	0.087093	2	TRUE	0.030555	0.007557	0.051311	0.010551	0.04076
POTRI.014G043100.V3.0	(3462156, 3462519)	(3462520, 3462690)	(3462690, 3462792)	0.903414	0.999741	1.36297	3.18057	0.065222	2	TRUE	0.034508	0.011793	0.041812	0.012494	0.029318
POTRI.014G043100.V3.0	(3462690, 3462792)	(3462793, 3463032)	(3463032, 3463329)	0.870812	0.999741	1.4176	3.35023	0.079602	2	TRUE	0.039631	0.013465	0.048279	0.014116	0.034163
POTRI.014G043300.V3.0	(3472312, 3472657)	(3472658, 3472795)	(3472795, 3472922)	0.8929	0.999741	-0.390982	3.5427	-0.009267	6	TRUE	0.115499	0.172981	0.044629	0.074475	-0.029846
POTRI.014G045000.V3.0	(3570467, 3571089)	(3571090, 3571094)	(3571094, 3571152)	0.89711	0.999741	0.072768	3.60753	-0.006966	6	TRUE	0.402886	0.249346	0.253893	0.257027	-0.003134
POTRI.014G049300.V3.0	(3963248, 3963502)	(3963503, 3963593)	(3963593, 3963900)	0.163358	0.999741	0.741703	7.57094	0.508542	2	TRUE	2.40188	1.44403	1	0.941246	0.058754
POTRI.014G049400.V3.0	(3970186, 3970233)	(3970234, 3970491)	(3970491, 3970563)	0.904854	0.999741	1.55559	1.7102	0.10059	6	TRUE	0.029033	0.006147	0.042752	0.007579	0.035173
POTRI.014G051200.V3.0	(4081976, 4082515)	(4082516, 4082573)	(4082573, 4083147)	0.80361	0.999741	-0.156605	7.05508	-0.061659	3	TRUE	0.838984	0.856493	1	1	0
POTRI.014G051500.V3.0	(4093765, 4094263)	(4094264, 4094452)	(4094452, 4094545)	0.984906	0.999741	0.248495	2.04941	0.039652	4	TRUE	0.096817	0.074844	0.353733	0.078574	0.275158
POTRI.014G052100.V3.0	(4119043, 4119629)	(4119630, 4119774)	(4119774, 4119807)	0.519036	0.999741	1.09646	2.02159	0.327634	6	TRUE	0.060523	0.016757	0.130181	0.018495	0.111686
POTRI.014G052700.V3.0	(4172680, 4173263)	(4173264, 4173407)	(4173407, 4174504)	0.607433	0.999741	0.324889	5.29266	0.201923	2	TRUE	1.14758	1.07886	1	0.969345	0.030655
POTRI.014G052900.V3.0	(4182363, 4182920)	(4182921, 4183117)	(4183117, 4183366)	0.904897	0.999741	1.55802	3.24414	0.064569	2	TRUE	0.0367	0.00969	0.042101	0.012064	0.030038
POTRI.014G053700.V3.0	(4232731, 4232838)	(4232839, 4232962)	(4232962, 4233025)	0.921047	0.999741	0.189307	3.60854	0.057475	2	TRUE	0.225309	0.185879	0.216883	0.187721	0.029162
POTRI.014G053700.V3.0	(4234055, 4234494)	(4234495, 4234569)	(4234569, 4235459)	0.917949	0.999741	0.15368	7.19346	0.058835	2	TRUE	3.23776	2.60316	1	1	0
POTRI.014G053900.V3.0	(4244158, 4244244)	(4244245, 4244359)	(4244359, 4244422)	0.971923	0.999741	0.836841	3.04038	0.035207	2	TRUE	0.128162	0.05154	0.067237	0.028884	0.038353
POTRI.014G055300.V3.0	(4313627, 4313826)	(4313827, 4313905)	(4313905, 4313987)	0.926331	0.999741	-0.347411	3.4452	-0.009267	2	TRUE	228574	9.47177	0.999997	0.944684	0.055313
POTRI.014G055900.V3.0	(4361358, 4361645)	(4361646, 4361722)	(4361722, 4361819)	0.363827	0.999741	-0.484919	2.92918	-0.343571	6	TRUE	0.406333	0.74869	0.090838	0.23515	-0.144312
POTRI.014G055900.V3.0	(4361722, 4361819)	(4361820, 4361907)	(4361907, 4362631)	0.974505	0.999741	0.618778	1.77459	0.035113	6	TRUE	0.232267	0.118002	0.080583	0.065815	0.014769
POTRI.014G058000.V3.0	(4484928, 4485389)	(4485390, 4485561)	(4485561, 4486305)	0.873717	0.999741	-0.365727	2.67721	0.117622	6	TRUE	0.083165	0.104216	0.141609	0.101242	0.040367
POTRI.014G058000.V3.0	(4485561, 4486305)	(4486306, 4486477)	(4486477, 4490746)	0.358814	0.999741	-0.67884	5.27656	-0.296739	2	TRUE	0.585421	0.900392	0.999999	1	0
POTRI.014G058800.V3.0	(4576440, 4576566)	(4576567, 4576645)	(4576645, 4576745)	0.989769	0.999741	1.47846	0.801484	0.03739	4	TRUE	0.036763	0	0.019776	0	0.019776
POTRI.014G060300.V3.0	(4662247, 4662530)	(4662531, 4662615)	(4662615, 4662689)	0.7126	0.999741	0.448184	3.94267	-0.110289	6	TRUE	0.684877	0.507395	0.660307	0.747322	-0.087015
POTRI.014G062000.V3.0	(4803651, 4803713)	(4803714, 4803832)	(4803832, 4803920)	0.918391	0.999741	1.9848	1.27222	0.093211	6	TRUE	0.034548	0.001858	0.036354	0.002164	0.034189
POTRI.014G067700.V3.0	(5503155, 5503309)	(5503310, 5503456)	(5503456, 5503598)	0.567001	0.999741	-0.044536	2.79401	-0.198508	6	TRUE	0.05451	0.066021	0.082792	0.152636	-0.069844
POTRI.014G067700.V3.0	(5505106, 5505216)	(5505217, 5505324)	(5505324, 5505918)	0.714849	0.999741	2.37103	2.56676	0.206837	6	TRUE	0.132046	0.016266	0.084198	0.013283	0.070916
POTRI.014G068700.V3.0	(5580415, 5581420)	(5581421, 5581517)	(5581517, 5581777)	0.085062	0.999741	-1.0198	3.21347	-0.695372	6	TRUE	0.143733	0.356759	0.272604	0.528636	-0.256032
POTRI.014G069800.V3.0	(5655185, 5655403)	(5655404, 5655497)	(5655497, 5655639)	0.874436	0.999741	-0.68708	2.87017	-0.019376	6	TRUE	0.007737	0.013367	0.011272	0.017767	-0.006495
POTRI.014G070600.V3.0	(5729848, 5730353)	(5730354, 5730482)	(5730482, 5730803)	0.584074	0.999741	1.42433	2.18538	0.285541	6	TRUE	0.045336	0.013365	0.128657	0.030026	0.098631
POTRI.014G071000.V3.0	(5766563, 5766920)	(5766921, 5767010)	(5767010, 5767121)	0.315491	0.999741	-0.018868	4.12847	-0.384921	6	TRUE	0.32268	0.283875	0.223516	0.352907	-0.129391
POTRI.014G072000.V3.0	(5813915, 5814199)	(5814200, 5814300)	(5814300, 5814638)	0.854976	0.999741	-0.023536	1.83823	-0.030073	6	TRUE	0.024638	0.02359	0.013805	0.0242	-0.010395
POTRI.014G072000.V3.0	(5814781, 5814981)	(5814982, 5815058)	(5815058, 5815415)	0.415385	0.999741	-0.652712	3.35554	-0.303097	6	TRUE	0.073883	0.110477	0.042071	0.142824	-0.100753
POTRI.014G072100.V3.0	(5820133, 5822461)	(5822462, 5822543)	(5822543, 5822863)	0.730799	0.999741	1.87065	1.94951	0.197636	6	TRUE	0.074622	0.011326	0.081255	0.01193	0.069325
POTRI.014G072100.V3.0	(5823930, 5825362)	(5825363, 5825439)	(5825439, 5825819)	0.429078	0.999741	1.13765	2.20724	0.390711	6	TRUE	0.066387	0.026859	0.278878	0.145219	0.133659
POTRI.014G072300.V3.0	(5837119, 5837409)	(5837410, 5837491)	(5837491, 5837974)	0.950308	0.999741	1.10776	2.53144	0.02199	6	TRUE	0.008563	0.003451	0.012688	0.004591	0.008097
POTRI.014G072400.V3.0	(5842569, 5842633)	(5842634, 5842736)	(5842736, 5843019)	0.909844	0.999741	0.028039	2.69894	-1.7e-05	6	TRUE	0.127701	0.118175	0.029753	0.029879	-0.000127
POTRI.014G074200.V3.0	(5990776, 5990853)	(5990854, 5991034)	(5991034, 5991337)	0.395906	0.999741	0.194136	4.03268	0.41586	6	TRUE	0.388064	0.311218	0.554162	0.234269	0.319893
POTRI.014G076400.V3.0	(6179297, 6179521)	(6179522, 6179646)	(6179646, 6179803)	0.884657	0.999741	-0.232694	7.05101	-0.013775	6	TRUE	0.924318	0.877835	1	1	0
POTRI.014G076400.V3.0	(6180281, 6180355)	(6180356, 6180509)	(6180509, 6180589)	0.91935	0.999741	0.80303	3.05073	0.005162	6	TRUE	0.073199	0.031547	0.020468	0.011188	0.00928
POTRI.014G076400.V3.0	(6182107, 6182142)	(6182143, 6182241)	(6182241, 6182458)	0.894003	0.999741	0.542134	5.59816	-0.008664	6	TRUE	0.437473	0.239935	0.143231	0.162962	-0.019731
POTRI.014G076500.V3.0	(6187191, 6187338)	(6187339, 6187431)	(6187431, 6187628)	0.760664	0.999741	0.967842	2.9825	0.129066	2	TRUE	0.333707	0.114937	0.747761	0.698868	0.048893
POTRI.014G077800.V3.0	(6263788, 6263885)	(6263886, 6263979)	(6263979, 6264376)	0.896953	0.999741	2.22272	1.23436	0.104903	6	TRUE	0.275969	0.003528	0.062048	0.001549	0.060499
POTRI.014G078300.V3.0	(6297309, 6297595)	(6297596, 6297626)	(6297626, 6297941)	0.855716	0.999741	0.488347	2.17245	-0.029665	6	TRUE	0.105596	0.072486	0.106175	0.117891	-0.011716
POTRI.014G078900.V3.0	(6335721, 6336070)	(6336071, 6336153)	(6336153, 6336431)	0.915401	0.999741	0.196182	2.00697	0.003011	6	TRUE	0.107819	0.093824	0.072636	0.054961	0.017675
POTRI.014G079800.V3.0	(6377112, 6377358)	(6377359, 6377434)	(6377434, 6384063)	0.770125	0.999741	-0.099754	7.67582	-0.075612	5	TRUE	1.94782	2.04406	0.931721	1	-0.068279
POTRI.014G080000.V3.0	(6395224, 6395372)	(6395373, 6395440)	(6395440, 6395689)	0.3421	0.999741	-0.769951	6.24031	-0.308025	2	TRUE	0.770042	1.37616	1	1	0
POTRI.014G080000.V3.0	(6395783, 6395860)	(6395861, 6395950)	(6395950, 6396157)	0.09193	0.999741	-0.791378	5.09452	-0.564182	2	TRUE	0.327532	0.610288	0.248893	0.45713	-0.208237
POTRI.014G080500.V3.0	(6422036, 6422131)	(6422132, 6422240)	(6422240, 6422329)	0.835384	0.999741	-0.386352	3.33189	-0.04089	6	TRUE	0.136676	0.207727	0.04094	0.06706	-0.02612
POTRI.014G081100.V3.0	(6463216, 6463467)	(6463468, 6463542)	(6463542, 6463722)	0.891426	0.999741	-1.12838	2.17737	-0.010072	6	TRUE	0.004148	0.010234	0.007395	0.010693	-0.003298
POTRI.014G082400.V3.0	(6536935, 6537087)	(6537088, 6537341)	(6537341, 6537476)	0.871872	0.999741	-0.217483	2.08749	-0.020783	6	TRUE	0.03274	0.045617	0.018673	0.026334	-0.007661
POTRI.014G083300.V3.0	(6573320, 6573445)	(6573446, 6573583)	(6573583, 6573640)	0.828155	0.999741	0.741879	2.79686	0.142747	6	TRUE	537500	376471	0.119373	0.058389	0.060984
POTRI.014G083600.V3.0	(6589633, 6589768)	(6589769, 6590197)	(6590197, 6590671)	0.754581	0.999741	-0.376879	2.03031	0.184039	6	TRUE	0.170847	0.261781	0.278267	0.206936	0.071331
POTRI.014G086300.V3.0	(6794492, 6794608)	(6794609, 6794636)	(6794636, 6794755)	0.460489	0.999741	-0.54756	8.54642	-0.234174	2	TRUE	0.525351	0.755927	1	1	0
POTRI.014G086300.V3.0	(6795162, 6795276)	(6795277, 6795676)	(6795676, 6795755)	0.944988	0.999741	-0.686752	2.92053	0.019101	6	TRUE	0.007726	0.014141	0.024207	0.016804	0.007403
POTRI.014G086300.V3.0	(6795676, 6795755)	(6795756, 6795870)	(6795870, 6795929)	0.910449	0.999741	0.045371	3.80603	0.062129	2	TRUE	0.020087	0.021149	0.059145	0.025021	0.034125
POTRI.014G086300.V3.0	(6795870, 6795929)	(6795930, 6796189)	(6796189, 6796269)	0.870802	0.999741	-1.70535	2.28402	-0.02137	6	TRUE	0.002734	0.012781	0.006252	0.014113	-0.007862
POTRI.014G086300.V3.0	(6796189, 6796269)	(6796270, 6796532)	(6796532, 6796994)	0.874505	0.999741	-1.46493	2.50785	-0.019338	6	TRUE	0.003466	0.013674	0.00613	0.013236	-0.007106
POTRI.014G087200.V3.0	(6876683, 6877212)	(6877213, 6877225)	(6877225, 6877526)	0.815578	0.999741	-0.515972	2.46331	-0.051884	6	TRUE	0.026829	0.038167	0.022674	0.040703	-0.018029
POTRI.014G089700.V3.0	(7053900, 7054447)	(7054448, 7054721)	(7054721, 7054796)	0.974305	0.999741	0.616954	2.37748	0.035004	6	TRUE	0.059153	0.038975	0.037494	0.024392	0.013102
POTRI.014G090500.V3.0	(7107988, 7108194)	(7108195, 7108411)	(7108411, 7109048)	0.264701	0.999741	-1.94532	2.07912	-0.433149	6	TRUE	0.029674	0.151887	0.03109	0.190881	-0.159791
POTRI.014G091300.V3.0	(7155045, 7155109)	(7155110, 7155246)	(7155246, 7155384)	0.625567	0.999741	-0.367846	1.43309	0.259837	6	TRUE	0.039264	0.076245	0.176572	0.080357	0.096216
POTRI.014G092300.V3.0	(7213730, 7213836)	(7213837, 7214317)	(7214317, 7214701)	0.372836	0.999741	-1.37944	3.76652	-0.287523	2	TRUE	0.090961	0.265069	0.251538	0.349815	-0.098276
POTRI.014G092400.V3.0	(7221685, 7221900)	(7221901, 7222200)	(7222200, 7222943)	0.146353	0.999741	0.900415	2.44038	0.676738	6	TRUE	0.413883	0.219909	0.626164	0.368791	0.257372
POTRI.014G092500.V3.0	(7233237, 7233324)	(7233325, 7233591)	(7233591, 7234057)	0.148306	0.999741	0.918572	2.91499	0.673715	6	TRUE	0.90834	0.436009	0.523862	0.273512	0.25035
POTRI.014G094300.V3.0	(7355095, 7355131)	(7355132, 7355221)	(7355221, 7355315)	0.903698	0.999741	-0.93755	2.07183	0.10122	6	TRUE	0.020171	0.054312	0.10078	0.062623	0.038158
POTRI.014G094300.V3.0	(7355956, 7356016)	(7356017, 7356101)	(7356101, 7356147)	0.763929	0.999741	-1.20572	1.79374	-0.080881	6	TRUE	0.011287	0.043376	0.010301	0.04004	-0.029739
POTRI.014G094900.V3.0	(7386345, 7386645)	(7386646, 7386758)	(7386758, 7387166)	0.764392	0.999741	-0.191955	5.71466	-0.081471	2	TRUE	0.523716	0.512468	1	1	0
POTRI.014G098700.V3.0	(7706262, 7706735)	(7706736, 7706868)	(7706868, 7707157)	0.541089	0.999741	1.28288	2.0969	0.313083	6	TRUE	0.148175	0.050528	0.334933	0.059717	0.275216
POTRI.014G099000.V3.0	(7722501, 7724326)	(7724327, 7724600)	(7724600, 7725347)	0.814218	0.999741	-1.4448	1.95446	-0.052641	6	TRUE	0.00956	0.042642	0.008803	0.033569	-0.024766
POTRI.014G100100.V3.0	(7834147, 7834161)	(7834162, 7834201)	(7834201, 7834334)	0.470809	0.999741	0.632634	6.95945	0.274185	2	TRUE	2.24146	1.45027	1	1	0
POTRI.014G100200.V3.0	(7841139, 7843659)	(7843660, 7843735)	(7843735, 7844271)	0.931703	0.999741	2.83049	3.21362	0.011883	6	TRUE	299100	1.77926	0.020812	0.01794	0.002871
POTRI.014G103000.V3.0	(8085842, 8087111)	(8087112, 8087228)	(8087228, 8087890)	0.942424	0.999741	1.26681	3.82259	0.048107	2	TRUE	0.166256	0.062504	0.082064	0.067768	0.014296
POTRI.014G103500.V3.0	(8141769, 8141831)	(8141832, 8141922)	(8141922, 8142029)	0.874273	0.999741	-0.641041	2.66058	-0.019466	6	TRUE	0.036074	0.062326	0.07085	0.07692	-0.00607
POTRI.014G103600.V3.0	(8165503, 8165737)	(8165738, 8165809)	(8165809, 8167031)	0.572341	0.999741	0.639498	5.37406	0.219644	2	TRUE	1.75749	1.15424	0.999999	1	-1e-06
POTRI.014G103900.V3.0	(8184883, 8185228)	(8185229, 8185319)	(8185319, 8185457)	0.190283	0.999741	-1.04208	6.40789	-0.433344	2	TRUE	7.02537	7.80863e+06	1	1	0
POTRI.014G104500.V3.0	(8216823, 8217324)	(8217325, 8217656)	(8217656, 8217678)	0.84922	0.999741	-0.015802	3.16734	-0.033245	6	TRUE	0.095279	0.08388	0.053438	0.073924	-0.020486
POTRI.014G105800.V3.0	(8337291, 8337392)	(8337393, 8337489)	(8337489, 8337794)	0.830103	0.999741	-0.770815	2.60735	-0.043815	6	TRUE	0.044807	0.070621	0.066394	0.083807	-0.017413
POTRI.014G106000.V3.0	(8346404, 8346546)	(8346547, 8346639)	(8346639, 8346920)	0.141478	0.999741	0.337054	5.22209	0.535173	2	TRUE	0.618332	0.415659	1	0.81862	0.18138
POTRI.014G106600.V3.0	(8400366, 8400430)	(8400431, 8400519)	(8400519, 8401041)	0.790344	0.999741	-1.06554	4.88502	-0.065986	6	TRUE	0.026175	0.034091	0.019702	0.04301	-0.023308
POTRI.014G106800.V3.0	(8414659, 8414944)	(8414945, 8415038)	(8415038, 8415642)	0.907975	0.999741	-0.488326	6.32552	-0.001036	6	TRUE	0.875551	1.12097	1	1	0
POTRI.014G107300.V3.0	(8465171, 8465361)	(8465362, 8465455)	(8465455, 8465550)	0.86872	0.999741	0.422026	2.47312	0.080527	2	TRUE	0.30297	0.20732	0.337668	0.295763	0.041905
POTRI.014G108100.V3.0	(8493893, 8494308)	(8494309, 8494709)	(8494709, 8494999)	0.384626	0.999741	-0.327097	1.93481	-0.326847	6	TRUE	0.098046	0.132904	0.165665	0.293915	-0.12825
POTRI.014G109700.V3.0	(8567737, 8567838)	(8567839, 8567874)	(8567874, 8569483)	0.990512	0.999741	0.795888	1.9583	0.043786	6	TRUE	0.027411	0.014766	0.035524	0.020129	0.015395
POTRI.014G111000.V3.0	(8658298, 8658829)	(8658830, 8659093)	(8659093, 8660127)	0.494138	0.999741	-1.1127	3.61841	-0.246601	6	TRUE	0.034105	0.088788	0.042124	0.125467	-0.083343
POTRI.014G112400.V3.0	(8811401, 8811805)	(8811806, 8811887)	(8811887, 8812029)	0.893399	0.999741	-1.49863	2.44175	-0.008994	6	TRUE	0.010771	0.046451	0.005636	0.023328	-0.017692
POTRI.014G114700.V3.0	(8940925, 8942070)	(8942071, 8942167)	(8942167, 8942449)	0.909561	0.999741	0.057146	2.93287	-0.000171	6	TRUE	0.005047	0.004964	0.003659	0.003722	-6.3e-05
POTRI.014G117900.V3.0	(9165534, 9165852)	(9165853, 9166074)	(9166074, 9167158)	0.779854	0.999741	0.024366	2.93085	0.169734	6	TRUE	0.047199	0.041315	0.130412	0.07008	0.060332
POTRI.014G118800.V3.0	(9232091, 9232134)	(9232135, 9232299)	(9232299, 9232518)	0.289798	0.999741	-1.08198	3.10761	-0.408606	6	TRUE	0.036692	0.111968	0.079145	0.21477	-0.135625
POTRI.014G119800.V3.0	(9270774, 9271927)	(9271928, 9272028)	(9272028, 9272165)	0.554787	0.999741	-1.86152	3.04134	-0.206344	6	TRUE	0.011595	0.058061	0.019001	0.08301	-0.064009
POTRI.014G120900.V3.0	(9340977, 9341092)	(9341093, 9341456)	(9341456, 9341719)	0.336058	0.999741	1.45308	2.48527	0.464712	6	TRUE	0.293098	0.099351	0.319208	0.137376	0.181831
POTRI.014G121100.V3.0	(9364864, 9364967)	(9364968, 9365041)	(9365041, 9365118)	0.088834	0.999741	1.84668	1.04449	0.784379	6	TRUE	0.094147	0.001535	0.285108	0.003152	0.281956
POTRI.014G122500.V3.0	(9489165, 9489264)	(9489265, 9489657)	(9489657, 9489877)	0.903172	0.999741	0.068006	2.5026	-0.003656	6	TRUE	0.140977	0.141723	0.05945	0.062818	-0.003368
POTRI.014G125300.V3.0	(9652138, 9653555)	(9653556, 9653630)	(9653630, 9654102)	0.903716	0.999741	-0.080956	4.73	-0.003359	6	TRUE	1.09752	1.05566	0.999999	0.999999	0
POTRI.014G127900.V3.0	(9799277, 9799664)	(9799665, 9799742)	(9799742, 9799854)	0.874197	0.999741	-0.265711	1.94756	-0.019508	6	TRUE	0.023025	0.031423	0.015469	0.024494	-0.009026
POTRI.014G129900.V3.0	(9919674, 9920033)	(9920034, 9920393)	(9920393, 9921048)	0.941111	0.999741	2.15109	2.01749	0.048681	2	TRUE	0.068599	0.008582	0.032648	0.005499	0.027149
POTRI.014G129900.V3.0	(9920393, 9921048)	(9921049, 9921379)	(9921379, 9921498)	0.945573	0.999741	1.19206	2.8573	0.046728	2	TRUE	0.096927	0.036187	0.0438	0.021287	0.022513
POTRI.014G130900.V3.0	(9980163, 9980736)	(9980737, 9980842)	(9980842, 9980938)	0.699658	0.999741	-1.52682	2.45102	-0.117817	6	TRUE	0.013965	0.055993	0.034148	0.07596	-0.041813
POTRI.014G131000.V3.0	(9990076, 9990349)	(9990350, 9990443)	(9990443, 9990544)	0.981762	0.999741	2.16239	1.56214	0.030909	2	TRUE	0.076108	0.006373	0.024515	0.004766	0.019749
POTRI.014G131000.V3.0	(9993378, 9993526)	(9993527, 9993767)	(9993767, 9993833)	0.956971	0.999741	1.85644	1.57535	0.052651	4	TRUE	0.070581	0.009651	0.035045	0.009072	0.025972
POTRI.014G132000.V3.0	(10039965, 10040178)	(10040179, 10040207)	(10040207, 10040981)	0.451832	0.999741	-0.55355	6.28406	-0.239164	2	TRUE	0.777917	1.18721	1	1	0
POTRI.014G132900.V3.0	(10120617, 10120768)	(10120769, 10120846)	(10120846, 10122660)	0.946698	0.999741	1.51829	1.37841	0.077821	6	TRUE	0.101518	0.017118	0.052138	0.00953	0.042608
POTRI.014G134100.V3.0	(10211768, 10213315)	(10213316, 10213402)	(10213402, 10213515)	0.960944	0.999741	0.908102	1.66342	0.059546	5	TRUE	0.049955	0.012709	0.041512	0.01804	0.023472
POTRI.014G134400.V3.0	(10233736, 10233827)	(10233828, 10233926)	(10233926, 10233995)	0.912648	0.999741	0.512562	1.78441	0.001512	6	TRUE	0.33261	0.286257	0.0997	0.09804	0.00166
POTRI.014G135900.V3.0	(10382620, 10383049)	(10383050, 10383222)	(10383222, 10384700)	0.783574	0.999741	-1.56552	2.57265	-0.06979	6	TRUE	0.014138	0.051687	0.01483	0.058733	-0.043902
POTRI.014G136000.V3.0	(10397954, 10398717)	(10398718, 10398992)	(10398992, 10399201)	0.955506	0.999741	-0.050651	2.11973	0.02481	6	TRUE	0.152844	0.14713	0.120084	0.072909	0.047175
POTRI.014G136900.V3.0	(10463436, 10463565)	(10463566, 10463657)	(10463657, 10463864)	0.686381	0.999741	-1.22886	1.2041	-0.125592	6	TRUE	0.003066	0.062982	0.001804	0.047926	-0.046122
POTRI.014G137000.V3.0	(10474597, 10475202)	(10475203, 10475474)	(10475474, 10475605)	0.778034	0.999741	-0.837723	2.8689	0.17076	6	TRUE	0.347745	0.764915	0.190564	0.121666	0.068898
POTRI.014G138000.V3.0	(10548385, 10548493)	(10548494, 10548571)	(10548571, 10548611)	0.854238	0.999741	-0.020282	3.01948	0.12833	6	TRUE	0.045075	0.048387	0.090777	0.045119	0.045658
POTRI.014G140100.V3.0	(10676269, 10676427)	(10676428, 10676544)	(10676544, 10678876)	0.860973	0.999741	-0.369314	1.96211	-0.026771	6	TRUE	0.102949	0.125589	0.063683	0.07813	-0.014447
POTRI.014G140900.V3.0	(10726982, 10727050)	(10727051, 10727151)	(10727151, 10727326)	0.780854	0.999741	-0.7432	2.11194	-0.071321	6	TRUE	0.01484	0.038369	0.02805	0.052285	-0.024235
POTRI.014G140900.V3.0	(10727151, 10727326)	(10727327, 10727500)	(10727500, 10727556)	0.97971	0.999741	0.580723	2.7956	0.031806	2	TRUE	0.054834	0.038882	0.044054	0.028636	0.015418
POTRI.014G141800.V3.0	(10789927, 10790049)	(10790050, 10790198)	(10790198, 10790370)	0.263386	0.999741	2.40678	4.95424	0.412583	2	TRUE	0.632058	0.122699	0.227628	0.130662	0.096966
POTRI.014G141800.V3.0	(10790720, 10790791)	(10790792, 10790929)	(10790929, 10791079)	0.827028	0.999741	2.58064	1.92199	0.143372	6	TRUE	0.051016	0.005434	0.056494	0.005591	0.050904
POTRI.014G142800.V3.0	(10895615, 10895790)	(10895791, 10895803)	(10895803, 10896937)	0.309677	0.999741	1.45352	1.90132	0.488016	6	TRUE	1.77272	0.2	0.328409	0.066667	0.261742
POTRI.014G143000.V3.0	(10916075, 10916211)	(10916212, 10916294)	(10916294, 10916733)	0.426212	0.999741	-0.410534	4.28637	-0.254258	2	TRUE	0.312117	0.409203	0.421914	0.538748	-0.116834
POTRI.014G144800.V3.0	(11048707, 11048921)	(11048922, 11049012)	(11049012, 11049217)	0.778494	0.999741	-0.525782	2.13469	-0.07265	6	TRUE	0.622281	1.19849	0.035946	0.075066	-0.03912
POTRI.014G145100.V3.0	(11073134, 11074543)	(11074544, 11074988)	(11074988, 11075291)	0.920558	0.999741	0.18037	3.42788	0.00582	6	TRUE	0.00652	0.004793	0.007731	0.005673	0.002058
POTRI.014G145200.V3.0	(11087432, 11087574)	(11087575, 11087644)	(11087644, 11087737)	0.988011	0.999741	0.077547	2.74751	0.02818	2	TRUE	0.020671	0.01792	0.039776	0.022499	0.017277
POTRI.014G146600.V3.0	(11201687, 11202095)	(11202096, 11202179)	(11202179, 11202451)	0.871929	0.999741	1.36784	4.56904	0.079108	2	TRUE	0.216355	0.082088	0.046312	0.015781	0.030531
POTRI.014G147200.V3.0	(11254015, 11254390)	(11254391, 11254553)	(11254553, 11255138)	0.908713	0.999741	-0.440236	2.63542	-0.000633	6	TRUE	0.002595	0.003189	0.00439	0.004588	-0.000197
POTRI.014G147700.V3.0	(11291038, 11292099)	(11292100, 11292736)	(11292736, 11292866)	0.925011	0.999741	-1.10437	3.55074	0.008243	6	TRUE	1.77978	3.03672	0.013739	0.009507	0.004232
POTRI.014G148700.V3.0	(11348529, 11348691)	(11348692, 11348814)	(11348814, 11349193)	0.591818	0.999741	0.69646	2.33851	0.280682	6	TRUE	0.112354	0.070152	0.152227	0.050398	0.101829
POTRI.014G149000.V3.0	(11398378, 11399132)	(11399133, 11399244)	(11399244, 11399598)	0.102419	0.999741	-1.83307	1.55203	-0.65699	6	TRUE	0.00955	0.224592	0.016465	0.25732	-0.240855
POTRI.014G149400.V3.0	(11435695, 11435990)	(11435991, 11436086)	(11436086, 11436214)	0.379799	0.999741	-1.23491	3.64328	-0.283026	2	TRUE	0.074928	0.206344	0.27791	0.385972	-0.108062
POTRI.014G150100.V3.0	(11517419, 11517532)	(11517533, 11517663)	(11517663, 11517980)	0.266028	0.999741	1.28349	3.15033	0.529664	6	TRUE	0.220677	0.070857	0.337656	0.128058	0.209599
POTRI.014G151000.V3.0	(11628225, 11628429)	(11628430, 11628655)	(11628655, 11628735)	0.984514	0.999741	3.01342	1.65327	0.040536	6	TRUE	0.340443	0.002762	0.169582	0.001444	0.168138
POTRI.014G151300.V3.0	(11679280, 11680258)	(11680259, 11680324)	(11680324, 11681243)	0.865271	0.999741	-1.00575	1.6674	-0.024408	6	TRUE	0.009704	0.031521	0.009248	0.01794	-0.008692
POTRI.014G153800.V3.0	(11984420, 11984479)	(11984480, 11984568)	(11984568, 11984690)	0.984945	0.999741	1.08835	2.61162	0.029519	2	TRUE	0.024146	0.011296	0.029385	0.014345	0.015041
POTRI.014G154800.V3.0	(12039923, 12040187)	(12040188, 12040277)	(12040277, 12041938)	0.164922	0.999741	-1.05767	9.37411	-0.460854	2	TRUE	5.2645	9.75301	1	1	0
POTRI.014G157300.V3.0	(12268028, 12268337)	(12268338, 12268426)	(12268426, 12268532)	0.543739	0.999741	-1.18357	1.92555	-0.213504	6	TRUE	0.05391	0.234355	0.095179	0.205692	-0.110513
POTRI.014G158200.V3.0	(12336637, 12337180)	(12337181, 12337349)	(12337349, 12337652)	0.581329	0.999741	-1.24898	2.93461	-0.189419	6	TRUE	0.086733	0.202373	0.082679	0.145127	-0.062448
POTRI.014G158400.V3.0	(12352687, 12353237)	(12353238, 12353315)	(12353315, 12355008)	0.844954	0.999741	-1.18949	3.61143	-0.035599	6	TRUE	0.012671	0.026557	0.025743	0.037921	-0.012178
POTRI.014G158400.V3.0	(12353315, 12355008)	(12355009, 12355173)	(12355173, 12355384)	0.893296	0.999741	-0.602225	2.46298	-0.00905	6	TRUE	0.005725	0.008246	0.005216	0.008511	-0.003296
POTRI.014G159100.V3.0	(12436376, 12436830)	(12436831, 12436881)	(12436881, 12437062)	0.352677	0.999741	0.853005	2.94997	0.346734	2	TRUE	0.430921	0.257137	0.925167	0.810883	0.114285
POTRI.014G160400.V3.0	(12627323, 12627940)	(12627941, 12628028)	(12628028, 12628491)	0.763696	0.999741	0.987469	6.27827	0.12768	2	TRUE	1.09306	0.488735	0.842239	0.615081	0.227157
POTRI.014G160900.V3.0	(12674075, 12674507)	(12674508, 12674571)	(12674571, 12675370)	0.894659	0.999741	-1.45795	1.23696	-0.008305	6	TRUE	2.6e-05	0.005877	1.9e-05	0.002804	-0.002784
POTRI.014G161800.V3.0	(12745347, 12745418)	(12745419, 12745488)	(12745488, 12745575)	0.603293	0.999741	1.8116	1.85363	0.273537	6	TRUE	0.158165	0.024428	0.151992	0.017821	0.134171
POTRI.014G162000.V3.0	(12764313, 12764567)	(12764568, 12764651)	(12764651, 12765343)	0.754302	0.999741	-1.09706	1.57859	-0.086347	6	TRUE	0.009939	0.041059	0.005069	0.036087	-0.031018
POTRI.014G162900.V3.0	(12850627, 12851781)	(12851782, 12852254)	(12852254, 12852961)	0.874274	0.999741	-0.841459	3.48816	-0.019465	6	TRUE	0.076882	0.116587	0.019149	0.043816	-0.024667
POTRI.014G164700.V3.0	(13009881, 13010067)	(13010068, 13010147)	(13010147, 13010359)	0.602048	0.999741	1.63915	2.30215	0.274309	6	TRUE	0.130764	0.032961	0.151333	0.056644	0.094689
POTRI.014G164800.V3.0	(13033113, 13034267)	(13034268, 13034385)	(13034385, 13034449)	0.945125	0.999741	-0.322422	2.66354	0.019176	6	TRUE	0.03487	0.047832	0.033663	0.026896	0.006767
POTRI.014G165300.V3.0	(13090350, 13090671)	(13090672, 13090814)	(13090814, 13090959)	0.359228	0.999741	-0.661541	7.56686	-0.296463	2	TRUE	0.470272	0.782627	1	1	0
POTRI.014G165300.V3.0	(13090814, 13090959)	(13090960, 13092089)	(13092089, 13092375)	0.884172	0.999741	-0.174246	2.82886	-0.014041	6	TRUE	0.01631	0.020111	0.023708	0.02862	-0.004912
POTRI.014G167400.V3.0	(13277605, 13278473)	(13278474, 13279340)	(13279340, 13280481)	0.834298	0.999741	-0.468022	2.72806	-0.041491	6	TRUE	0.156652	0.205599	0.084212	0.112984	-0.028772
POTRI.014G167400.V3.0	(13281469, 13281707)	(13281708, 13281925)	(13281925, 13282277)	0.71061	0.999741	-0.195192	4.40412	-0.111443	6	TRUE	0.673558	0.719775	0.816776	0.886924	-0.070148
POTRI.014G168100.V3.0	(13433009, 13433558)	(13433559, 13433646)	(13433646, 13434622)	0.937783	0.999741	0.06527	3.46521	0.015188	6	TRUE	0.014398	0.009775	0.023201	0.017365	0.005836
POTRI.014G168300.V3.0	(13449944, 13451038)	(13451039, 13451210)	(13451210, 13451658)	0.985886	0.999741	0.609676	2.45734	0.029108	2	TRUE	0.082656	0.0521	0.030283	0.013428	0.016855
POTRI.014G170400.V3.0	(13667181, 13667261)	(13667262, 13667429)	(13667429, 13667581)	0.925888	0.999741	0.148792	2.68661	0.008721	6	TRUE	0.22036	0.172552	0.076302	0.065746	0.010556
POTRI.014G170600.V3.0	(13731237, 13731853)	(13731854, 13731978)	(13731978, 13732109)	0.087485	0.999741	-0.03184	4.72179	-0.689657	6	TRUE	0.316185	0.271415	0.13416	0.419986	-0.285826
POTRI.014G172600.V3.0	(13993222, 13993428)	(13993429, 13993657)	(13993657, 13993828)	0.982465	0.999741	-0.298464	2.98258	0.039426	6	TRUE	0.012672	0.015192	0.028806	0.013187	0.015619
POTRI.014G175000.V3.0	(14221218, 14221862)	(14221863, 14221968)	(14221968, 14222702)	0.915283	0.999741	-0.358713	1.85994	0.002947	6	TRUE	0.052877	0.082094	0.118177	0.116607	0.00157
POTRI.014G175400.V3.0	(14257378, 14257673)	(14257674, 14257714)	(14257714, 14257823)	0.698852	0.999741	0.373479	2.2418	-0.118287	6	TRUE	0.068826	0.068546	0.06071	0.110564	-0.049854
POTRI.014G176000.V3.0	(14351656, 14351945)	(14351946, 14352077)	(14352077, 14353001)	0.397037	0.999741	0.973764	6.19726	0.317998	2	TRUE	1.72651	0.42562	0.445979	0.326921	0.119057
POTRI.014G176400.V3.0	(14458197, 14458487)	(14458488, 14458581)	(14458581, 14459679)	0.450026	0.999741	0.945258	3.36231	0.375411	6	TRUE	0.250804	0.098489	0.225671	0.084918	0.140753
POTRI.014G177300.V3.0	(14548016, 14548280)	(14548281, 14548547)	(14548547, 14548635)	0.822417	0.999741	-1.25795	2.70429	-0.055244	2	TRUE	0.033339	0.084572	0.123035	0.129311	-0.006276
POTRI.014G179100.V3.0	(14720321, 14720363)	(14720364, 14720563)	(14720563, 14720822)	0.837644	0.999741	-1.30618	2.90062	-0.03964	6	TRUE	0.047636	0.128655	0.030314	0.082339	-0.052025
POTRI.014G189500.V3.0	(17231185, 17231921)	(17231922, 17232135)	(17232135, 17232254)	0.472894	0.999741	-0.519592	5.37685	-0.227115	2	TRUE	0.775875	1.10081	0.999999	1	-1e-06
POTRI.014G192300.V3.0	(17855929, 17856785)	(17856786, 17856865)	(17856865, 17857114)	0.168847	0.999741	-1.55415	2.62567	-0.545772	6	TRUE	0.077801	0.217674	0.310683	0.501993	-0.19131
POTRI.014G192900.V3.0	(17988336, 17988678)	(17988679, 17989066)	(17989066, 17989322)	0.784943	0.999741	1.12066	1.81336	0.166871	6	TRUE	0.070541	0.024872	0.090921	0.032561	0.058359
POTRI.014G193500.V3.0	(18095575, 18095657)	(18095658, 18095875)	(18095875, 18096129)	0.092548	0.999741	-1.21388	4.97439	-0.563069	2	TRUE	0.487211	0.995259	0.971021	1	-0.028979
POTRI.014G194100.V3.0	(18166499, 18166901)	(18166902, 18166990)	(18166990, 18167134)	0.336908	0.999741	1.07355	5.10702	0.357493	2	TRUE	4.02394	1.39464	1	1	0
POTRI.014G194800.V3.0	(18321586, 18321699)	(18321700, 18321906)	(18321906, 18322009)	0.483135	0.999741	-1.33174	3.72706	-0.221363	2	TRUE	0.323651	0.845205	0.472947	0.486587	-0.01364
POTRI.014G195800.V3.0	(18523738, 18523976)	(18523977, 18524088)	(18524088, 18524442)	0.913979	0.999741	-0.005955	2.53678	0.095614	6	TRUE	0.084601	0.089456	0.127065	0.090587	0.036478
POTRI.014G197300.V3.0	(18789802, 18789919)	(18789920, 18789987)	(18789987, 18790412)	0.936403	0.999741	1.1859	1.76835	0.014438	6	TRUE	0.176708	0.052755	0.050709	0.03778	0.012929
POTRI.014G197600.V3.0	(18836926, 18837409)	(18837410, 18837476)	(18837476, 18838076)	0.938985	0.999741	0.056615	6.52056	0.015841	6	TRUE	0.611313	0.627188	1	1	0
POTRI.014G197600.V3.0	(18838188, 18838251)	(18838252, 18838300)	(18838300, 18838675)	0.174358	0.999741	-0.993502	6.5136	-0.450272	2	TRUE	0.42068	0.897043	1	1	0
POTRI.014G198200.V3.0	(18888388, 18888559)	(18888560, 18888788)	(18888788, 18888994)	0.632902	0.999741	-0.711007	3.19359	0.255373	6	TRUE	0.008046	0.012935	0.143421	0.057498	0.085923
POTRI.019G001000.V3.0	(154008, 154174)	(154175, 154563)	(154563, 155523)	0.957946	0.999741	-0.349316	3.12729	0.026134	6	TRUE	0.056217	0.075783	0.07892	0.067865	0.011055
POTRI.019G001500.V3.0	(220026, 220142)	(220143, 220243)	(220243, 220319)	0.63618	0.999741	1.34015	3.20394	0.187746	2	TRUE	0.262549	0.11429	0.270354	0.217789	0.052565
POTRI.019G003200.V3.0	(353865, 354667)	(354668, 354730)	(354730, 355127)	0.651061	0.999741	0.756304	3.00004	-0.146562	6	TRUE	1.16652	0.289493	0.442906	0.534683	-0.091777
POTRI.019G003400.V3.0	(362934, 363502)	(363503, 363608)	(363608, 364111)	0.792204	0.999741	0.987123	3.04932	0.114726	2	TRUE	0.335119	0.136749	0.170807	0.110672	0.060135
POTRI.019G003500.V3.0	(370508, 371210)	(371211, 371332)	(371332, 371811)	0.10506	0.999741	-0.957689	3.61551	-0.651615	6	TRUE	0.070425	0.154875	0.100913	0.339144	-0.238231
POTRI.019G009900.V3.0	(1185697, 1186116)	(1186117, 1186270)	(1186270, 1186446)	0.46689	0.999741	0.701287	4.89585	0.27641	2	TRUE	0.826611	0.608783	0.999999	1	0
POTRI.019G010700.V3.0	(1275275, 1276749)	(1276750, 1276824)	(1276824, 1277601)	0.471806	0.999741	-0.49992	4.93653	-0.22773	2	TRUE	4.44101	274433	0.917047	0.952815	-0.035768
POTRI.019G012200.V3.0	(1434348, 1435849)	(1435850, 1435960)	(1435960, 1436146)	0.920678	0.999741	0.017725	3.99646	0.005886	6	TRUE	0.235807	0.231788	0.333665	0.331796	0.001869
POTRI.019G014100.V3.0	(1559474, 1559546)	(1559547, 1559643)	(1559643, 1559691)	0.868094	0.999741	-0.579095	2.16411	-0.022857	6	TRUE	0.023912	0.035159	0.018374	0.033629	-0.015254
POTRI.019G018300.V3.0	(2142970, 2143666)	(2143667, 2143745)	(2143745, 2144054)	0.903898	0.999741	-0.406895	1.64791	-0.00326	6	TRUE	0.051919	0.074544	0.066829	0.067913	-0.001084
POTRI.019G018400.V3.0	(2151319, 2152117)	(2152118, 2152201)	(2152201, 2152955)	0.311385	0.999741	-0.761116	6.1104	-0.329728	2	TRUE	0.779257	1.31007	1	1	0
POTRI.019G018500.V3.0	(2161683, 2161754)	(2161755, 2161843)	(2161843, 2161975)	0.987768	0.999741	1.37783	2.02425	0.042299	6	TRUE	0.02746	0.009513	0.022797	0.007529	0.015268
POTRI.019G020700.V3.0	(2374002, 2375428)	(2375429, 2375722)	(2375722, 2376046)	0.940818	0.999741	0.093309	5.73014	0.016837	6	TRUE	1.33973	1.15225	1	1	0
POTRI.019G020900.V3.0	(2400658, 2400962)	(2400963, 2401657)	(2401657, 2401810)	0.77084	0.999741	-0.391289	2.47639	0.17482	6	TRUE	0.0849	0.123772	0.306739	0.177035	0.129704
POTRI.019G029600.V3.0	(3316404, 3316424)	(3316425, 3316477)	(3316477, 3316728)	0.624236	0.999741	-0.91769	2.42232	0.26065	6	TRUE	0.021455	0.041807	0.184913	0.088449	0.096463
POTRI.019G029600.V3.0	(3316477, 3316728)	(3316729, 3316896)	(3316896, 3317114)	0.638122	0.999741	-1.429	2.40086	-0.154358	6	TRUE	0.015147	0.053155	0.013016	0.068719	-0.055702
POTRI.019G032400.V3.0	(3688910, 3691035)	(3691036, 3691044)	(3691044, 3691225)	0.851278	0.999741	-0.105095	5.47903	-0.042372	2	TRUE	1.39571	1.35406	1	1	0
POTRI.019G032400.V3.0	(3691044, 3691225)	(3691226, 3691490)	(3691490, 3691754)	0.868062	0.999741	-0.094092	4.42237	-0.034928	2	TRUE	0.603481	0.630366	0.999999	0.999999	0
POTRI.019G032800.V3.0	(3765712, 3765819)	(3765820, 3765937)	(3765937, 3766817)	0.910365	0.999741	-0.883496	2.84611	0.000267	6	TRUE	0.021921	0.044244	0.050903	0.050073	0.00083
POTRI.019G034500.V3.0	(3915775, 3916061)	(3916062, 3916077)	(3916077, 3916216)	0.930993	0.999741	1.02744	2.58452	0.011497	6	TRUE	0.042468	0.019874	0.020786	0.01701	0.003776
POTRI.019G035000.V3.0	(3989153, 3989746)	(3989747, 3989883)	(3989883, 3989983)	0.872736	0.999741	1.00914	3.03621	-0.020309	6	TRUE	157531	455802	0.019734	0.03028	-0.010546
POTRI.019G035800.V3.0	(4053857, 4053923)	(4053924, 4054009)	(4054009, 4055225)	0.368246	0.999741	1.12412	1.68226	0.43782	6	TRUE	0.065865	0.026585	0.198082	0.028509	0.169573
POTRI.019G036700.V3.0	(4157878, 4157903)	(4157904, 4158017)	(4158017, 4158077)	0.946987	0.999741	1.68862	2.239	0.020187	6	TRUE	0.031393	0.007952	0.013516	0.006878	0.006639
POTRI.019G038200.V3.0	(4330781, 4331619)	(4331620, 4331807)	(4331807, 4332125)	0.944021	0.999741	0.120446	2.93237	0.018576	6	TRUE	0.019476	0.020665	0.027367	0.02051	0.006858
POTRI.019G038400.V3.0	(4361921, 4361979)	(4361980, 4362328)	(4362328, 4362513)	0.731732	0.999741	-0.060007	2.30315	-0.099249	6	TRUE	0.081882	0.086082	0.082743	0.117364	-0.03462
POTRI.019G038400.V3.0	(4362328, 4362513)	(4362514, 4362599)	(4362599, 4362645)	0.880756	0.999741	0.073766	1.47152	-0.015912	6	TRUE	0.033248	0.034302	0.032334	0.037977	-0.005643
POTRI.019G038400.V3.0	(4365159, 4365268)	(4365269, 4365564)	(4365564, 4365740)	0.890421	0.999741	0.45702	3.11341	0.070942	2	TRUE	0.20723	0.136304	0.233258	0.210759	0.022499
POTRI.019G039700.V3.0	(4546284, 4546359)	(4546360, 4546483)	(4546483, 4546952)	0.944519	0.999741	1.37955	2.40249	0.018847	6	TRUE	0.020087	0.006421	0.009796	0.003316	0.006481
POTRI.019G041500.V3.0	(4807037, 4807422)	(4807423, 4807441)	(4807441, 4807557)	0.926576	0.999741	0.78009	2.84583	0.009095	6	TRUE	0.053438	0.035993	0.014674	0.011512	0.003162
POTRI.019G041500.V3.0	(4807441, 4807557)	(4807558, 4807672)	(4807672, 4808074)	0.907605	0.999741	-0.054189	3.2441	-0.001238	6	TRUE	0.060781	0.06921	0.02382	0.024244	-0.000424
POTRI.019G041600.V3.0	(4849464, 4849612)	(4849613, 4849710)	(4849710, 4849747)	0.954813	0.999741	0.727059	1.83615	0.024435	6	TRUE	0.057944	0.028158	0.078855	0.046421	0.032434
POTRI.019G041700.V3.0	(4854485, 4854535)	(4854536, 4854653)	(4854653, 4854758)	0.912327	0.999741	0.005473	6.13654	0.001337	6	TRUE	0.354401	0.359163	1	1	0
POTRI.019G041900.V3.0	(4866845, 4866954)	(4866955, 4867375)	(4867375, 4868015)	0.188965	0.999741	-1.25041	4.35789	-0.434704	2	TRUE	0.375027	0.998826	0.999999	1	-1e-06
POTRI.019G042500.V3.0	(4942933, 4943185)	(4943186, 4943615)	(4943615, 4945058)	0.804424	0.999741	0.474977	3.5829	0.109214	2	TRUE	0.238452	0.15292	0.185416	0.107709	0.077707
POTRI.019G047000.V3.0	(6094046, 6094390)	(6094391, 6095014)	(6095014, 6095132)	0.926553	0.999741	0.0356	2.49776	0.009082	6	TRUE	0.129853	0.115229	0.113691	0.083588	0.030103
POTRI.019G047000.V3.0	(6095014, 6095132)	(6095133, 6095415)	(6095415, 6096519)	0.904626	0.999741	-0.348385	1.58228	-0.002863	6	TRUE	0.039004	0.057677	0.031941	0.041397	-0.009457
POTRI.019G047200.V3.0	(6530649, 6532194)	(6532195, 6532266)	(6532266, 6533263)	0.314808	0.999741	-0.747577	6.80544	-0.327241	2	TRUE	0.408784	0.581834	1	1	0
POTRI.019G048100.V3.0	(6920206, 6920739)	(6920740, 6920837)	(6920837, 6921417)	0.980585	0.999741	2.39626	1.27035	0.041662	4	TRUE	0.28269	0.000431	0.313802	0.000496	0.313306
POTRI.019G049500.V3.0	(7403985, 7404052)	(7404053, 7404108)	(7404108, 7404442)	0.980241	0.999741	1.47191	2.02528	0.038221	6	TRUE	0.027311	0.00798	0.023393	0.009978	0.013415
POTRI.019G050000.V3.0	(7467184, 7467750)	(7467751, 7467842)	(7467842, 7468058)	0.886436	0.999741	-0.131462	3.5783	-0.012802	6	TRUE	0.077481	0.077894	0.036155	0.045192	-0.009037
POTRI.019G050700.V3.0	(7597196, 7597295)	(7597296, 7597387)	(7597387, 7597615)	0.797476	0.999741	-0.645661	1.50243	-0.061988	6	TRUE	0.018684	0.057875	0.030741	0.052863	-0.022123
POTRI.019G052100.V3.0	(7938341, 7938478)	(7938479, 7938494)	(7938494, 7938691)	0.76611	0.999741	1.94019	1.03235	0.177496	6	TRUE	0.051755	0	0.09075	0	0.09075
POTRI.019G053000.V3.0	(8089682, 8089748)	(8089749, 8089834)	(8089834, 8090056)	0.919735	0.999741	0.565296	1.81281	0.005372	6	TRUE	0.063099	0.042129	0.052756	0.050994	0.001762
POTRI.019G053000.V3.0	(8091288, 8091326)	(8091327, 8091809)	(8091809, 8092436)	0.156249	0.999741	-1.21849	2.97834	-0.563874	6	TRUE	0.098203	0.280821	0.07634	0.27881	-0.202469
POTRI.019G053100.V3.0	(8096897, 8097339)	(8097340, 8097441)	(8097441, 8097690)	0.918382	0.999741	0.798478	3.34038	0.058645	2	TRUE	0.101517	0.057386	0.10932	0.091188	0.018132
POTRI.019G053300.V3.0	(8154798, 8154944)	(8154945, 8155102)	(8155102, 8155368)	0.360408	0.999741	0.874905	3.54828	0.444228	6	TRUE	0.194491	0.092816	0.311928	0.141494	0.170434
POTRI.019G053800.V3.0	(8273594, 8274086)	(8274087, 8274298)	(8274298, 8275553)	0.912144	0.999741	0.369331	5.30667	0.061384	2	TRUE	0.138763	0.105512	0.107278	0.090385	0.016892
POTRI.019G054000.V3.0	(8298719, 8298964)	(8298965, 8299049)	(8299049, 8299174)	0.208775	0.999741	1.81542	1.47109	0.592199	6	TRUE	0.452112	0.049516	0.260476	0.041509	0.218967
POTRI.019G054400.V3.0	(8385848, 8385901)	(8385902, 8385995)	(8385995, 8386161)	0.342582	0.999741	1.51999	2.93494	0.459133	6	TRUE	0.245669	0.094623	0.288144	0.119844	0.1683
POTRI.019G054600.V3.0	(8445905, 8447006)	(8447007, 8447020)	(8447020, 8447189)	0.884319	0.999741	0.141255	2.01406	-0.013961	6	TRUE	0.102696	0.119136	0.127778	0.133753	-0.005976
POTRI.019G054600.V3.0	(8458268, 8458300)	(8458301, 8458325)	(8458325, 8458689)	0.665611	0.999741	-0.348305	5.85987	-0.127618	2	TRUE	2.23677	3.13839	1	1	0
POTRI.019G054800.V3.0	(8459222, 8459850)	(8459851, 8459951)	(8459951, 8460050)	0.958093	0.999741	0.337221	4.23307	0.041252	2	TRUE	0.296378	0.162491	0.17844	0.164988	0.013453
POTRI.019G055600.V3.0	(8585389, 8585757)	(8585758, 8585840)	(8585840, 8585887)	0.849527	0.999741	0.971804	3.13587	0.089041	2	TRUE	0.125541	0.059904	0.101334	0.06519	0.036143
POTRI.019G055700.V3.0	(8671537, 8671905)	(8671906, 8671988)	(8671988, 8672035)	0.853144	0.999741	0.91203	3.16576	0.087434	2	TRUE	0.123851	0.061244	0.100789	0.064459	0.03633
POTRI.019G056200.V3.0	(8767024, 8767172)	(8767173, 8767255)	(8767255, 8767423)	0.922175	0.999741	0.040535	5.19186	0.0067	6	TRUE	0.888147	0.832902	1	1	0
POTRI.019G057300.V3.0	(8881267, 8881741)	(8881742, 8881960)	(8881960, 8882272)	0.954911	0.999741	-0.049409	2.17658	0.024487	6	TRUE	0.012903	0.013681	0.022154	0.013575	0.00858
POTRI.019G061600.V3.0	(9415694, 9416546)	(9416547, 9417233)	(9417233, 9419132)	0.848276	0.999741	-0.377834	2.6999	-0.033766	6	TRUE	81266.1	1.72956	0.061882	0.073925	-0.012043
POTRI.019G061700.V3.0	(9445914, 9446054)	(9446055, 9446994)	(9446994, 9447128)	0.808087	0.999741	0.942654	4.26332	0.107565	2	TRUE	0.085493	0.043217	0.10286	0.06408	0.03878
POTRI.019G061700.V3.0	(9446994, 9447128)	(9447129, 9447316)	(9447316, 9447963)	0.882801	0.999741	1.21578	3.70896	0.074303	2	TRUE	0.063843	0.025408	0.059673	0.029198	0.030475
POTRI.019G062200.V3.0	(9473558, 9473830)	(9473831, 9474011)	(9474011, 9474258)	0.908532	0.999741	-0.531395	1.70116	-0.000732	6	TRUE	0.028888	0.049903	0.016893	0.034028	-0.017135
POTRI.019G062600.V3.0	(9518230, 9518669)	(9518670, 9518783)	(9518783, 9519242)	0.97852	0.999741	0.899715	1.95354	0.037288	6	TRUE	0.035991	0.015555	0.024654	0.010162	0.014492
POTRI.019G064000.V3.0	(9666215, 9666365)	(9666366, 9666457)	(9666457, 9668727)	0.409843	0.999741	0.858297	6.94665	0.31007	2	TRUE	6.13482	3.18205	1	1	0
POTRI.019G064200.V3.0	(9700095, 9700321)	(9700322, 9700464)	(9700464, 9700714)	0.746071	0.999741	1.76906	2.26493	0.188888	6	TRUE	0.097164	0.019344	0.088221	0.020583	0.067638
POTRI.019G064600.V3.0	(9750610, 9751211)	(9751212, 9751354)	(9751354, 9751604)	0.706311	0.999741	1.92831	2.23998	0.211792	6	TRUE	0.09697	0.01658	0.095606	0.017544	0.078062
POTRI.019G067500.V3.0	(10053392, 10053609)	(10053610, 10053745)	(10053745, 10054459)	0.870443	0.999741	-0.619063	2.6578	-0.021567	6	TRUE	0.118717	0.111875	0.095442	0.103427	-0.007986
POTRI.019G071800.V3.0	(10587285, 10587427)	(10587428, 10587524)	(10587524, 10587577)	0.783234	0.999741	-0.730265	2.61497	-0.069981	6	TRUE	0.05767	0.112044	0.110169	0.145949	-0.03578
POTRI.019G072300.V3.0	(10620936, 10621137)	(10621138, 10621218)	(10621218, 10621479)	0.088914	0.999741	-1.19482	1.20101	-0.686344	6	TRUE	0.007916	0.145218	0.008966	0.300782	-0.291816
POTRI.019G074700.V3.0	(10898020, 10898067)	(10898068, 10898558)	(10898558, 10900545)	0.8818	0.999741	-0.156898	2.53192	-0.028855	2	TRUE	0.53325	0.681751	0.999996	0.999998	-1e-06
POTRI.019G077400.V3.0	(11143918, 11144052)	(11144053, 11144157)	(11144157, 11144449)	0.76868	0.999741	0.984987	2.55115	0.176042	6	TRUE	0.119175	0.062203	0.133125	0.072983	0.060142
POTRI.019G077600.V3.0	(11159206, 11159255)	(11159256, 11159389)	(11159389, 11159542)	0.619254	0.999741	0.510773	5.49966	0.196059	2	TRUE	1.6547	1.20361	0.999999	1	-1e-06
POTRI.019G079500.V3.0	(11326002, 11326137)	(11326138, 11326400)	(11326400, 11326524)	0.92824	0.999741	0.595059	2.9041	0.01	6	TRUE	0.008016	0.005668	0.00932	0.005862	0.003458
POTRI.019G079700.V3.0	(11359619, 11360526)	(11360527, 11360738)	(11360738, 11361282)	0.587764	0.999741	-2.10304	3.05368	-0.185371	6	TRUE	0.104678	0.57447	0.154003	0.735977	-0.581974
POTRI.019G079700.V3.0	(11364099, 11364335)	(11364336, 11364409)	(11364409, 11364780)	0.703913	0.999741	-1.29033	3.07083	-0.115337	6	TRUE	0.176199	0.390316	0.220205	0.59182	-0.371615
POTRI.019G080800.V3.0	(11435130, 11435279)	(11435280, 11435668)	(11435668, 11436232)	0.863256	0.999741	1.1353	2.82679	0.082948	2	TRUE	0.120876	0.035829	0.088131	0.053349	0.034782
POTRI.019G081100.V3.0	(11456882, 11457016)	(11457017, 11457193)	(11457193, 11457369)	0.692278	0.999741	-0.502888	1.09319	-0.122132	6	TRUE	0.015927	0.055667	0.026326	0.077571	-0.051245
POTRI.019G081100.V3.0	(11458268, 11458411)	(11458412, 11458503)	(11458503, 11458927)	0.794021	0.999741	-0.308608	1.26822	-0.063923	6	TRUE	0.031312	0.059099	0.024298	0.051103	-0.026805
POTRI.019G081700.V3.0	(11499661, 11501431)	(11501432, 11501714)	(11501714, 11502130)	0.928465	0.999741	0.194929	2.96867	0.010123	6	TRUE	0.017094	0.013002	0.012691	0.009279	0.003412
POTRI.019G084100.V3.0	(11694720, 11694976)	(11694977, 11695067)	(11695067, 11695245)	0.760322	0.999741	-0.95286	1.4379	-0.082926	6	TRUE	0.014564	0.05417	0.010477	0.049773	-0.039297
POTRI.019G086700.V3.0	(11872507, 11872576)	(11872577, 11872669)	(11872669, 11872758)	0.838722	0.999741	-0.202758	4.03786	-0.04796	2	TRUE	173266	10.5457	0.999999	0.999999	-1e-06
POTRI.019G090200.V3.0	(12157773, 12157948)	(12157949, 12158017)	(12158017, 12158175)	0.886884	0.999741	1.79294	3.21544	0.072502	2	TRUE	0.046289	0.01511	0.058046	0.023392	0.034654
POTRI.019G090500.V3.0	(12165655, 12166524)	(12166525, 12166622)	(12166622, 12167008)	0.873546	0.999741	-0.107647	3.1529	-0.019865	6	TRUE	0.093003	0.079139	0.017787	0.026128	-0.008341
POTRI.019G096700.V3.0	(12745695, 12745934)	(12745935, 12746078)	(12746078, 12746794)	0.58742	0.999741	-0.400417	6.67823	-0.166078	2	TRUE	3.57558	4.05146	1	1	0
POTRI.019G096700.V3.0	(12746078, 12746794)	(12746795, 12747367)	(12747367, 12747578)	0.873183	0.999741	1.0011	2.31918	0.117915	6	TRUE	0.23052	0.082666	0.075363	0.032611	0.042751
POTRI.019G097500.V3.0	(12791249, 12791490)	(12791491, 12791578)	(12791578, 12792038)	0.107035	0.999741	1.30752	3.7574	0.584419	2	TRUE	0.264487	0.103957	0.387446	0.160549	0.226897
POTRI.019G100300.V3.0	(12975040, 12975616)	(12975617, 12975771)	(12975771, 12975873)	0.797807	0.999741	-0.450174	4.3754	-0.061803	6	TRUE	0.092507	0.097894	0.036729	0.061551	-0.024823
POTRI.019G100300.V3.0	(12975771, 12975873)	(12975874, 12975951)	(12975951, 12976359)	0.844315	0.999741	-1.057	3.86119	-0.035952	6	TRUE	0.049694	0.08165	0.038382	0.051985	-0.013603
POTRI.019G100800.V3.0	(13016226, 13016555)	(13016556, 13016928)	(13016928, 13017551)	0.724577	0.999741	-0.204555	3.67708	-0.103366	6	TRUE	0.133558	0.166886	0.151312	0.18808	-0.036768
POTRI.019G100800.V3.0	(13016928, 13017551)	(13017552, 13017657)	(13017657, 13017785)	0.855965	0.999741	0.119227	3.61291	-0.029528	6	TRUE	0.142251	0.150191	0.156453	0.167847	-0.011394
POTRI.019G101900.V3.0	(13104292, 13104860)	(13104861, 13105054)	(13105054, 13105360)	0.857796	0.999741	0.783563	2.53581	0.126371	6	TRUE	0.0942	0.048686	0.10928	0.062961	0.046319
POTRI.019G103000.V3.0	(13182327, 13182547)	(13182548, 13182637)	(13182637, 13183739)	0.311881	0.999741	-2.55183	1.80662	-0.38817	6	TRUE	0.001732	0.307517	0.00102	0.136177	-0.135156
POTRI.019G103100.V3.0	(13208916, 13209477)	(13209478, 13209557)	(13209557, 13209904)	0.825381	0.999741	-2.04779	2.0772	-0.046434	6	TRUE	0.200854	1.77064	0.004205	0.028997	-0.024792
POTRI.019G103800.V3.0	(13257357, 13259443)	(13259444, 13259526)	(13259526, 13259799)	0.766757	0.999741	0.555476	3.45648	0.126282	2	TRUE	1.41957	143622	0.195012	0.09952	0.095492
POTRI.019G104600.V3.0	(13327129, 13327445)	(13327446, 13327743)	(13327743, 13329682)	0.100124	0.999741	0.130524	2.59734	0.759603	6	TRUE	0.258941	0.200287	0.716617	0.323808	0.392809
POTRI.019G108500.V3.0	(13704601, 13705157)	(13705158, 13705396)	(13705396, 13705737)	0.880102	0.999741	-0.571559	6.08947	-0.01627	6	TRUE	0.049279	0.069026	0.06605	0.071687	-0.005637
POTRI.019G108700.V3.0	(13724729, 13725349)	(13725350, 13725594)	(13725594, 13725968)	0.733803	0.999741	-0.612396	4.91098	-0.09806	6	TRUE	0.07232	0.093444	0.060786	0.108324	-0.047538
POTRI.019G112000.V3.0	(14106622, 14108253)	(14108254, 14109161)	(14109161, 14109226)	0.942667	0.999741	0.233531	2.70173	0.017841	6	TRUE	0.242393	0.185687	0.093701	0.069832	0.023869
POTRI.019G112000.V3.0	(14110204, 14110251)	(14110252, 14110494)	(14110494, 14111012)	0.909638	0.999741	0.236609	2.60046	-0.000129	6	TRUE	0.217407	0.17224	0.044455	0.04478	-0.000325
POTRI.019G113700.V3.0	(14226001, 14226648)	(14226649, 14226736)	(14226736, 14227464)	0.370486	0.999741	1.10329	3.47297	0.334943	2	TRUE	0.57445	0.354548	0.380464	0.210892	0.169572
POTRI.019G116400.V3.0	(14508799, 14509057)	(14509058, 14509154)	(14509154, 14509273)	0.945544	0.999741	0.447699	3.57664	0.046741	2	TRUE	0.096232	0.08342	0.113333	0.096521	0.016811
POTRI.019G117000.V3.0	(14532954, 14533084)	(14533085, 14533145)	(14533145, 14533261)	0.909948	0.999741	0.200809	3.74749	4e-05	6	TRUE	0.697718	0.735621	0.999998	0.999999	-1e-06
POTRI.019G119400.V3.0	(14693633, 14693679)	(14693680, 14693989)	(14693989, 14694494)	0.846515	0.999741	0.399743	2.97451	0.132589	6	TRUE	0.043577	0.03086	0.082673	0.036065	0.046608
POTRI.019G119500.V3.0	(14695900, 14697157)	(14697158, 14697248)	(14697248, 14697722)	0.91387	0.999741	0.564836	2.76519	0.002178	6	TRUE	0.168598	0.080669	0.129935	0.074216	0.055719
POTRI.019G121700.V3.0	(14991323, 14991474)	(14991475, 14991591)	(14991591, 14991835)	0.547958	0.999741	0.085143	3.36743	0.308613	6	TRUE	0.160738	0.150636	0.362762	0.248007	0.114755
POTRI.019G121700.V3.0	(14991591, 14991835)	(14991836, 14991923)	(14991923, 14992051)	0.107604	0.999741	-0.560993	3.14228	-0.646538	6	TRUE	0.112051	0.164106	0.518918	0.751721	-0.232804
POTRI.019G121700.V3.0	(14991923, 14992051)	(14992052, 14992164)	(14992164, 14993117)	0.453606	0.999741	-0.316455	2.70212	-0.274987	6	TRUE	0.080905	0.101183	0.104468	0.207408	-0.10294
POTRI.019G124200.V3.0	(15215686, 15215895)	(15215896, 15215985)	(15215985, 15217340)	0.860487	0.999741	-0.732558	1.70182	-0.027039	6	TRUE	0.005914	0.015747	0.004585	0.013753	-0.009168
POTRI.019G124300.V3.0	(15222110, 15222261)	(15222262, 15222378)	(15222378, 15222622)	0.909453	0.999741	-0.371669	3.34588	0.098081	6	TRUE	0.158837	0.184255	0.378085	0.338059	0.040026
POTRI.019G124300.V3.0	(15222378, 15222622)	(15222623, 15222709)	(15222709, 15222837)	0.771528	0.999741	-0.52957	3.37528	0.174432	6	TRUE	0.134652	0.204326	0.847057	0.772058	0.074999
POTRI.019G124300.V3.0	(15222709, 15222837)	(15222838, 15222950)	(15222950, 15223903)	0.41899	0.999741	-0.797552	2.38536	-0.300382	6	TRUE	0.04815	0.09856	0.060956	0.174602	-0.113646
POTRI.019G127800.V3.0	(15443492, 15443701)	(15443702, 15444128)	(15444128, 15444243)	0.935118	0.999741	0.055384	8.26632	0.01374	6	TRUE	1.38426	1.25581	1	1	0
POTRI.019G128600.V3.0	(15496723, 15497826)	(15497827, 15497875)	(15497875, 15498515)	0.856582	0.999741	-0.089799	2.79237	-0.029188	6	TRUE	0.038667	0.049665	0.020505	0.033168	-0.012663
POTRI.019G128600.V3.0	(15499352, 15499578)	(15499579, 15499680)	(15499680, 15500023)	0.881245	0.999741	0.164982	3.22613	-0.015644	6	TRUE	0.082493	0.066818	0.047603	0.054621	-0.007019
POTRI.019G128900.V3.0	(15525688, 15525859)	(15525860, 15526066)	(15526066, 15526198)	0.958859	0.999741	1.17803	1.98606	0.026629	6	TRUE	0.062286	0.01966	0.023456	0.01328	0.010176
POTRI.019G129600.V3.0	(15585477, 15585747)	(15585748, 15585781)	(15585781, 15586250)	0.316827	0.999741	0.910268	9.31862	0.371674	2	TRUE	2.06517	1.0637	1	1	0
POTRI.019G130500.V3.0	(15632852, 15633218)	(15633219, 15633289)	(15633289, 15633444)	0.444173	0.999741	0.35768	5.69756	0.289514	2	TRUE	1.14111	0.881911	0.928743	0.832397	0.096346
POTRI.019G131400.V3.0	(15706341, 15707220)	(15707221, 15707331)	(15707331, 15707830)	0.911456	0.999741	0.742978	1.83411	0.000862	6	TRUE	0.182006	0.144352	0.002444	0.002135	0.00031
POTRI.018G000600.V3.0	(58953, 59167)	(59168, 59267)	(59267, 59376)	0.921563	0.999741	-0.019801	1.7021	0.006367	6	TRUE	0.013723	0.013739	0.015613	0.01269	0.002924
POTRI.018G000600.V3.0	(59267, 59376)	(59377, 59480)	(59480, 59832)	0.873478	0.999741	-0.822379	1.42045	-0.019902	6	TRUE	0.005232	0.014853	0.007267	0.016352	-0.009085
POTRI.018G000900.V3.0	(71710, 72139)	(72140, 72429)	(72429, 73551)	0.309455	0.999741	-0.660655	3.54194	-0.390367	6	TRUE	0.096704	0.17874	0.161629	0.328474	-0.166845
POTRI.018G001000.V3.0	(77129, 77166)	(77167, 77259)	(77259, 77334)	0.628129	0.999741	0.210383	2.75364	-0.160425	6	TRUE	0.883766	0.774269	0.507325	0.629425	-0.1221
POTRI.018G001800.V3.0	(120910, 121075)	(121076, 121325)	(121325, 121557)	0.676816	0.999741	-0.117431	2.50649	0.229079	6	TRUE	0.030378	0.027201	0.120112	0.037675	0.082436
POTRI.018G003700.V3.0	(279391, 279516)	(279517, 279686)	(279686, 280096)	0.950558	0.999741	-0.609143	2.28578	0.022126	6	TRUE	0.009156	0.016247	0.028154	0.020105	0.008049
POTRI.018G003800.V3.0	(286138, 286404)	(286405, 286558)	(286558, 286717)	0.954214	0.999741	0.052544	3.92558	0.042948	2	TRUE	0.149973	0.129198	0.300216	0.269372	0.030844
POTRI.018G005600.V3.0	(434303, 434401)	(434402, 434604)	(434604, 434768)	0.91506	0.999741	2.05416	2.1465	0.002826	6	TRUE	0.084765	0.016362	0.034853	0.010188	0.024665
POTRI.018G006000.V3.0	(464749, 465258)	(465259, 465353)	(465353, 465534)	0.959627	0.999741	2.06582	1.86057	0.027046	6	TRUE	0.045588	0.005428	0.012242	0.002928	0.009313
POTRI.018G006100.V3.0	(479327, 479474)	(479475, 479554)	(479554, 479835)	0.933232	0.999741	1.5653	2.28501	0.012715	6	TRUE	0.076318	0.023501	0.027149	0.021471	0.005678
POTRI.018G008200.V3.0	(568215, 568764)	(568765, 568872)	(568872, 569255)	0.90699	0.999741	-0.295494	2.91579	-0.001573	6	TRUE	0.011343	0.018861	0.018135	0.018603	-0.000469
POTRI.018G013800.V3.0	(1068308, 1069244)	(1069245, 1069333)	(1069333, 1069426)	0.219439	0.999741	-0.381756	4.19025	-0.481847	6	TRUE	0.143724	0.213165	0.238526	0.447554	-0.209028
POTRI.018G014600.V3.0	(1134955, 1135986)	(1135987, 1136148)	(1136148, 1136564)	0.888332	0.999741	0.359825	3.4639	-0.011764	6	TRUE	0.105244	0.085308	0.059988	0.064846	-0.004858
POTRI.018G015100.V3.0	(1218543, 1219690)	(1219691, 1219902)	(1219902, 1221157)	0.943116	0.999741	-0.248021	4.11381	0.018085	6	TRUE	0.009969	0.01148	0.018339	0.011976	0.006363
POTRI.018G017000.V3.0	(1326902, 1328032)	(1328033, 1328556)	(1328556, 1329095)	0.750317	0.999741	0.096368	3.88835	0.133807	2	TRUE	0.560808	0.469653	0.778276	0.720879	0.057397
POTRI.018G017000.V3.0	(1328556, 1329095)	(1329096, 1329160)	(1329160, 1330452)	0.109502	0.999741	0.611266	2.78715	0.740664	6	TRUE	0.297531	0.164486	0.480246	0.211655	0.268591
POTRI.018G017300.V3.0	(1347745, 1347838)	(1347839, 1347963)	(1347963, 1348178)	0.597776	0.999741	-2.12222	2.24928	-0.179113	6	TRUE	0.009799	0.086329	0.006177	0.067027	-0.06085
POTRI.018G018900.V3.0	(1442604, 1443341)	(1443342, 1443431)	(1443431, 1444458)	0.615066	0.999741	-0.941873	2.25153	-0.168418	6	TRUE	0.059859	0.09814	0.077071	0.149406	-0.072335
POTRI.018G021300.V3.0	(1684887, 1684933)	(1684934, 1685320)	(1685320, 1686586)	0.790829	0.999741	-0.310499	2.66298	0.163565	6	TRUE	0.04947	0.04613	0.107544	0.052181	0.055362
POTRI.018G022200.V3.0	(1762399, 1762577)	(1762578, 1762722)	(1762722, 1762812)	0.078531	0.999741	0.454013	4.78903	0.635844	2	TRUE	1.59115	1.14184	0.955442	0.69372	0.261722
POTRI.018G023000.V3.0	(1841168, 1841968)	(1841969, 1842096)	(1842096, 1843156)	0.194335	0.999741	1.74768	2.27206	0.609886	6	TRUE	0.524808	0.117952	0.386302	0.123664	0.262637
POTRI.018G023000.V3.0	(1848912, 1849025)	(1849026, 1849102)	(1849102, 1849274)	0.75557	0.999741	1.09067	1.77208	0.183477	6	TRUE	0.259357	0.067134	0.114839	0.033615	0.081225
POTRI.018G023800.V3.0	(1906832, 1907066)	(1907067, 1907145)	(1907145, 1907283)	0.628946	0.999741	3.39535	1.9267	0.257778	6	TRUE	0.109687	0.00136	0.092397	0.00188	0.090516
POTRI.018G023800.V3.0	(1908080, 1908189)	(1908190, 1908291)	(1908291, 1908432)	0.985669	0.999741	1.4619	1.4985	0.041162	6	TRUE	0.026876	0.007028	0.023362	0.007651	0.015711
POTRI.018G024600.V3.0	(1963474, 1963669)	(1963670, 1963784)	(1963784, 1963946)	0.898043	0.999741	-0.637862	2.24707	-0.006456	6	TRUE	0.007207	0.010782	0.008833	0.011049	-0.002215
POTRI.018G026400.V3.0	(2101886, 2102359)	(2102360, 2102441)	(2102441, 2102532)	0.885443	0.999741	-0.624745	2.72692	-0.027247	2	TRUE	0.164568	0.242341	0.181269	0.179577	0.001692
POTRI.018G026400.V3.0	(2102631, 2103093)	(2103094, 2103366)	(2103366, 2103406)	0.601079	0.999741	-0.798735	2.41029	-0.17706	6	TRUE	0.100723	0.202605	0.077616	0.144208	-0.066592
POTRI.018G026400.V3.0	(2103366, 2103406)	(2103407, 2103570)	(2103570, 2103655)	0.914015	0.999741	-0.201205	2.49168	0.002257	6	TRUE	0.142535	0.165308	0.114703	0.113528	0.001175
POTRI.018G026800.V3.0	(2129076, 2129140)	(2129141, 2129257)	(2129257, 2129633)	0.575058	0.999741	-1.52011	1.26955	-0.193384	6	TRUE	0.003865	0.544238	0.002899	0.4564	-0.453502
POTRI.018G026800.V3.0	(2129257, 2129633)	(2129634, 2129766)	(2129766, 2130037)	0.470069	0.999741	-0.915916	2.25931	-0.263294	6	TRUE	0.372432	1.02199	0.198791	0.795305	-0.596514
POTRI.018G026800.V3.0	(2129766, 2130037)	(2130038, 2130061)	(2130061, 2130228)	0.551814	0.999741	-1.35366	1.77601	-0.208263	6	TRUE	0.159022	0.831583	0.176767	0.666666	-0.489898
POTRI.018G027800.V3.0	(2215152, 2215343)	(2215344, 2215407)	(2215407, 2215801)	0.927097	0.999741	1.749	2.8379	0.054822	2	TRUE	0.058955	0.014769	0.036996	0.012113	0.024882
POTRI.018G029200.V3.0	(2303356, 2303540)	(2303541, 2303624)	(2303624, 2304377)	0.538534	0.999741	1.56614	1.98466	0.314753	6	TRUE	0.170548	0.044558	0.179702	0.075969	0.103733
POTRI.018G029400.V3.0	(2309248, 2309375)	(2309376, 2309384)	(2309384, 2309444)	0.61315	0.999741	0.479153	8.38592	0.199081	2	TRUE	6.25305	3.98706	1	1	0
POTRI.018G029400.V3.0	(2310532, 2310777)	(2310778, 2310873)	(2310873, 2311010)	0.962167	0.999741	1.33906	2.10823	0.028424	6	TRUE	0.075042	0.023426	0.019667	0.008801	0.010866
POTRI.018G030300.V3.0	(2381193, 2382092)	(2382093, 2382178)	(2382178, 2382388)	0.630984	0.999741	-0.023321	2.67891	-0.158687	6	TRUE	0.105284	0.109574	0.065298	0.125872	-0.060574
POTRI.018G030700.V3.0	(2404996, 2405200)	(2405201, 2405293)	(2405293, 2405472)	0.920418	0.999741	1.18528	2.98735	0.005744	6	TRUE	0.004794	0.00201	0.004431	0.002552	0.001879
POTRI.018G032600.V3.0	(2533466, 2533543)	(2533544, 2533623)	(2533623, 2533854)	0.432332	0.999741	2.13261	3.06423	0.388307	6	TRUE	0.219718	0.044513	0.211871	0.046624	0.165247
POTRI.018G034900.V3.0	(2819069, 2819145)	(2819146, 2819262)	(2819262, 2821945)	0.13612	0.999741	0.650821	2.42147	0.693102	6	TRUE	0.304706	0.121885	0.969079	0.73623	0.232849
POTRI.018G035500.V3.0	(2879613, 2879711)	(2879712, 2879855)	(2879855, 2880094)	0.921236	0.999741	-0.022319	2.0458	0.091662	6	TRUE	0.086008	0.081322	0.131736	0.083797	0.047939
POTRI.018G035500.V3.0	(2880376, 2880693)	(2880694, 2880797)	(2880797, 2880854)	0.434727	0.999741	1.1994	2.23568	0.386544	6	TRUE	0.185464	0.056057	0.254368	0.056883	0.197485
POTRI.018G037800.V3.0	(3136061, 3136193)	(3136194, 3136405)	(3136405, 3136525)	0.103531	0.999741	0.969442	2.5453	0.752565	6	TRUE	0.055961	0.02535	0.816703	0.569137	0.247566
POTRI.018G039200.V3.0	(3235230, 3235540)	(3235541, 3235622)	(3235622, 3235750)	0.934018	0.999741	1.87336	2.86059	0.013142	6	TRUE	0.282394	0.067404	0.067922	0.020136	0.047786
POTRI.018G041700.V3.0	(3569159, 3569376)	(3569377, 3569462)	(3569462, 3569525)	0.10653	0.999741	1.90789	1.81475	0.746521	6	TRUE	0.297934	0.044024	0.311111	0.043082	0.268029
POTRI.018G047400.V3.0	(4481851, 4482280)	(4482281, 4482363)	(4482363, 4482434)	0.857328	0.999741	1.35591	1.09085	0.126628	6	TRUE	0.239814	0.037396	0.076792	0.012196	0.064596
POTRI.018G047500.V3.0	(4503462, 4503671)	(4503672, 4503762)	(4503762, 4503976)	0.29379	0.999741	1.21653	2.40221	0.502687	6	TRUE	0.704425	0.264458	0.479497	0.228732	0.250766
POTRI.018G047700.V3.0	(4526321, 4527228)	(4527229, 4527933)	(4527933, 4528218)	0.321807	0.999741	-0.178721	4.02072	0.477146	6	TRUE	0.049227	0.058289	0.280216	0.122691	0.157525
POTRI.018G049100.V3.0	(4677230, 4677361)	(4677362, 4677460)	(4677460, 4677514)	0.957314	0.999741	0.939804	3.31458	0.025791	6	TRUE	0.031616	0.018246	0.021295	0.012679	0.008616
POTRI.018G050800.V3.0	(5255713, 5255848)	(5255849, 5256000)	(5256000, 5256096)	0.936177	0.999741	0.921975	3.02633	0.014315	6	TRUE	0.052493	0.02714	0.037396	0.032169	0.005227
POTRI.018G050900.V3.0	(5261089, 5261433)	(5261434, 5261509)	(5261509, 5261839)	0.960303	0.999741	-0.91173	2.25841	0.070438	6	TRUE	0.099957	0.199407	0.094213	0.064225	0.029988
POTRI.018G051500.V3.0	(5354318, 5354785)	(5354786, 5354872)	(5354872, 5355075)	0.128775	0.999741	-0.405222	3.5169	-0.607593	6	TRUE	1.11463	1.37842	0.607985	0.999999	-0.392014
POTRI.018G053800.V3.0	(5663814, 5663863)	(5663864, 5663975)	(5663975, 5664155)	0.661374	0.999741	-0.520528	3.65814	0.238245	6	TRUE	0.176099	0.246761	0.50856	0.342963	0.165597
POTRI.018G055000.V3.0	(5790076, 5790204)	(5790205, 5790361)	(5790361, 5790428)	0.523887	0.999741	3.15874	1.9047	0.324407	6	TRUE	0.247759	0.005898	0.116896	0.003864	0.113033
POTRI.018G055300.V3.0	(5821225, 5825032)	(5825033, 5825240)	(5825240, 5825708)	0.981236	0.999741	-0.077582	3.21969	0.031139	2	TRUE	0.040053	0.048713	0.090197	0.070459	0.019737
POTRI.018G055300.V3.0	(5825240, 5825708)	(5825709, 5825835)	(5825835, 5826767)	0.192546	0.999741	1.08353	7.844	0.476916	2	TRUE	2.03086	0.900696	1	1	0
POTRI.018G055700.V3.0	(5834861, 5835009)	(5835010, 5835261)	(5835261, 5835457)	0.88344	0.999741	-1.22877	2.23949	-0.014442	6	TRUE	0.00485	0.015852	0.003647	0.015777	-0.012129
POTRI.018G057200.V3.0	(6057396, 6057642)	(6057643, 6057742)	(6057742, 6058917)	0.23491	0.999741	1.37598	4.89577	0.436754	2	TRUE	1.19467	0.42709	0.564454	0.487526	0.076928
POTRI.018G057200.V3.0	(6059762, 6059824)	(6059825, 6059907)	(6059907, 6060020)	0.152863	0.999741	2.36528	2.64147	0.666779	6	TRUE	0.260303	0.043091	0.295875	0.050498	0.245377
POTRI.018G057600.V3.0	(6092675, 6093231)	(6093232, 6093318)	(6093318, 6093559)	0.79003	0.999741	-0.860287	9.2259	-0.065336	5	TRUE	0.694819	1.26956	0.637955	0.717935	-0.07998
POTRI.018G059400.V3.0	(6368164, 6368320)	(6368321, 6368412)	(6368412, 6368576)	0.408376	0.999741	2.74646	1.49268	0.406264	6	TRUE	0.126234	0.001445	0.193414	0.002185	0.191229
POTRI.018G062100.V3.0	(7659789, 7660433)	(7660434, 7660522)	(7660522, 7660617)	0.657756	0.999741	2.89149	3.33123	0.177283	2	TRUE	4.02296	0.310414	0.122106	0.029951	0.092155
POTRI.018G062500.V3.0	(7729025, 7729141)	(7729142, 7729249)	(7729249, 7729518)	0.900016	0.999741	1.79331	1.60789	0.10323	6	TRUE	0.160098	0.024164	0.129017	0.02373	0.105287
POTRI.018G063400.V3.0	(7943756, 7944311)	(7944312, 7944422)	(7944422, 7944753)	0.125061	0.999741	-0.976369	0.981173	-0.614043	6	TRUE	0	0.072555	0	0.232416	-0.232416
POTRI.018G063500.V3.0	(7953559, 7953837)	(7953838, 7953942)	(7953942, 7954080)	0.91011	0.999741	0.596433	1.91195	0.000128	6	TRUE	0.010541	0.007127	0.004686	0.003967	0.000719
POTRI.018G063500.V3.0	(7957477, 7957702)	(7957703, 7957765)	(7957765, 7959603)	0.91418	0.999741	0.498819	2.07493	0.002347	6	TRUE	0.012883	0.008983	0.027782	0.014481	0.013301
POTRI.018G063600.V3.0	(7982244, 7982984)	(7982985, 7983113)	(7983113, 7983201)	0.765938	0.999741	-0.725919	1.36914	-0.079743	6	TRUE	0.007065	0.025793	0.009857	0.035953	-0.026096
POTRI.018G063600.V3.0	(7983113, 7983201)	(7983202, 7983306)	(7983306, 7983388)	0.576277	0.999741	-1.58251	1.66555	-0.192612	6	TRUE	0.004482	0.050008	0.004925	0.068015	-0.06309
POTRI.018G064800.V3.0	(8202837, 8203080)	(8203081, 8203253)	(8203253, 8204202)	0.089783	0.999741	-0.333159	3.99529	-0.684351	6	TRUE	0.199536	0.232399	0.270314	0.49836	-0.228046
POTRI.018G067800.V3.0	(8619294, 8619389)	(8619390, 8619492)	(8619492, 8620689)	0.825143	0.999741	-0.119126	3.08334	-0.046566	6	TRUE	0.019439	0.024786	0.018523	0.034554	-0.016031
POTRI.018G067800.V3.0	(8621699, 8621742)	(8621743, 8621908)	(8621908, 8622130)	0.893035	0.999741	0.659057	2.92543	-0.009192	6	TRUE	0.023401	0.015691	0.011202	0.014536	-0.003333
POTRI.018G067800.V3.0	(8621908, 8622130)	(8622131, 8622246)	(8622246, 8622263)	0.910007	0.999741	0.828377	2.06282	7.2e-05	6	TRUE	0.011511	0.006601	0.005381	0.005401	-2e-05
POTRI.018G068000.V3.0	(8649545, 8650644)	(8650645, 8650733)	(8650733, 8650854)	0.565696	0.999741	0.2416	2.6942	0.297192	6	TRUE	0.099597	0.070126	0.210226	0.090777	0.119449
POTRI.018G069200.V3.0	(8825504, 8825835)	(8825836, 8825997)	(8825997, 8826179)	0.540867	0.999741	0.222282	5.25158	-0.215377	6	TRUE	0.215799	0.151435	0.264871	0.337606	-0.072735
POTRI.018G069200.V3.0	(8831450, 8831747)	(8831748, 8831775)	(8831775, 8832016)	0.29226	0.999741	0.841992	8.70737	0.389852	2	TRUE	3.1748	1.38013	1	1	0
POTRI.018G069600.V3.0	(8839404, 8839926)	(8839927, 8840162)	(8840162, 8840502)	0.853308	0.999741	-0.125961	2.23353	0.128843	6	TRUE	220228	248433	0.063152	0.018433	0.04472
POTRI.018G070000.V3.0	(8888210, 8888910)	(8888911, 8889042)	(8889042, 8889646)	0.844281	0.999741	-0.72511	3.00067	-0.035971	6	TRUE	0.009298	0.018356	0.01171	0.023292	-0.011581
POTRI.018G070000.V3.0	(8890059, 8890334)	(8890335, 8890415)	(8890415, 8890544)	0.948396	0.999741	-0.161316	2.82086	0.020952	6	TRUE	0.010238	0.012459	0.019343	0.012387	0.006957
POTRI.018G070100.V3.0	(8897834, 8898636)	(8898637, 8898708)	(8898708, 8898742)	0.942912	0.999741	0.320283	3.91684	0.017974	6	TRUE	1.87063	1.44076	0.025147	0.019245	0.005902
POTRI.018G070100.V3.0	(8898708, 8898742)	(8898743, 8898752)	(8898752, 8898854)	0.870482	0.999741	-0.056251	8.20332	-0.021546	6	TRUE	35.8286	34.8476	1	1	0
POTRI.018G070400.V3.0	(8948979, 8949223)	(8949224, 8949291)	(8949291, 8949295)	0.113965	0.999741	-1.32004	5.50551	-0.527712	2	TRUE	0.214082	0.544549	0.999999	1	0
POTRI.018G071400.V3.0	(9175260, 9175454)	(9175455, 9175526)	(9175526, 9175601)	0.723733	0.999741	-0.832702	2.43615	0.201703	6	TRUE	0.037483	0.069161	0.151757	0.076571	0.075186
POTRI.018G073300.V3.0	(9614086, 9614280)	(9614281, 9614352)	(9614352, 9614427)	0.885473	0.999741	0.011103	2.01424	0.11118	6	TRUE	0.09869	0.088587	0.151757	0.076571	0.075186
POTRI.018G075000.V3.0	(10001716, 10001792)	(10001793, 10001839)	(10001839, 10001879)	0.921657	0.999741	0.46844	2.91757	0.006418	6	TRUE	0.01207	0.008173	0.008672	0.005994	0.002678
POTRI.018G075000.V3.0	(10001839, 10001879)	(10001880, 10002076)	(10002076, 10002585)	0.909718	0.999741	0.004675	2.82879	-8.5e-05	6	TRUE	0.00965	0.009808	0.007442	0.007479	-3.7e-05
POTRI.018G076000.V3.0	(10092378, 10092517)	(10092518, 10092605)	(10092605, 10092910)	0.933875	0.999741	1.37038	2.92924	0.051851	2	TRUE	0.224347	0.051581	0.287109	0.027837	0.259271
POTRI.018G078700.V3.0	(10434933, 10435799)	(10435800, 10435884)	(10435884, 10436059)	0.770054	0.999741	0.132311	1.61901	0.175265	6	TRUE	0.047335	0.037353	0.150468	0.058859	0.09161
POTRI.018G079600.V3.0	(10533302, 10533540)	(10533541, 10533834)	(10533834, 10534071)	0.233485	0.999741	0.81062	2.83704	0.563883	6	TRUE	0.6298	0.266774	0.573373	0.377636	0.195737
POTRI.018G079800.V3.0	(10548216, 10548375)	(10548376, 10548461)	(10548461, 10548763)	0.880332	0.999741	0.823674	3.14532	0.075393	2	TRUE	0.062529	0.029299	0.069823	0.034312	0.03551
POTRI.018G081400.V3.0	(10846212, 10846272)	(10846273, 10846358)	(10846358, 10846855)	0.566162	0.999741	1.35739	2.19989	0.296895	6	TRUE	0.11535	0.035853	0.144226	0.045629	0.098597
POTRI.018G081800.V3.0	(10896342, 10896716)	(10896717, 10896962)	(10896962, 10897050)	0.620728	0.999741	0.657846	2.52118	0.262796	6	TRUE	0.109201	0.055487	0.203933	0.106606	0.097327
POTRI.018G082900.V3.0	(10979197, 10979490)	(10979491, 10979520)	(10979520, 10979689)	0.928168	0.999741	0.693377	1.53334	0.009961	6	TRUE	0.00682	0.003883	0.006266	0.002443	0.003824
POTRI.018G082900.V3.0	(10979520, 10979689)	(10979690, 10979734)	(10979734, 10980124)	0.087391	0.999741	-1.37504	8.87222	-0.57255	2	TRUE	0.871729	2.28081	1	1	0
POTRI.018G083100.V3.0	(10993730, 10994054)	(10994055, 10994247)	(10994247, 10995812)	0.267593	0.999741	-0.992344	3.80302	-0.363277	2	TRUE	0.355053	0.624762	0.999998	0.999999	-1e-06
POTRI.018G083500.V3.0	(11026735, 11027004)	(11027005, 11027093)	(11027093, 11027172)	0.917143	0.999741	-0.243813	3.57581	0.003961	6	TRUE	0.018848	0.018698	0.024005	0.022517	0.001488
POTRI.018G083700.V3.0	(11058610, 11058654)	(11058655, 11058744)	(11058744, 11058956)	0.844553	0.999741	-1.82118	3.60354	-0.035821	6	TRUE	0.006531	0.023796	0.012925	0.024141	-0.011216
POTRI.018G083700.V3.0	(11059074, 11059181)	(11059182, 11059279)	(11059279, 11059416)	0.919804	0.999741	0.029441	3.36392	0.005409	6	TRUE	0.012137	0.008499	0.010025	0.008178	0.001847
[truncated: 2,717 more rows]

## Sheet: Root_pr_Dr
geneID	lowExonCoords	intronCoords	highExonCoords	pValue	adjPValue	logFoldChange	intronExp	statistic	bestA	known	IRAratio_1	IRAratio_2	IRRratio_1	IRRratio_2	IRR_ratio_diff
POTRI.012G014900.V3.0	(1460560, 1461087)	(1461088, 1461292)	(1461292, 1461754)	0	0	-2.60952	2.88846	-1.3754	2	TRUE	0.223111	1.68636	0.264805	0.999997	-0.735192
POTRI.012G096300.V3.0	(12259392, 12259549)	(12259550, 12259652)	(12259652, 12260026)	0	0	-0.633459	4.28916	-1.25734	2	TRUE	0.283368	0.445378	0.459106	0.991103	-0.531997
POTRI.010G006300.V3.0	(567938, 568605)	(568606, 568681)	(568681, 568742)	0	0	-1.55625	4.68134	-1.61907	2	TRUE	0.35	1.1095	0.365768	1	-0.634231
POTRI.010G049100.V3.0	(7982253, 7982383)	(7982384, 7982499)	(7982499, 7982596)	0	0	1.01683	4.49411	1.24825	2	TRUE	0.777301	0.378815	0.920752	0.455699	0.465053
POTRI.014G016000.V3.0	(1542998, 1543549)	(1543550, 1543671)	(1543671, 1543818)	0	0	2.99724	2.91852	1.53565	2	TRUE	1.30437	0.118494	0.999998	0.089671	0.910327
POTRI.014G080000.V3.0	(6395950, 6396157)	(6396158, 6396311)	(6396311, 6396981)	0	0	-1.1633	5.26684	-1.39886	2	TRUE	0.323136	0.787299	0.273487	0.736722	-0.463235
POTRI.019G121700.V3.0	(14991923, 14992051)	(14992052, 14992164)	(14992164, 14993117)	0	0	1.67874	2.85949	1.9974	6	TRUE	0.376233	0.101183	0.899774	0.207408	0.692366
POTRI.019G124300.V3.0	(15222709, 15222837)	(15222838, 15222950)	(15222950, 15223903)	0	0	1.69781	2.83732	1.89712	6	TRUE	0.366874	0.09856	0.812979	0.174602	0.638377
POTRI.018G098700.V3.0	(12705557, 12705799)	(12705800, 12705844)	(12705844, 12705989)	0	0	2.07936	1.2875	2.30686	6	TRUE	0.146013	0.005438	0.999997	0.12403	0.875967
POTRI.018G101600.V3.0	(12914978, 12915251)	(12915252, 12915538)	(12915538, 12915679)	0	0	-1.01722	7.88503	-2.10574	2	TRUE	0.190185	0.384559	0.317349	0.824102	-0.506753
POTRI.003G071300.V3.0	(9947236, 9947326)	(9947327, 9947406)	(9947406, 9947582)	0	0	-0.555202	5.50505	-1.28579	2	TRUE	0.300069	0.450077	0.528041	0.971535	-0.443494
POTRI.003G190100.V3.0	(19493822, 19493973)	(19493974, 19494041)	(19494041, 19494106)	0	0	2.15027	1.45681	1.78621	6	TRUE	0.572005	0.025084	0.709594	0.030032	0.679562
POTRI.004G035900.V3.0	(2682417, 2682812)	(2682813, 2682888)	(2682888, 2683525)	0	0	-0.718754	2.50666	1.73749	6	TRUE	0.01365	0.018097	0.999997	0.378377	0.621619
POTRI.004G122800.V3.0	(11684263, 11684563)	(11684564, 11684665)	(11684665, 11684723)	0	0	-0.795993	5.47238	-1.26701	2	TRUE	0.343596	0.599147	0.635747	1	-0.364253
POTRI.005G023000.V3.0	(1746342, 1746404)	(1746405, 1746763)	(1746763, 1746804)	0	0	0.691541	5.72107	1.8411	2	TRUE	0.356695	0.215843	1	0.402095	0.597905
POTRI.005G107400.V3.0	(8204512, 8204515)	(8204516, 8204814)	(8204814, 8204910)	0	0	0.280868	3.07083	1.7366	6	TRUE	0.370905	0.255814	0.99074	0.410573	0.580166
POTRI.006G084400.V3.0	(6400938, 6401053)	(6401054, 6401148)	(6401148, 6401410)	0	0	-1.99041	3.62415	-1.26979	2	TRUE	0.338519	1.29671	0.317134	0.837991	-0.520857
POTRI.001G043600.V3.0	(3150392, 3153787)	(3153788, 3154156)	(3154156, 3154304)	0	0	1.46127	1.69908	1.87924	6	TRUE	0.818981	0.170466	0.999997	0.357354	0.642643
POTRI.001G133900.V3.0	(10767043, 10767195)	(10767196, 10767296)	(10767296, 10769328)	0	0	-1.61922	2.21294	-1.64038	6	TRUE	0.180808	0.520622	0.118079	0.680746	-0.562667
POTRI.001G158700.V3.0	(13223230, 13223294)	(13223295, 13223364)	(13223364, 13223405)	0	0	-1.49616	0.814086	-2.12827	6	TRUE	1960.78	185294	0.003922	0.666664	-0.662743
POTRI.002G054700.V3.0	(3644357, 3646745)	(3646746, 3646926)	(3646926, 3647279)	0	0	-0.912491	7.68321	-1.95562	2	TRUE	0.421405	0.767554	0.550655	1	-0.449345
POTRI.002G068200.V3.0	(4634015, 4634102)	(4634103, 4634197)	(4634197, 4634649)	0	0	-0.801284	5.99618	-1.658	2	TRUE	0.262485	0.455823	0.53537	1	-0.46463
POTRI.T004400.V3.0	(721378, 721799)	(721800, 721875)	(721875, 721944)	0	1e-06	1.94873	1.74396	1.60613	6	TRUE	0.178093	0.021241	0.644894	0.053142	0.591751
POTRI.010G235800.V3.0	(21575590, 21575813)	(21575814, 21575902)	(21575902, 21576059)	0	1e-06	-1.69946	2.1745	-1.62825	6	TRUE	0.193856	0.869729	0.188761	0.777007	-0.588246
POTRI.019G083300.V3.0	(11630685, 11630923)	(11630924, 11630987)	(11630987, 11631143)	0	1e-06	0.903353	5.43263	1.17638	2	TRUE	2.68339	1.18288	0.871746	0.541288	0.330458
POTRI.008G085000.V3.0	(5339035, 5339276)	(5339277, 5339495)	(5339495, 5340640)	0	1e-06	-2.54062	2.98492	-1.1631	2	TRUE	0.045693	0.358726	0.073777	0.609942	-0.536165
POTRI.001G119100.V3.0	(9564753, 9564835)	(9564836, 9564993)	(9564993, 9565848)	0	1e-06	-0.50484	4.24928	-1.1986	2	TRUE	0.166545	0.231732	0.470903	0.999999	-0.529096
POTRI.008G020600.V3.0	(1081422, 1081730)	(1081731, 1081827)	(1081827, 1082015)	0	2e-06	-0.860103	2.95215	-1.55622	6	TRUE	0.234263	0.423733	0.454181	0.999999	-0.545818
POTRI.006G132700.V3.0	(10906198, 10906822)	(10906823, 10906973)	(10906973, 10907033)	0	2e-06	-2.8858	2.78878	-1.14361	2	TRUE	448.016	100451	0.198042	0.878696	-0.680653
POTRI.006G244400.V3.0	(25233641, 25233667)	(25233668, 25233754)	(25233754, 25233907)	0	2e-06	-0.731948	4.40346	-1.15626	2	TRUE	0.301782	0.537912	0.395569	0.835698	-0.44013
POTRI.014G025700.V3.0	(2201853, 2203113)	(2203114, 2203205)	(2203205, 2203642)	0	4e-06	-0.914132	4.05294	-1.12516	2	TRUE	0.168675	0.317891	0.314474	0.792327	-0.477853
POTRI.018G119200.V3.0	(14319944, 14320063)	(14320064, 14320181)	(14320181, 14320270)	0	4e-06	1.35494	3.86531	1.12617	2	TRUE	0.220514	0.07747	0.615956	0.149681	0.466275
POTRI.005G168600.V3.0	(17919585, 17919671)	(17919672, 17920089)	(17920089, 17921379)	0	4e-06	0.838861	5.47121	1.12938	2	TRUE	0.321804	0.175881	0.642099	0.263057	0.379042
POTRI.012G077500.V3.0	(10319615, 10320799)	(10320800, 10320983)	(10320983, 10321158)	0	5e-06	1.14055	1.62639	1.53234	6	TRUE	0.029935	0.00887	0.843098	0.328295	0.514803
POTRI.003G074200.V3.0	(10295925, 10296431)	(10296432, 10296552)	(10296552, 10297212)	0	5e-06	1.98893	2.90769	1.53056	6	TRUE	0.286686	0.057352	0.610488	0.087471	0.523016
POTRI.002G044100.V3.0	(2807783, 2808216)	(2808217, 2808255)	(2808255, 2808351)	0	5e-06	-1.07398	3.3683	-1.11231	2	TRUE	0.400592	0.794594	0.474551	0.977476	-0.502925
POTRI.012G094600.V3.0	(12108809, 12109255)	(12109256, 12109324)	(12109324, 12109977)	0	8e-06	1.07529	4.23046	1.09538	2	TRUE	0.74504	0.358939	1	0.509779	0.49022
POTRI.019G121700.V3.0	(14991323, 14991474)	(14991475, 14991591)	(14991591, 14991835)	0	1.9e-05	1.23527	3.10227	1.45892	6	TRUE	0.405324	0.150636	0.752463	0.248007	0.504456
POTRI.007G076900.V3.0	(10081202, 10081755)	(10081756, 10081829)	(10081829, 10082075)	0	1.9e-05	-0.172309	6.29964	-1.05591	2	TRUE	0.490274	0.590854	0.518476	0.863696	-0.34522
POTRI.005G252600.V3.0	(25446322, 25446375)	(25446376, 25446445)	(25446445, 25447825)	0	2.1e-05	2.18295	11.892	1.0544	2	TRUE	1.90465e+08	1.07494e+08	1	1	0
POTRI.010G046800.V3.0	(7812880, 7813537)	(7813538, 7813665)	(7813665, 7814005)	0	2.2e-05	1.04093	2.12763	1.4479	6	TRUE	0.158066	0.057708	0.811505	0.27682	0.534685
POTRI.014G080000.V3.0	(6395440, 6395689)	(6395690, 6395783)	(6395783, 6395860)	0	2.6e-05	-0.54582	5.9655	-1.04312	2	TRUE	0.668266	1.04119	0.358858	0.693136	-0.334278
POTRI.005G130800.V3.0	(10512417, 10512864)	(10512865, 10512993)	(10512993, 10513377)	0	2.6e-05	-0.492175	5.34206	-1.04135	2	TRUE	0.346616	0.49039	0.663161	0.990856	-0.327695
POTRI.016G124300.V3.0	(12781907, 12782157)	(12782158, 12782439)	(12782439, 12782921)	0	3.6e-05	-1.618	2.77181	-1.40035	6	TRUE	0.260955	0.909342	0.168736	0.721625	-0.552889
POTRI.004G081800.V3.0	(6742747, 6742862)	(6742863, 6743076)	(6743076, 6743154)	0	3.8e-05	1.08154	3.22079	1.4107	6	TRUE	0.392915	0.173548	0.730319	0.254435	0.475884
POTRI.002G094100.V3.0	(6744276, 6744653)	(6744654, 6744747)	(6744747, 6744838)	0	6.6e-05	-0.730732	4.91129	-1.00269	2	TRUE	0.112193	0.174975	0.279129	0.640739	-0.36161
POTRI.007G044100.V3.0	(3829350, 3829559)	(3829560, 3829825)	(3829825, 3829926)	0	7e-05	0.553396	3.79661	1.00205	2	TRUE	0.44491	0.291151	0.839155	0.386474	0.452681
POTRI.002G037300.V3.0	(2391787, 2391988)	(2391989, 2392070)	(2392070, 2392147)	0	7.1e-05	-0.331634	2.30652	-1.36166	6	TRUE	0.221023	0.359832	0.234686	0.736457	-0.501771
POTRI.013G092000.V3.0	(9831828, 9832505)	(9832506, 9832728)	(9832728, 9832863)	0	7.2e-05	1.92045	2.52589	1.37448	6	TRUE	0.20166	0.037352	0.531165	0.063197	0.467968
POTRI.012G137500.V3.0	(15269980, 15270039)	(15270040, 15270145)	(15270145, 15270439)	0	7.2e-05	-0.894803	3.02118	-1.35828	6	TRUE	0.420674	0.982442	0.339476	0.796203	-0.456727
POTRI.014G194300.V3.0	(18189264, 18189524)	(18189525, 18189611)	(18189611, 18189979)	1e-06	8e-05	1.43029	2.1253	1.36705	6	TRUE	0.377329	0.088649	0.645488	0.100681	0.544808
POTRI.T048300.V3.0	(85859, 85938)	(85939, 86016)	(86016, 86668)	1e-06	9.9e-05	-1.65669	0.867072	-1.33796	6	TRUE	0	0.309453	0	0.519296	-0.519296
POTRI.010G057700.V3.0	(8701303, 8701558)	(8701559, 8701826)	(8701826, 8702554)	1e-06	0.000114	-1.51679	1.93028	-1.32939	6	TRUE	0.135547	0.571607	0.404761	0.999997	-0.595237
POTRI.005G232200.V3.0	(24048964, 24049365)	(24049366, 24049616)	(24049616, 24049787)	1e-06	0.000119	-0.649231	2.7144	-1.32616	6	TRUE	0.233671	0.360264	0.444861	0.931501	-0.48664
POTRI.003G171500.V3.0	(18155682, 18155719)	(18155720, 18155811)	(18155811, 18156325)	1e-06	0.000122	-1.45217	3.8305	-0.975755	2	TRUE	0.338465	1.19648	0.591975	0.999999	-0.408024
POTRI.004G012000.V3.0	(772514, 773428)	(773429, 774727)	(774727, 774875)	1e-06	0.000135	1.11828	3.24026	1.33336	6	FALSE	0.342787	0.136589	0.730406	0.261437	0.468969
POTRI.001G235500.V3.0	(24728957, 24729086)	(24729087, 24729153)	(24729153, 24729402)	1e-06	0.000142	-0.592156	6.38177	-0.968898	2	TRUE	0.346648	0.534816	0.736558	0.977185	-0.240627
POTRI.001G060300.V3.0	(4633254, 4633481)	(4633482, 4633707)	(4633707, 4634080)	1e-06	0.000144	1.13836	2.89847	1.32773	6	TRUE	0.261964	0.100643	0.618948	0.155004	0.463944
POTRI.007G010800.V3.0	(850123, 850339)	(850340, 850458)	(850458, 850966)	2e-06	0.000237	-1.18805	4.37609	-0.945084	2	TRUE	0.342999	0.893224	0.401586	0.758931	-0.357344
POTRI.010G136300.V3.0	(14981128, 14981421)	(14981422, 14981498)	(14981498, 14981606)	2e-06	0.000241	1.11623	2.98285	0.947008	2	TRUE	1.30333	0.425777	0.999997	0.559205	0.440791
POTRI.008G025800.V3.0	(1351311, 1351591)	(1351592, 1351835)	(1351835, 1351901)	2e-06	0.000291	1.68206	2.27082	1.28832	6	TRUE	0.371201	0.088019	0.649448	0.151229	0.498219
POTRI.014G164800.V3.0	(13029954, 13030343)	(13030344, 13030352)	(13030352, 13030401)	3e-06	0.000362	-0.899109	3.21305	-0.925489	2	TRUE	0.080825	0.167123	0.47619	0.904761	-0.428571
POTRI.016G009500.V3.0	(475995, 478571)	(478572, 478665)	(478665, 479142)	4e-06	0.000442	0.795537	2.5291	1.26056	6	TRUE	0.541787	0.260985	0.766044	0.297663	0.468381
POTRI.003G023800.V3.0	(2810836, 2811402)	(2811403, 2811499)	(2811499, 2811670)	4e-06	0.000442	-0.78042	2.63318	-1.24703	6	TRUE	0.011191	0.020715	0.183629	0.614546	-0.430917
POTRI.008G032600.V3.0	(1786655, 1787476)	(1787477, 1787491)	(1787491, 1787686)	4e-06	0.000442	1.25069	1.93055	1.25889	6	TRUE	1.2094	0.311965	0.73382	0.210622	0.523198
POTRI.006G147600.V3.0	(12694616, 12694669)	(12694670, 12694876)	(12694876, 12695340)	4e-06	0.000442	-0.567506	3.42591	-1.24342	6	TRUE	0.364276	0.539844	0.374835	0.808246	-0.433411
POTRI.018G122300.V3.0	(14580794, 14580913)	(14580914, 14581031)	(14581031, 14581120)	4e-06	0.000465	1.17076	3.86394	0.917856	2	TRUE	1.49563	0.543656	0.5813	0.168305	0.412994
POTRI.017G152800.V3.0	(15928223, 15928566)	(15928567, 15928707)	(15928707, 15928921)	4e-06	0.000511	-0.715762	4.14359	-0.909739	2	TRUE	0.197646	0.314313	0.522058	0.918625	-0.396567
POTRI.010G022100.V3.0	(3121306, 3121356)	(3121357, 3121432)	(3121432, 3121500)	4e-06	0.000518	1.13582	3.58878	0.911823	2	TRUE	0.71064	0.328757	0.79724	0.402315	0.394926
POTRI.008G025900.V3.0	(1364601, 1366032)	(1366033, 1366136)	(1366136, 1366226)	5e-06	0.000565	2.05632	1.15087	1.24273	6	TRUE	0.145641	0.001752	0.503755	0.001829	0.501926
POTRI.005G138200.V3.0	(11456683, 11456892)	(11456893, 11457157)	(11457157, 11457258)	5e-06	0.000576	1.11079	2.95206	1.24065	6	TRUE	0.39633	0.151013	0.755024	0.235284	0.51974
POTRI.012G137500.V3.0	(15269750, 15269902)	(15269903, 15269980)	(15269980, 15270039)	6e-06	0.00062	-0.97085	2.43208	-1.21911	6	TRUE	0.242131	0.641812	0.189063	0.604166	-0.415104
POTRI.004G124800.V3.0	(12075615, 12075669)	(12075670, 12075797)	(12075797, 12075947)	7e-06	0.000659	-1.16497	2.53175	-1.21466	6	TRUE	0.201015	0.453296	0.484693	0.999997	-0.515304
POTRI.011G145600.V3.0	(16561644, 16561833)	(16561834, 16561945)	(16561945, 16562126)	6e-06	0.000668	0.656074	3.95847	0.899679	2	TRUE	0.564868	0.344377	0.953938	0.501655	0.452283
POTRI.T069800.V3.0	(53489, 53543)	(53544, 53626)	(53626, 53809)	8e-06	0.000762	0.699697	1.31852	1.22067	6	TRUE	0.105528	0.042322	0.823041	0.203978	0.619064
POTRI.008G139700.V3.0	(9322213, 9322750)	(9322751, 9322801)	(9322801, 9323043)	7e-06	0.000772	-1.98808	5.84867	-0.888664	2	TRUE	16.3502	2.10208e+06	1	1	0
POTRI.015G138000.V3.0	(14681712, 14682002)	(14682003, 14682060)	(14682060, 14685313)	9e-06	0.000824	-1.48171	2.01885	-1.19921	6	TRUE	0.127397	0.554761	0.493054	0.89087	-0.397817
POTRI.009G105200.V3.0	(9189610, 9189765)	(9189766, 9189902)	(9189902, 9190945)	9e-06	0.000824	-1.21373	1.8662	-1.19844	6	TRUE	0.281146	1.13509	0.200235	0.793002	-0.592767
POTRI.007G045200.V3.0	(3997770, 3997841)	(3997842, 3997909)	(3997909, 3998364)	9e-06	0.000824	-1.22251	3.37073	-1.19802	6	TRUE	0.091797	0.24313	0.144575	0.60288	-0.458306
POTRI.007G131100.V3.0	(14565512, 14565995)	(14565996, 14566077)	(14566077, 14566572)	1e-05	0.000901	-0.510439	2.52079	-1.19104	6	TRUE	0.208507	0.37956	0.186458	0.653471	-0.467013
POTRI.014G049300.V3.0	(3963248, 3963502)	(3963503, 3963593)	(3963593, 3963900)	1.1e-05	0.001084	-0.295153	7.10662	-0.872001	2	TRUE	1.2097	1.44403	0.720327	0.941246	-0.220919
POTRI.009G038300.V3.0	(4672180, 4672343)	(4672344, 4672465)	(4672465, 4672540)	1.3e-05	0.001301	-0.542633	7.39385	-0.863396	2	TRUE	0.133493	0.199294	0.259161	0.486457	-0.227296
POTRI.002G123500.V3.0	(9234040, 9234814)	(9234815, 9234973)	(9234973, 9235453)	1.7e-05	0.001502	-1.21479	2.47733	-1.15731	6	TRUE	0.074639	0.20797	0.155638	0.587255	-0.431617
POTRI.014G015200.V3.0	(1496445, 1497669)	(1497670, 1497766)	(1497766, 1498409)	1.8e-05	0.001731	-0.684798	4.30652	-0.848126	2	TRUE	0.426499	0.753995	0.379288	0.718003	-0.338715
POTRI.003G201800.V3.0	(20370909, 20372312)	(20372313, 20372509)	(20372509, 20372572)	2.5e-05	0.002136	0.639218	2.72946	1.15042	6	TRUE	0.666837	0.391282	0.999999	0.596865	0.403133
POTRI.007G015400.V3.0	(1153035, 1153133)	(1153134, 1153231)	(1153231, 1153603)	3e-05	0.002613	0.756502	4.70183	0.829239	2	TRUE	0.734364	0.433702	1	0.718605	0.281395
POTRI.006G262600.V3.0	(26567402, 26567735)	(26567736, 26567872)	(26567872, 26568057)	3.3e-05	0.00265	1.5819	1.70796	1.13382	6	TRUE	1.08794	0.223921	0.974482	0.248353	0.726129
POTRI.011G109800.V3.0	(13414619, 13414871)	(13414872, 13415463)	(13415463, 13415628)	3.3e-05	0.002671	1.09095	2.40303	1.13251	6	TRUE	0.449972	0.192053	0.78382	0.355586	0.428233
POTRI.006G095500.V3.0	(7279075, 7279266)	(7279267, 7279366)	(7279366, 7279470)	4.1e-05	0.0032	-0.282499	2.84617	-1.10428	6	TRUE	0.137825	0.189259	0.491779	0.885324	-0.393545
POTRI.014G080000.V3.0	(6395783, 6395860)	(6395861, 6395950)	(6395950, 6396157)	3.8e-05	0.003205	-1.08625	4.96054	-0.815893	2	TRUE	0.265348	0.610288	0.164555	0.45713	-0.292575
POTRI.008G097900.V3.0	(6118811, 6120336)	(6120337, 6120496)	(6120496, 6121269)	3.9e-05	0.003303	-0.313145	4.29822	-0.813892	2	TRUE	0.613751	0.64514	0.222234	0.600767	-0.378534
POTRI.006G069900.V3.0	(5231535, 5231675)	(5231676, 5231891)	(5231891, 5232157)	4.3e-05	0.003327	0.305216	2.51416	-1.10105	6	TRUE	271031	130531	0.44475	0.815418	-0.370667
POTRI.004G117000.V3.0	(10824733, 10824959)	(10824960, 10825074)	(10825074, 10826912)	4.4e-05	0.00333	1.08405	1.43952	1.11556	6	TRUE	0.155939	0.049491	0.848079	0.451325	0.396754
POTRI.006G231800.V3.0	(24198299, 24201174)	(24201175, 24201459)	(24201459, 24202947)	4.4e-05	0.00363	1.4107	4.81136	0.811749	2	TRUE	0.252584	0.093353	0.417804	0.117459	0.300344
POTRI.005G225100.V3.0	(23527632, 23527747)	(23527748, 23527847)	(23527847, 23528437)	4.8e-05	0.003856	-1.01845	4.16822	-0.804308	2	TRUE	0.157197	0.33676	0.197648	0.518143	-0.320495
POTRI.005G203500.V3.0	(21838335, 21838416)	(21838417, 21838447)	(21838447, 21838600)	5.5e-05	0.00402	-1.42483	0.751142	-1.08615	6	TRUE	0	0.128571	0	0.399998	-0.399998
POTRI.001G024000.V3.0	(1801851, 1801926)	(1801927, 1802055)	(1802055, 1802139)	5.6e-05	0.00402	-0.643326	2.8322	-1.08523	6	TRUE	0.087725	0.146501	0.496274	0.96194	-0.465666
POTRI.011G169200.V3.0	(18448880, 18449338)	(18449339, 18449419)	(18449419, 18449468)	5.8e-05	0.00416	-1.28641	1.92223	-1.08231	6	TRUE	0.010683	0.037613	0.132262	0.487213	-0.354951
POTRI.001G309300.V3.0	(31286638, 31287159)	(31287160, 31287284)	(31287284, 31287399)	6e-05	0.004261	1.15655	2.70291	1.09538	6	TRUE	0.432881	0.197816	0.682202	0.282265	0.399937
POTRI.006G033800.V3.0	(2279493, 2279773)	(2279774, 2279882)	(2279882, 2279912)	6.2e-05	0.004338	-1.33307	1.95746	-1.07816	6	TRUE	0.082147	0.270003	0.113124	0.498155	-0.385031
POTRI.001G245400.V3.0	(25602681, 25603108)	(25603109, 25603226)	(25603226, 25603557)	7.9e-05	0.006114	-0.322766	7.16751	-0.781498	2	TRUE	0.432665	0.56169	0.79453	1	-0.20547
POTRI.011G106300.V3.0	(12945388, 12945588)	(12945589, 12945703)	(12945703, 12946474)	9.3e-05	0.00642	-1.02032	1.7785	-1.0518	6	TRUE	0.093026	0.251827	0.105948	0.518878	-0.41293
POTRI.018G024400.V3.0	(1953089, 1953199)	(1953200, 1953278)	(1953278, 1953374)	9.4e-05	0.00642	1.55404	2.065	1.06664	6	TRUE	0.325623	0.114452	0.554977	0.146539	0.408437
POTRI.002G055300.V3.0	(3692599, 3692684)	(3692685, 3692896)	(3692896, 3693053)	8.7e-05	0.006706	0.483805	5.13258	0.77993	2	TRUE	0.377168	0.273735	0.529849	0.247806	0.282042
POTRI.007G126700.V3.0	(14286934, 14287927)	(14287928, 14288070)	(14288070, 14288130)	9.5e-05	0.007104	0.255677	6.04938	0.775984	2	TRUE	0.216788	0.175561	0.851008	0.611293	0.239715
POTRI.012G058000.V3.0	(6023677, 6024240)	(6024241, 6024487)	(6024487, 6024847)	9.7e-05	0.007162	-1.82733	4.86691	-0.771587	2	TRUE	552525	1.6562e+06	0.999999	1	-1e-06
POTRI.006G086600.V3.0	(6596617, 6599390)	(6599391, 6599481)	(6599481, 6599995)	9.9e-05	0.007251	-0.611973	3.93652	-0.770417	2	TRUE	0.52939	0.871682	0.701686	0.999999	-0.298313
POTRI.005G001800.V3.0	(107921, 108237)	(108238, 108274)	(108274, 108473)	0.000106	0.007571	-0.432318	4.8271	-0.7672	2	TRUE	0.369273	0.492	0.494516	0.807619	-0.313103
POTRI.005G156600.V3.0	(15610746, 15610907)	(15610908, 15610992)	(15610992, 15611040)	0.000121	0.008475	-0.633862	4.01074	-0.760621	2	TRUE	2.91977	2.73145	0.221117	0.577791	-0.356674
POTRI.006G235700.V3.0	(24507255, 24507331)	(24507332, 24507423)	(24507423, 24508052)	0.000126	0.008606	-2.48386	2.24844	-0.758829	2	TRUE	0.257283	49630.8	0.666662	0.999995	-0.333333
POTRI.001G248100.V3.0	(25796970, 25797119)	(25797120, 25797204)	(25797204, 25797422)	0.000126	0.008606	0.912796	5.39028	0.762206	2	TRUE	0.297305	0.135064	0.450941	0.162572	0.288369
POTRI.001G077100.V3.0	(6112194, 6112403)	(6112404, 6112490)	(6112490, 6112584)	0.000129	0.008735	-0.713535	4.53778	-0.75751	2	TRUE	3.56184	9.43209	0.640445	0.943137	-0.302692
POTRI.007G145000.V3.0	(15452512, 15452602)	(15452603, 15452688)	(15452688, 15452783)	0.000135	0.009046	-2.11739	2.18991	-0.755267	2	TRUE	0.293319	50397.3	0.518847	0.968246	-0.449399
POTRI.010G222900.V3.0	(20714873, 20715192)	(20715193, 20715307)	(20715307, 20715569)	0.000142	0.009384	-0.77281	3.60561	-0.752936	2	TRUE	0.315037	0.525327	0.439286	0.762114	-0.322828
POTRI.017G093600.V3.0	(11056920, 11056997)	(11056998, 11057380)	(11057380, 11057473)	0.000155	0.009919	0.340928	4.3002	0.752073	2	TRUE	0.452207	0.382232	0.999999	0.685768	0.314231
POTRI.003G171500.V3.0	(18155388, 18155570)	(18155571, 18155682)	(18155682, 18155719)	0.000152	0.009919	-1.01082	3.42165	-0.749564	2	TRUE	0.330174	0.655984	0.622297	0.999998	-0.377701
POTRI.006G190000.V3.0	(20477657, 20477790)	(20477791, 20477870)	(20477870, 20478371)	0.000154	0.009919	-0.289074	6.27781	-0.748919	2	TRUE	0.362756	0.443502	0.793444	1	-0.206556
POTRI.009G027800.V3.0	(3869544, 3869601)	(3869602, 3869980)	(3869980, 3871256)	0.000156	0.010075	0.476905	4.66791	-1.01771	6	TRUE	1.8481	1.36003	0.600911	0.999607	-0.398695
POTRI.001G122800.V3.0	(9948838, 9949200)	(9949201, 9949433)	(9949433, 9952116)	0.000166	0.010638	-0.592766	2.75602	-1.01333	6	TRUE	0.199058	0.34383	0.494985	0.875507	-0.380522
POTRI.018G037200.V3.0	(3077177, 3078088)	(3078089, 3078478)	(3078478, 3079146)	0.000169	0.010681	-0.961065	2.56784	-1.01235	6	TRUE	0.106668	0.255248	0.138579	0.496354	-0.357775
POTRI.015G121400.V3.0	(13575642, 13575803)	(13575804, 13576619)	(13576619, 13577119)	0.00018	0.011289	1.13883	2.58622	1.02325	6	TRUE	0.297129	0.110907	0.578817	0.12621	0.452607
POTRI.002G072400.V3.0	(5005647, 5006125)	(5006126, 5006421)	(5006421, 5006524)	0.000196	0.012022	-0.904455	2.03598	-1.00223	6	TRUE	0.149489	0.327457	0.422523	0.780232	-0.357708
POTRI.012G060200.V3.0	(6414166, 6414539)	(6414540, 6414628)	(6414628, 6414996)	0.000203	0.012325	0.367273	3.39241	1.01519	6	TRUE	0.627764	0.457291	0.752591	0.413215	0.339376
POTRI.008G154600.V3.0	(10474586, 10475054)	(10475055, 10475156)	(10475156, 10475671)	0.000213	0.012987	0.552851	4.73685	0.736118	2	TRUE	0.196965	0.13566	0.692291	0.361444	0.330848
POTRI.018G064800.V3.0	(8202837, 8203080)	(8203081, 8203253)	(8203253, 8204202)	0.000224	0.013476	0.343809	4.39958	0.733757	2	TRUE	0.290173	0.232399	0.754438	0.458241	0.296197
POTRI.008G164500.V3.0	(11203468, 11204345)	(11204346, 11204483)	(11204483, 11204543)	0.000228	0.013628	0.183153	7.44183	0.7327	2	TRUE	0.390803	0.337978	0.975414	0.79132	0.184094
POTRI.010G252400.V3.0	(22387577, 22388133)	(22388134, 22388215)	(22388215, 22388537)	0.00024	0.014174	0.154821	4.66464	0.730224	2	TRUE	1.40001	1.25952	0.921634	0.590196	0.331439
POTRI.010G111900.V3.0	(13060764, 13060923)	(13060924, 13061017)	(13061017, 13061090)	0.000244	0.014614	0.641177	2.99738	1.00237	6	TRUE	0.474008	0.379054	0.734299	0.3219	0.412399
POTRI.013G130800.V3.0	(14232136, 14232209)	(14232210, 14232379)	(14232379, 14232462)	0.000252	0.014623	-0.718793	4.74591	-0.724245	2	TRUE	0.37109	0.600151	0.245069	0.508689	-0.26362
POTRI.014G052700.V3.0	(4172680, 4173263)	(4173264, 4173407)	(4173407, 4174504)	0.000261	0.014857	-0.579602	4.37053	-0.722486	2	TRUE	0.740517	1.07886	0.681196	0.969345	-0.288149
POTRI.016G046800.V3.0	(2952642, 2952722)	(2952723, 2952872)	(2952872, 2953052)	0.000302	0.017867	-0.370326	2.80345	0.987387	6	TRUE	0.370071	0.383164	0.930178	0.529664	0.400514
POTRI.001G168100.V3.0	(14152110, 14152458)	(14152459, 14152567)	(14152567, 14152891)	0.000323	0.018895	-1.15653	2.69721	-0.967422	6	TRUE	2.35434	2.46883	0.529817	0.987535	-0.457718
POTRI.001G462600.V3.0	(49688150, 49690921)	(49690922, 49691013)	(49691013, 49691567)	0.000341	0.01975	0.868291	2.33088	0.978976	6	TRUE	0.044649	0.020539	0.676107	0.356172	0.319935
POTRI.008G086100.V3.0	(5409682, 5409778)	(5409779, 5409982)	(5409982, 5410256)	0.000353	0.020055	-0.490515	3.57085	-0.961211	6	TRUE	0.706269	1.10387	0.466886	0.999999	-0.533113
POTRI.010G077700.V3.0	(10302556, 10303239)	(10303240, 10303256)	(10303256, 10303541)	0.000401	0.022001	0.609842	2.62839	0.96737	6	TRUE	0.081216	0.056621	0.999998	0.666665	0.333333
POTRI.006G255300.V3.0	(26010294, 26010432)	(26010433, 26010501)	(26010501, 26010585)	0.000398	0.022001	1.72993	1.09071	0.967994	6	TRUE	0.372304	0.022886	0.644276	0.019071	0.625205
POTRI.010G166500.V3.0	(16973528, 16973824)	(16973825, 16973845)	(16973845, 16975752)	0.000426	0.0236	1.04367	4.71138	0.700554	2	TRUE	0.38856	0.190584	0.49656	0.241088	0.255472
POTRI.008G113900.V3.0	(7275279, 7275508)	(7275509, 7275636)	(7275636, 7275791)	0.000549	0.029846	1.43916	1.39728	0.944673	6	TRUE	0.192922	0.031268	0.375552	0.037793	0.337759
POTRI.005G072600.V3.0	(5292213, 5292317)	(5292318, 5292404)	(5292404, 5292502)	0.000559	0.030141	-0.625376	4.11372	-0.682731	2	TRUE	0.706106	1.04041	0.602971	0.947914	-0.344943
POTRI.015G006700.V3.0	(417846, 418017)	(418018, 418107)	(418107, 418272)	0.0006	0.03149	-0.174895	4.61871	-0.678987	2	TRUE	0.286008	0.349617	0.70695	1	-0.29305
POTRI.015G061800.V3.0	(8440157, 8440549)	(8440550, 8440913)	(8440913, 8441039)	0.000598	0.03149	0.252327	5.10966	0.68253	2	TRUE	0.405005	0.34086	0.802158	0.546984	0.255173
POTRI.018G079600.V3.0	(10533302, 10533540)	(10533541, 10533834)	(10533834, 10534071)	0.000597	0.032034	-0.395203	1.95593	-0.923169	6	TRUE	0.212392	0.266774	0.465372	0.814724	-0.349352
POTRI.007G008300.V3.0	(653247, 653365)	(653366, 653424)	(653424, 653495)	0.00062	0.03215	1.48524	3.43762	0.680603	2	TRUE	2.96384	0.824559	0.999999	0.775827	0.224173
POTRI.001G005400.V3.0	(361825, 361855)	(361856, 361927)	(361927, 362026)	0.000611	0.03234	1.90027	2.12707	0.936862	6	TRUE	0.33624	0.064493	0.458091	0.087796	0.370295
POTRI.018G053800.V3.0	(5663814, 5663863)	(5663864, 5663975)	(5663975, 5664155)	0.000646	0.033059	0.934636	4.20167	0.678429	2	TRUE	0.487207	0.246761	0.818457	0.342963	0.475494
POTRI.004G006200.V3.0	(400216, 401421)	(401422, 401562)	(401562, 401674)	0.000643	0.033579	1.01855	1.49525	0.933071	6	TRUE	0.385957	0.125043	0.609951	0.255954	0.353996
POTRI.007G025300.V3.0	(1904341, 1904409)	(1904410, 1904504)	(1904504, 1904619)	0.000649	0.033579	1.50561	1.68864	0.932409	6	TRUE	0.258819	0.051971	0.445421	0.0681	0.37732
POTRI.017G138500.V3.0	(14685177, 14685629)	(14685630, 14685752)	(14685752, 14685951)	0.000659	0.033717	1.22126	2.35702	0.931281	6	TRUE	0.612067	0.230803	0.493036	0.1612	0.331836
POTRI.019G124300.V3.0	(15222110, 15222261)	(15222262, 15222378)	(15222378, 15222622)	0.000665	0.033762	0.680742	3.07637	0.930568	6	TRUE	0.30299	0.184255	0.659947	0.338059	0.321888
POTRI.005G014000.V3.0	(1085510, 1085726)	(1085727, 1085816)	(1085816, 1086169)	0.000676	0.03405	-1.67119	1.6165	-0.913978	6	TRUE	0.010571	0.06275	0.049825	0.376236	-0.326411
POTRI.001G144400.V3.0	(11734609, 11735058)	(11735059, 11735147)	(11735147, 11735384)	0.000684	0.034457	-0.841527	3.55841	-0.67186	2	TRUE	0.44777	0.874581	0.267335	0.583132	-0.315797
POTRI.002G255800.V3.0	(24519292, 24519485)	(24519486, 24519588)	(24519588, 24519987)	0.000692	0.034586	1.43419	6.88622	0.674642	2	TRUE	3.04392e+06	1.95843e+06	1	1	0
POTRI.005G017000.V3.0	(1373670, 1373849)	(1373850, 1373976)	(1373976, 1374329)	0.0007	0.034682	-1.71914	1.55227	-0.911405	6	TRUE	0.017761	0.130423	0.034833	0.344666	-0.309833
POTRI.013G049100.V3.0	(3581505, 3581673)	(3581674, 3581732)	(3581732, 3582102)	0.000706	0.034999	-0.04982	6.05225	-0.670128	2	TRUE	0.670095	0.699978	0.775124	1	-0.224876
POTRI.004G114300.V3.0	(10353064, 10353697)	(10353698, 10353723)	(10353723, 10354486)	0.000718	0.035287	0.349131	4.05888	0.672673	2	TRUE	676395	188894	0.872963	0.489425	0.383537
POTRI.018G105300.V3.0	(13215486, 13216042)	(13216043, 13216137)	(13216137, 13216530)	0.000725	0.03535	-0.035129	6.08593	-0.668713	2	TRUE	0.654524	0.659935	0.531152	0.786841	-0.255689
POTRI.016G095800.V3.0	(9071144, 9071245)	(9071246, 9071349)	(9071349, 9071788)	0.000803	0.038527	1.66816	1.83658	0.916529	6	TRUE	0.232793	0.040364	0.437497	0.090797	0.346701
POTRI.015G012600.V3.0	(817931, 818122)	(818123, 818166)	(818166, 818527)	0.000824	0.038652	0.815818	2.02738	0.914546	6	TRUE	0.511526	0.222222	0.702947	0.333333	0.369614
POTRI.019G068200.V3.0	(10146075, 10146569)	(10146570, 10146658)	(10146658, 10147638)	0.000821	0.038652	-1.13239	2.23889	-0.899438	6	TRUE	0.13733	0.301149	0.241858	0.547729	-0.305871
POTRI.017G032200.V3.0	(2792389, 2792724)	(2792725, 2792753)	(2792753, 2794595)	0.000836	0.038925	-0.427728	2.99421	-0.898093	6	TRUE	0.416271	0.600608	0.341511	0.646384	-0.304873
POTRI.005G082100.V3.0	(6046137, 6046462)	(6046463, 6046582)	(6046582, 6046656)	0.000835	0.039779	1.48257	2.59145	0.664385	2	TRUE	412147	173729	0.943501	0.563793	0.379707
POTRI.008G100200.V3.0	(6277041, 6277080)	(6277081, 6277200)	(6277200, 6277589)	0.0009	0.0406	0.042473	3.4318	-0.892519	6	TRUE	1.52471	1.20733	0.623385	0.999999	-0.376614
POTRI.001G467400.V3.0	(50042926, 50043293)	(50043294, 50043769)	(50043769, 50044096)	0.001009	0.044599	0.674404	2.29164	0.89921	6	TRUE	0.610676	0.326963	0.800146	0.387833	0.412313
POTRI.016G011400.V3.0	(599355, 599420)	(599421, 599490)	(599490, 599564)	0.001024	0.044921	2.12791	1.15315	0.898114	6	TRUE	0.434639	0.001401	0.3366	0.001634	0.334966
POTRI.001G243500.V3.0	(25463781, 25464206)	(25464207, 25464316)	(25464316, 25464956)	0.001036	0.045158	-0.33321	2.2397	-0.881816	6	TRUE	0.347875	0.515637	0.501726	0.897117	-0.395391
POTRI.015G000100.V3.0	(3299, 3430)	(3431, 3624)	(3624, 3776)	0.001046	0.045258	-1.02563	2.61126	-0.881105	6	TRUE	0.315401	0.680155	0.527632	0.921873	-0.394241
POTRI.007G067100.V3.0	(8693678, 8693729)	(8693730, 8693814)	(8693814, 8693904)	0.000985	0.045849	-1.11311	3.42758	-0.651813	2	TRUE	0.293229	0.69118	0.669879	0.999999	-0.330121
POTRI.011G033200.V3.0	(2731499, 2731758)	(2731759, 2731838)	(2731838, 2731962)	0.001082	0.046472	-1.55436	1.5301	-0.878539	6	TRUE	0.178062	0.785468	0.482902	0.999995	-0.517093
POTRI.013G106700.V3.0	(12049405, 12049622)	(12049623, 12049712)	(12049712, 12049829)	0.001072	0.049512	0.665715	3.42897	0.650523	2	TRUE	0.37013	0.210573	0.624233	0.336981	0.287252
POTRI.009G149200.V3.0	(11763542, 11764283)	(11764284, 11764393)	(11764393, 11765132)	0.00111	0.050503	-0.932102	4.93584	-0.645142	2	TRUE	0.084267	0.163725	0.16109	0.383056	-0.221966
POTRI.010G252800.V3.0	(22402823, 22404146)	(22404147, 22404432)	(22404432, 22404973)	0.001255	0.05245	0.023067	2.70976	0.882424	6	TRUE	0.038149	0.037236	0.637742	0.309641	0.328101
POTRI.014G167000.V3.0	(13257755, 13257773)	(13257774, 13257867)	(13257867, 13258179)	0.001252	0.05245	0.227202	2.18955	0.882592	6	TRUE	0.498619	0.438526	0.782969	0.370571	0.412398
POTRI.011G121200.V3.0	(14630905, 14631080)	(14631081, 14631431)	(14631431, 14632942)	0.001278	0.053051	-0.978402	3.16469	-0.865661	6	TRUE	0.069089	0.144658	0.265153	0.554239	-0.289086
POTRI.009G134300.V3.0	(10861188, 10861381)	(10861382, 10861489)	(10861489, 10861883)	0.001193	0.053518	-0.34913	5.20939	-0.641043	2	TRUE	0.208649	0.271486	0.483209	0.717746	-0.234537
POTRI.003G115200.V3.0	(13831820, 13831919)	(13831920, 13831996)	(13831996, 13832848)	0.001219	0.053894	0.980961	4.47987	0.643254	2	TRUE	0.252703	0.142457	0.53595	0.200716	0.335234
POTRI.011G103200.V3.0	(12590892, 12591179)	(12591180, 12591258)	(12591258, 12591458)	0.001318	0.054334	2.77193	1.9759	0.87863	6	TRUE	0.246753	0.014719	0.374768	0.021277	0.353491
POTRI.001G069500.V3.0	(5530206, 5530503)	(5530504, 5530548)	(5530548, 5532435)	0.001348	0.055205	-1.02696	1.56406	-0.861518	6	TRUE	0.108527	0.522923	0.097674	0.413436	-0.315762
POTRI.012G110300.V3.0	(13248703, 13248957)	(13248958, 13249031)	(13249031, 13249213)	0.001381	0.056171	1.2707	1.56766	0.874994	6	TRUE	0.347993	0.079772	0.494175	0.090599	0.403576
POTRI.004G019500.V3.0	(1294873, 1294939)	(1294940, 1295012)	(1295012, 1295167)	0.0013	0.057032	-0.809399	3.95938	-0.636205	2	TRUE	0.17803	0.356727	0.264191	0.664979	-0.400788
POTRI.016G086500.V3.0	(6829350, 6829396)	(6829397, 6829488)	(6829488, 6829902)	0.001431	0.061072	-0.634415	5.7706	-0.630685	2	TRUE	0.746294	1.23603	0.709237	0.869709	-0.160471
POTRI.002G188200.V3.0	(14804288, 14804441)	(14804442, 14804517)	(14804517, 14804619)	0.001585	0.063216	-1.3327	1.34966	-0.848809	6	TRUE	0.206456	0.584512	0.26276	0.666665	-0.403904
POTRI.008G084200.V3.0	(5293867, 5294365)	(5294366, 5294448)	(5294448, 5294639)	0.001537	0.063806	-0.991187	3.45907	-0.626591	2	TRUE	0.08027	0.189596	0.832817	0.999999	-0.167182
POTRI.010G042100.V3.0	(7245452, 7245496)	(7245497, 7245593)	(7245593, 7245820)	0.001639	0.064735	1.31257	0.987096	0.861487	6	TRUE	0.184442	0.012398	0.406292	0.044737	0.361556
POTRI.005G194300.V3.0	(21131681, 21132214)	(21132215, 21132296)	(21132296, 21132956)	0.001658	0.064735	0.875258	1.39023	0.86055	6	TRUE	0.193574	0.069338	0.559671	0.181398	0.378273
POTRI.001G230800.V3.0	(24286048, 24286113)	(24286114, 24286274)	(24286274, 24286941)	0.001662	0.067443	-0.992614	4.8232	-0.622068	2	TRUE	0.433267	0.861022	0.863892	1	-0.136108
POTRI.008G028700.V3.0	(1542672, 1542897)	(1542898, 1543017)	(1543017, 1543256)	0.001792	0.069263	-0.777368	1.95389	-0.839017	6	TRUE	0.084457	0.198944	0.108286	0.399128	-0.290842
POTRI.017G041800.V3.0	(3446128, 3446394)	(3446395, 3446492)	(3446492, 3447052)	0.001821	0.072493	-0.350832	4.87166	-0.616742	2	TRUE	0.296852	0.392161	0.349198	0.587037	-0.237839
POTRI.014G167400.V3.0	(13281469, 13281707)	(13281708, 13281925)	(13281925, 13282277)	0.00191	0.073334	-0.77982	3.42867	-0.833945	6	TRUE	0.402756	0.719775	0.397029	0.886924	-0.489896
POTRI.003G175800.V3.0	(18420869, 18420990)	(18420991, 18421081)	(18421081, 18421418)	0.001931	0.073679	0.973399	2.15209	0.84842	6	TRUE	0.238575	0.098689	0.466292	0.171676	0.294615
POTRI.003G205400.V3.0	(20628062, 20628152)	(20628153, 20628246)	(20628246, 20628405)	0.001994	0.075171	-0.314133	3.53443	0.845815	6	TRUE	2.04309	2.56036	0.999999	0.599248	0.400751
POTRI.002G231100.V3.0	(22275414, 22275866)	(22275867, 22275875)	(22275875, 22276819)	0.002071	0.076644	0.28095	1.24971	0.84278	6	TRUE	0.018182	0.013257	0.444442	0.145238	0.299205
POTRI.002G239500.V3.0	(23229068, 23229736)	(23229737, 23229881)	(23229881, 23230191)	0.002066	0.076644	-0.54281	3.43503	-0.827614	6	TRUE	0.41208	0.670091	0.399923	0.729137	-0.329214
POTRI.009G169500.V3.0	(12851065, 12851383)	(12851384, 12851494)	(12851494, 12852181)	0.002093	0.077	0.239906	3.38203	0.84192	6	TRUE	1.77094	1.13953	0.954738	0.4903	0.464438
POTRI.001G248500.V3.0	(25817689, 25818143)	(25818144, 25818292)	(25818292, 25818359)	0.002177	0.079394	0.023941	2.26456	-0.823387	6	TRUE	0.540626	0.503711	0.446954	0.761903	-0.314949
POTRI.005G201400.V3.0	(21677126, 21678469)	(21678470, 21678669)	(21678669, 21678919)	0.002085	0.081093	-0.778327	3.65416	-0.608776	2	TRUE	254885	317849	0.4119	0.645495	-0.233595
POTRI.001G383800.V3.0	(39952372, 39954655)	(39954656, 39955432)	(39955432, 39955636)	0.002061	0.081093	1.78115	4.71148	0.612892	2	TRUE	7.71199	2.31483	0.999999	0.999999	0
POTRI.002G242900.V3.0	(23522250, 23522357)	(23522358, 23522434)	(23522434, 23523271)	0.002079	0.081093	0.897093	3.83934	0.612389	2	TRUE	1.1957	0.585478	0.999999	0.797555	0.202444
POTRI.012G137500.V3.0	(15267278, 15269652)	(15269653, 15269750)	(15269750, 15269902)	0.002315	0.083009	-0.511401	2.73103	-0.818366	6	TRUE	0.399047	0.678626	0.588734	0.868054	-0.279321
POTRI.003G122700.V3.0	(14471408, 14471476)	(14471477, 14471558)	(14471558, 14471658)	0.002362	0.083153	-1.58611	1.98964	-0.816744	6	TRUE	0.048755	0.212134	0.077599	0.378484	-0.300885
POTRI.009G002100.V3.0	(635353, 635444)	(635445, 635518)	(635518, 635600)	0.002368	0.083153	1.24095	0.932675	0.831872	6	TRUE	0.122928	0.016334	0.410493	0.027513	0.382979
POTRI.001G101700.V3.0	(8118907, 8119016)	(8119017, 8119134)	(8119134, 8122805)	0.002165	0.083316	2.31085	4.86066	0.609977	2	TRUE	5.39149	1.03048	0.488127	0.354907	0.13322
POTRI.001G091100.V3.0	(7172176, 7172293)	(7172294, 7172404)	(7172404, 7172467)	0.002416	0.084352	0.64733	3.18225	0.830236	6	TRUE	0.174175	0.085166	0.445901	0.159786	0.286115
POTRI.008G093300.V3.0	(5848118, 5848191)	(5848192, 5848261)	(5848261, 5848288)	0.002458	0.084647	-0.578136	2.11646	-0.813475	6	TRUE	0.189215	0.434442	0.264379	0.596077	-0.331699
POTRI.004G149300.V3.0	(17211545, 17211693)	(17211694, 17211779)	(17211779, 17212070)	0.002482	0.084727	-0.269139	1.73468	-0.812681	6	TRUE	0.109974	0.132768	0.156359	0.492828	-0.336468
POTRI.006G099100.V3.0	(7620237, 7620536)	(7620537, 7620692)	(7620692, 7621105)	0.002532	0.085943	-0.565665	2.62224	-0.811057	6	TRUE	0.274289	0.393156	0.493746	0.854706	-0.360959
POTRI.004G140200.V3.0	(16347610, 16347675)	(16347676, 16347767)	(16347767, 16347871)	0.002741	0.092519	-0.546693	2.56302	-0.804527	6	TRUE	0.206173	0.396481	0.330976	0.704444	-0.373468
POTRI.016G092000.V3.0	(7582337, 7582662)	(7582663, 7582714)	(7582714, 7583410)	0.002706	0.102642	-0.918294	2.72325	-0.593198	2	TRUE	0.48433	0.934453	0.686665	0.999998	-0.313333
POTRI.002G138700.V3.0	(10301598, 10302200)	(10302201, 10302231)	(10302231, 10302299)	0.003126	0.104961	0.828546	2.74898	0.808928	6	TRUE	3.64364	0.885055	0.84291	0.527394	0.315516
POTRI.014G118100.V3.0	(9179360, 9179751)	(9179752, 9180066)	(9180066, 9180434)	0.003206	0.107047	-0.696718	3.31038	-0.791472	6	TRUE	0.166475	0.257144	0.301176	0.566089	-0.264913
POTRI.014G177800.V3.0	(14597641, 14598211)	(14598212, 14598419)	(14598419, 14598699)	0.003262	0.107742	1.28884	1.38951	0.805373	6	TRUE	0.047589	0.010013	0.362858	0.087771	0.275088
POTRI.010G166100.V3.0	(16964598, 16964704)	(16964705, 16964792)	(16964792, 16964940)	0.00329	0.108088	-1.68357	2.22635	-0.789302	6	TRUE	0.030703	0.130026	0.075413	0.491602	-0.416188
POTRI.001G189800.V3.0	(16947199, 16947817)	(16947818, 16948123)	(16948123, 16948642)	0.003326	0.108681	0.369232	3.14588	0.803745	6	TRUE	0.139627	0.093179	0.543486	0.276058	0.267428
POTRI.001G062900.V3.0	(4901700, 4902011)	(4902012, 4902107)	(4902107, 4902222)	0.003362	0.109306	0.032083	2.15144	-0.787465	6	TRUE	0.784783	0.728479	0.533687	0.941485	-0.407798
POTRI.001G222600.V3.0	(23068470, 23069386)	(23069387, 23069533)	(23069533, 23070254)	0.002904	0.109472	0.073293	5.27738	0.59235	2	TRUE	21.1712	11.8065	0.730045	0.451851	0.278194
POTRI.009G027300.V3.0	(3831034, 3831769)	(3831770, 3831877)	(3831877, 3831957)	0.00293	0.109765	0.88596	5.85941	0.591815	2	TRUE	0.296294	0.166057	0.393132	0.219321	0.173811
POTRI.001G220700.V3.0	(22635853, 22635961)	(22635962, 22636350)	(22636350, 22637210)	0.003471	0.111645	0.602907	3.5302	0.800143	6	TRUE	0.265871	0.172616	0.776518	0.292348	0.48417
POTRI.001G434000.V3.0	(46488644, 46488776)	(46488777, 46488874)	(46488874, 46489000)	0.003453	0.111645	1.33153	1.93325	0.800575	6	TRUE	286807	68056.1	0.382793	0.077883	0.30491
POTRI.009G121800.V3.0	(10189032, 10189091)	(10189092, 10189344)	(10189344, 10189546)	0.003511	0.11236	0.742725	1.59217	0.799163	6	TRUE	0.1652	0.070375	0.431628	0.116635	0.314993
POTRI.016G136200.V3.0	(13936778, 13937462)	(13937463, 13937537)	(13937537, 13938786)	0.003092	0.114432	-0.929027	3.29497	-0.585107	2	TRUE	0.154636	0.26683	0.324427	0.609914	-0.285487
POTRI.002G154000.V3.0	(11612615, 11613469)	(11613470, 11613573)	(11613573, 11614290)	0.003621	0.114685	0.951183	1.28917	0.796552	6	TRUE	0.274836	0.074925	0.467864	0.126206	0.341658
POTRI.006G182100.V3.0	(19639427, 19639777)	(19639778, 19639869)	(19639869, 19640111)	0.003293	0.11989	-0.935879	3.42621	-0.581237	2	TRUE	0.17665	0.3712	0.236638	0.489922	-0.253284
POTRI.011G106300.V3.0	(12945703, 12946474)	(12946475, 12946487)	(12946487, 12946801)	0.003859	0.120961	-0.730799	1.87406	-0.7758	6	TRUE	0.125541	0.221074	0.242424	0.549494	-0.30707
POTRI.013G032200.V3.0	(2137200, 2137316)	(2137317, 2137463)	(2137463, 2137610)	0.003554	0.125085	-0.405259	4.02146	-0.576542	2	TRUE	0.257837	0.375962	0.420013	0.659135	-0.239122
POTRI.003G110100.V3.0	(13371096, 13371126)	(13371127, 13371205)	(13371205, 13373870)	0.003534	0.125085	1.45772	4.25761	0.580307	2	TRUE	359746	253682	0.999999	0.999999	0
POTRI.008G087100.V3.0	(5461509, 5461722)	(5461723, 5461869)	(5461869, 5462385)	0.003558	0.125085	-0.479047	3.86602	-0.576474	2	TRUE	0.474506	0.610274	0.402394	0.7409	-0.338505
POTRI.002G078900.V3.0	(5454067, 5454251)	(5454252, 5454440)	(5454440, 5454839)	0.003563	0.125085	-0.795028	3.30648	-0.576383	2	TRUE	0.400367	0.709096	0.752065	0.999999	-0.247934
POTRI.006G224600.V3.0	(23646368, 23647647)	(23647648, 23647871)	(23647871, 23648368)	0.00373	0.129466	0.532112	4.38785	0.576971	2	TRUE	0.695637	0.507765	0.841591	0.644268	0.197324
POTRI.008G143700.V3.0	(9664888, 9665069)	(9665070, 9665221)	(9665221, 9665287)	0.004364	0.133392	-0.183294	3.25762	0.780605	6	TRUE	0.194086	0.194619	0.835555	0.552166	0.283389
POTRI.007G065300.V3.0	(8281916, 8282055)	(8282056, 8282334)	(8282334, 8282537)	0.004404	0.133955	0.261567	3.13118	0.779813	6	TRUE	0.415837	0.334154	0.716588	0.438156	0.278431
POTRI.004G059000.V3.0	(4750549, 4750656)	(4750657, 4750749)	(4750749, 4751251)	0.003912	0.134287	-0.168419	8.56425	-0.570564	2	TRUE	0.484407	0.551753	0.812632	0.937271	-0.124639
POTRI.001G243600.V3.0	(25475951, 25478525)	(25478526, 25478608)	(25478608, 25478928)	0.004485	0.135081	1.26123	2.01983	0.778239	6	TRUE	0.185672	0.057412	0.366666	0.089442	0.277224
POTRI.012G053800.V3.0	(5443556, 5443711)	(5443712, 5443803)	(5443803, 5446038)	0.003981	0.13589	0.687357	4.19365	0.572903	2	TRUE	0.149013	0.094378	0.536307	0.330971	0.205336
POTRI.003G204400.V3.0	(20525650, 20528254)	(20528255, 20528761)	(20528761, 20528995)	0.004547	0.136264	0.004104	3.5237	-0.76171	6	TRUE	0.183958	0.19495	0.729469	0.977085	-0.247616
POTRI.005G252500.V3.0	(25442243, 25442393)	(25442394, 25442731)	(25442731, 25442796)	0.00464	0.138389	0.389161	2.41157	0.7753	6	TRUE	0.358844	0.24525	0.977924	0.570105	0.40782
POTRI.006G078000.V3.0	(5901774, 5901826)	(5901827, 5902171)	(5902171, 5902316)	0.004786	0.140687	0.310011	2.01951	0.772613	6	TRUE	0.105528	0.09246	0.476276	0.167792	0.308484
POTRI.005G070400.V3.0	(5047941, 5049409)	(5049410, 5049612)	(5049612, 5049984)	0.004152	0.140858	1.69425	3.35816	0.570269	2	TRUE	214099	2.14634	0.999998	0.832503	0.167495
POTRI.007G086800.V3.0	(11286336, 11286380)	(11286381, 11286456)	(11286456, 11286557)	0.004173	0.140858	0.424625	7.37737	0.56996	2	TRUE	0.447317	0.329971	0.686907	0.479481	0.207426
POTRI.017G126700.V3.0	(13865192, 13865302)	(13865303, 13865529)	(13865529, 13865913)	0.004939	0.143804	-0.18237	3.66243	0.769875	6	TRUE	0.355931	0.394102	0.879259	0.5983	0.280958
POTRI.014G170600.V3.0	(13731237, 13731853)	(13731854, 13731978)	(13731978, 13732109)	0.004339	0.145661	-0.973523	4.32914	-0.564076	2	TRUE	0.140773	0.271415	0.178737	0.419986	-0.241249
POTRI.013G023000.V3.0	(1516587, 1517065)	(1517066, 1517162)	(1517162, 1517569)	0.005081	0.146784	-0.028982	2.1287	-0.752043	6	TRUE	219299	174035	0.420946	0.676606	-0.25566
POTRI.008G009800.V3.0	(542692, 543356)	(543357, 543932)	(543932, 544547)	0.00514	0.147567	0.242626	2.41858	0.766383	6	TRUE	0.020649	0.016459	0.509921	0.233045	0.276876
POTRI.008G225600.V3.0	(19351636, 19351738)	(19351739, 19351833)	(19351833, 19351913)	0.00537	0.153444	-0.275753	2.41332	-0.747196	6	TRUE	0.167159	0.228345	0.262338	0.539788	-0.27745
POTRI.005G172600.V3.0	(18801589, 18801813)	(18801814, 18801896)	(18801896, 18802067)	0.00554	0.157589	-1.86924	2.10112	-0.744439	6	TRUE	0.040818	0.228803	0.041715	0.320309	-0.278594
POTRI.017G102300.V3.0	(11914683, 11916489)	(11916490, 11916588)	(11916588, 11916680)	0.005691	0.161145	-0.319628	2.08163	-0.74206	6	TRUE	0.182906	0.288615	0.357044	0.619157	-0.262113
POTRI.010G001400.V3.0	(161968, 162319)	(162320, 162408)	(162408, 162653)	0.005741	0.161801	0.085499	2.18469	0.756644	6	TRUE	0.045722	0.041569	0.980839	0.708172	0.272667
POTRI.001G103400.V3.0	(8240560, 8240808)	(8240809, 8240885)	(8240885, 8240954)	0.005784	0.162274	-1.88789	0.982672	-0.74063	6	TRUE	0	0.093111	0	0.266031	-0.266031
POTRI.015G004000.V3.0	(272966, 273209)	(273210, 273252)	(273252, 273904)	0.005912	0.163627	-0.142946	2.28956	-0.738687	6	TRUE	0.522356	1.17452	0.215085	0.514633	-0.299548
POTRI.013G014100.V3.0	(907970, 909769)	(909770, 909977)	(909977, 910156)	0.005027	0.164874	-0.788402	3.27046	-0.554731	2	TRUE	0.294017	0.507334	0.83406	0.999999	-0.165939
POTRI.003G152700.V3.0	(16644883, 16645009)	(16645010, 16645128)	(16645128, 16645418)	0.005009	0.164874	1.24962	5.47565	0.558387	2	TRUE	1.27134	0.57207	0.483837	0.305022	0.178815
POTRI.013G008300.V3.0	(525520, 526012)	(526013, 526139)	(526139, 526480)	0.005162	0.16782	-0.539008	5.41966	-0.553024	2	TRUE	0.222199	0.320993	0.503093	0.732614	-0.229521
POTRI.011G141000.V3.0	(16285296, 16287984)	(16287985, 16288094)	(16288094, 16288604)	0.006287	0.171685	-0.680117	2.15221	-0.733211	6	TRUE	0.26466	0.592539	0.357509	0.698473	-0.340963
POTRI.016G063600.V3.0	(4479023, 4479465)	(4479466, 4479505)	(4479505, 4479516)	0.006358	0.172852	-0.704118	2.96164	-0.732209	6	TRUE	0.119392	0.182997	0.223558	0.478279	-0.254721
POTRI.004G229400.V3.0	(23462419, 23462516)	(23462517, 23462583)	(23462583, 23462633)	0.006416	0.172903	0.88539	2.82129	0.746746	6	TRUE	0.225762	0.099227	0.468137	0.181241	0.286896
POTRI.010G148500.V3.0	(15768454, 15768540)	(15768541, 15768611)	(15768611, 15768699)	0.006454	0.173155	1.74984	1.7546	0.746223	6	TRUE	0.107491	0.016278	0.305756	0.032568	0.273188
POTRI.016G131800.V3.0	(13503570, 13503794)	(13503795, 13504022)	(13504022, 13504395)	0.005492	0.174412	-2.35697	5.11422	-0.549049	2	TRUE	0.021151	0.111672	0.031176	0.202888	-0.171713
POTRI.006G235200.V3.0	(24473745, 24473887)	(24473888, 24473980)	(24473980, 24474291)	0.005542	0.174602	-0.212788	8.48684	-0.548466	2	TRUE	0.830132	0.874315	0.301059	0.438249	-0.137191
POTRI.001G245700.V3.0	(25620023, 25620754)	(25620755, 25623151)	(25623151, 25623585)	0.006803	0.180149	0.940569	2.53553	0.741499	6	TRUE	0.155388	0.072094	0.363371	0.100555	0.262816
POTRI.003G157800.V3.0	(17003151, 17003254)	(17003255, 17003289)	(17003289, 17003347)	0.006966	0.183682	-0.741663	1.63768	-0.724009	6	TRUE	0.06913	0.142115	0.12038	0.385605	-0.265225
POTRI.001G148400.V3.0	(12099585, 12099984)	(12099985, 12100016)	(12100016, 12100468)	0.005865	0.183847	0.292747	3.81188	0.548226	2	TRUE	0.182268	0.13949	0.987499	0.7456	0.241899
POTRI.010G231100.V3.0	(21289827, 21289869)	(21289870, 21289951)	(21289951, 21290453)	0.007088	0.185319	-0.174646	2.93429	-0.722435	6	TRUE	0.227255	0.261504	0.334524	0.604265	-0.269742
POTRI.017G011800.V3.0	(1015725, 1015795)	(1015796, 1015914)	(1015914, 1016423)	0.007065	0.185319	0.313117	3.57318	0.738083	6	TRUE	0.982301	0.699144	0.631495	0.360203	0.271292
POTRI.010G077900.V3.0	(10311820, 10311939)	(10311940, 10312069)	(10312069, 10312098)	0.006135	0.191323	-0.537329	4.76215	-0.541873	2	TRUE	0.531061	0.758478	0.742831	0.904581	-0.16175
POTRI.002G118500.V3.0	(8864521, 8864668)	(8864669, 8864941)	(8864941, 8866154)	0.007375	0.191991	1.52939	1.35399	0.734198	6	TRUE	0.434576	0.066713	0.420115	0.061398	0.358717
POTRI.019G124300.V3.0	(15222378, 15222622)	(15222623, 15222709)	(15222709, 15222837)	0.006322	0.196173	0.571179	3.12994	0.543338	2	TRUE	0.307301	0.204326	0.999998	0.772058	0.227941
POTRI.008G182500.V3.0	(12431811, 12432174)	(12432175, 12432244)	(12432244, 12433407)	0.006429	0.197491	0.369139	3.48379	0.542242	2	TRUE	0.258538	0.177591	0.999999	0.769607	0.230392
POTRI.001G066000.V3.0	(5230625, 5231342)	(5231343, 5231388)	(5231388, 5231530)	0.007629	0.197766	-2.35497	2.10611	-0.715767	6	TRUE	0.484845	122729	0.036634	0.369552	-0.332918
POTRI.015G094100.V3.0	(11543769, 11543926)	(11543927, 11544029)	(11544029, 11544403)	0.006488	0.198307	-0.416391	3.80979	-0.538216	2	TRUE	0.359407	0.49872	0.792661	0.999999	-0.207338
POTRI.012G097200.V3.0	(12320639, 12320872)	(12320873, 12320908)	(12320908, 12321194)	0.006681	0.202193	-1.26091	4.88391	-0.536292	2	TRUE	0.875671	2.28822	0.968524	1	-0.031476
POTRI.014G156100.V3.0	(12176682, 12176841)	(12176842, 12176890)	(12176890, 12176916)	0.006914	0.20722	-0.870364	2.74019	-0.534029	2	TRUE	0.27181	0.492153	0.666665	0.978721	-0.312055
POTRI.016G044200.V3.0	(2781205, 2781367)	(2781368, 2781435)	(2781435, 2782288)	0.007358	0.218403	-0.42657	4.35065	-0.529908	2	TRUE	0.550246	0.818781	0.817059	1	-0.182941
POTRI.015G109500.V3.0	(12632806, 12633070)	(12633071, 12633175)	(12633175, 12634419)	0.009026	0.232045	-1.95349	2.20159	-0.700304	6	TRUE	27832	345632	0.22233	0.655159	-0.432829
POTRI.005G194300.V3.0	(21128500, 21128998)	(21128999, 21129120)	(21129120, 21130160)	0.009223	0.235134	0.535293	1.43938	0.713654	6	TRUE	0.173457	0.098137	0.603609	0.288008	0.315601
POTRI.002G032600.V3.0	(2108679, 2108868)	(2108869, 2108884)	(2108884, 2109326)	0.009332	0.236237	-0.957091	2.74265	-0.697217	6	TRUE	0.270266	0.551587	0.35606	0.603174	-0.247113
POTRI.002G196000.V3.0	(15698927, 15699385)	(15699386, 15699480)	(15699480, 15699779)	0.009343	0.236237	-0.719536	3.16179	-0.697099	6	TRUE	0.152785	0.301948	0.141474	0.402717	-0.261243
POTRI.004G135400.V3.0	(15549628, 15549758)	(15549759, 15549780)	(15549780, 15549907)	0.009395	0.236574	-0.495319	2.4074	-0.696584	6	TRUE	0.107392	0.108333	0.177817	0.42857	-0.250753
[truncated: 5,869 more rows]

## Sheet: Root_pr_Heat
geneID	lowExonCoords	intronCoords	highExonCoords	pValue	adjPValue	logFoldChange	intronExp	statistic	bestA	known	IRAratio_1	IRAratio_2	IRRratio_1	IRRratio_2	IRR_ratio_diff
[truncated: 5,485 more rows]

[truncated: 5 more sheets: Root_pr_Salt, Root_st_Cold, Root_St_Dr, Root_st_Heat, Root_St_Salt]
