# Supplementary material for: Abiotic Stresses Modulate Landscape of Poplar Transcriptome via Alternative Splicing, Differential Intron Retention, and Isoform Ratio Switching
Source: Front Plant Sci. 2018 Feb 12;9:5. doi: 10.3389/fpls.2018.00005 (PMC5816337; doi:10.3389/fpls.2018.00005)
Supplement: Supplementary file 3 [file Data_Sheet_3.zip]

Archive with 5 entries (4 files):
- Supplementary files 25-28/
- Supplementary files 25-28/Supplementary file 25.xlsx
- Supplementary files 25-28/Supplementary file 26.xlsx
- Supplementary files 25-28/Supplementary File 27.pdf
- Supplementary files 25-28/Supplementary File 28.pdf
