# Supplementary material for: Abiotic Stresses Modulate Landscape of Poplar Transcriptome via Alternative Splicing, Differential Intron Retention, and Isoform Ratio Switching
Source: Front Plant Sci. 2018 Feb 12;9:5. doi: 10.3389/fpls.2018.00005 (PMC5816337; doi:10.3389/fpls.2018.00005)
Supplement: Supplementary file 3 [file Data_Sheet_3.zip › Supplementary files 25-28/Supplementary file 25.xlsx]

## Sheet: Xylem_pr_Cold
geneID	lowExonCoords	intronCoords	highExonCoords	pValue	adjPValue	logFoldChange	intronExp	statistic	bestA	known	IRAratio_1	IRAratio_2	IRRratio_1	IRRratio_2	IRR_ratio_diff
POTRI.010G163600.V3.0	(16812642, 16812671)	(16812672, 16812828)	(16812828, 16812951)	0	0	2.8496	4.5252	1.80654	2	TRUE	0.454253	0.057638	0.720493	0.065612	0.654881
POTRI.010G174800.V3.0	(17531259, 17531584)	(17531585, 17531745)	(17531745, 17531931)	0	0	-1.88732	7.20496	-1.71636	2	TRUE	1.21554	5.34009	0.583901	1	-0.416099
POTRI.010G179000.V3.0	(17799245, 17799451)	(17799452, 17799573)	(17799573, 17800744)	0	0	3.00418	2.8286	2.6186	6	TRUE	0.405349	0.032307	0.866357	0.031996	0.834361
POTRI.010G206400.V3.0	(19693217, 19695022)	(19695023, 19695276)	(19695276, 19695603)	0	0	-0.747474	4.42908	-1.85641	2	TRUE	0.524618	1.16119	0.266072	1	-0.733928
POTRI.017G051500.V3.0	(4337759, 4338199)	(4338200, 4338335)	(4338335, 4338410)	0	0	1.26184	5.04107	1.91641	2	TRUE	0.597375	0.26654	1	0.344359	0.655641
POTRI.017G129900.V3.0	(14071571, 14072489)	(14072490, 14072618)	(14072618, 14072775)	0	0	0.246052	6.15628	1.91268	2	TRUE	0.464884	0.342027	0.99169	0.349839	0.641851
POTRI.016G131800.V3.0	(13503570, 13503794)	(13503795, 13504022)	(13504022, 13504395)	0	0	-3.08342	3.32968	-2.12619	2	TRUE	0.023374	0.326073	0.034612	0.999999	-0.965387
POTRI.014G032300.V3.0	(2664524, 2664767)	(2664768, 2664848)	(2664848, 2665529)	0	0	0.928078	8.65132	2.30189	2	TRUE	0.581445	0.30759	0.857768	0.342663	0.515106
POTRI.014G080000.V3.0	(6395224, 6395372)	(6395373, 6395440)	(6395440, 6395689)	0	0	-2.04534	5.22815	-1.83205	2	TRUE	0.420561	1.93824	0.379017	1	-0.620983
POTRI.014G080000.V3.0	(6395783, 6395860)	(6395861, 6395950)	(6395950, 6396157)	0	0	-2.08478	4.50322	-1.76845	2	TRUE	0.169852	1.19575	0.084749	0.869333	-0.784585
POTRI.003G204400.V3.0	(20525597, 20528254)	(20528255, 20528761)	(20528761, 20528995)	0	0	2.26102	4.0946	1.79731	2	TRUE	0.351676	0.071339	1	0.418537	0.581463
POTRI.008G158800.V3.0	(10776192, 10777065)	(10777066, 10777165)	(10777165, 10778079)	0	0	-1.06489	5.51667	-1.81517	2	TRUE	0.352745	0.743261	0.454112	0.998141	-0.544029
POTRI.008G180000.V3.0	(12287477, 12287751)	(12287752, 12287875)	(12287875, 12295692)	0	0	-1.05948	3.01719	-2.29486	6	TRUE	0.080323	0.26822	0.134542	0.883597	-0.749055
POTRI.009G051100.V3.0	(5574194, 5574256)	(5574257, 5574394)	(5574394, 5574524)	0	0	-0.974182	5.01171	-1.68275	2	TRUE	0.160132	0.298268	0.325652	0.935371	-0.60972
POTRI.004G078200.V3.0	(6463059, 6463248)	(6463249, 6463332)	(6463332, 6463416)	0	0	1.82713	4.9651	1.8132	2	TRUE	0.848793	0.226108	0.977896	0.424847	0.553049
POTRI.004G138400.V3.0	(16032564, 16032665)	(16032666, 16032912)	(16032912, 16033055)	0	0	2.90641	4.33548	2.62053	2	TRUE	0.931512	0.106884	0.99961	0.137685	0.861925
POTRI.005G156500.V3.0	(15531832, 15531917)	(15531918, 15532297)	(15532297, 15532776)	0	0	1.97715	4.45641	1.8087	2	TRUE	0.47905	0.106611	0.930964	0.271675	0.659289
POTRI.005G167400.V3.0	(17667116, 17667329)	(17667330, 17667426)	(17667426, 17667778)	0	0	-1.87374	4.98061	-2.14036	2	TRUE	0.323935	1.30003	0.252171	1	-0.747829
POTRI.005G169100.V3.0	(18213456, 18213808)	(18213809, 18213905)	(18213905, 18214118)	0	0	-2.10263	5.15561	-2.2382	2	TRUE	0.345397	1.78207	0.316357	1	-0.683642
POTRI.005G169100.V3.0	(18213905, 18214118)	(18214119, 18214704)	(18214704, 18214880)	0	0	-2.09419	5.60248	-1.70687	2	TRUE	0.518079	2.4234	0.602117	1	-0.397883
POTRI.005G243000.V3.0	(24858536, 24858775)	(24858776, 24858932)	(24858932, 24859032)	0	0	1.31874	6.99376	1.8824	2	TRUE	0.332734	0.13603	0.850368	0.378785	0.471582
POTRI.006G127100.V3.0	(10287586, 10288003)	(10288004, 10288139)	(10288139, 10288381)	0	0	1.98684	3.99286	2.25292	2	TRUE	0.360793	0.082961	0.949246	0.102285	0.846961
POTRI.006G235200.V3.0	(24473745, 24473887)	(24473888, 24473980)	(24473980, 24474291)	0	0	0.909416	8.48623	2.21966	2	TRUE	1.28451	0.667892	0.928218	0.458904	0.469314
POTRI.007G016900.V3.0	(1299821, 1301491)	(1301492, 1301612)	(1301612, 1301811)	0	0	-1.41783	2.41705	-2.30667	6	TRUE	0.067735	0.315406	0.120435	0.869396	-0.748961
POTRI.007G086800.V3.0	(11286336, 11286380)	(11286381, 11286456)	(11286456, 11286557)	0	0	-0.882375	7.47027	-1.99349	2	TRUE	0.258452	0.480025	0.469802	0.954608	-0.484807
POTRI.001G356800.V3.0	(36535147, 36536197)	(36536198, 36536344)	(36536344, 36536495)	0	0	1.31854	4.515	1.75604	2	TRUE	0.341817	0.146486	0.964458	0.314313	0.650144
POTRI.002G019200.V3.0	(1111419, 1111719)	(1111720, 1111822)	(1111822, 1112685)	0	0	-0.688156	3.58609	-2.24649	6	TRUE	0.204441	0.334275	0.194368	0.91867	-0.724302
POTRI.002G209700.V3.0	(17955909, 17956831)	(17956832, 17956977)	(17956977, 17958173)	0	0	1.95814	4.61455	2.50118	2	TRUE	1.00504	0.272594	1	0.19638	0.80362
POTRI.002G246100.V3.0	(23743080, 23743290)	(23743291, 23743467)	(23743467, 23744631)	0	0	1.92084	5.60022	2.12296	2	TRUE	1.14087	0.327463	0.892447	0.258368	0.634079
POTRI.017G050900.V3.0	(4251537, 4251675)	(4251676, 4251787)	(4251787, 4251858)	0	1e-06	2.43413	4.64451	1.73748	2	TRUE	0.897727	0.177132	0.999999	0.533303	0.466696
POTRI.014G141100.V3.0	(10753802, 10753921)	(10753922, 10754032)	(10754032, 10754256)	0	1e-06	-2.63364	3.40974	-1.63042	2	TRUE	0.144479	1.26605	0.185851	0.869647	-0.683796
POTRI.014G149000.V3.0	(11399244, 11399598)	(11399599, 11399677)	(11399677, 11399806)	0	1e-06	-2.30928	1.85674	-2.14745	6	TRUE	0.00303	0.801607	0.005566	0.999998	-0.994432
POTRI.009G007900.V3.0	(1426231, 1426830)	(1426831, 1426971)	(1426971, 1427153)	0	1e-06	2.45325	3.10801	2.2721	6	TRUE	0.801583	0.104965	0.935784	0.107072	0.828712
POTRI.009G027800.V3.0	(3869544, 3869601)	(3869602, 3869980)	(3869980, 3871256)	0	1e-06	-0.731787	4.11377	-2.11511	6	TRUE	0.615163	1.20757	0.267324	0.999999	-0.732675
POTRI.009G051100.V3.0	(5571202, 5572297)	(5572298, 5573162)	(5573162, 5573351)	0	1e-06	1.42103	5.0684	1.73078	2	TRUE	0.391503	0.122288	0.902791	0.300005	0.602787
POTRI.005G024600.V3.0	(1829180, 1829272)	(1829273, 1829400)	(1829400, 1831487)	0	1e-06	2.14608	4.45072	1.74085	2	TRUE	1.57626	0.287865	0.999999	0.247441	0.752557
POTRI.001G197600.V3.0	(19055060, 19055126)	(19055127, 19055602)	(19055602, 19055775)	0	1e-06	0.987121	4.97206	1.70633	2	TRUE	0.398874	0.21063	0.880631	0.252726	0.627905
POTRI.012G016200.V3.0	(1564117, 1564389)	(1564390, 1564554)	(1564554, 1564814)	0	2e-06	1.78119	7.30001	1.68903	2	TRUE	0.418745	0.13386	0.722115	0.313097	0.409018
POTRI.005G023000.V3.0	(1746342, 1746404)	(1746405, 1746763)	(1746763, 1746804)	0	2e-06	1.55389	5.97566	1.6746	2	TRUE	0.937016	0.292753	1	0.590761	0.409239
POTRI.003G136000.V3.0	(15495377, 15495446)	(15495447, 15495530)	(15495530, 15496021)	0	3e-06	1.85204	5.89478	1.66108	2	TRUE	1.31307	0.682853	1	0.656319	0.343681
POTRI.004G208400.V3.0	(21673321, 21673823)	(21673824, 21673926)	(21673926, 21674247)	0	3e-06	1.27631	4.19334	1.64631	2	TRUE	0.602685	0.215922	0.945925	0.332209	0.613716
POTRI.005G142700.V3.0	(12133057, 12133169)	(12133170, 12133963)	(12133963, 12134053)	0	3e-06	1.79138	3.52461	1.65633	2	TRUE	0.363146	0.094195	0.975939	0.269358	0.706581
POTRI.011G148400.V3.0	(16742945, 16743203)	(16743204, 16743285)	(16743285, 16743535)	0	4e-06	0.497947	5.45049	1.63552	2	TRUE	0.434143	0.322898	0.949132	0.363934	0.585197
POTRI.011G137500.V3.0	(16071422, 16071471)	(16071472, 16071592)	(16071592, 16071716)	0	6e-06	-2.03286	2.69547	-2.00489	6	TRUE	0.282539	2.00559	0.267646	0.999998	-0.732351
POTRI.004G066700.V3.0	(5585948, 5586105)	(5586106, 5586183)	(5586183, 5586263)	0	7e-06	-0.955967	4.51458	-1.51218	2	TRUE	0.144664	0.297879	0.255419	0.841792	-0.586373
POTRI.014G080000.V3.0	(6395440, 6395689)	(6395690, 6395783)	(6395783, 6395860)	0	9e-06	-0.60143	4.75709	-1.49459	2	TRUE	0.53826	0.880263	0.216453	0.92307	-0.706617
POTRI.002G109200.V3.0	(8033149, 8033471)	(8033472, 8033604)	(8033604, 8033948)	0	9e-06	1.3635	7.27907	1.59497	2	TRUE	0.177572	0.06367	0.953984	0.61067	0.343314
POTRI.007G145000.V3.0	(15447272, 15447435)	(15447436, 15447531)	(15447531, 15447827)	0	1e-05	2.77332	3.15476	1.58489	2	TRUE	213475	0.120409	0.999996	0.443971	0.556026
POTRI.014G166200.V3.0	(13181371, 13181498)	(13181499, 13181757)	(13181757, 13181889)	0	1.1e-05	-1.67784	4.68204	-1.48671	2	TRUE	0.67913	2.18396	0.579679	0.999999	-0.42032
POTRI.015G056000.V3.0	(7634190, 7634230)	(7634231, 7634352)	(7634352, 7635583)	0	1.3e-05	1.92261	4.85166	1.57066	2	TRUE	0.707136	0.179581	0.724549	0.201755	0.522794
POTRI.005G168400.V3.0	(17882350, 17882936)	(17882937, 17882997)	(17882997, 17883863)	0	1.3e-05	-2.88487	2.95818	-1.4727	2	TRUE	0.224419	3.18694	0.262711	0.999999	-0.737289
POTRI.005G257900.V3.0	(25733123, 25734058)	(25734059, 25734221)	(25734221, 25734444)	0	1.3e-05	-3.12913	5.03616	-1.47316	2	TRUE	0.060238	0.606079	0.062932	0.733044	-0.670112
POTRI.011G091900.V3.0	(11137691, 11138321)	(11138322, 11138403)	(11138403, 11138613)	0	1.6e-05	-0.491394	5.6504	-1.46056	2	TRUE	0.340052	0.533219	0.555666	1	-0.444334
POTRI.005G169100.V3.0	(18213126, 18213363)	(18213364, 18213456)	(18213456, 18213808)	0	1.6e-05	-2.0451	4.15039	-1.46	2	TRUE	0.177394	0.871215	0.175589	0.750915	-0.575327
POTRI.011G053800.V3.0	(4683054, 4683079)	(4683080, 4683674)	(4683674, 4683758)	0	1.9e-05	-0.972067	2.84266	-1.92539	6	TRUE	0.072833	0.172968	0.347693	0.999998	-0.652305
POTRI.005G051600.V3.0	(3695359, 3695614)	(3695615, 3695803)	(3695803, 3696927)	0	2.1e-05	3.18723	4.40212	1.54098	2	TRUE	616580	0.559639	0.999999	0.710635	0.289365
POTRI.006G106500.V3.0	(8238880, 8239161)	(8239162, 8239529)	(8239529, 8239895)	0	2.1e-05	1.16237	4.33252	1.54084	2	TRUE	0.877448	0.352574	0.999999	0.31608	0.683919
POTRI.007G070700.V3.0	(9273834, 9274131)	(9274132, 9274317)	(9274317, 9274876)	0	2.1e-05	1.6025	4.42221	1.54042	2	TRUE	0.397897	0.128116	0.999999	0.566942	0.433057
POTRI.005G167400.V3.0	(17666354, 17666530)	(17666531, 17667116)	(17667116, 17667329)	0	2.3e-05	-1.74603	5.29766	-1.43795	2	TRUE	0.480586	1.48249	0.627905	1	-0.372094
POTRI.016G020600.V3.0	(1126277, 1126764)	(1126765, 1126906)	(1126906, 1127087)	0	3.4e-05	2.07532	1.3411	1.99514	6	TRUE	0.10612	0.018139	0.748805	0.05992	0.688885
POTRI.008G098700.V3.0	(6190162, 6190658)	(6190659, 6190753)	(6190753, 6192370)	0	3.4e-05	1.97532	2.11003	1.99261	6	TRUE	0.415356	0.073703	0.826163	0.109677	0.716485
POTRI.010G021400.V3.0	(3008222, 3008293)	(3008294, 3008401)	(3008401, 3008654)	0	3.6e-05	1.52078	4.12041	1.50972	2	TRUE	0.238028	0.075865	0.807193	0.265647	0.541546
POTRI.014G135200.V3.0	(10286947, 10287340)	(10287341, 10287421)	(10287421, 10287481)	0	3.6e-05	-1.30591	3.62575	-1.4136	2	TRUE	0.38908	0.96045	0.36785	0.999999	-0.632148
POTRI.014G040200.V3.0	(3274750, 3277870)	(3277871, 3277945)	(3277945, 3278007)	0	3.7e-05	2.12092	1.66348	1.98189	6	TRUE	0.622905	0.048833	0.999994	0.219177	0.780817
POTRI.008G205900.V3.0	(15015033, 15015262)	(15015263, 15015645)	(15015645, 15018180)	0	3.7e-05	0.81221	3.96916	1.98113	6	TRUE	0.748268	0.408685	0.946718	0.266354	0.680364
POTRI.001G154400.V3.0	(12755223, 12755299)	(12755300, 12755511)	(12755511, 12755761)	0	4e-05	-2.01564	2.35595	-1.85276	6	TRUE	0.030267	0.314379	0.043528	0.754212	-0.710684
POTRI.012G071600.V3.0	(9673996, 9674075)	(9674076, 9674171)	(9674171, 9674296)	0	4.6e-05	0.97019	6.35944	1.49432	2	TRUE	0.584064	0.293637	0.769414	0.341474	0.42794
POTRI.012G143800.V3.0	(15641103, 15641836)	(15641837, 15642076)	(15642076, 15642744)	0	5.1e-05	2.28377	3.20012	1.48913	2	TRUE	0.964672	0.117214	0.942224	0.222587	0.719637
POTRI.018G001000.V3.0	(79466, 79530)	(79531, 79616)	(79616, 79655)	0	6.2e-05	-0.749798	1.60733	-1.81689	6	TRUE	0.07231	0.331051	0.130243	0.772219	-0.641976
POTRI.003G069600.V3.0	(9789990, 9790054)	(9790055, 9790118)	(9790118, 9790242)	0	6.2e-05	1.50453	3.3586	1.93445	6	TRUE	0.65698	0.265381	0.978046	0.291005	0.687041
POTRI.005G027600.V3.0	(2020712, 2021121)	(2021122, 2021395)	(2021395, 2021597)	0	6.5e-05	0.86916	3.19184	-1.81099	6	TRUE	2.14827	1.84043	0.209544	0.999998	-0.790454
POTRI.010G180100.V3.0	(17868482, 17868784)	(17868785, 17868840)	(17868840, 17869086)	0	7.2e-05	0.497038	4.72891	1.46951	2	TRUE	0.706929	0.652085	0.874835	0.267718	0.607117
POTRI.001G247100.V3.0	(25738007, 25738151)	(25738152, 25738238)	(25738238, 25738419)	0	8.1e-05	1.83837	2.42824	1.91032	6	TRUE	0.365014	0.085015	0.807056	0.067928	0.739128
POTRI.003G063500.V3.0	(9225541, 9225627)	(9225628, 9225657)	(9225657, 9225771)	0	9.6e-05	1.46343	4.81217	1.45275	2	TRUE	0.296846	0.111249	0.981292	0.582612	0.39868
POTRI.001G057100.V3.0	(4331713, 4332762)	(4332763, 4333011)	(4333011, 4333039)	0	9.8e-05	3.09457	2.86418	1.45091	2	TRUE	1.64203	0.116648	0.999996	0.365277	0.634719
POTRI.007G056200.V3.0	(5919389, 5919521)	(5919522, 5919614)	(5919614, 5919727)	0	0.000104	-0.48598	3.87384	-1.7681	6	TRUE	0.061296	0.103674	0.151701	0.729919	-0.578218
POTRI.004G189400.V3.0	(20431967, 20432113)	(20432114, 20432178)	(20432178, 20432249)	0	0.000114	-2.25616	2.1032	-1.76059	6	TRUE	0.022449	0.661727	0.037213	0.779539	-0.742326
POTRI.005G082000.V3.0	(6040305, 6041573)	(6041574, 6041650)	(6041650, 6041809)	1e-06	0.00012	1.05808	5.66809	1.43952	2	TRUE	0.775806	0.541423	0.749506	0.247102	0.502404
POTRI.001G183000.V3.0	(15961480, 15961833)	(15961834, 15962108)	(15962108, 15962620)	1e-06	0.000147	-0.826082	2.05544	-1.73812	6	TRUE	0.086469	0.223307	0.236955	0.835161	-0.598206
POTRI.006G137300.V3.0	(11403436, 11403514)	(11403515, 11403667)	(11403667, 11403970)	1e-06	0.000149	2.71878	1.87456	1.85376	6	TRUE	71081.9	0.038141	0.626928	0.03337	0.593558
POTRI.005G134900.V3.0	(11007724, 11007884)	(11007885, 11007919)	(11007919, 11008086)	1e-06	0.00015	-1.46602	1.62052	-1.73455	6	TRUE	6060.67	34344.8	0.088888	0.833328	-0.74444
POTRI.011G154000.V3.0	(17279036, 17279298)	(17279299, 17279517)	(17279517, 17279922)	1e-06	0.00016	0.001027	3.40672	-1.72776	6	TRUE	0.141708	0.151215	0.234565	0.829031	-0.594466
POTRI.004G019700.V3.0	(1305271, 1305337)	(1305338, 1305410)	(1305410, 1305747)	1e-06	0.00016	2.13136	2.98888	1.84517	6	TRUE	0.592964	0.133705	0.778168	0.11488	0.663288
POTRI.004G137000.V3.0	(15816108, 15816395)	(15816396, 15817027)	(15817027, 15817529)	1e-06	0.000161	1.18041	4.08774	1.42285	2	TRUE	1.27252	0.527668	0.999999	0.365648	0.634352
POTRI.010G233600.V3.0	(21436967, 21437040)	(21437041, 21437197)	(21437197, 21437486)	1e-06	0.000165	2.03456	2.90773	1.42055	2	TRUE	0.504738	0.09729	0.999998	0.368036	0.631962
POTRI.014G118100.V3.0	(9181149, 9181824)	(9181825, 9181944)	(9181944, 9182479)	1e-06	0.000173	2.95354	2.71382	1.8389	6	TRUE	0.396955	0.031182	0.765959	0.153131	0.612828
POTRI.013G151700.V3.0	(15568786, 15569911)	(15569912, 15570072)	(15570072, 15571084)	1e-06	0.000177	1.89326	3.81635	1.41599	2	TRUE	0.326157	0.086589	0.783892	0.153596	0.630295
POTRI.006G086500.V3.0	(6587119, 6587258)	(6587259, 6587349)	(6587349, 6588204)	1e-06	0.000185	-2.14965	3.07149	-1.71528	6	TRUE	0.246296	1.78318	0.208957	0.876154	-0.667197
POTRI.009G079100.V3.0	(7598254, 7598347)	(7598348, 7598458)	(7598458, 7599514)	1e-06	0.000193	1.77995	3.08504	1.82897	6	TRUE	0.462847	0.094295	0.890519	0.122938	0.767581
POTRI.006G167800.V3.0	(17312276, 17312692)	(17312693, 17312808)	(17312808, 17312886)	1e-06	0.000216	1.9101	3.47174	1.40349	2	TRUE	0.734112	0.170776	0.924059	0.301925	0.622134
POTRI.002G071500.V3.0	(4939093, 4939270)	(4939271, 4939364)	(4939364, 4939764)	2e-06	0.000315	-2.09657	2.57039	-1.67172	6	TRUE	0.187845	1.58031	0.264189	0.999998	-0.735808
POTRI.008G186900.V3.0	(12891169, 12891959)	(12891960, 12892101)	(12892101, 12892179)	2e-06	0.000317	0.12696	4.81549	-1.66982	6	TRUE	0.748994	0.777921	0.464083	1	-0.535917
POTRI.017G050900.V3.0	(4250480, 4250545)	(4250546, 4250626)	(4250626, 4250741)	2e-06	0.000321	3.56707	3.52676	1.38003	2	TRUE	0.600498	0.038798	0.612183	0.097439	0.514744
POTRI.009G024600.V3.0	(3596593, 3596848)	(3596849, 3596919)	(3596919, 3596991)	2e-06	0.000356	-1.25359	4.18611	-1.27731	2	TRUE	0.774556	2.18914	0.522705	0.999999	-0.477295
POTRI.010G051600.V3.0	(8218951, 8219456)	(8219457, 8219526)	(8219526, 8219886)	2e-06	0.000357	3.1207	2.55349	1.3726	2	TRUE	0.224757	0.014029	0.890194	0.355391	0.534804
POTRI.008G075900.V3.0	(4724446, 4724867)	(4724868, 4724975)	(4724975, 4725249)	2e-06	0.000375	1.64443	2.09637	1.77374	6	TRUE	0.608882	0.127644	0.999996	0.246855	0.753142
POTRI.011G136900.V3.0	(16030418, 16030507)	(16030508, 16030611)	(16030611, 16030823)	2e-06	0.000401	3.18029	2.73526	1.36461	2	TRUE	0.797167	0.045834	0.84123	0.189905	0.651324
POTRI.001G473300.V3.0	(50487618, 50488000)	(50488001, 50488020)	(50488020, 50488368)	2e-06	0.000422	-1.37243	4.2888	-1.26486	2	TRUE	0.177321	0.536754	0.591203	1	-0.408797
POTRI.005G001800.V3.0	(107921, 108237)	(108238, 108344)	(108344, 108473)	2e-06	0.000429	-1.01242	3.96125	-1.26314	2	TRUE	0.197739	0.442815	0.458925	0.950326	-0.491401
POTRI.001G331700.V3.0	(33531591, 33532123)	(33532124, 33532424)	(33532424, 33533573)	2e-06	0.000432	0.903449	2.97067	1.76258	6	TRUE	0.512086	0.193109	0.999998	0.391805	0.608193
POTRI.006G255700.V3.0	(26028257, 26028308)	(26028309, 26028380)	(26028380, 26028503)	2e-06	0.00045	-1.07852	3.32665	-1.63893	6	TRUE	0.49005	1.22802	0.438004	0.999999	-0.561995
POTRI.001G031700.V3.0	(2327036, 2327107)	(2327108, 2327385)	(2327385, 2327445)	3e-06	0.00047	1.50611	2.99431	1.7524	6	TRUE	0.268388	0.08688	0.680431	0.100238	0.580193
POTRI.002G139200.V3.0	(10338411, 10338479)	(10338480, 10338549)	(10338549, 10338631)	3e-06	0.000493	1.99851	3.28747	1.35075	2	TRUE	0.480411	0.101296	0.999998	0.464705	0.535293
POTRI.005G174900.V3.0	(19035966, 19036067)	(19036068, 19036277)	(19036277, 19036401)	3e-06	0.000496	-1.18631	2.98106	-1.62965	6	TRUE	0.239615	0.681369	0.3672	0.999998	-0.632798
POTRI.008G165000.V3.0	(11242390, 11242842)	(11242843, 11242973)	(11242973, 11243023)	3e-06	0.00051	1.4536	3.82356	1.34599	2	TRUE	0.598875	0.201265	0.780727	0.212515	0.568212
POTRI.011G119800.V3.0	(14518317, 14518606)	(14518607, 14519500)	(14519500, 14519568)	3e-06	0.000518	1.39598	4.04918	1.34382	2	TRUE	0.374236	0.124278	0.826219	0.197833	0.628386
POTRI.019G036600.V3.0	(4147841, 4148471)	(4148472, 4148568)	(4148568, 4148661)	3e-06	0.000518	-2.31485	3.41958	-1.24785	2	TRUE	0.153954	0.981675	0.413157	0.877192	-0.464035
POTRI.005G062800.V3.0	(4503680, 4503805)	(4503806, 4503888)	(4503888, 4504428)	3e-06	0.000554	-2.07478	3.49996	-1.24311	2	TRUE	0.139891	0.691515	0.103402	0.619164	-0.515761
POTRI.010G126300.V3.0	(14236004, 14236221)	(14236222, 14236599)	(14236599, 14237395)	3e-06	0.000557	-1.62209	2.36351	-1.61593	6	TRUE	0.06729	0.344767	0.109619	0.727393	-0.617774
POTRI.016G048600.V3.0	(3086617, 3087153)	(3087154, 3087742)	(3087742, 3087909)	3e-06	0.000557	1.21343	3.54191	1.73247	6	TRUE	0.193283	0.085872	0.747444	0.185243	0.5622
POTRI.015G124500.V3.0	(13814187, 13814231)	(13814232, 13814620)	(13814620, 13815342)	3e-06	0.000557	2.09624	2.45576	1.73421	6	TRUE	0.42128	0.084347	0.75009	0.121161	0.628929
POTRI.018G047500.V3.0	(4503462, 4503671)	(4503672, 4503762)	(4503762, 4503976)	3e-06	0.000557	1.22435	3.53419	1.73767	6	TRUE	0.977991	0.394914	0.999999	0.330932	0.669066
POTRI.003G183600.V3.0	(18985025, 18985370)	(18985371, 18985382)	(18985382, 18985729)	3e-06	0.000557	2.13639	2.36651	1.73527	6	TRUE	1.43333	0.190476	0.999998	0.333333	0.666666
POTRI.002G122700.V3.0	(9178559, 9178669)	(9178670, 9178750)	(9178750, 9178845)	3e-06	0.000557	-1.28469	2.58626	-1.61534	6	TRUE	0.140084	0.991048	0.315611	0.895719	-0.580108
POTRI.002G192900.V3.0	(15394400, 15394488)	(15394489, 15394601)	(15394601, 15395015)	4e-06	0.000607	3.43314	2.8647	1.33271	2	TRUE	0.335139	0.018459	0.678249	0.07708	0.601169
POTRI.001G237300.V3.0	(24851295, 24851462)	(24851463, 24851571)	(24851571, 24852107)	4e-06	0.000613	1.9281	2.1391	1.7236	6	TRUE	0.239446	0.040716	0.83281	0.077936	0.754874
POTRI.011G145700.V3.0	(16567832, 16567929)	(16567930, 16568111)	(16568111, 16568326)	4e-06	0.000625	1.84527	3.94325	1.33037	2	TRUE	1.03306	0.294265	0.999587	0.248905	0.750683
POTRI.014G080000.V3.0	(6395950, 6396157)	(6396158, 6396311)	(6396311, 6396981)	4e-06	0.00064	-0.858221	4.32309	-1.23161	2	TRUE	0.296832	0.649869	0.166037	0.771099	-0.605062
POTRI.004G099500.V3.0	(8607124, 8607801)	(8607802, 8607943)	(8607943, 8608171)	4e-06	0.00064	-0.710205	4.3349	-1.23142	2	TRUE	0.146659	0.210755	0.314244	0.809608	-0.495363
POTRI.001G471000.V3.0	(50252092, 50252566)	(50252567, 50252701)	(50252701, 50254358)	4e-06	0.00064	-1.19724	4.75817	-1.23037	2	TRUE	0.140995	0.33403	0.236661	0.673526	-0.436864
POTRI.003G063700.V3.0	(9241584, 9242620)	(9242621, 9242749)	(9242749, 9243414)	4e-06	0.00065	3.39382	2.04668	1.71656	6	TRUE	0.224988	0.003545	0.599169	0.003998	0.595171
POTRI.008G049600.V3.0	(2926546, 2926626)	(2926627, 2926858)	(2926858, 2927103)	4e-06	0.000651	-1.29727	1.44762	-1.59785	6	TRUE	0.006654	0.12397	0.006694	0.593165	-0.586471
POTRI.011G139900.V3.0	(16219769, 16219956)	(16219957, 16220047)	(16220047, 16220474)	4e-06	0.000652	0.693903	4.08603	1.71335	6	TRUE	0.60918	0.324602	0.767855	0.179128	0.588727
POTRI.002G173300.V3.0	(13216202, 13217486)	(13217487, 13217600)	(13217600, 13217992)	4e-06	0.000652	-0.368459	2.98648	-1.59526	6	TRUE	0.225446	0.415378	0.368274	0.891963	-0.523689
POTRI.012G062500.V3.0	(7044321, 7046314)	(7046315, 7046388)	(7046388, 7046677)	5e-06	0.000656	-1.70935	3.27989	-1.22829	2	TRUE	0.114562	0.498132	0.454474	0.999999	-0.545525
POTRI.014G091300.V3.0	(7155045, 7155109)	(7155110, 7155246)	(7155246, 7155384)	4e-06	0.000658	2.46034	3.33369	1.71134	6	TRUE	0.226173	0.035794	0.70989	0.058343	0.651547
POTRI.018G034900.V3.0	(2819069, 2819145)	(2819146, 2819262)	(2819262, 2821945)	5e-06	0.000669	-0.639406	3.04309	-1.59102	6	TRUE	0.141289	0.292756	0.448492	0.985092	-0.5366
POTRI.014G092300.V3.0	(7213730, 7213836)	(7213837, 7214317)	(7214317, 7214701)	5e-06	0.000706	0.730891	7.28002	-1.22281	2	TRUE	0.307492	0.173081	0.447329	0.868603	-0.421273
POTRI.002G090100.V3.0	(6412507, 6412885)	(6412886, 6413138)	(6413138, 6414079)	5e-06	0.000706	-1.43016	3.98409	-1.22287	2	TRUE	1.03537	5.89603	0.235849	0.828335	-0.592486
POTRI.004G218800.V3.0	(22549623, 22549844)	(22549845, 22549909)	(22549909, 22550006)	6e-06	0.000779	2.48912	1.91165	1.69335	6	TRUE	0.714741	0.054289	0.999997	0.123016	0.876982
POTRI.009G025800.V3.0	(3687503, 3688135)	(3688136, 3688226)	(3688226, 3689568)	6e-06	0.000804	2.58799	1.54596	1.68961	6	TRUE	0.182694	0.004975	0.686327	0.015418	0.670909
POTRI.005G193500.V3.0	(21074994, 21075704)	(21075705, 21075810)	(21075810, 21075849)	6e-06	0.000804	1.67613	3.00846	1.68884	6	TRUE	0.493485	0.196488	0.999997	0.386642	0.613355
POTRI.007G078700.V3.0	(10293032, 10295792)	(10295793, 10295876)	(10295876, 10296197)	6e-06	0.000804	-1.40718	3.11032	-1.57035	6	TRUE	0.267581	0.923924	0.270325	0.803861	-0.533536
POTRI.002G166500.V3.0	(12565337, 12565433)	(12565434, 12565881)	(12565881, 12567467)	6e-06	0.000826	0.905746	4.32382	1.34653	3	TRUE	1.10823	0.565465	0.74993	0.136882	0.613048
POTRI.009G019200.V3.0	(3086298, 3086452)	(3086453, 3086522)	(3086522, 3086602)	6e-06	0.000849	-2.09363	4.18918	-1.20866	2	TRUE	0.157187	0.882022	0.560047	1	-0.439953
POTRI.005G084900.V3.0	(6309934, 6309983)	(6309984, 6310182)	(6310182, 6310341)	6e-06	0.000849	-1.05325	4.90686	-1.20873	2	TRUE	0.816303	1.49381	0.448678	0.999999	-0.551321
POTRI.002G092700.V3.0	(6615661, 6617811)	(6617812, 6617915)	(6617915, 6618091)	6e-06	0.000849	-1.18979	5.30278	-1.2095	2	TRUE	0.769777	1.75713	0.54142	0.882546	-0.341125
POTRI.011G136900.V3.0	(16030611, 16030823)	(16030824, 16030923)	(16030923, 16031015)	7e-06	0.000866	2.73519	1.87842	1.68164	6	TRUE	0.34063	0.021885	0.750564	0.077041	0.673524
POTRI.001G211000.V3.0	(21150777, 21152795)	(21152796, 21152834)	(21152834, 21153768)	7e-06	0.000868	1.00529	5.13856	1.30282	2	TRUE	434241	6.73331	0.800982	0.276207	0.524776
POTRI.018G145500.V3.0	(16498328, 16499186)	(16499187, 16499582)	(16499582, 16500109)	7e-06	0.000886	0.732848	2.99289	1.67921	6	TRUE	0.224003	0.125423	0.823885	0.180084	0.643801
POTRI.009G041700.V3.0	(4869815, 4869964)	(4869965, 4870110)	(4870110, 4870473)	7e-06	0.000944	0.29637	4.03827	1.67362	6	TRUE	0.414638	0.366071	0.911522	0.346548	0.564974
POTRI.006G102800.V3.0	(7958951, 7960197)	(7960198, 7960281)	(7960281, 7960566)	8e-06	0.000995	-1.60476	3.36628	-1.54828	6	TRUE	0.097722	0.506017	0.229414	0.754465	-0.525051
POTRI.014G034100.V3.0	(2803363, 2803446)	(2803447, 2803541)	(2803541, 2803642)	8e-06	0.001002	-2.19117	1.79481	-1.5471	6	TRUE	0.000978	0.308841	0.001344	0.525089	-0.523744
POTRI.004G124800.V3.0	(12075615, 12075669)	(12075670, 12075797)	(12075797, 12075947)	9e-06	0.001105	-1.29342	3.35284	-1.5375	6	TRUE	0.178238	0.520833	0.133668	0.637212	-0.503544
POTRI.008G109900.V3.0	(6993164, 6993241)	(6993242, 6993325)	(6993325, 6993375)	9e-06	0.001114	1.47635	5.1525	1.28549	2	TRUE	0.372016	0.145839	0.683369	0.287713	0.395656
POTRI.015G046500.V3.0	(4687629, 4687872)	(4687873, 4688047)	(4688047, 4688503)	9e-06	0.001119	1.66723	3.07773	1.28219	2	TRUE	0.368536	0.112868	0.970026	0.384979	0.585047
POTRI.017G138500.V3.0	(14692556, 14692596)	(14692597, 14692809)	(14692809, 14692987)	1e-05	0.001121	1.50141	2.9412	1.65283	6	TRUE	0.479027	0.141829	0.849656	0.204236	0.64542
POTRI.T069900.V3.0	(70010, 70140)	(70141, 70436)	(70436, 70545)	9e-06	0.001167	-0.853635	5.3242	-1.18519	2	TRUE	0.255825	0.465304	0.624864	1	-0.375136
POTRI.001G272800.V3.0	(27986587, 27987707)	(27987708, 27987749)	(27987749, 27987970)	1e-05	0.00118	2.82589	9.59731	1.27969	2	TRUE	10.2973	2.20442	1	1	0
POTRI.008G089900.V3.0	(5642793, 5642987)	(5642988, 5643072)	(5643072, 5643095)	1.1e-05	0.001323	-0.886303	4.92615	-1.17553	2	TRUE	582738	1.86265e+06	0.453719	0.867844	-0.414125
POTRI.001G471500.V3.0	(50288593, 50288861)	(50288862, 50288959)	(50288959, 50289162)	1.1e-05	0.001328	1.09261	4.60222	1.27095	2	TRUE	0.14324	0.061695	0.811933	0.377067	0.434866
POTRI.014G074900.V3.0	(6050236, 6050879)	(6050880, 6051291)	(6051291, 6051488)	1.2e-05	0.001334	0.579659	2.49294	1.638	6	TRUE	0.474838	0.270932	0.871948	0.219702	0.652246
POTRI.013G130800.V3.0	(14232136, 14232209)	(14232210, 14232379)	(14232379, 14233243)	1.2e-05	0.001365	-0.638988	5.5377	-1.17259	2	TRUE	0.809111	1.14315	0.603644	0.964752	-0.361109
POTRI.008G190900.V3.0	(13250363, 13250455)	(13250456, 13250544)	(13250544, 13250703)	1.2e-05	0.001383	-1.91544	2.64381	-1.51671	6	TRUE	0.05104	0.339719	0.108557	0.639845	-0.531288
POTRI.005G083600.V3.0	(6200619, 6200654)	(6200655, 6200798)	(6200798, 6201556)	1.2e-05	0.001403	-2.03993	3.10296	-1.51497	6	TRUE	0.117175	0.691444	0.195036	0.754264	-0.559228
POTRI.007G019100.V3.0	(1459941, 1461826)	(1461827, 1461968)	(1461968, 1462752)	1.3e-05	0.001496	0.822604	2.87941	1.62703	6	TRUE	0.218106	0.170569	0.880554	0.345793	0.534761
POTRI.006G115700.V3.0	(9087848, 9090186)	(9090187, 9090263)	(9090263, 9090556)	1.4e-05	0.001514	-0.889949	2.89845	-1.50708	6	TRUE	0.164938	0.410317	0.528887	0.999999	-0.471112
POTRI.005G242100.V3.0	(24805130, 24805264)	(24805265, 24805383)	(24805383, 24805477)	1.5e-05	0.001617	1.99835	2.07046	1.61901	6	TRUE	0.210245	0.029788	0.678061	0.078873	0.599188
POTRI.014G035300.V3.0	(2901918, 2902073)	(2902074, 2902285)	(2902285, 2902831)	1.5e-05	0.001624	0.974292	2.94504	1.61803	6	TRUE	0.304972	0.136393	0.751574	0.167497	0.584077
POTRI.005G169100.V3.0	(18214704, 18214880)	(18214881, 18214992)	(18214992, 18217142)	1.4e-05	0.001639	-1.29205	4.80157	-1.16045	2	TRUE	0.357251	1.06265	0.667494	0.999999	-0.332505
POTRI.006G281400.V3.0	(27906835, 27906979)	(27906980, 27907322)	(27907322, 27907611)	1.6e-05	0.001695	0.614023	3.61911	1.61341	6	TRUE	0.311253	0.212018	0.712609	0.169721	0.542888
POTRI.018G095300.V3.0	(12391480, 12391795)	(12391796, 12391898)	(12391898, 12392004)	1.7e-05	0.001901	0.568168	5.12834	1.2465	2	TRUE	0.252365	0.169267	0.640062	0.190767	0.449295
POTRI.001G008700.V3.0	(570286, 570325)	(570326, 570410)	(570410, 570924)	1.7e-05	0.00194	-2.34598	4.21929	-1.14809	2	TRUE	0.371141	2.02171	0.150623	0.729033	-0.578411
POTRI.012G097200.V3.0	(12320639, 12320872)	(12320873, 12320908)	(12320908, 12321194)	1.8e-05	0.001991	2.82775	5.19109	1.24167	2	TRUE	978433	2.0267	0.999999	0.982352	0.017647
POTRI.008G088600.V3.0	(5563673, 5564524)	(5564525, 5564615)	(5564615, 5565020)	1.9e-05	0.002002	1.47799	2.82472	1.59829	6	TRUE	0.252549	0.088697	0.86267	0.340289	0.522382
POTRI.013G027500.V3.0	(1822081, 1822165)	(1822166, 1822276)	(1822276, 1822356)	1.8e-05	0.002005	-1.52989	3.65331	-1.14458	2	TRUE	0.275892	1.04272	0.475305	0.917867	-0.442562
POTRI.002G073200.V3.0	(5073049, 5073257)	(5073258, 5073339)	(5073339, 5073526)	1.9e-05	0.002061	1.15666	4.0643	1.23854	2	TRUE	0.465185	0.216702	0.842802	0.374888	0.467914
POTRI.003G152700.V3.0	(16644883, 16645009)	(16645010, 16645128)	(16645128, 16645418)	2e-05	0.002078	0.724988	4.0319	1.5933	6	TRUE	0.688592	0.466297	0.909306	0.333464	0.575842
POTRI.007G066400.V3.0	(8540732, 8541167)	(8541168, 8541466)	(8541466, 8541622)	2e-05	0.002078	-1.3341	2.22485	-1.47516	6	TRUE	0.073178	0.26349	0.10531	0.676317	-0.571007
POTRI.005G168400.V3.0	(17882997, 17883863)	(17883864, 17884359)	(17884359, 17884456)	2.1e-05	0.002098	-1.6855	2.7575	-1.47381	6	TRUE	0.310765	1.96827	0.362167	0.969538	-0.607371
POTRI.010G129300.V3.0	(14454203, 14454353)	(14454354, 14454431)	(14454431, 14455474)	2.1e-05	0.002267	3.08729	4.08238	1.23168	2	TRUE	0.399158	0.047052	0.630077	0.161132	0.468945
POTRI.005G002200.V3.0	(130309, 130432)	(130433, 130547)	(130547, 130959)	2.2e-05	0.002303	-1.40132	5.28223	-1.13404	2	TRUE	0.02069	0.063923	0.778103	1	-0.221896
POTRI.012G000900.V3.0	(128289, 128411)	(128412, 128500)	(128500, 129098)	2.3e-05	0.002375	-0.580112	4.69572	-1.13118	2	TRUE	0.933648	1.40464	0.394118	0.861653	-0.467536
POTRI.016G116300.V3.0	(12059871, 12059975)	(12059976, 12060056)	(12060056, 12060343)	2.3e-05	0.002375	1.99335	3.37374	1.22758	2	TRUE	1.48045	0.326639	0.999998	0.376695	0.623303
POTRI.011G033000.V3.0	(2709268, 2709416)	(2709417, 2709497)	(2709497, 2710289)	2.3e-05	0.002394	1.57021	4.93218	1.2259	2	TRUE	0.633447	0.194539	1	0.68275	0.31725
POTRI.001G141700.V3.0	(11424646, 11424663)	(11424664, 11424814)	(11424814, 11424861)	2.3e-05	0.002394	1.6413	3.58322	1.22615	2	TRUE	0.917474	0.323825	0.999999	0.335578	0.664421
POTRI.002G055400.V3.0	(3708725, 3709071)	(3709072, 3709087)	(3709087, 3709296)	2.4e-05	0.002407	2.45253	2.34626	1.57929	6	TRUE	0.466452	0.06683	0.938093	0.141912	0.796181
POTRI.009G020100.V3.0	(3178405, 3178451)	(3178452, 3178525)	(3178525, 3178590)	2.6e-05	0.002596	2.11832	1.97391	1.57259	6	TRUE	0.568617	0.080627	0.785878	0.100276	0.685601
POTRI.002G263000.V3.0	(25088577, 25088628)	(25088629, 25088757)	(25088757, 25088813)	3e-05	0.002889	-0.675464	3.82447	-1.44435	6	TRUE	0.307312	0.615361	0.27193	0.84839	-0.57646
POTRI.003G166900.V3.0	(17749025, 17749214)	(17749215, 17750364)	(17750364, 17750572)	3.1e-05	0.003012	-0.418964	3.77004	-1.4398	6	TRUE	0.091376	0.128324	0.171508	0.659816	-0.488308
POTRI.006G157700.V3.0	(14745577, 14745646)	(14745647, 14745740)	(14745740, 14745929)	3.1e-05	0.003012	2.24152	1.629	1.55788	6	TRUE	0.298007	0.022929	0.528682	0.0269	0.501782
POTRI.002G054000.V3.0	(3586027, 3586307)	(3586308, 3586721)	(3586721, 3586807)	3.2e-05	0.00306	0.318084	2.82174	-1.43738	6	TRUE	0.173943	0.144986	0.411959	0.902587	-0.490629
POTRI.013G128300.V3.0	(14063425, 14063523)	(14063524, 14064281)	(14064281, 14064582)	3.1e-05	0.003079	1.90939	3.43711	1.20849	2	TRUE	1.59307	0.374618	0.999999	0.549308	0.450691
POTRI.004G176000.V3.0	(19425781, 19426284)	(19426285, 19426781)	(19426781, 19428031)	3.4e-05	0.003179	1.34282	2.04507	1.55145	6	TRUE	0.350643	0.114272	0.999996	0.328197	0.671799
POTRI.010G092100.V3.0	(11535310, 11535838)	(11535839, 11535920)	(11535920, 11536151)	3.2e-05	0.003225	-1.36293	4.45391	-1.10865	2	TRUE	0.241811	0.77636	0.380288	0.780066	-0.399778
POTRI.007G109700.V3.0	(13300601, 13301197)	(13301198, 13301742)	(13301742, 13301931)	3.8e-05	0.00346	0.469881	4.29566	1.54184	6	TRUE	0.563114	0.393576	0.903722	0.353549	0.550173
POTRI.005G093300.V3.0	(6994115, 6994184)	(6994185, 6994278)	(6994278, 6994454)	3.6e-05	0.003553	-1.12082	3.93557	-1.10112	2	TRUE	0.192373	0.437942	0.286913	0.732789	-0.445876
POTRI.019G081100.V3.0	(11457193, 11457369)	(11457370, 11457473)	(11457473, 11457761)	4e-05	0.003588	-0.789072	2.89017	-1.42037	6	TRUE	0.175709	0.414447	0.2867	0.845632	-0.558932
POTRI.010G245000.V3.0	(22000731, 22000780)	(22000781, 22000899)	(22000899, 22001091)	4.1e-05	0.003627	-0.629523	1.73594	-1.41894	6	TRUE	0.103988	0.369093	0.245725	0.835467	-0.589742
POTRI.008G002100.V3.0	(94986, 95094)	(95095, 95273)	(95273, 95783)	4.3e-05	0.004132	-0.919496	4.62481	-1.08963	2	TRUE	0.280395	0.568209	0.519986	0.897587	-0.377601
POTRI.002G188200.V3.0	(14804288, 14804441)	(14804442, 14804517)	(14804517, 14804619)	4.7e-05	0.004158	0.711667	2.33783	-1.407	6	TRUE	0.227477	0.354448	0.227477	0.999996	-0.772519
POTRI.018G131300.V3.0	(15253916, 15254014)	(15254015, 15254092)	(15254092, 15254244)	4.9e-05	0.00426	1.57408	1.98434	1.52115	6	TRUE	0.331244	0.135791	0.846486	0.160349	0.686138
POTRI.008G153900.V3.0	(10434327, 10434423)	(10434424, 10434549)	(10434549, 10434578)	4.6e-05	0.004358	0.61969	5.08358	1.18192	2	TRUE	0.415136	0.263862	0.898498	0.492899	0.405599
POTRI.002G192900.V3.0	(15395492, 15395571)	(15395572, 15395681)	(15395681, 15395745)	4.7e-05	0.004369	2.11228	4.22014	1.18132	2	TRUE	0.594231	0.136697	0.995061	0.716694	0.278367
POTRI.001G170200.V3.0	(14391990, 14392164)	(14392165, 14393093)	(14393093, 14393151)	5e-05	0.00437	-0.667602	3.74221	-1.4007	6	TRUE	0.163128	0.297872	0.354196	0.823319	-0.469123
POTRI.001G031700.V3.0	(2329374, 2330628)	(2330629, 2330763)	(2330763, 2330879)	5.5e-05	0.00475	2.27021	2.7218	1.51092	6	TRUE	0.29457	0.0446	0.58487	0.096718	0.488152
POTRI.008G145100.V3.0	(9770580, 9771294)	(9771295, 9771462)	(9771462, 9772050)	5.2e-05	0.004822	1.02331	4.01622	1.17362	2	TRUE	1.55239	0.742322	0.882013	0.346186	0.535826
POTRI.002G113000.V3.0	(8422642, 8422919)	(8422920, 8423015)	(8423015, 8423089)	5.4e-05	0.00488	-2.25216	3.49302	-1.07581	2	TRUE	0.575353	2.43809	0.509751	0.97429	-0.464539
POTRI.001G050100.V3.0	(3822121, 3822242)	(3822243, 3823050)	(3823050, 3823257)	5.7e-05	0.005069	-2.40318	3.91477	-1.07206	2	TRUE	0.02642	0.169287	0.050974	0.496839	-0.445865
POTRI.009G078700.V3.0	(7557814, 7557885)	(7557886, 7558062)	(7558062, 7559453)	6.1e-05	0.005209	1.56355	2.13702	1.50257	6	TRUE	0.242342	0.058213	0.585395	0.067566	0.517829
POTRI.002G092700.V3.0	(6619022, 6619235)	(6619236, 6619332)	(6619332, 6619684)	6.2e-05	0.005452	-0.395324	4.63838	-1.06645	2	TRUE	0.639273	0.815764	0.42917	0.858532	-0.429362
POTRI.005G147600.V3.0	(13011871, 13012165)	(13012166, 13012347)	(13012347, 13012732)	6.5e-05	0.005479	2.09612	1.14135	1.49723	6	TRUE	0.178783	0	0.534256	0	0.534256
POTRI.008G204700.V3.0	(14788579, 14788643)	(14788644, 14788780)	(14788780, 14788936)	6.4e-05	0.00558	1.77383	3.99352	1.16068	2	TRUE	0.340473	0.08924	0.614399	0.162121	0.452278
POTRI.005G182600.V3.0	(19916811, 19916932)	(19916933, 19917034)	(19917034, 19917175)	6.7e-05	0.00567	1.58371	2.54142	1.49379	6	TRUE	0.592518	0.158077	0.572506	0.048708	0.523798
POTRI.019G038400.V3.0	(4365159, 4365268)	(4365269, 4365564)	(4365564, 4365740)	6.6e-05	0.005688	-0.883909	5.28554	-1.0624	2	TRUE	0.253983	0.459473	0.688597	1	-0.311403
POTRI.011G053000.V3.0	(4546670, 4547285)	(4547286, 4547559)	(4547559, 4547990)	6.9e-05	0.005734	0.623993	3.62208	1.49181	6	TRUE	0.321181	0.198061	0.655565	0.136742	0.518823
POTRI.014G106000.V3.0	(8346404, 8346645)	(8346646, 8346677)	(8346677, 8346920)	7e-05	0.005932	1.46408	5.37035	1.15461	2	TRUE	0.822466	0.262814	1	0.762222	0.237778
POTRI.016G097300.V3.0	(9388073, 9388165)	(9388166, 9388288)	(9388288, 9389936)	7.2e-05	0.005973	1.18971	3.34444	1.4878	6	TRUE	0.250535	0.108186	0.781056	0.311729	0.469327
POTRI.012G087100.V3.0	(11406621, 11407433)	(11407434, 11407518)	(11407518, 11407881)	7.2e-05	0.006006	0.405938	6.60346	1.15299	2	TRUE	0.842386	0.6926	0.937857	0.618824	0.319033
POTRI.019G062100.V3.0	(9467600, 9469148)	(9469149, 9469345)	(9469345, 9470500)	7.5e-05	0.006241	-1.33363	3.45303	-1.05387	2	TRUE	0.223199	0.729651	0.289235	0.778119	-0.488883
POTRI.005G101200.V3.0	(7733471, 7734717)	(7734718, 7735439)	(7735439, 7735646)	7.6e-05	0.006269	0.953326	4.65782	1.14931	2	TRUE	0.29335	0.170388	0.811364	0.412016	0.399348
POTRI.015G094300.V3.0	(11561669, 11562120)	(11562121, 11562184)	(11562184, 11562358)	7.7e-05	0.006277	-1.25449	4.23135	-1.05231	2	TRUE	0.430916	1.1315	0.437211	0.865472	-0.428261
POTRI.019G057600.V3.0	(8943068, 8943250)	(8943251, 8943401)	(8943401, 8943899)	7.9e-05	0.006375	0.609247	3.74684	1.48018	6	TRUE	0.122932	0.075479	0.973896	0.511765	0.462131
POTRI.015G004000.V3.0	(274313, 274467)	(274468, 274754)	(274754, 275068)	8e-05	0.006387	0.260712	3.22156	-1.36175	6	TRUE	0.335039	0.332396	0.459795	0.988971	-0.529176
POTRI.003G037800.V3.0	(4914229, 4914679)	(4914680, 4914694)	(4914694, 4914802)	8e-05	0.006413	1.29414	3.00428	1.47868	6	TRUE	0.284734	0.096079	0.855615	0.265638	0.589977
POTRI.006G123300.V3.0	(9864420, 9864885)	(9864886, 9864956)	(9864956, 9865166)	8.1e-05	0.006429	2.70791	1.48286	1.47797	6	TRUE	0.615111	0.002904	0.702413	0.002435	0.699978
POTRI.001G337700.V3.0	(34117135, 34117202)	(34117203, 34117294)	(34117294, 34117748)	8.2e-05	0.006672	2.18574	4.51966	1.14403	2	TRUE	0.719917	0.206691	0.999999	0.856995	0.143004
POTRI.001G393000.V3.0	(41201285, 41201390)	(41201391, 41201513)	(41201513, 41201660)	9.7e-05	0.007468	2.52815	1.64572	1.46206	6	TRUE	1.1134	20110.2	0.855368	0.101469	0.753899
POTRI.006G230300.V3.0	(24091909, 24092042)	(24092043, 24092608)	(24092608, 24092694)	0.000102	0.007727	2.568	2.2326	1.45765	6	TRUE	1.04457	0.065254	0.614219	0.07988	0.53434
POTRI.006G033300.V3.0	(2228769, 2229037)	(2229038, 2229418)	(2229418, 2230607)	9.7e-05	0.007728	2.60168	6.52057	1.13301	2	TRUE	0.06461	0.010829	1	1	0
POTRI.018G040900.V3.0	(3423681, 3424406)	(3424407, 3424745)	(3424745, 3424962)	0.000103	0.007744	-0.646497	3.81166	-1.33922	6	TRUE	0.166362	0.312258	0.247493	0.72218	-0.474688
POTRI.006G068400.V3.0	(5119780, 5120156)	(5120157, 5120298)	(5120298, 5120414)	0.0001	0.007898	1.2822	3.71289	1.13116	2	TRUE	1.69507	0.905234	0.999998	0.31888	0.681118
POTRI.015G098900.V3.0	(11821832, 11822200)	(11822201, 11822271)	(11822271, 11822331)	0.000104	0.008141	2.17598	3.63746	1.12835	2	TRUE	354591	337681	0.900965	0.654709	0.246256
POTRI.005G033600.V3.0	(2502461, 2502886)	(2502887, 2502932)	(2502932, 2503344)	0.000105	0.008171	0.399852	6.51133	1.12771	2	TRUE	8.83293	4.55137	1	0.676101	0.323898
POTRI.006G098100.V3.0	(7538928, 7539334)	(7539335, 7539356)	(7539356, 7539404)	0.000111	0.008582	1.22706	5.15759	1.12401	2	TRUE	0.846592	0.375887	0.962499	0.375101	0.587398
POTRI.016G118300.V3.0	(12348098, 12348178)	(12348179, 12348324)	(12348324, 12348357)	0.000119	0.008784	0.994438	3.97058	1.44457	6	TRUE	0.559507	0.21145	0.632054	0.1047	0.527354
POTRI.003G120600.V3.0	(14311155, 14311213)	(14311214, 14311313)	(14311313, 14312523)	0.00012	0.008784	-0.868941	3.30836	-1.32628	6	TRUE	0.144772	0.437914	0.130499	0.676927	-0.546428
POTRI.001G066200.V3.0	(5250091, 5250281)	(5250282, 5250396)	(5250396, 5250988)	0.000117	0.008824	1.54678	4.26997	1.12026	2	TRUE	0.548894	0.189284	0.801327	0.197871	0.603456
POTRI.006G231800.V3.0	(24198299, 24201201)	(24201202, 24201459)	(24201459, 24202947)	0.000127	0.009564	0.426304	6.06227	1.11439	2	TRUE	0.333732	0.256975	0.699388	0.330536	0.368852
POTRI.001G207800.V3.0	(20790236, 20790826)	(20790827, 20791126)	(20791126, 20791260)	0.000132	0.009894	1.59536	3.15085	1.1117	2	TRUE	0.802638	0.198354	0.999998	0.451509	0.548488
POTRI.005G251700.V3.0	(25375607, 25375652)	(25375653, 25375801)	(25375801, 25377265)	0.000135	0.010009	-2.64427	3.31763	-1.01436	2	TRUE	0.2969	2.42368	0.447164	0.869803	-0.422639
POTRI.011G166800.V3.0	(18284027, 18284229)	(18284230, 18284305)	(18284305, 18284759)	0.000138	0.010153	-1.03008	5.1314	-1.01287	2	TRUE	0.372445	0.842299	0.757635	1	-0.242365
POTRI.001G057100.V3.0	(4333736, 4335263)	(4335264, 4335346)	(4335346, 4336824)	0.000138	0.010153	2.33127	3.19927	1.10883	2	TRUE	1.78805	0.23694	0.999996	0.582362	0.417634
POTRI.012G058100.V3.0	(6040315, 6040615)	(6040616, 6040852)	(6040852, 6040955)	0.000147	0.010459	0.491931	3.74293	1.42579	6	TRUE	0.335917	0.245112	0.76685	0.176048	0.590803
POTRI.019G079700.V3.0	(11363846, 11363887)	(11363888, 11364099)	(11364099, 11364335)	0.000158	0.011111	0.462794	2.38661	-1.3017	6	TRUE	0.119054	0.0889	0.281388	0.727209	-0.44582
POTRI.008G127300.V3.0	(8304330, 8304773)	(8304774, 8304940)	(8304940, 8305446)	0.000154	0.011173	-0.480542	4.37025	-1.00534	2	TRUE	0.727132	1.0574	0.499015	0.998989	-0.499975
POTRI.002G183700.V3.0	(14360683, 14360875)	(14360876, 14360926)	(14360926, 14361021)	0.000161	0.01123	1.06268	2.81071	1.41761	6	TRUE	0.344194	0.090977	0.871719	0.346938	0.524781
POTRI.018G023000.V3.0	(1841168, 1841968)	(1841969, 1842096)	(1842096, 1843139)	0.000163	0.011318	1.76656	2.32676	1.41646	6	TRUE	0.944881	0.343841	0.666665	0.160724	0.50594
POTRI.008G202100.V3.0	(14273836, 14273907)	(14273908, 14274059)	(14274059, 14274177)	0.000164	0.01174	1.13962	3.75318	1.09699	2	TRUE	1.69192	0.707704	0.988886	0.388185	0.600701
POTRI.006G197000.V3.0	(21259753, 21260139)	(21260140, 21260244)	(21260244, 21260827)	0.000164	0.01174	1.38578	4.24033	1.09708	2	TRUE	0.235405	0.096828	0.659654	0.213859	0.445795
POTRI.010G147900.V3.0	(15710618, 15714248)	(15714249, 15714355)	(15714355, 15714433)	0.000166	0.011828	1.32319	3.94791	1.09612	2	TRUE	0.474352	0.173191	0.635896	0.202779	0.433117
POTRI.004G211800.V3.0	(21951641, 21954666)	(21954667, 21954866)	(21954866, 21955471)	0.000178	0.012254	0.932335	4.0287	1.40841	6	TRUE	0.535246	0.368567	0.862392	0.188062	0.67433
POTRI.011G163400.V3.0	(18065636, 18066098)	(18066099, 18066242)	(18066242, 18066539)	0.000175	0.012377	-2.10599	3.68904	-0.996432	2	TRUE	0.587244	6.58766	0.65082	0.999999	-0.349179
POTRI.011G026900.V3.0	(2204245, 2204922)	(2204923, 2205038)	(2205038, 2205245)	0.000179	0.012596	-0.582112	6.0201	-0.994853	2	TRUE	0.775817	1.48624	0.466708	1	-0.533292
POTRI.014G151700.V3.0	(11714411, 11714847)	(11714848, 11715197)	(11715197, 11715478)	0.000181	0.012634	1.94321	3.8074	1.08996	2	TRUE	1.54565	0.298864	0.90549	0.471898	0.433592
POTRI.001G213400.V3.0	(21613503, 21613675)	(21613676, 21613717)	(21613717, 21614154)	0.000184	0.012686	2.55136	3.68473	1.08913	2	TRUE	0.465991	0.055423	0.999999	0.610105	0.389894
POTRI.002G154100.V3.0	(11615941, 11616036)	(11616037, 11616140)	(11616140, 11616330)	0.000185	0.012707	1.2183	4.6457	1.08867	2	TRUE	0.393975	0.141759	1	0.602178	0.397822
POTRI.019G077700.V3.0	(11168252, 11168303)	(11168304, 11168397)	(11168397, 11168586)	0.000186	0.012726	-1.0379	2.86095	-1.28678	6	TRUE	0.10559	0.296976	0.196558	0.682433	-0.485875
POTRI.014G149000.V3.0	(11398177, 11398275)	(11398276, 11398378)	(11398378, 11399132)	0.00019	0.012917	-1.56755	3.44159	-0.99062	2	TRUE	0.462705	1.9871	0.448687	0.999999	-0.551312
POTRI.001G104900.V3.0	(8371679, 8372137)	(8372138, 8372579)	(8372579, 8372646)	0.00019	0.012917	2.35104	3.02604	1.08662	2	TRUE	3.71002	0.459759	0.956123	0.491544	0.464579
POTRI.010G163600.V3.0	(16814418, 16814500)	(16814501, 16814639)	(16814639, 16815308)	0.000192	0.012947	1.68146	4.75036	1.08599	2	TRUE	0.366345	0.109235	0.52268	0.103246	0.419433
POTRI.006G146500.V3.0	(12509701, 12509991)	(12509992, 12510063)	(12510063, 12510147)	0.000199	0.013336	-0.78843	5.48764	-0.9874	2	TRUE	0.255689	0.45388	0.601746	0.892649	-0.290903
POTRI.019G068200.V3.0	(10146658, 10147638)	(10147639, 10147723)	(10147723, 10148046)	0.0002	0.0136	-1.72297	1.62915	-1.28031	6	TRUE	0.009275	0.335506	0.009639	0.495983	-0.486344
POTRI.017G152800.V3.0	(15928223, 15928566)	(15928567, 15928707)	(15928707, 15928921)	0.000204	0.013641	0.79446	5.151	1.08165	2	TRUE	0.336344	0.190616	0.910383	0.516764	0.393618
POTRI.014G071000.V3.0	(5766563, 5766920)	(5766921, 5767010)	(5767010, 5767121)	0.000206	0.013673	0.850174	4.62413	1.08115	2	TRUE	0.557273	0.341502	0.824515	0.407555	0.416961
POTRI.004G167900.V3.0	(18735074, 18735561)	(18735562, 18735702)	(18735702, 18735770)	0.000203	0.013727	1.70353	3.10387	1.39679	6	TRUE	0.88453	0.238639	0.866185	0.274818	0.591368
POTRI.016G023500.V3.0	(1330085, 1330300)	(1330301, 1330380)	(1330380, 1330574)	0.000212	0.014031	0.925274	4.02846	1.07899	2	TRUE	0.875316	0.491783	0.999999	0.580403	0.419596
POTRI.015G022400.V3.0	(1739933, 1740064)	(1740065, 1740122)	(1740122, 1740416)	0.000209	0.014075	-0.361513	2.56213	-1.2763	6	TRUE	0.217826	0.377346	0.261309	0.718253	-0.456944
POTRI.014G192300.V3.0	(17855929, 17856785)	(17856786, 17856865)	(17856865, 17857114)	0.000215	0.014389	-0.62306	2.82221	-1.27339	6	TRUE	0.160808	0.442391	0.428062	0.907406	-0.479344
POTRI.006G004400.V3.0	(320107, 320148)	(320149, 320235)	(320235, 320345)	0.000216	0.014389	0.661749	4.01224	1.39074	6	TRUE	0.545093	0.331451	0.858594	0.370239	0.488355
POTRI.008G025800.V3.0	(1351311, 1351591)	(1351592, 1351835)	(1351835, 1351901)	0.000219	0.014394	-0.503417	5.0574	-0.980471	2	TRUE	0.276306	0.436152	0.652012	1	-0.347988
POTRI.003G190100.V3.0	(19493822, 19493973)	(19493974, 19494041)	(19494041, 19494106)	0.000221	0.014396	1.60912	3.84103	1.07618	2	TRUE	0.855802	0.262624	0.999998	0.695526	0.304472
POTRI.015G055300.V3.0	(7529258, 7529532)	(7529533, 7529626)	(7529626, 7529824)	0.000225	0.014592	0.669521	4.78507	1.07482	2	TRUE	0.198143	0.12424	0.673572	0.253426	0.420146
POTRI.014G076600.V3.0	(6198026, 6198154)	(6198155, 6198250)	(6198250, 6198402)	0.000226	0.014592	1.47288	3.80286	1.07457	2	TRUE	0.935156	0.360695	0.846778	0.44239	0.404388
POTRI.011G124000.V3.0	(14896469, 14896834)	(14896835, 14897007)	(14897007, 14898168)	0.000223	0.014625	-0.684651	3.03213	-1.27016	6	TRUE	0.322628	0.653736	0.498537	0.935888	-0.437351
POTRI.009G029800.V3.0	(4048328, 4048368)	(4048369, 4048489)	(4048489, 4048554)	0.000224	0.014625	1.50255	2.49152	1.38753	6	TRUE	1.1718	0.153368	0.725991	0.088375	0.637616
POTRI.009G138900.V3.0	(11113933, 11114045)	(11114046, 11114155)	(11114155, 11114277)	0.000227	0.014636	-1.44138	5.19527	-0.97785	2	TRUE	0.107532	0.307292	0.151847	0.469633	-0.317786
POTRI.003G162700.V3.0	(17359986, 17360054)	(17360055, 17360179)	(17360179, 17360267)	0.000247	0.015475	1.5666	4.77876	1.06813	2	TRUE	0.653339	0.250537	0.834903	0.561706	0.273196
POTRI.017G032200.V3.0	(2792389, 2792724)	(2792725, 2792753)	(2792753, 2793990)	0.000254	0.015675	-0.830172	4.43369	-0.970081	2	TRUE	0.633059	1.26479	0.600394	0.999999	-0.399605
POTRI.002G078800.V3.0	(5439441, 5440199)	(5440200, 5440435)	(5440435, 5440465)	0.000253	0.015675	0.687273	4.40046	1.06652	2	TRUE	0.860068	0.53539	0.999999	0.584727	0.415273
POTRI.016G062500.V3.0	(4392031, 4392189)	(4392190, 4392319)	(4392319, 4392613)	0.00026	0.015898	1.26266	3.91188	1.06444	2	TRUE	1.14107	0.458209	0.879882	0.386477	0.493405
POTRI.018G057200.V3.0	(6056220, 6056754)	(6056755, 6056845)	(6056845, 6057085)	0.000268	0.016211	0.88862	5.30244	1.06229	2	TRUE	0.824795	0.391058	0.834485	0.363117	0.471368
POTRI.001G454900.V3.0	(48952047, 48952134)	(48952135, 48952266)	(48952266, 48952791)	0.000252	0.016284	-0.375767	2.96075	-1.25902	6	TRUE	0.241351	0.322188	0.233705	0.755126	-0.521421
POTRI.001G349800.V3.0	(35632658, 35632976)	(35632977, 35633025)	(35633025, 35633378)	0.000253	0.016305	0.676766	3.00563	1.37625	6	TRUE	0.262896	0.109711	0.751772	0.267139	0.484633
POTRI.016G021900.V3.0	(1209743, 1209943)	(1209944, 1210050)	(1210050, 1210176)	0.000271	0.016311	1.14559	5.07866	1.06154	2	TRUE	2.03588	1.00289	1	0.379828	0.620172
POTRI.001G397600.V3.0	(41862342, 41862419)	(41862420, 41862522)	(41862522, 41862618)	0.00026	0.016636	-0.590952	3.62147	-1.2562	6	TRUE	0.300953	0.609583	0.320166	0.825763	-0.505597
POTRI.010G183800.V3.0	(18095658, 18096666)	(18096667, 18096748)	(18096748, 18097042)	0.000264	0.016816	-1.74346	2.29949	-1.25478	6	TRUE	0.159027	1.38666	0.376039	0.907141	-0.531103
POTRI.001G407300.V3.0	(42968244, 42968364)	(42968365, 42968886)	(42968886, 42969151)	0.000288	0.018178	0.028907	3.11033	1.36448	6	TRUE	0.346474	0.326554	0.829028	0.296908	0.532119
POTRI.011G167300.V3.0	(18310365, 18310615)	(18310616, 18310707)	(18310707, 18310851)	0.00029	0.018232	1.88919	2.17547	1.36379	6	TRUE	0.21875	0.043203	0.599892	0.059952	0.53994
POTRI.004G106200.V3.0	(9332942, 9333214)	(9333215, 9333781)	(9333781, 9334057)	0.000297	0.01851	-0.270038	3.22782	-1.24377	6	TRUE	0.205942	0.253512	0.316989	0.779966	-0.462978
POTRI.004G130000.V3.0	(14537381, 14537458)	(14537459, 14538091)	(14538091, 14538173)	0.000296	0.01851	-0.294745	2.77451	-1.24402	6	TRUE	0.338814	0.420526	0.431101	0.888746	-0.457646
POTRI.018G104300.V3.0	(13168796, 13170636)	(13170637, 13170972)	(13170972, 13171013)	0.000319	0.018794	1.09003	3.99485	1.0498	2	TRUE	0.371882	0.174651	0.999999	0.575538	0.424462
POTRI.003G071300.V3.0	(9952429, 9952867)	(9952868, 9953400)	(9953400, 9953565)	0.000311	0.019176	0.980263	2.69823	1.35716	6	TRUE	0.221399	0.09844	0.628065	0.115706	0.512359
POTRI.008G121000.V3.0	(7864959, 7865390)	(7865391, 7865419)	(7865419, 7865820)	0.000316	0.019337	1.95422	2.24763	1.3558	6	TRUE	0.15679	0.034007	0.497941	0.036009	0.461931
POTRI.014G035300.V3.0	(2903622, 2904111)	(2904112, 2904355)	(2904355, 2904978)	0.000328	0.020009	-1.6604	2.71486	-1.23443	6	TRUE	0.066841	0.308726	0.322485	0.774793	-0.452307
POTRI.001G247700.V3.0	(25783376, 25783473)	(25783474, 25783567)	(25783567, 25783719)	0.000333	0.020213	-0.559162	2.5811	-1.23306	6	TRUE	0.108858	0.231913	0.220173	0.702545	-0.482372
POTRI.010G056900.V3.0	(8641836, 8642116)	(8642117, 8642194)	(8642194, 8642304)	0.00034	0.020462	3.19198	1.84366	1.34879	6	TRUE	0.127918	0.001418	0.504714	0.033991	0.470723
POTRI.002G037900.V3.0	(2442450, 2442873)	(2442874, 2442973)	(2442973, 2443094)	0.000341	0.020462	0.538678	3.35376	1.34847	6	TRUE	0.260343	0.177867	0.605555	0.135469	0.470086
POTRI.002G177600.V3.0	(13690859, 13691695)	(13691696, 13691769)	(13691769, 13691926)	0.000357	0.020887	1.21522	4.73031	1.04153	2	TRUE	0.249397	0.116212	0.563921	0.176722	0.3872
POTRI.002G187500.V3.0	(14761492, 14761796)	(14761797, 14761850)	(14761850, 14761925)	0.000362	0.021071	0.700422	5.39998	1.04058	2	TRUE	0.358757	0.269211	0.928285	0.28759	0.640695
POTRI.015G098900.V3.0	(11821188, 11821732)	(11821733, 11821832)	(11821832, 11822200)	0.000364	0.021106	2.32487	5.44382	1.04016	2	TRUE	1.5796e+06	1.14762e+06	1	0.999999	0
POTRI.004G234100.V3.0	(24007186, 24007307)	(24007308, 24007598)	(24007598, 24007727)	0.000365	0.021773	0.065257	4.74665	1.34221	6	TRUE	0.423486	0.452514	0.827104	0.309132	0.517973
POTRI.006G061700.V3.0	(4523312, 4523600)	(4523601, 4523623)	(4523623, 4523891)	0.000383	0.021984	-2.15811	10.6274	-0.940396	2	TRUE	46.0933	227.381	1	1	0
POTRI.010G082800.V3.0	(10900312, 10900520)	(10900521, 10900598)	(10900598, 10900889)	0.000371	0.022049	-2.73238	2.09966	-1.22285	6	TRUE	0.006973	1.43858	0.00731	0.618052	-0.610742
POTRI.012G104100.V3.0	(12832046, 12832432)	(12832433, 12833096)	(12833096, 12833160)	0.000396	0.022571	2.15088	4.22145	1.03404	2	TRUE	0.217878	0.04536	0.443341	0.058435	0.384906
POTRI.008G194600.V3.0	(13580618, 13580786)	(13580787, 13580855)	(13580855, 13580970)	0.000385	0.022664	0.325149	3.9407	1.33721	6	TRUE	0.856446	0.634797	0.999999	0.48466	0.515339
POTRI.019G077700.V3.0	(11167080, 11167325)	(11167326, 11167596)	(11167596, 11167960)	0.00039	0.022885	-1.10545	2.72476	-1.21812	6	TRUE	0.088383	0.26161	0.260378	0.727901	-0.467523
POTRI.010G214100.V3.0	(20186110, 20186361)	(20186362, 20186920)	(20186920, 20186994)	0.000421	0.023793	0.562282	4.01322	1.02956	2	TRUE	0.302337	0.223827	0.991953	0.522564	0.469389
POTRI.012G080800.V3.0	(10703470, 10703547)	(10703548, 10703604)	(10703604, 10703719)	0.000423	0.023802	-0.672584	5.01304	-0.93306	2	TRUE	0.253898	0.414905	0.706111	1	-0.293889
POTRI.003G105000.V3.0	(12955583, 12955923)	(12955924, 12956027)	(12956027, 12956099)	0.000428	0.024026	0.954679	4.50167	1.02825	2	TRUE	0.366767	0.156143	0.960965	0.561523	0.399443
POTRI.008G032600.V3.0	(1786655, 1787476)	(1787477, 1787491)	(1787491, 1787686)	0.000417	0.024197	-1.51032	1.43881	-1.21175	6	TRUE	0	0.626066	0	0.520796	-0.520796
POTRI.004G034700.V3.0	(2548829, 2549483)	(2549484, 2549715)	(2549715, 2549895)	0.000418	0.024197	1.38021	1.5171	1.3294	6	TRUE	0.200425	0.050944	0.631157	0.092705	0.538451
POTRI.002G055300.V3.0	(3692599, 3692684)	(3692685, 3692896)	(3692896, 3693053)	0.000435	0.024286	0.411141	5.50187	1.02716	2	TRUE	0.771584	0.609727	0.869811	0.526589	0.343222
POTRI.003G183600.V3.0	(18989513, 18989669)	(18989670, 18989704)	(18989704, 18989855)	0.000424	0.024303	1.46393	2.58014	1.32803	6	TRUE	1.2904	0.349206	0.6101	0.092814	0.517286
POTRI.008G225600.V3.0	(19351833, 19351913)	(19351914, 19351990)	(19351990, 19352215)	0.000422	0.024303	1.46441	2.69102	1.32842	6	TRUE	0.234329	0.053859	0.802885	0.309946	0.492939
POTRI.006G191400.V3.0	(20620831, 20620951)	(20620952, 20621199)	(20621199, 20621345)	0.000439	0.024441	-0.946773	4.13721	-0.930218	2	TRUE	0.131213	0.253914	0.228142	0.620478	-0.392336
POTRI.009G164600.V3.0	(12601072, 12601333)	(12601334, 12601419)	(12601419, 12601645)	0.000438	0.024991	1.67095	1.96177	1.32475	6	TRUE	0.167354	0.031317	0.576277	0.0781	0.498176
POTRI.002G243600.V3.0	(23578298, 23579114)	(23579115, 23579252)	(23579252, 23579966)	0.00046	0.025508	1.49768	3.61413	1.02294	2	TRUE	1.28256	0.44686	0.923151	0.521323	0.401828
POTRI.013G073100.V3.0	(6134793, 6135342)	(6135343, 6135363)	(6135363, 6135436)	0.000467	0.025687	-1.19041	5.05682	-0.925697	2	TRUE	0.332268	0.753134	0.791666	1	-0.208334
POTRI.T153900.V3.0	(2434, 2512)	(2513, 3370)	(3370, 3467)	0.000467	0.025687	-0.280135	5.02013	-0.925656	2	TRUE	0.180274	0.223082	0.319909	0.68921	-0.369301
POTRI.005G165400.V3.0	(17202556, 17202596)	(17202597, 17202679)	(17202679, 17202860)	0.00048	0.026171	2.29544	3.40056	1.01986	2	TRUE	0.287766	0.047049	0.999999	0.708846	0.291153
POTRI.006G191500.V3.0	(20630519, 20632299)	(20632300, 20632490)	(20632490, 20632857)	0.000483	0.026218	-0.79744	6.37932	-0.923264	2	TRUE	0.798638	1.67185	0.801177	1	-0.198823
POTRI.006G132400.V3.0	(10883682, 10883712)	(10883713, 10883819)	(10883819, 10883844)	0.000484	0.027058	-0.675918	3.69956	-1.19742	6	TRUE	0.201644	0.376949	0.35871	0.811154	-0.452445
POTRI.004G038800.V3.0	(2946651, 2947079)	(2947080, 2947350)	(2947350, 2948757)	0.0005	0.027083	0.961534	4.37363	1.01673	2	TRUE	0.327121	0.190295	0.787667	0.372689	0.414978
POTRI.015G069100.V3.0	(9365160, 9365631)	(9365632, 9365756)	(9365756, 9366383)	0.000491	0.027225	-0.773099	2.37676	-1.19606	6	TRUE	0.13353	0.533242	0.117013	0.557587	-0.440575
POTRI.003G064300.V3.0	(9320884, 9321797)	(9321798, 9321898)	(9321898, 9321957)	0.000511	0.027436	3.302	2.94335	1.01519	2	TRUE	0.226199	0.01266	0.482817	0.056487	0.426329
POTRI.013G047800.V3.0	(3464891, 3464969)	(3464970, 3465142)	(3465142, 3465251)	0.000507	0.027967	0.70414	2.91395	1.31085	6	TRUE	2.83201	0.841519	0.804309	0.361147	0.443162
POTRI.008G134200.V3.0	(8922657, 8922930)	(8922931, 8923595)	(8923595, 8924014)	0.000514	0.028017	1.27361	2.50458	1.30955	6	TRUE	0.61468	0.207675	0.999997	0.398577	0.60142
POTRI.008G179900.V3.0	(12281751, 12281938)	(12281939, 12282096)	(12282096, 12283903)	0.00051	0.028017	0.356648	3.1323	-1.19237	6	TRUE	0.145847	0.137051	0.488209	0.886751	-0.398542
POTRI.001G347400.V3.0	(35336943, 35337272)	(35337273, 35337452)	(35337452, 35337485)	0.000514	0.028017	2.38329	1.53945	1.30954	6	TRUE	0.350133	0.019663	0.565541	0.058587	0.506954
POTRI.016G140700.V3.0	(14255506, 14256945)	(14256946, 14257064)	(14257064, 14257215)	0.000534	0.028558	-1.72408	3.70079	-0.915732	2	TRUE	0.106917	0.46848	0.821364	0.999999	-0.178635
POTRI.012G072600.V3.0	(9810809, 9810925)	(9810926, 9811039)	(9811039, 9812397)	0.000538	0.028656	1.49877	3.75087	1.01136	2	TRUE	0.337091	0.119821	0.575916	0.149912	0.426004
POTRI.004G039900.V3.0	(3013091, 3013268)	(3013269, 3013429)	(3013429, 3013510)	0.000532	0.028899	1.75675	3.43087	1.30617	6	TRUE	0.294136	0.072478	0.57989	0.116448	0.463441
POTRI.001G265200.V3.0	(27331556, 27332433)	(27332434, 27332512)	(27332512, 27332712)	0.000543	0.029397	1.26344	2.33463	1.30413	6	TRUE	0.261899	0.079823	0.72294	0.164811	0.558129
POTRI.011G156200.V3.0	(17425978, 17426990)	(17426991, 17427033)	(17427033, 17427182)	0.00055	0.029618	-1.12494	1.9733	-1.18507	6	TRUE	0.051907	0.344173	0.04251	0.522763	-0.480253
POTRI.015G009200.V3.0	(601409, 601685)	(601686, 601831)	(601831, 601984)	0.00056	0.029857	-1.78983	3.29815	-1.18336	6	TRUE	0.31355	1.18416	0.12332	0.559214	-0.435894
POTRI.009G041700.V3.0	(4870110, 4870473)	(4870474, 4870560)	(4870560, 4870961)	0.000559	0.029857	0.209108	4.21167	1.30139	6	TRUE	0.454416	0.430392	0.613305	0.163688	0.449617
POTRI.014G135200.V3.0	(10293435, 10293485)	(10293486, 10293574)	(10293574, 10293762)	0.00057	0.030284	-1.0432	2.43747	-1.18161	6	TRUE	0.086057	0.297497	0.101539	0.548658	-0.447119
POTRI.018G041800.V3.0	(3588914, 3589639)	(3589640, 3589978)	(3589978, 3590195)	0.000581	0.030608	-0.645133	3.83446	-1.17983	6	TRUE	0.167992	0.319815	0.25151	0.697856	-0.446347
POTRI.015G009400.V3.0	(624654, 624661)	(624662, 624712)	(624712, 624996)	0.000583	0.030732	0.769154	6.42936	1.00526	2	TRUE	0.716876	0.489443	0.796663	0.514403	0.28226
POTRI.008G029500.V3.0	(1607478, 1607979)	(1607980, 1608172)	(1608172, 1609100)	0.000591	0.030895	0.530949	2.24303	1.29596	6	TRUE	0.438892	0.231796	0.78301	0.220913	0.562097
POTRI.006G051300.V3.0	(3701479, 3701827)	(3701828, 3701916)	(3701916, 3702002)	0.000601	0.031128	2.12481	1.53761	1.29421	6	TRUE	0.274457	0.020344	0.484673	0.032848	0.451825
POTRI.006G080100.V3.0	(6064807, 6065143)	(6065144, 6065514)	(6065514, 6065703)	0.000599	0.031128	-1.24295	2.54813	-1.17685	6	TRUE	0.239242	0.715628	0.141435	0.772281	-0.630846
POTRI.008G084200.V3.0	(5293867, 5294365)	(5294366, 5294448)	(5294448, 5294639)	0.000595	0.031258	1.67775	3.98087	1.00369	2	TRUE	0.229577	0.065952	0.999999	0.776748	0.223251
POTRI.005G020400.V3.0	(1587821, 1588195)	(1588196, 1588346)	(1588346, 1588440)	0.0006	0.031401	-1.04876	4.56787	-0.906889	2	TRUE	0.156394	0.375161	0.166964	0.507762	-0.340798
POTRI.T106600.V3.0	(41520, 41762)	(41763, 41814)	(41814, 41865)	0.000612	0.031558	0.756234	3.68264	1.29244	6	TRUE	0.519269	0.238103	0.920999	0.404641	0.516358
POTRI.008G103800.V3.0	(6599686, 6601016)	(6601017, 6601133)	(6601133, 6601214)	0.000617	0.031652	0.610255	3.10805	1.29178	6	TRUE	0.90828	0.503215	0.853912	0.417695	0.436217
POTRI.004G235400.V3.0	(24104965, 24105083)	(24105084, 24105195)	(24105195, 24105301)	0.000646	0.032798	-1.49864	1.9077	-1.16945	6	TRUE	0.033425	0.23412	0.033535	0.470908	-0.437373
POTRI.014G118100.V3.0	(9183044, 9183756)	(9183757, 9183857)	(9183857, 9183957)	0.000676	0.033968	2.64447	2.21407	1.28271	6	TRUE	0.206472	0.017904	0.594386	0.141554	0.452832
POTRI.015G104000.V3.0	(12205715, 12206989)	(12206990, 12207125)	(12207125, 12207829)	0.000683	0.034169	0.218434	2.22776	-1.16401	6	TRUE	0.18543	0.305978	0.560942	0.970145	-0.409202
POTRI.001G178900.V3.0	(15407625, 15407703)	(15407704, 15407859)	(15407859, 15408484)	0.000686	0.034201	-0.107248	2.83786	-1.16356	6	TRUE	0.054	0.07456	0.101668	0.494929	-0.393261
POTRI.008G047700.V3.0	(2806071, 2806168)	(2806169, 2806320)	(2806320, 2806479)	0.000688	0.034203	-0.068759	4.22071	-1.16321	6	TRUE	0.39667	0.434755	0.596761	0.999999	-0.403238
POTRI.010G066300.V3.0	(9372549, 9372596)	(9372597, 9372710)	(9372710, 9372830)	0.000657	0.034254	-0.924644	4.69533	-0.900019	2	TRUE	0.246917	0.477215	0.582214	0.906207	-0.323993
POTRI.005G225000.V3.0	(23521321, 23521854)	(23521855, 23521967)	(23521967, 23522204)	0.00066	0.034271	-0.696352	6.37822	-0.8997	2	TRUE	0.657911	1.09694	0.758823	1	-0.241176
POTRI.015G022400.V3.0	(1743622, 1743719)	(1743720, 1743906)	(1743906, 1744219)	0.000705	0.034781	2.1714	1.79778	1.27862	6	TRUE	0.411423	0.031376	0.506391	0.032705	0.473686
POTRI.013G012400.V3.0	(817093, 817422)	(817423, 817510)	(817510, 817535)	0.000682	0.035016	1.73148	3.07711	0.993395	2	TRUE	0.32165	0.091473	0.999997	0.605941	0.394055
POTRI.004G081800.V3.0	(6742747, 6742862)	(6742863, 6743076)	(6743076, 6743154)	0.000687	0.035127	-0.697553	4.22504	-0.896698	2	TRUE	0.284307	0.475587	0.478748	0.863505	-0.384757
POTRI.011G154400.V3.0	(17294610, 17294760)	(17294761, 17294838)	(17294838, 17295075)	0.000715	0.035156	1.90493	2.26667	1.27721	6	TRUE	0.618419	0.124876	0.670612	0.125718	0.544894
POTRI.016G095800.V3.0	(9070922, 9071035)	(9071036, 9071144)	(9071144, 9071245)	0.00073	0.03579	0.571432	3.35315	1.2751	6	TRUE	0.593218	0.424729	0.761162	0.234802	0.52636
POTRI.004G081800.V3.0	(6752130, 6752308)	(6752309, 6752938)	(6752938, 6753728)	0.00078	0.039031	0.521171	5.10097	0.983142	2	TRUE	0.866238	0.590153	0.629896	0.224472	0.405425
POTRI.013G000600.V3.0	(38696, 38766)	(38767, 38990)	(38990, 39049)	0.000803	0.039087	1.1518	3.13664	1.26565	6	TRUE	0.290736	0.122138	0.695877	0.24765	0.448227
POTRI.001G248100.V3.0	(25796970, 25797119)	(25797120, 25797204)	(25797204, 25797492)	0.000786	0.03921	0.778094	6.20132	0.982515	2	TRUE	2.21768e+06	44.8992	1	0.759689	0.240311
POTRI.011G148200.V3.0	(16730147, 16730526)	(16730527, 16730716)	(16730716, 16730820)	0.000825	0.039989	0.230879	2.61201	-1.14525	6	TRUE	0.237325	0.21853	0.320429	0.999998	-0.679568
POTRI.001G043400.V3.0	(3147711, 3147772)	(3147773, 3147899)	(3147899, 3147984)	0.000829	0.040064	1.55179	2.9235	1.26249	6	TRUE	0.701214	0.187197	0.629162	0.152909	0.476253
POTRI.015G042800.V3.0	(4063275, 4063467)	(4063468, 4063686)	(4063686, 4063883)	0.000813	0.040419	-0.505737	6.63691	-0.883728	2	TRUE	1.57571	2.24113	0.236417	0.491193	-0.254777
POTRI.017G000100.V3.0	(4521, 4581)	(4582, 4689)	(4689, 5200)	0.000829	0.040909	2.42572	5.34483	0.978424	2	TRUE	0.448948	0.093363	0.362161	0.055018	0.307143
POTRI.002G033000.V3.0	(2126975, 2127368)	(2127369, 2127526)	(2127526, 2127709)	0.000851	0.041829	-0.629887	6.82562	-0.880244	2	TRUE	0.294622	0.466539	0.390146	0.642843	-0.252697
POTRI.001G025600.V3.0	(1893511, 1893589)	(1893590, 1894447)	(1894447, 1894540)	0.00086	0.042004	-0.313967	5.0359	-0.879392	2	TRUE	0.180113	0.221986	0.326766	0.669844	-0.343078
POTRI.002G257100.V3.0	(24596556, 24596699)	(24596700, 24596861)	(24596861, 24597104)	0.000883	0.042941	1.72567	4.40855	0.973585	2	TRUE	0.378139	0.096051	0.595414	0.294049	0.301366
POTRI.014G079400.V3.0	(6361915, 6362236)	(6362237, 6362382)	(6362382, 6362499)	0.000886	0.042952	1.32594	5.20922	0.973296	2	TRUE	0.410236	0.160554	1	0.801131	0.198868
POTRI.011G032900.V3.0	(2692287, 2692741)	(2692742, 2692961)	(2692961, 2693147)	0.000913	0.043947	1.4684	4.82768	0.970923	2	TRUE	0.239154	0.0839	0.731825	0.446899	0.284926
POTRI.008G091000.V3.0	(5707114, 5707268)	(5707269, 5707349)	(5707349, 5707521)	0.00094	0.044834	-0.856565	4.28988	-0.872497	2	TRUE	0.152349	0.32858	0.210246	0.633182	-0.422937
POTRI.008G035600.V3.0	(1968620, 1968818)	(1968819, 1968835)	(1968835, 1968930)	0.000935	0.044877	-0.710872	3.61635	-1.13264	6	TRUE	0.222267	0.359152	0.310197	0.724101	-0.413904
POTRI.016G018300.V3.0	(978527, 979255)	(979256, 979336)	(979336, 979412)	0.000957	0.045376	-1.64547	5.2491	-0.871094	2	TRUE	0.685947	2.23192	0.813067	0.961519	-0.148452
POTRI.009G064500.V3.0	(6529218, 6529271)	(6529272, 6529356)	(6529356, 6529416)	0.000955	0.045518	1.96673	1.62696	1.24829	6	TRUE	0.536545	0.034806	0.668271	0.062584	0.605687
POTRI.002G022200.V3.0	(1344900, 1345011)	(1345012, 1345103)	(1345103, 1345455)	0.000968	0.045954	-2.16499	1.79799	-1.12921	6	TRUE	0.002916	0.46027	0.004139	0.499073	-0.494933
POTRI.011G167300.V3.0	(18310940, 18311173)	(18311174, 18311249)	(18311249, 18311782)	0.000977	0.046093	0.22594	3.68868	1.24599	6	TRUE	0.36875	0.374387	0.726511	0.242004	0.484507
POTRI.001G155800.V3.0	(12915517, 12915633)	(12915634, 12915741)	(12915741, 12916663)	0.000996	0.046806	2.51312	2.14138	1.2441	6	TRUE	0.225659	0.022304	0.468053	0.038941	0.429112
POTRI.015G094600.V3.0	(11582380, 11582641)	(11582642, 11583116)	(11583116, 11583501)	0.001012	0.047281	1.78126	5.06047	0.962883	2	TRUE	1.0049	0.310586	0.430076	0.118378	0.311699
POTRI.006G157900.V3.0	(14769680, 14769941)	(14769942, 14770016)	(14770016, 14770328)	0.001019	0.04741	1.01818	2.35687	1.24178	6	TRUE	0.178059	0.08461	0.650097	0.212906	0.437191
POTRI.002G255600.V3.0	(24480277, 24481382)	(24481383, 24481472)	(24481472, 24481538)	0.001031	0.047845	-1.89925	2.8746	-0.865257	2	TRUE	0.110559	0.446337	0.378155	0.78977	-0.411614
POTRI.005G141400.V3.0	(11955408, 11955533)	(11955534, 11955624)	(11955624, 11956649)	0.001046	0.048364	-0.642822	4.40627	-0.86415	2	TRUE	0.308357	0.469357	0.506237	0.865792	-0.359555
POTRI.016G002400.V3.0	(116881, 117349)	(117350, 118173)	(118173, 118256)	0.001045	0.048501	1.27282	3.25029	1.23913	6	TRUE	0.282783	0.114464	0.69187	0.212662	0.479208
POTRI.T134600.V3.0	(14809, 14938)	(14939, 15091)	(15091, 15578)	0.00106	0.049004	0.700343	3.52957	1.23775	6	TRUE	0.102592	0.067272	0.838629	0.437575	0.401054
POTRI.017G077000.V3.0	(9044384, 9044588)	(9044589, 9044690)	(9044690, 9044800)	0.001114	0.051155	1.82026	2.64751	1.23264	6	TRUE	0.198549	0.041983	0.543073	0.111424	0.431649
POTRI.005G144400.V3.0	(12347343, 12347396)	(12347397, 12347504)	(12347504, 12347577)	0.001117	0.051155	-0.00349	1.88282	-1.11459	6	TRUE	0.09469	0.102327	0.130241	0.583332	-0.453091
POTRI.005G100500.V3.0	(7678309, 7678555)	(7678556, 7678648)	(7678648, 7678821)	0.001156	0.052924	0.716327	4.93573	0.95244	2	TRUE	0.680749	0.480555	1	0.67086	0.32914
POTRI.001G294200.V3.0	(29912871, 29912965)	(29912966, 29913099)	(29913099, 29913170)	0.001155	0.052924	1.48495	3.89663	0.952504	2	TRUE	0.333076	0.124195	0.556683	0.175619	0.381063
POTRI.002G160600.V3.0	(12104725, 12104916)	(12104917, 12105131)	(12105131, 12105355)	0.001199	0.054183	1.42041	2.34241	1.22514	6	TRUE	0.602938	0.206276	0.841546	0.174991	0.666556
POTRI.018G083200.V3.0	(11007061, 11007236)	(11007237, 11007379)	(11007379, 11007522)	0.001211	0.055283	-0.796067	8.18752	-0.852547	2	TRUE	1.65629	2.83192	0.586798	0.771382	-0.184585
POTRI.010G220900.V3.0	(20593676, 20593878)	(20593879, 20594005)	(20594005, 20594110)	0.001258	0.057128	3.20315	3.43048	0.945741	2	TRUE	0.210044	0.019376	0.427068	0.039748	0.387319
POTRI.007G025300.V3.0	(1902119, 1902176)	(1902177, 1902481)	(1902481, 1902531)	0.001304	0.058551	1.84781	2.55886	1.21648	6	TRUE	0.560932	0.102493	0.67134	0.114377	0.556963
POTRI.010G124300.V3.0	(14065461, 14066649)	(14066650, 14066723)	(14066723, 14066944)	0.001314	0.058652	-1.6661	2.09901	-1.09796	6	TRUE	0.043591	0.225033	0.247684	0.666664	-0.41898
POTRI.018G096100.V3.0	(12479984, 12480199)	(12480200, 12480297)	(12480297, 12480454)	0.001315	0.058652	-1.62839	2.46665	-1.09787	6	TRUE	0.146503	0.576388	0.108545	0.589119	-0.480574
POTRI.009G019200.V3.0	(3086879, 3087004)	(3087005, 3087117)	(3087117, 3087650)	0.001339	0.060108	1.09142	4.15186	0.940757	2	TRUE	0.571107	0.326695	0.999998	0.605723	0.394275
POTRI.006G116700.V3.0	(9157242, 9157575)	(9157576, 9157712)	(9157712, 9158150)	0.001349	0.060298	-0.095284	4.98239	-0.843955	2	TRUE	0.154872	0.170165	0.207025	0.547182	-0.340157
POTRI.001G025100.V3.0	(1867709, 1868083)	(1868084, 1868162)	(1868162, 1868802)	0.001352	0.060298	0.2543	5.2046	0.939991	2	TRUE	3.39764	3.44514	0.596702	0.12947	0.467231
POTRI.005G176600.V3.0	(19254650, 19254695)	(19254696, 19254775)	(19254775, 19254812)	0.001369	0.060863	1.85507	4.38536	0.938987	2	TRUE	0.792826	0.250071	0.834045	0.619583	0.214462
POTRI.010G031500.V3.0	(4634524, 4634625)	(4634626, 4634755)	(4634755, 4634893)	0.001379	0.06114	3.18477	2.30693	1.21068	6	TRUE	1.26839	0.03751	0.751951	0.0804	0.671551
POTRI.003G080800.V3.0	(10902622, 10902712)	(10902713, 10902834)	(10902834, 10903138)	0.001392	0.061323	-1.06872	1.69837	-1.09194	6	TRUE	0.127638	0.451851	0.104861	0.643237	-0.538377
POTRI.001G213900.V3.0	(21691462, 21691514)	(21691515, 21691621)	(21691621, 21691786)	0.00139	0.06161	-2.31783	6.01217	-0.841579	2	TRUE	0.570357	2.84087	0.999999	1	0
POTRI.008G026800.V3.0	(1424938, 1425138)	(1425139, 1425977)	(1425977, 1428387)	0.001411	0.061757	-0.897128	3.61433	-1.09055	6	TRUE	0.105078	0.258556	0.197944	0.68492	-0.486976
POTRI.001G319600.V3.0	(32428249, 32431322)	(32431323, 32431573)	(32431573, 32431946)	0.00142	0.061946	1.75452	2.02598	1.20768	6	TRUE	0.5227	0.108625	0.855754	0.179081	0.676673
POTRI.011G168800.V3.0	(18394487, 18394861)	(18394862, 18395372)	(18395372, 18395733)	0.001425	0.062384	1.74167	3.5899	0.935736	2	TRUE	0.312729	0.084228	0.843156	0.531334	0.311821
POTRI.010G106400.V3.0	(12643330, 12643536)	(12643537, 12643618)	(12643618, 12643932)	0.001441	0.062518	0.607529	2.49204	-1.08837	6	TRUE	0.356597	0.413657	0.457638	0.884025	-0.426387
POTRI.009G011400.V3.0	(2038614, 2038733)	(2038734, 2038932)	(2038932, 2038982)	0.001442	0.062518	-1.35802	3.5059	-1.08831	6	TRUE	0.235052	0.730419	0.168715	0.678132	-0.509417
POTRI.010G233500.V3.0	(21427566, 21427757)	(21427758, 21427854)	(21427854, 21428089)	0.001456	0.062739	2.42666	1.68252	1.20506	6	TRUE	0.291228	0.012046	0.453644	0.018511	0.435133
POTRI.016G066700.V3.0	(4741531, 4741755)	(4741756, 4742219)	(4742219, 4742386)	0.001452	0.062739	-1.53477	2.68521	-1.08753	6	TRUE	0.04941	0.217377	0.052996	0.447809	-0.394813
POTRI.017G028900.V3.0	(2556619, 2557126)	(2557127, 2557181)	(2557181, 2557565)	0.001441	0.06281	0.622445	5.57585	0.934863	2	TRUE	1.86522	1.11421	1	0.661171	0.338828
POTRI.011G092700.V3.0	(11235014, 11235302)	(11235303, 11235529)	(11235529, 11235916)	0.001481	0.063418	1.61921	2.46059	1.20324	6	TRUE	0.213565	0.056874	0.833134	0.433932	0.399202
POTRI.001G255700.V3.0	(26530402, 26530464)	(26530465, 26530580)	(26530580, 26530954)	0.001485	0.063418	-1.43523	2.47244	-1.08521	6	TRUE	0.066559	0.341687	0.241203	0.725144	-0.483941
POTRI.015G064600.V3.0	(8876105, 8876174)	(8876175, 8876765)	(8876765, 8876820)	0.001464	0.063491	0.852783	4.48944	0.933567	2	TRUE	0.550424	0.26477	0.999999	0.67129	0.328709
POTRI.019G053300.V3.0	(8154798, 8154941)	(8154942, 8155102)	(8155102, 8155368)	0.001469	0.063508	-0.512985	7.54922	-0.83712	2	TRUE	0.198749	0.275614	0.290652	0.537014	-0.246363
POTRI.002G078800.V3.0	(5440435, 5440465)	(5440466, 5440757)	(5440757, 5440880)	0.001495	0.063665	0.692997	3.74081	1.20225	6	TRUE	0.538527	0.336781	0.76792	0.338477	0.429442
POTRI.017G125000.V3.0	(13687532, 13687617)	(13687618, 13687756)	(13687756, 13687920)	0.001526	0.065767	1.03018	3.52533	0.930222	2	TRUE	0.277422	0.154911	0.857332	0.444083	0.413248
POTRI.005G101100.V3.0	(7728898, 7730985)	(7730986, 7731086)	(7731086, 7731180)	0.001572	0.066111	-1.8501	2.1882	-1.07927	6	TRUE	0.12542	0.883834	0.150168	0.626822	-0.476654
POTRI.018G104300.V3.0	(13170972, 13171013)	(13171014, 13171280)	(13171280, 13171665)	0.001547	0.066299	1.04541	3.63082	0.929108	2	TRUE	0.267444	0.137797	0.817448	0.384347	0.433101
POTRI.009G075700.V3.0	(7341810, 7342183)	(7342184, 7342363)	(7342363, 7342627)	0.001548	0.066299	2.25633	4.0798	0.929073	2	TRUE	0.179652	0.035596	0.418175	0.103793	0.314382
POTRI.010G128600.V3.0	(14384483, 14384693)	(14384694, 14384915)	(14384915, 14384980)	0.001601	0.06711	-2.11206	3.0153	-1.07733	6	TRUE	0.085499	0.494514	0.055271	0.486519	-0.431248
POTRI.004G046900.V3.0	(3583732, 3584464)	(3584465, 3584547)	(3584547, 3584808)	0.001605	0.06711	-1.30577	2.7238	-1.07706	6	TRUE	0.137403	0.392501	0.356584	0.779833	-0.42325
POTRI.006G132300.V3.0	(10865003, 10865086)	(10865087, 10865154)	(10865154, 10865202)	0.001621	0.069012	-0.996989	5.06271	-0.829149	2	TRUE	0.158587	0.34823	0.183907	0.470822	-0.286915
POTRI.002G243600.V3.0	(23580651, 23581056)	(23581057, 23581464)	(23581464, 23581802)	0.001681	0.069253	1.50666	2.41215	1.18996	6	TRUE	0.486511	0.147529	0.586843	0.13099	0.455853
POTRI.014G004900.V3.0	(540629, 541207)	(541208, 541327)	(541327, 541350)	0.001656	0.070059	0.691475	4.13073	0.923605	2	TRUE	0.43874	0.258138	0.972504	0.605595	0.366909
POTRI.015G064600.V3.0	(8876765, 8876820)	(8876821, 8878629)	(8878629, 8878679)	0.001664	0.070191	0.951669	4.61894	0.923206	2	TRUE	0.631158	0.288329	0.999999	0.704973	0.295027
POTRI.005G101900.V3.0	(7796710, 7796930)	(7796931, 7797032)	(7797032, 7797047)	0.001731	0.07087	-1.04764	1.30503	-1.06913	6	TRUE	0.041111	0.80733	0.019524	0.498808	-0.479284
POTRI.005G024600.V3.0	(1828980, 1829110)	(1829111, 1829180)	(1829180, 1829272)	0.001687	0.070942	2.3531	3.98714	0.922092	2	TRUE	0.990194	0.223846	0.72794	0.381271	0.346669
POTRI.009G038300.V3.0	(4672180, 4672343)	(4672344, 4672465)	(4672465, 4672540)	0.001704	0.071462	-1.62688	3.50323	-0.825076	2	TRUE	0.066501	0.282622	0.148889	0.562208	-0.41332
POTRI.010G049100.V3.0	(7984132, 7984466)	(7984467, 7984711)	(7984711, 7985060)	0.001833	0.073322	-0.561698	3.83659	-1.06308	6	TRUE	0.199429	0.32636	0.447778	0.792932	-0.345154
POTRI.003G100000.V3.0	(12603782, 12603825)	(12603826, 12603899)	(12603899, 12603968)	0.001818	0.073322	3.3629	2.16934	1.18169	6	TRUE	155556	0.047479	0.64043	0.035944	0.604486
POTRI.001G185900.V3.0	(16312868, 16313072)	(16313073, 16313158)	(16313158, 16313345)	0.001818	0.073322	-1.01747	3.27015	-1.06391	6	TRUE	0.250757	0.609237	0.417544	0.894444	-0.4769
POTRI.011G167300.V3.0	(18310103, 18310196)	(18310197, 18310365)	(18310365, 18310615)	0.001775	0.073984	1.04051	3.44192	0.917928	2	TRUE	0.39723	0.213791	0.999998	0.563955	0.436043
POTRI.009G134300.V3.0	(10861188, 10861381)	(10861382, 10861489)	(10861489, 10861883)	0.001786	0.074084	0.244986	5.65627	-0.821232	2	TRUE	0.448663	0.37738	0.640623	1	-0.359377
POTRI.016G074300.V3.0	(5614559, 5615251)	(5615252, 5615369)	(5615369, 5616294)	0.001911	0.075579	2.08632	1.70004	1.17636	6	TRUE	0.271715	0.030399	0.491856	0.054747	0.437109
POTRI.005G209000.V3.0	(22291240, 22291309)	(22291310, 22291488)	(22291488, 22291639)	0.00194	0.076086	-1.12837	2.08372	-1.05702	6	TRUE	0.094947	0.3696	0.1217	0.523874	-0.402174
POTRI.003G061800.V3.0	(8946300, 8947680)	(8947681, 8947794)	(8947794, 8948037)	0.001903	0.078389	0.799153	4.95133	0.912206	2	TRUE	0.149358	0.093027	0.596987	0.273463	0.323524
POTRI.008G107700.V3.0	(6840008, 6840111)	(6840112, 6840211)	(6840211, 6840416)	0.001911	0.078484	-0.892171	6.96246	-0.81569	2	TRUE	0.103604	0.195009	0.293087	0.501027	-0.20794
POTRI.003G138000.V3.0	(15631706, 15631876)	(15631877, 15631969)	(15631969, 15632057)	0.002046	0.079326	2.36313	2.55902	1.1691	6	TRUE	1.23199	0.186505	0.598639	0.083022	0.515617
POTRI.010G062700.V3.0	(9083966, 9086009)	(9086010, 9086145)	(9086145, 9087042)	0.001986	0.081098	1.77658	3.24046	0.908678	2	TRUE	0.332922	0.078643	0.77585	0.438195	0.337655
POTRI.014G034400.V3.0	(2819913, 2820097)	(2820098, 2821243)	(2821243, 2821469)	0.002117	0.081443	-1.03898	3.17124	-1.04766	6	TRUE	0.117254	0.389943	0.293313	0.678799	-0.385486
POTRI.T034300.V3.0	(54231, 54310)	(54311, 54419)	(54419, 54657)	0.002133	0.081616	-1.13211	2.79671	-1.04684	6	TRUE	0.226079	0.780507	0.55763	0.999999	-0.442368
POTRI.003G120600.V3.0	(14308343, 14308644)	(14308645, 14309080)	(14309080, 14309531)	0.002191	0.083597	0.236	3.70844	-1.04396	6	TRUE	0.423706	0.395511	0.308509	0.753648	-0.44514
POTRI.006G069500.V3.0	(5211924, 5213014)	(5213015, 5213241)	(5213241, 5213367)	0.002209	0.084055	1.10693	3.40459	1.16085	6	TRUE	0.686107	0.239644	0.835484	0.274375	0.561109
POTRI.012G143100.V3.0	(15604662, 15604766)	(15604767, 15605279)	(15605279, 15605406)	0.002246	0.085217	-0.029383	4.45305	-1.0413	6	TRUE	0.210748	0.205245	0.478014	0.825215	-0.347201
POTRI.014G034100.V3.0	(2802463, 2802539)	(2802540, 2802676)	(2802676, 2803233)	0.002278	0.086017	-1.03083	2.09814	-1.03975	6	TRUE	0.07789	0.246022	0.061199	0.421234	-0.360034
POTRI.013G122800.V3.0	(13674260, 13674983)	(13674984, 13675074)	(13675074, 13675365)	0.002134	0.086139	-1.94346	3.64764	-0.806543	2	TRUE	0.402514	2.12583	0.681896	0.999997	-0.318101
POTRI.010G002900.V3.0	(279237, 279356)	(279357, 279439)	(279439, 279516)	0.002298	0.086278	1.91382	2.30801	1.15657	6	TRUE	0.643344	0.163008	0.538407	0.145862	0.392545
POTRI.001G031700.V3.0	(2327385, 2327445)	(2327446, 2327608)	(2327608, 2327680)	0.002292	0.086278	0.789018	3.33633	1.15686	6	TRUE	0.271497	0.155519	0.569066	0.179088	0.389977
POTRI.005G049300.V3.0	(3572682, 3572872)	(3572873, 3573138)	(3573138, 3573348)	0.002159	0.086902	-2.64733	3.5953	-0.80557	2	TRUE	0.028172	0.260876	0.039737	0.354167	-0.314429
POTRI.006G156100.V3.0	(14259358, 14260539)	(14260540, 14260657)	(14260657, 14261554)	0.002191	0.087933	-1.70005	4.62953	-0.804349	2	TRUE	3.95963	6.3903	0.782327	0.999999	-0.217673
POTRI.011G090800.V3.0	(10912553, 10912861)	(10912862, 10913043)	(10913043, 10913120)	0.002414	0.089785	-0.799912	3.0499	-1.0335	6	TRUE	0.077267	0.158217	0.1044	0.452392	-0.347993
POTRI.003G157800.V3.0	(17003151, 17003254)	(17003255, 17003289)	(17003289, 17003347)	0.002418	0.089785	-0.315157	2.3084	-1.03332	6	TRUE	0.653532	0.490908	0.319191	0.826598	-0.507406
POTRI.004G095000.V3.0	(8159571, 8159617)	(8159618, 8159690)	(8159690, 8160310)	0.00241	0.089785	-0.771069	2.77658	-1.03364	6	TRUE	0.164409	0.367367	0.156348	0.550167	-0.393819
POTRI.001G452300.V3.0	(48756642, 48756774)	(48756775, 48756856)	(48756856, 48757090)	0.002414	0.089785	1.77209	2.60108	1.15125	6	TRUE	0.250731	0.06737	0.51148	0.121198	0.390282
POTRI.009G094400.V3.0	(8549478, 8549826)	(8549827, 8549948)	(8549948, 8550065)	0.002453	0.090737	-1.20369	2.64364	-1.03175	6	TRUE	0.203042	0.777479	0.417591	0.772838	-0.355247
POTRI.009G123400.V3.0	(10283234, 10283494)	(10283495, 10283566)	(10283566, 10283932)	0.002293	0.090819	0.447009	4.20889	0.89676	2	TRUE	3.18927	1.719	0.999999	0.597293	0.402706
POTRI.017G102300.V3.0	(11914683, 11916489)	(11916490, 11916588)	(11916588, 11916680)	0.002479	0.091333	0.514599	1.84238	-1.0306	6	TRUE	0.210031	0.156748	0.300973	0.648107	-0.347134
POTRI.014G018300.V3.0	(1731736, 1732184)	(1732185, 1732324)	(1732324, 1732535)	0.002333	0.091659	1.7294	4.0051	0.895288	2	TRUE	5.65819	2.28039	0.537149	0.231652	0.305496
POTRI.003G073500.V3.0	(10230539, 10230599)	(10230600, 10230682)	(10230682, 10231133)	0.002337	0.091659	1.97865	9.18021	0.89516	2	TRUE	1.23628	0.337843	1	1	0
POTRI.010G134200.V3.0	(14853588, 14854215)	(14854216, 14854270)	(14854270, 14854362)	0.002356	0.092137	0.858233	3.75649	0.89449	2	TRUE	0.145355	0.075442	0.999999	0.64979	0.350209
POTRI.T151700.V3.0	(21420, 21469)	(21470, 21551)	(21551, 22021)	0.002511	0.092263	-1.87869	1.65285	-1.02921	6	TRUE	0.004067	0.381249	0.006667	0.514582	-0.507915
POTRI.013G129400.V3.0	(14136094, 14136275)	(14136276, 14136833)	(14136833, 14136976)	0.002587	0.093955	2.38978	2.16436	1.1437	6	TRUE	0.201848	0.01979	0.50169	0.052123	0.449567
POTRI.015G049700.V3.0	(5302475, 5302556)	(5302557, 5302645)	(5302645, 5303027)	0.002585	0.093955	-0.733467	3.60835	-1.02601	6	TRUE	0.903893	1.83634	0.2071	0.643839	-0.436739
POTRI.001G156700.V3.0	(12982092, 12982149)	(12982150, 12982231)	(12982231, 12982280)	0.002568	0.093955	-1.76206	1.66306	-1.02673	6	TRUE	0.007118	0.22859	0.012202	0.44361	-0.431408
POTRI.014G088100.V3.0	(6956393, 6956605)	(6956606, 6956837)	(6956837, 6958350)	0.002418	0.094046	2.01924	7.7464	0.892301	2	TRUE	0.653535	0.160211	1	1	0
POTRI.006G128600.V3.0	(10484358, 10484394)	(10484395, 10484399)	(10484399, 10484668)	0.002436	0.094414	3.28272	4.44351	0.891666	2	TRUE	277781	0.470085	0.999999	0.999998	1e-06
POTRI.001G172400.V3.0	(14610223, 14610378)	(14610379, 14610772)	(14610772, 14610888)	0.002441	0.094414	-1.48741	4.4821	-0.795332	2	TRUE	0.091757	0.26866	0.068374	0.363308	-0.294934
POTRI.018G146700.V3.0	(16596433, 16596504)	(16596505, 16596627)	(16596627, 16596808)	0.002613	0.094543	0.289858	4.28381	1.1426	6	TRUE	0.868651	0.738493	0.999999	0.439017	0.560982
POTRI.001G144400.V3.0	(11734609, 11735058)	(11735059, 11735147)	(11735147, 11735384)	0.00246	0.094625	-0.67645	4.57661	-0.794679	2	TRUE	0.818736	1.18498	0.362359	0.696063	-0.333704
POTRI.001G200000.V3.0	(19457411, 19457442)	(19457443, 19458211)	(19458211, 19458396)	0.002456	0.094625	-1.29378	3.30607	-0.794824	2	TRUE	0.456236	1.09199	0.64755	0.991741	-0.344191
POTRI.015G124700.V3.0	(13829607, 13829717)	(13829718, 13829810)	(13829810, 13830378)	0.002497	0.094756	2.26364	3.8634	0.889587	2	TRUE	0.399546	0.073929	0.457222	0.119244	0.337978
POTRI.005G033000.V3.0	(2475422, 2476054)	(2476055, 2476109)	(2476109, 2476232)	0.002491	0.094756	-0.810752	4.24867	-0.793605	2	TRUE	16354.1	1.06038e+06	0.465408	1	-0.534592
POTRI.002G190300.V3.0	(15042483, 15042688)	(15042689, 15042719)	(15042719, 15043076)	0.002478	0.094756	-2.0061	3.21772	-0.794074	2	TRUE	0.110322	0.377873	0.180512	0.585631	-0.405119
POTRI.001G359900.V3.0	(37044718, 37045136)	(37045137, 37045353)	(37045353, 37045366)	0.002523	0.095219	-1.79418	2.67905	-0.792545	2	TRUE	0.044321	0.29454	0.663561	0.999998	-0.336437
POTRI.019G001500.V3.0	(220026, 220142)	(220143, 220243)	(220243, 220319)	0.002656	0.095578	0.960568	1.91057	1.14084	6	TRUE	0.725247	0.382995	0.877099	0.339505	0.537593
POTRI.019G050500.V3.0	(7576790, 7577676)	(7577677, 7577738)	(7577738, 7578263)	0.00281	0.100112	0.472141	3.64081	1.13463	6	TRUE	0.423281	0.262672	0.92469	0.494991	0.429699
POTRI.018G146700.V3.0	(16594890, 16595995)	(16595996, 16596433)	(16596433, 16596504)	0.002805	0.100112	0.25831	3.94377	1.13484	6	TRUE	0.663093	0.566596	0.913247	0.337532	0.575715
POTRI.002G011200.V3.0	(654315, 654436)	(654437, 654522)	(654522, 654605)	0.002829	0.100432	-1.06879	2.88669	-1.01612	6	TRUE	0.089475	0.218901	0.125992	0.508682	-0.38269
POTRI.016G088800.V3.0	(7122518, 7122601)	(7122602, 7122799)	(7122799, 7124322)	0.002855	0.100437	0.304534	3.65043	-1.01511	6	TRUE	0.291795	0.229255	0.647108	0.999999	-0.352891
POTRI.015G055600.V3.0	(7563558, 7563720)	(7563721, 7563814)	(7563814, 7565277)	0.002846	0.100437	-0.684952	2.58088	-1.01549	6	TRUE	0.150178	0.316308	0.125388	0.554488	-0.4291
POTRI.010G049100.V3.0	(7983842, 7984040)	(7984041, 7984132)	(7984132, 7984466)	0.002687	0.10059	0.887832	3.94191	0.8834	2	TRUE	0.380414	0.201629	0.737265	0.397309	0.339956
POTRI.008G145400.V3.0	(9792159, 9792740)	(9792741, 9792855)	(9792855, 9793012)	0.002943	0.102723	1.35905	2.64314	1.12956	6	TRUE	0.208728	0.083684	0.600293	0.161372	0.438921
POTRI.001G312900.V3.0	(31882510, 31882924)	(31882925, 31883049)	(31883049, 31883172)	0.002942	0.102723	2.06537	2.99333	1.1296	6	TRUE	0.248721	0.057227	0.577593	0.177053	0.40054
POTRI.013G112300.V3.0	(12592906, 12592914)	(12592915, 12593086)	(12593086, 12593416)	0.002806	0.104043	1.87444	4.65658	0.879721	2	TRUE	0.692193	0.174496	0.58472	0.066203	0.518517
POTRI.009G149200.V3.0	(11763542, 11764283)	(11764284, 11764393)	(11764393, 11765132)	0.002809	0.104043	-0.903614	5.06233	-0.783455	2	TRUE	0.112672	0.242286	0.157085	0.503705	-0.34662
POTRI.006G243100.V3.0	(25117708, 25117832)	(25117833, 25117930)	(25117930, 25118446)	0.003055	0.106118	1.21995	3.83108	1.12541	6	TRUE	0.241608	0.10036	0.430208	0.064045	0.366163
POTRI.004G138000.V3.0	(15968019, 15968148)	(15968149, 15968263)	(15968263, 15968501)	0.003079	0.106683	-1.01713	1.34686	-1.00678	6	TRUE	0.011209	0.194676	0.022419	0.482742	-0.460323
POTRI.009G138900.V3.0	(11115045, 11115131)	(11115132, 11115278)	(11115278, 11115358)	0.002898	0.106762	-1.54516	4.50815	-0.780806	2	TRUE	0.060107	0.196681	0.096331	0.383054	-0.286722
POTRI.019G035100.V3.0	(3990901, 3991918)	(3991919, 3992359)	(3992359, 3992828)	0.003145	0.108003	2.11219	2.2994	1.12217	6	TRUE	0.38022	0.065499	0.473761	0.062887	0.410875
POTRI.002G017600.V3.0	(1027925, 1027984)	(1027985, 1028300)	(1028300, 1028398)	0.00317	0.108494	-0.342626	3.43983	-1.00354	6	TRUE	0.063801	0.094614	0.44193	0.806882	-0.364951
POTRI.002G105800.V3.0	(7714670, 7714873)	(7714874, 7715073)	(7715073, 7715849)	0.003186	0.108763	1.40501	3.21139	1.12076	6	TRUE	0.191991	0.060299	0.46361	0.093076	0.370534
POTRI.018G150100.V3.0	(16812310, 16812502)	(16812503, 16812638)	(16812638, 16812924)	0.002989	0.109534	1.22478	3.74427	0.874342	2	TRUE	0.242283	0.091959	0.882373	0.586124	0.296249
POTRI.011G087900.V3.0	(10508420, 10509096)	(10509097, 10509321)	(10509321, 10509672)	0.003242	0.110422	1.4152	2.89595	1.1188	6	TRUE	0.664112	0.213367	0.524236	0.111318	0.412918
POTRI.006G004400.V3.0	(319014, 319212)	(319213, 319440)	(319440, 319543)	0.003273	0.111185	0.557544	3.6239	-0.999994	6	TRUE	0.40514	0.251187	0.422848	0.79287	-0.370022
POTRI.010G169800.V3.0	(17164193, 17164305)	(17164306, 17164564)	(17164564, 17164699)	0.003311	0.111478	1.58809	2.98322	1.11644	6	TRUE	0.735649	0.150531	0.797924	0.321617	0.476307
POTRI.003G114200.V3.0	(13774833, 13774918)	(13774919, 13775010)	(13775010, 13776154)	0.003313	0.111478	0.999996	3.30636	1.11639	6	TRUE	0.523476	0.359612	0.857406	0.248341	0.609065
POTRI.006G066900.V3.0	(5013843, 5013968)	(5013969, 5014139)	(5014139, 5016375)	0.0033	0.111478	1.81311	2.18549	1.11683	6	TRUE	0.142339	0.040866	0.494135	0.052049	0.442086
POTRI.003G134000.V3.0	(15333647, 15334172)	(15334173, 15334266)	(15334266, 15334358)	0.00307	0.11181	-1.25434	4.03505	-0.775859	2	TRUE	0.103265	0.32125	0.119517	0.443604	-0.324087
POTRI.001G160700.V3.0	(13396732, 13396785)	(13396786, 13397357)	(13397357, 13397376)	0.003075	0.11181	-0.59806	5.5084	-0.775735	2	TRUE	0.246411	0.361508	0.485873	0.722312	-0.236439
POTRI.004G190400.V3.0	(20509754, 20510749)	(20510750, 20510765)	(20510765, 20510950)	0.003218	0.113812	1.17698	3.83292	0.868003	2	TRUE	0.458084	0.188188	0.507988	0.15894	0.349049
POTRI.008G026900.V3.0	(1432435, 1432724)	(1432725, 1432885)	(1432885, 1432958)	0.003173	0.114793	-1.35832	3.84748	-0.773029	2	TRUE	0.17553	0.485531	0.369894	0.706639	-0.336746
POTRI.009G047800.V3.0	(5312543, 5312636)	(5312637, 5313237)	(5313237, 5313304)	0.003191	0.115138	1.83323	3.71727	0.868721	2	TRUE	0.496099	0.153854	0.882783	0.626334	0.25645
POTRI.002G127600.V3.0	(9560317, 9560374)	(9560375, 9560657)	(9560657, 9561396)	0.003497	0.11654	-1.61474	2.4658	-0.992576	6	TRUE	0.097509	0.657882	0.145433	0.495235	-0.349802
POTRI.014G083500.V3.0	(6585961, 6586019)	(6586020, 6586350)	(6586350, 6586856)	0.003517	0.116943	1.22563	1.7969	1.10969	6	TRUE	0.365009	0.153278	0.626897	0.192249	0.434648
POTRI.003G087700.V3.0	(11519528, 11519726)	(11519727, 11520131)	(11520131, 11520333)	0.003329	0.117202	0.426898	5.89241	0.865078	2	TRUE	0.60753	0.431821	1	0.524267	0.475733
POTRI.015G067300.V3.0	(9204233, 9204859)	(9204860, 9204938)	(9204938, 9205048)	0.003539	0.117392	1.57627	2.07826	1.10899	6	TRUE	0.330736	0.081842	0.639826	0.214285	0.42554
POTRI.006G190500.V3.0	(20513374, 20514235)	(20514236, 20514353)	(20514353, 20514458)	0.003591	0.118822	1.55038	2.51388	1.10737	6	TRUE	0.532118	0.151182	0.604621	0.162388	0.442233
POTRI.018G074400.V3.0	(9826196, 9826402)	(9826403, 9826580)	(9826580, 9826700)	0.003656	0.120401	1.3513	2.34185	1.10535	6	TRUE	0.241983	0.089571	0.492965	0.052851	0.440114
POTRI.T111400.V3.0	(4374, 4676)	(4677, 4790)	(4790, 4956)	0.003678	0.120846	-0.456328	2.75602	-0.986897	6	TRUE	0.10751	0.154944	0.237683	0.590276	-0.352593
POTRI.001G344700.V3.0	(35005063, 35005803)	(35005804, 35005899)	(35005899, 35006080)	0.003716	0.121794	2.13982	1.20406	1.10352	6	TRUE	0.342788	0.01735	0.514181	0.005674	0.508507
POTRI.019G130000.V3.0	(15605924, 15606008)	(15606009, 15606194)	(15606194, 15606989)	0.00373	0.121981	1.19005	2.80047	1.10308	6	TRUE	0.151375	0.075067	0.491458	0.095323	0.396135
POTRI.010G013200.V3.0	(1672648, 1673196)	(1673197, 1673267)	(1673267, 1674380)	0.003528	0.123158	1.94333	3.75687	0.86005	2	TRUE	0.338148	0.092011	0.451938	0.118556	0.333382
POTRI.018G105300.V3.0	(13215486, 13216042)	(13216043, 13216137)	(13216137, 13216530)	0.003557	0.123858	0.945903	7.34815	0.859341	2	TRUE	1.23022	0.653268	1	0.837599	0.162401
POTRI.008G084100.V3.0	(5289395, 5289564)	(5289565, 5289896)	(5289896, 5290837)	0.003629	0.125424	-0.579254	5.75425	-0.761426	2	TRUE	0.284267	0.424435	0.38766	0.633256	-0.245596
POTRI.010G233600.V3.0	(21436825, 21436888)	(21436889, 21436967)	(21436967, 21437040)	0.00389	0.1269	1.39972	2.58635	1.09835	6	TRUE	0.277048	0.099088	0.594696	0.19045	0.404246
POTRI.003G165500.V3.0	(17596241, 17596671)	(17596672, 17596855)	(17596855, 17597129)	0.003906	0.127144	-0.85614	3.46795	-0.980096	6	TRUE	0.384117	0.773743	0.422395	0.858567	-0.436171
POTRI.018G022200.V3.0	(1762399, 1762577)	(1762578, 1762722)	(1762722, 1762812)	0.003714	0.127597	1.77316	4.09927	0.855586	2	TRUE	10.3651	0.819346	0.999999	0.88578	0.11422
POTRI.018G151500.V3.0	(16884784, 16884837)	(16884838, 16884912)	(16884912, 16885064)	0.003719	0.127597	-1.13153	3.49753	-0.759286	2	TRUE	0.221112	0.612941	0.568137	0.894368	-0.326231
POTRI.010G237500.V3.0	(21673990, 21674216)	(21674217, 21674340)	(21674340, 21675016)	0.003979	0.128683	0.180831	4.97309	-0.978005	6	TRUE	0.169973	0.156071	0.380999	0.689721	-0.308722
POTRI.017G059200.V3.0	(5430897, 5431665)	(5431666, 5432067)	(5432067, 5432249)	0.003967	0.128683	1.61664	2.10982	1.09611	6	TRUE	0.267495	0.075764	0.709082	0.295833	0.413249
POTRI.007G010800.V3.0	(850123, 850339)	(850340, 850458)	(850458, 850966)	0.004027	0.129872	0.26356	4.58929	-0.976634	6	TRUE	0.322741	0.36729	0.418844	0.756497	-0.337653
POTRI.002G150700.V3.0	(11354483, 11354740)	(11354741, 11354885)	(11354885, 11355017)	0.003816	0.130598	1.74728	6.46438	0.853216	2	TRUE	32.2052	3.57192	1	0.924806	0.075194
POTRI.016G069700.V3.0	(5051384, 5051426)	(5051427, 5051463)	(5051463, 5051586)	0.003842	0.130856	-1.86212	5.22111	-0.756442	2	TRUE	0.938105	3.50568	0.277764	0.489003	-0.211239
POTRI.019G053400.V3.0	(8178098, 8178353)	(8178354, 8178389)	(8178389, 8178487)	0.003834	0.130856	-2.6513	4.84361	-0.756623	2	TRUE	0.213922	1.64651	0.107019	0.378783	-0.271764
POTRI.003G053200.V3.0	(7881117, 7881252)	(7881253, 7881285)	(7881285, 7881464)	0.004214	0.134949	-1.28838	3.1577	-0.971481	6	TRUE	0.174641	0.542929	0.237353	0.567329	-0.329977
POTRI.006G064900.V3.0	(4766918, 4767272)	(4767273, 4767537)	(4767537, 4768575)	0.004178	0.140254	1.65891	3.22373	0.845251	2	TRUE	0.263786	0.056096	0.660369	0.257419	0.40295
POTRI.008G023900.V3.0	(1239012, 1239708)	(1239709, 1239901)	(1239901, 1240002)	0.004413	0.140368	0.468861	2.07155	-0.966193	6	TRUE	0.263325	0.205273	0.153405	0.502675	-0.34927
POTRI.001G281300.V3.0	(28792993, 28793204)	(28793205, 28793326)	(28793326, 28794011)	0.004227	0.141224	1.94095	5.85419	0.84422	2	TRUE	0.417867	0.118697	1	1	0
POTRI.017G008300.V3.0	(626848, 626910)	(626911, 627017)	(627017, 627135)	0.00426	0.141916	0.628162	4.82763	0.843533	2	TRUE	0.130811	0.085141	0.53976	0.22777	0.31199
POTRI.018G085600.V3.0	(11230573, 11230725)	(11230726, 11230872)	(11230872, 11231171)	0.004518	0.143376	-1.1549	2.05411	-0.963499	6	TRUE	0.363217	151265	0.482755	0.959383	-0.476628
POTRI.005G010200.V3.0	(764844, 765644)	(765645, 765735)	(765735, 765993)	0.004553	0.144182	2.49998	2.23598	1.08036	6	TRUE	0.292075	0.030243	0.462171	0.085426	0.376745
POTRI.004G037000.V3.0	(2779656, 2779727)	(2779728, 2779812)	(2779812, 2779902)	0.004588	0.144949	0.634156	3.30102	1.07949	6	TRUE	0.356856	0.246677	0.668243	0.181157	0.487086
POTRI.008G195900.V3.0	(13685682, 13685787)	(13685788, 13685803)	(13685803, 13688147)	0.004408	0.145326	0.322827	6.80168	-0.744355	2	TRUE	1.26667	1.05161	0.698537	0.972491	-0.273953
POTRI.008G206200.V3.0	(15058048, 15058513)	(15058514, 15058596)	(15058596, 15058735)	0.004715	0.148627	0.792977	2.89717	-0.958577	6	TRUE	0.367332	0.413116	0.459258	0.902261	-0.443003
POTRI.012G089700.V3.0	(11658111, 11658202)	(11658203, 11658457)	(11658457, 11658571)	0.004532	0.148906	0.821906	5.24821	0.83806	2	TRUE	0.33928	0.17914	0.569295	0.292827	0.276468
POTRI.001G371200.V3.0	(38518586, 38518908)	(38518909, 38518972)	(38518972, 38519153)	0.00459	0.15046	1.8793	9.83292	0.836929	2	TRUE	0.947715	0.298921	1	1	0
POTRI.011G136900.V3.0	(16031046, 16031416)	(16031417, 16031491)	(16031491, 16031583)	0.00482	0.151169	2.32077	1.28203	1.0738	6	TRUE	0.097897	0.001305	0.445203	0.003653	0.44155
POTRI.010G052700.V3.0	(8322320, 8322912)	(8322913, 8323028)	(8323028, 8323262)	0.004828	0.151169	3.02718	1.61083	1.07362	6	TRUE	0.187552	8.1e-05	0.41764	0.000487	0.417152
POTRI.014G069600.V3.0	(5645697, 5645753)	(5645754, 5645820)	(5645820, 5645982)	0.004839	0.151169	-0.298529	1.00151	-0.95558	6	TRUE	12307.7	111282	0.058974	0.368375	-0.309401
POTRI.002G177100.V3.0	(13673288, 13673651)	(13673652, 13673747)	(13673747, 13673807)	0.004857	0.151375	1.32602	3.63888	1.07293	6	TRUE	0.263809	0.077365	0.489618	0.132556	0.357061
POTRI.007G081000.V3.0	(10481279, 10481616)	(10481617, 10481713)	(10481713, 10482341)	0.004716	0.152801	1.27861	7.03377	0.834516	2	TRUE	0.409987	0.177082	0.642318	0.476282	0.166036
POTRI.002G260100.V3.0	(24903162, 24903367)	(24903368, 24903462)	(24903462, 24904033)	0.004728	0.152844	-1.63399	5.95523	-0.738109	2	TRUE	0.714721	2.89047	0.954121	1	-0.045878
POTRI.009G051100.V3.0	(5573962, 5574111)	(5574112, 5574194)	(5574194, 5574256)	0.004776	0.154028	-1.13311	4.69876	-0.737214	2	TRUE	0.119359	0.233045	0.251798	0.518168	-0.266369
POTRI.009G081200.V3.0	(7730331, 7730491)	(7730492, 7731045)	(7731045, 7731468)	0.004969	0.154204	0.716363	2.81208	1.07028	6	TRUE	0.232938	0.156206	0.683452	0.267819	0.415633
POTRI.011G053000.V3.0	(4547559, 4547990)	(4547991, 4548154)	(4548154, 4548353)	0.00502	0.154749	0.277509	3.51177	1.06909	6	TRUE	0.237705	0.197797	0.503774	0.132299	0.371475
POTRI.005G168400.V3.0	(17884359, 17884456)	(17884457, 17884545)	(17884545, 17884714)	0.005019	0.154749	-0.398316	1.33727	-0.951357	6	TRUE	0.090357	0.309934	0.121072	0.540993	-0.41992
POTRI.006G119800.V3.0	(9501118, 9501280)	(9501281, 9501399)	(9501399, 9501459)	0.005081	0.15617	-0.582362	2.54807	-0.949917	6	TRUE	0.351139	0.561157	0.19565	0.604597	-0.408947
POTRI.003G112900.V3.0	(13667931, 13668319)	(13668320, 13668425)	(13668425, 13668603)	0.00515	0.157364	2.30916	1.60835	1.06613	6	TRUE	0.814098	0.049573	0.615383	0.100427	0.514956
POTRI.006G142100.V3.0	(12001924, 12002028)	(12002029, 12002130)	(12002130, 12002283)	0.005036	0.160551	0.860922	4.03598	0.82865	2	TRUE	0.2379	0.122897	0.625084	0.275	0.350084
POTRI.010G159100.V3.0	(16529826, 16530424)	(16530425, 16530561)	(16530561, 16530648)	0.005335	0.162294	2.55836	2.43974	1.06202	6	TRUE	0.182464	0.032385	0.401651	0.055812	0.345838
POTRI.008G038200.V3.0	(2123928, 2124357)	(2124358, 2124388)	(2124388, 2126017)	0.00515	0.163069	1.93882	11.1964	0.826639	2	TRUE	1.25606	0.430631	1	1	0
POTRI.015G092100.V3.0	(11407785, 11407891)	(11407892, 11408031)	(11408031, 11408424)	0.005201	0.164301	1.80131	6.51455	0.825759	2	TRUE	0.957548	0.249746	1	1	0
POTRI.001G457600.V3.0	(49164213, 49164786)	(49164787, 49164860)	(49164860, 49165779)	0.005413	0.164327	1.4302	2.30691	1.06032	6	TRUE	0.394415	0.121624	0.712036	0.273533	0.438503
POTRI.016G120200.V3.0	(12506850, 12508391)	(12508392, 12508489)	(12508489, 12508659)	0.005445	0.164931	-1.29764	2.52208	-0.941864	6	TRUE	0.7743	2.60646	0.229533	0.645006	-0.415473
POTRI.009G077900.V3.0	(7479587, 7479696)	(7479697, 7479720)	(7479720, 7479958)	0.005475	0.165496	2.50395	1.34527	1.05898	6	TRUE	1.43181	0	0.628281	0	0.628281
POTRI.014G079800.V3.0	(6377112, 6377358)	(6377359, 6377434)	(6377434, 6384063)	0.005264	0.165556	-0.648811	7.39116	-0.728492	2	TRUE	0.510366	0.844498	0.877341	1	-0.122659
POTRI.019G081000.V3.0	(11452326, 11452907)	(11452908, 11454276)	(11454276, 11454905)	0.005522	0.166529	1.08659	3.44034	1.058	6	TRUE	0.395502	0.244222	0.669925	0.197775	0.472151
POTRI.001G119100.V3.0	(9564753, 9564835)	(9564836, 9564993)	(9564993, 9565848)	0.005359	0.167416	2.14288	2.83028	0.823052	2	TRUE	0.265918	0.041353	0.999999	0.844013	0.155986
POTRI.004G161500.V3.0	(18221923, 18222259)	(18222260, 18222374)	(18222374, 18222688)	0.005414	0.168742	0.823066	4.41801	0.822138	2	TRUE	0.359069	0.245174	0.578466	0.224682	0.353783
POTRI.014G016900.V3.0	(1630863, 1631795)	(1631796, 1632063)	(1632063, 1632160)	0.005687	0.170776	0.890546	3.11073	1.05454	6	TRUE	0.210469	0.125365	0.544973	0.172166	0.372807
POTRI.010G033000.V3.0	(5285666, 5285801)	(5285802, 5285948)	(5285948, 5286431)	0.005549	0.172575	0.867482	3.99398	0.819905	2	TRUE	0.683213	0.295598	0.583796	0.254857	0.328939
POTRI.001G097400.V3.0	(7655427, 7655797)	(7655798, 7656147)	(7656147, 7656307)	0.005671	0.175594	1.26855	3.82241	0.81793	2	TRUE	0.365455	0.199901	0.598396	0.233813	0.364583
POTRI.010G006300.V3.0	(567938, 568605)	(568606, 568681)	(568681, 568742)	0.005808	0.177338	-1.33445	3.65008	-0.71959	2	TRUE	0.220598	0.976953	0.166399	0.549714	-0.383315
POTRI.007G065000.V3.0	(8206533, 8207529)	(8207530, 8207754)	(8207754, 8207938)	0.005957	0.177525	-0.587357	5.40511	1.04907	6	TRUE	1.21079	1.91707	1	0.637391	0.362608
POTRI.010G249800.V3.0	(22253385, 22255819)	(22255820, 22255868)	(22255868, 22255975)	0.005991	0.178004	-0.331531	2.92357	-0.93063	6	TRUE	0.311947	0.425658	0.47299	0.843969	-0.370979
POTRI.013G006000.V3.0	(404743, 406767)	(406768, 406855)	(406855, 407080)	0.006151	0.180886	1.81301	2.92612	1.04529	6	TRUE	1.03795	0.291598	0.566152	0.165848	0.400304
POTRI.003G022900.V3.0	(2732471, 2732768)	(2732769, 2732977)	(2732977, 2733264)	0.00614	0.180886	1.61882	2.50172	1.04551	6	TRUE	0.247982	0.065696	0.504914	0.100735	0.404179
POTRI.004G040500.V3.0	(3097241, 3097708)	(3097709, 3097803)	(3097803, 3097887)	0.00612	0.180886	0.21183	3.37353	-0.928116	6	TRUE	0.085322	0.076514	0.182885	0.508662	-0.325776
POTRI.016G069700.V3.0	(5051159, 5051239)	(5051240, 5051384)	(5051384, 5051426)	0.005937	0.18261	-1.88627	5.13228	-0.717589	2	TRUE	0.852051	3.29722	0.253313	0.457953	-0.204639
POTRI.013G060500.V3.0	(4560468, 4561228)	(4561229, 4561310)	(4561310, 4562326)	0.00609	0.185285	2.14761	5.9616	0.811436	2	TRUE	1.12691	0.237775	0.460857	0.299919	0.160938
POTRI.005G209800.V3.0	(22361833, 22362060)	(22362061, 22362160)	(22362160, 22362245)	0.00608	0.185285	-1.60956	8.85994	-0.715411	2	TRUE	2.76103	7.63384	1	1	0
POTRI.006G073600.V3.0	(5487981, 5488057)	(5488058, 5488154)	(5488154, 5488287)	0.006061	0.185285	1.00761	3.93972	0.811874	2	TRUE	0.363621	0.197704	0.763157	0.373592	0.389565
POTRI.008G025800.V3.0	(1348507, 1348547)	(1348548, 1348643)	(1348643, 1348987)	0.006386	0.186168	2.73349	3.08417	1.04084	6	TRUE	0.208494	0.024874	0.401511	0.042245	0.359265
POTRI.010G141700.V3.0	(15323190, 15323287)	(15323288, 15323386)	(15323386, 15323472)	0.006491	0.188431	1.87421	2.43368	1.03891	6	TRUE	0.154042	0.029983	0.41212	0.083369	0.328751
POTRI.013G002600.V3.0	(188336, 188689)	(188690, 188771)	(188771, 190760)	0.006595	0.190523	1.76684	1.89479	1.03702	6	TRUE	0.459999	0.085311	0.635415	0.215277	0.420138
POTRI.003G212300.V3.0	(21072840, 21072979)	(21072980, 21073269)	(21073269, 21074113)	0.006587	0.190523	2.29593	1.4138	1.03716	6	TRUE	0.234606	0.007306	0.390885	0.008992	0.381892
POTRI.002G001000.V3.0	(72455, 72769)	(72770, 72898)	(72898, 73398)	0.006622	0.190523	1.95949	2.00132	1.03652	6	TRUE	0.099033	0.021705	0.451792	0.075998	0.375794
POTRI.019G050500.V3.0	(7575237, 7575535)	(7575536, 7575845)	(7575845, 7576450)	0.006798	0.194912	-1.34166	3.10632	-0.91563	6	TRUE	0.114424	0.342733	0.284121	0.63032	-0.3462
POTRI.011G022800.V3.0	(1909912, 1911611)	(1911612, 1911678)	(1911678, 1911925)	0.006457	0.195168	2.66972	2.77503	0.806076	2	TRUE	510256	35898.3	0.638033	0.277441	0.360592
POTRI.002G177600.V3.0	(13693809, 13693980)	(13693981, 13694029)	(13694029, 13694330)	0.00659	0.197898	0.498129	4.80589	0.804202	2	TRUE	0.208481	0.159126	0.738589	0.430162	0.308427
POTRI.003G130300.V3.0	(14998051, 14998134)	(14998135, 14998254)	(14998254, 14998276)	0.006691	0.200161	1.95119	4.42676	0.802807	2	TRUE	0.620299	0.169287	0.411522	0.088277	0.323245
POTRI.001G345900.V3.0	(35169577, 35169643)	(35169644, 35169722)	(35169722, 35169831)	0.006694	0.200161	2.53489	3.1027	0.802759	2	TRUE	0.330718	0.045798	0.538838	0.17392	0.364918
POTRI.008G151700.V3.0	(10288538, 10289022)	(10289023, 10289222)	(10289222, 10289587)	0.006773	0.201225	-2.43809	5.36969	-0.705503	2	TRUE	0.144724	0.748212	0.097247	0.345004	-0.247757
POTRI.004G013900.V3.0	(891452, 891509)	(891510, 891555)	(891555, 891559)	0.007067	0.201402	1.75487	2.59324	1.02874	6	TRUE	0.321864	0.067174	0.531438	0.103998	0.42744
POTRI.008G085000.V3.0	(5339035, 5339276)	(5339277, 5339495)	(5339495, 5340640)	0.007112	0.202264	-2.11096	1.74565	-0.910213	6	TRUE	0.000354	0.192707	0.000576	0.359062	-0.358486
POTRI.014G107300.V3.0	(8464988, 8465077)	(8465078, 8465171)	(8465171, 8465361)	0.007157	0.20272	-1.0773	2.97605	-0.909454	6	TRUE	0.176345	0.464757	0.343599	0.738767	-0.395168
POTRI.003G071300.V3.0	(9948842, 9948952)	(9948953, 9949110)	(9949110, 9949231)	0.007146	0.20272	1.94992	1.86025	1.0274	6	TRUE	0.142598	0.018424	0.46813	0.074573	0.393557
POTRI.006G116700.V3.0	(9156713, 9156902)	(9156903, 9157242)	(9157242, 9157575)	0.007243	0.204317	0.387452	4.98241	-0.908024	6	TRUE	0.184532	0.143627	0.321334	0.624592	-0.303258
POTRI.017G007800.V3.0	(537910, 537972)	(537973, 538079)	(538079, 538197)	0.006984	0.205744	1.05785	4.4589	0.79884	2	TRUE	0.126357	0.063618	0.499099	0.210286	0.288813
POTRI.014G141800.V3.0	(10789927, 10790049)	(10790050, 10790198)	(10790198, 10790370)	0.006957	0.205744	0.463392	4.76074	0.799195	2	TRUE	0.257608	0.182836	0.479517	0.170084	0.309433
POTRI.019G088100.V3.0	(11963038, 11963156)	(11963157, 11963230)	(11963230, 11963313)	0.007315	0.205916	0.956634	2.67023	1.02461	6	TRUE	0.170152	0.073122	0.55066	0.166094	0.384566
POTRI.013G035100.V3.0	(2342520, 2342850)	(2342851, 2343017)	(2343017, 2343103)	0.007346	0.205988	-1.44228	2.29966	-0.906316	6	TRUE	0.06851	0.45897	0.201572	0.587659	-0.386086
POTRI.007G128500.V3.0	(14445192, 14445279)	(14445280, 14445512)	(14445512, 14445716)	0.007412	0.207002	2.4192	1.97716	1.02301	6	TRUE	0.276094	0.02654	0.507166	0.108946	0.398219
POTRI.011G133100.V3.0	(15778043, 15778131)	(15778132, 15778343)	(15778343, 15778456)	0.007563	0.207074	-0.08894	3.13616	-0.902808	6	TRUE	0.569311	0.618912	0.682878	0.999999	-0.31712
POTRI.016G031900.V3.0	(1812767, 1813927)	(1813928, 1814036)	(1814036, 1814066)	0.007551	0.207074	-0.560784	3.08755	-0.902998	6	TRUE	0.256845	0.490031	0.591854	0.934925	-0.343071
POTRI.015G059000.V3.0	(8091347, 8092153)	(8092154, 8092696)	(8092696, 8092856)	0.007538	0.207074	0.314782	4.30367	1.02098	6	TRUE	0.338079	0.308377	0.775579	0.248362	0.527218
POTRI.014G094300.V3.0	(7354210, 7354326)	(7354327, 7355095)	(7355095, 7355131)	0.007523	0.207074	-0.334296	3.78994	-0.90344	6	TRUE	0.132684	0.172805	0.169872	0.502965	-0.333094
POTRI.003G214400.V3.0	(21195792, 21195925)	(21195926, 21196073)	(21196073, 21196292)	0.007407	0.207074	1.25716	2.66445	0.793377	2	TRUE	0.311934	0.107042	0.978537	0.589229	0.389307
POTRI.008G097900.V3.0	(6119874, 6120336)	(6120337, 6120496)	(6120496, 6121269)	0.007506	0.207074	-0.942486	2.49595	-0.903722	6	TRUE	0.607768	1.04852	0.187394	0.611603	-0.424208
POTRI.001G115500.V3.0	(9242619, 9242670)	(9242671, 9242751)	(9242751, 9243072)	0.007538	0.207074	1.33365	4.18304	-0.903209	6	TRUE	4.71364	1.99598	0.264473	0.649218	-0.384745
POTRI.002G143000.V3.0	(10634298, 10634432)	(10634433, 10634757)	(10634757, 10635416)	0.007504	0.207074	0.105556	4.41878	1.02152	6	TRUE	0.353161	0.310668	0.545168	0.190944	0.354224
POTRI.009G167600.V3.0	(12757685, 12757824)	(12757825, 12757922)	(12757922, 12758033)	0.00763	0.208281	-0.652474	3.20349	1.01951	6	TRUE	0.384912	0.736853	0.542974	0.090814	0.45216
POTRI.004G195200.V3.0	(20871140, 20872580)	(20872581, 20872635)	(20872635, 20873333)	0.007637	0.208281	-0.890413	2.68141	-0.901632	6	TRUE	0.994751	1.77106	0.549788	0.88176	-0.331972
POTRI.003G008500.V3.0	(696004, 696064)	(696065, 696174)	(696174, 696271)	0.007735	0.210452	2.81113	1.66623	1.01785	6	TRUE	0.437242	0.012879	0.447015	0.042181	0.404834
POTRI.010G058300.V3.0	(8765088, 8765280)	(8765281, 8765362)	(8765362, 8765445)	0.007195	0.211086	-0.43882	4.85666	-0.699895	2	TRUE	0.544157	1.02178	0.752161	1	-0.247838
POTRI.001G057100.V3.0	(4333011, 4333039)	(4333040, 4333736)	(4333736, 4335263)	0.007314	0.213433	1.95627	3.52365	0.794546	2	TRUE	2.00394	0.379979	0.999997	0.814085	0.185911
POTRI.002G205900.V3.0	(16905726, 16905815)	(16905816, 16905938)	(16905938, 16906154)	0.007327	0.213433	0.59575	4.18501	0.794384	2	TRUE	0.356152	0.252771	0.857339	0.552655	0.304684
POTRI.011G115900.V3.0	(14098852, 14098904)	(14098905, 14099077)	(14099077, 14099155)	0.007404	0.21369	-1.33631	4.8908	-0.697241	2	TRUE	0.26275	0.697472	0.940988	1	-0.059012
POTRI.005G149700.V3.0	(13425573, 13425694)	(13425695, 13425823)	(13425823, 13426020)	0.007927	0.214525	0.049388	3.11139	1.01488	6	TRUE	0.300054	0.286749	0.874451	0.489319	0.385133
POTRI.007G012000.V3.0	(954996, 955241)	(955242, 955318)	(955318, 955929)	0.007961	0.214618	0.890957	2.47908	1.01435	6	TRUE	0.651871	0.280588	0.781478	0.323968	0.457511
POTRI.008G002300.V3.0	(125625, 125769)	(125770, 125917)	(125917, 126392)	0.007462	0.214836	1.09236	4.57498	0.792686	2	TRUE	0.422482	0.205257	0.90888	0.472841	0.436039
POTRI.019G001500.V3.0	(220243, 220319)	(220320, 220445)	(220445, 220489)	0.008002	0.21529	1.59716	1.15681	1.01374	6	TRUE	0.21344	0.017921	0.510749	0.021505	0.489244
POTRI.009G039600.V3.0	(4751997, 4752056)	(4752057, 4752146)	(4752146, 4752233)	0.007546	0.216802	-0.38925	5.25054	-0.695469	2	TRUE	0.152837	0.214853	0.334459	0.605912	-0.271453
POTRI.002G106900.V3.0	(7826139, 7827023)	(7827024, 7827486)	(7827486, 7827835)	0.007588	0.217573	-1.41742	4.40054	-0.694946	2	TRUE	0.136247	0.338636	0.151299	0.408002	-0.256702
POTRI.002G103900.V3.0	(7524080, 7524155)	(7524156, 7524264)	(7524264, 7524366)	0.008186	0.219397	2.27463	3.2545	1.01097	6	TRUE	0.716064	0.278472	0.434107	0.073754	0.360353
POTRI.008G060900.V3.0	(3677229, 3678106)	(3678107, 3678222)	(3678222, 3678278)	0.008208	0.219581	-0.99624	3.15326	-0.892867	6	TRUE	0.131422	0.376949	0.108883	0.405153	-0.296269
POTRI.006G144600.V3.0	(12268934, 12270679)	(12270680, 12270769)	(12270769, 12271068)	0.008258	0.220488	0.881351	1.71109	1.0099	6	TRUE	0.346401	0.180531	0.532195	0.177895	0.3543
POTRI.009G148900.V3.0	(11730173, 11730291)	(11730292, 11730429)	(11730429, 11730544)	0.00773	0.220751	0.862164	4.87599	0.78938	2	TRUE	3.50774	1.80801	0.847697	0.537758	0.309939
POTRI.011G145700.V3.0	(16566617, 16566802)	(16566803, 16566914)	(16566914, 16566966)	0.007797	0.221749	1.00843	4.30438	0.788575	2	TRUE	0.942166	0.558922	0.888314	0.458705	0.429609
POTRI.010G115600.V3.0	(13363330, 13363801)	(13363802, 13364155)	(13364155, 13364515)	0.007794	0.221749	-1.95119	3.91979	-0.692433	2	TRUE	312027	1.53504e+06	0.892359	0.999999	-0.10764
POTRI.008G082400.V3.0	(5191502, 5191599)	(5191600, 5191688)	(5191688, 5191908)	0.008346	0.221979	1.62011	1.68206	1.00861	6	TRUE	0.306513	0.062022	0.425286	0.033363	0.391923
POTRI.006G133000.V3.0	(10945864, 10946319)	(10946320, 10946402)	(10946402, 10946978)	0.008427	0.223717	-1.17884	2.53118	-0.889657	6	TRUE	0.102923	0.488273	0.4174	0.861107	-0.443707
POTRI.018G086400.V3.0	(11342981, 11343184)	(11343185, 11343260)	(11343260, 11344494)	0.008485	0.22483	-0.82307	3.60291	-0.888818	6	TRUE	0.283287	0.65927	0.302346	0.866666	-0.56432
POTRI.008G160600.V3.0	(10906187, 10907269)	(10907270, 10907402)	(10907402, 10909319)	0.007981	0.226518	-0.801826	4.3944	-0.690214	2	TRUE	0.118326	0.287706	0.251112	0.520378	-0.269266
POTRI.001G248100.V3.0	(25797572, 25797666)	(25797667, 25797747)	(25797747, 25799144)	0.008008	0.226825	2.05667	3.78452	0.78607	2	TRUE	568779	4.86282	0.37948	0.054856	0.324624
POTRI.014G194800.V3.0	(18321586, 18321699)	(18321700, 18321906)	(18321906, 18322009)	0.008091	0.227553	0.909327	4.25435	0.785099	2	TRUE	0.966315	0.459589	0.997704	0.726879	0.270825
POTRI.002G097200.V3.0	(7010006, 7010120)	(7010121, 7010262)	(7010262, 7010393)	0.008082	0.227553	-0.105377	5.43081	-0.689034	2	TRUE	235716	2.3965	0.58061	0.912855	-0.332245
POTRI.007G071300.V3.0	(9357012, 9357096)	(9357097, 9357178)	(9357178, 9357468)	0.00865	0.228757	-0.954273	2.79941	-0.886466	6	TRUE	0.138076	0.299171	0.206785	0.609027	-0.402241
POTRI.002G255800.V3.0	(24519292, 24519485)	(24519486, 24519588)	(24519588, 24519987)	0.008199	0.229443	2.2559	7.35026	0.783852	2	TRUE	19.443	3.31387	1	1	0
POTRI.005G217300.V3.0	(22998306, 22998453)	(22998454, 22998600)	(22998600, 22998606)	0.00872	0.229756	0.633948	2.19395	1.00324	6	TRUE	0.289565	0.160907	0.685712	0.249507	0.436205
POTRI.012G071900.V3.0	(9745820, 9745933)	(9745934, 9746401)	(9746401, 9747508)	0.008354	0.231928	1.19464	4.66185	0.782083	2	TRUE	0.68886	0.292885	0.999999	0.852726	0.147274
POTRI.008G126800.V3.0	(8273147, 8274564)	(8274565, 8274930)	(8274930, 8275825)	0.008342	0.231928	-0.430907	4.36016	-0.68605	2	TRUE	0.258121	0.365631	0.366077	0.671262	-0.305185
POTRI.003G125700.V3.0	(14675377, 14675885)	(14675886, 14675968)	(14675968, 14676583)	0.008959	0.234266	0.948071	2.32876	0.999926	6	TRUE	0.339285	0.18842	0.663578	0.279394	0.384184
POTRI.001G223100.V3.0	(23199864, 23199932)	(23199933, 23199976)	(23199976, 23200021)	0.009066	0.235749	0.617206	2.32473	-0.880689	6	TRUE	42857.6	1.71507	0.354761	0.93915	-0.584389
POTRI.001G252000.V3.0	(26172786, 26173009)	(26173010, 26173113)	(26173113, 26173500)	0.009058	0.235749	1.12885	2.18379	0.998564	6	TRUE	0.235709	0.108377	0.482025	0.128777	0.353248
POTRI.007G116700.V3.0	(13738201, 13738287)	(13738288, 13738379)	(13738379, 13738512)	0.008534	0.235989	1.37808	3.6067	0.780068	2	TRUE	0.307964	0.118903	0.518244	0.183637	0.334607
POTRI.001G077100.V3.0	(6112490, 6112682)	(6112683, 6112980)	(6112980, 6113435)	0.008583	0.236868	0.9628	3.95487	0.779529	2	TRUE	447416	2.01688	0.718222	0.413374	0.304848
POTRI.011G137500.V3.0	(16071237, 16071366)	(16071367, 16071422)	(16071422, 16071471)	0.008712	0.239951	-1.8943	3.51601	-0.681942	2	TRUE	0.855141	3.40894	0.678393	0.8179	-0.139507
POTRI.002G061600.V3.0	(4186462, 4187066)	(4187067, 4187075)	(4187075, 4187255)	0.009303	0.240136	1.18535	2.28711	0.99527	6	TRUE	0.600746	0.131263	0.827379	0.30238	0.524998
POTRI.010G222900.V3.0	(20714873, 20715192)	(20715193, 20715307)	(20715307, 20715569)	0.009364	0.24081	-0.197805	3.64973	-0.876697	6	TRUE	0.512136	0.775453	0.492445	0.853326	-0.360881
POTRI.001G259200.V3.0	(26825873, 26825925)	(26825926, 26826010)	(26826010, 26826083)	0.009479	0.243326	2.00943	1.91878	0.992954	6	TRUE	0.655378	0.068372	0.580655	0.097979	0.482676
POTRI.018G068000.V3.0	(8649545, 8650644)	(8650645, 8650733)	(8650733, 8650854)	0.009501	0.243437	1.42728	3.21387	0.99267	6	TRUE	0.280782	0.115888	0.549215	0.178309	0.370906
POTRI.014G139600.V3.0	(10654770, 10654909)	(10654910, 10654972)	(10654972, 10655038)	0.00954	0.24398	1.37157	2.07546	0.992167	6	TRUE	0.167539	0.052205	0.520581	0.14998	0.370601
POTRI.014G120100.V3.0	(9291195, 9291344)	(9291345, 9291675)	(9291675, 9291776)	0.009602	0.245112	3.48689	2.50953	0.991367	6	TRUE	0.681785	0.028515	0.440629	0.022487	0.418143
POTRI.005G216900.V3.0	(22966122, 22966314)	(22966315, 22966680)	(22966680, 22967453)	0.009744	0.247841	-0.666297	3.94552	-0.871771	6	TRUE	0.096916	0.167987	0.151648	0.432769	-0.281121
POTRI.005G218700.V3.0	(23094824, 23095016)	(23095017, 23095077)	(23095077, 23095133)	0.009764	0.24791	-2.05339	2.05176	-0.87151	6	TRUE	0.032203	0.537109	0.050847	0.360483	-0.309636
POTRI.002G190300.V3.0	(15041744, 15042079)	(15042080, 15042148)	(15042148, 15042344)	0.009844	0.249255	-0.644026	3.90079	0.988268	6	TRUE	0.368858	0.675164	0.833332	0.408789	0.424543
POTRI.002G184900.V3.0	(14436068, 14436176)	(14436177, 14436365)	(14436365, 14436572)	0.009135	0.250109	1.9222	8.65458	0.773615	2	TRUE	7.20853	2.03822	1	1	0
POTRI.008G022300.V3.0	(1158683, 1158809)	(1158810, 1158854)	(1158854, 1159099)	0.009954	0.251358	2.61322	1.80617	0.986887	6	TRUE	0.242525	0.025641	0.417312	0.041667	0.375645
POTRI.013G013100.V3.0	(857475, 857604)	(857605, 857687)	(857687, 858243)	0.010039	0.252576	1.02631	2.75168	0.985836	6	TRUE	0.256063	0.1306	0.559453	0.183106	0.376347
POTRI.001G212700.V3.0	(21487080, 21487280)	(21487281, 21487851)	(21487851, 21487975)	0.010025	0.252576	0.627952	3.60439	0.986004	6	TRUE	0.287943	0.217401	0.537212	0.175234	0.361978
POTRI.010G147000.V3.0	(15645885, 15646306)	(15646307, 15646402)	(15646402, 15646484)	0.010101	0.253697	-0.678466	2.63279	-0.86729	6	TRUE	0.404319	0.874184	0.466666	0.879431	-0.412766
POTRI.003G223200.V3.0	(21722983, 21724870)	(21724871, 21725292)	(21725292, 21726016)	0.009319	0.254649	1.09537	5.35758	0.771712	2	TRUE	0.778406	0.325805	0.454932	0.203264	0.251668
POTRI.016G044200.V3.0	(2781205, 2781362)	(2781363, 2781435)	(2781435, 2782288)	0.009346	0.254896	1.33705	4.21978	0.771433	2	TRUE	1.8122	0.548035	0.962439	0.635518	0.326922
POTRI.008G024500.V3.0	(1275906, 1276611)	(1276612, 1277718)	(1277718, 1280419)	0.010326	0.256558	-0.020403	2.99478	-0.864551	6	TRUE	0.291696	0.397057	0.482098	0.854297	-0.372199
POTRI.006G091300.V3.0	(6976632, 6977080)	(6977081, 6977149)	(6977149, 6977189)	0.010361	0.256987	0.157763	4.51861	-0.86412	6	TRUE	0.219853	0.262408	0.247049	0.553864	-0.306816
POTRI.008G225700.V3.0	(19353752, 19353814)	(19353815, 19353920)	(19353920, 19354114)	0.010481	0.258589	0.090449	3.20748	0.980448	6	TRUE	0.208028	0.182578	0.943908	0.56438	0.379528
POTRI.010G047500.V3.0	(7876800, 7876827)	(7876828, 7876927)	(7876927, 7877232)	0.010528	0.258732	-0.505172	3.30008	-0.862121	6	TRUE	0.166129	0.283045	0.26549	0.552848	-0.287358
POTRI.019G029400.V3.0	(3297979, 3298706)	(3298707, 3298816)	(3298816, 3299135)	0.010543	0.258732	1.94838	1.86663	0.979717	6	TRUE	0.325999	0.03847	0.548284	0.115832	0.432452
POTRI.003G140700.V3.0	(15799209, 15799657)	(15799658, 15800341)	(15800341, 15801050)	0.009599	0.259824	0.786451	4.16583	0.768878	2	TRUE	0.287567	0.165976	0.739799	0.461814	0.277985
POTRI.011G065200.V3.0	(5976307, 5976942)	(5976943, 5977368)	(5977368, 5978614)	0.010626	0.259861	-0.437322	3.09742	-0.860962	6	TRUE	0.127227	0.217504	0.187657	0.787959	-0.600303
POTRI.012G054200.V3.0	(5481040, 5481144)	(5481145, 5481787)	(5481787, 5481915)	0.010766	0.262507	-0.462597	2.76274	0.977085	6	TRUE	0.226553	0.379176	0.72612	0.353985	0.372135
POTRI.T125500.V3.0	(36289, 36564)	(36565, 36652)	(36652, 36814)	0.010772	0.262507	0.20406	3.68794	0.977023	6	TRUE	0.135544	0.140518	0.523088	0.169252	0.353835
POTRI.002G198300.V3.0	(15932164, 15932318)	(15932319, 15932324)	(15932324, 15932372)	0.009853	0.265108	1.7122	8.462	0.766368	2	TRUE	1.38411	0.394686	1	1	0
POTRI.007G097900.V3.0	(12423052, 12424255)	(12424256, 12424417)	(12424417, 12424516)	0.010938	0.265628	1.54662	2.55152	-0.85733	6	TRUE	0.13221	0.046941	0.264755	0.596978	-0.332223
POTRI.003G151500.V3.0	(16531618, 16532301)	(16532302, 16532407)	(16532407, 16533076)	0.010963	0.265779	-0.274713	2.375	-0.85704	6	TRUE	0.132425	0.171066	0.177163	0.50681	-0.329647
POTRI.017G011800.V3.0	(1015725, 1015795)	(1015796, 1015914)	(1015914, 1016423)	0.009899	0.265817	-1.31972	3.74295	-0.669752	2	TRUE	0.761078	1.804	0.758783	0.911985	-0.153203
POTRI.012G083100.V3.0	(11016189, 11016393)	(11016394, 11016476)	(11016476, 11016661)	0.01103	0.266004	1.00547	3.03679	0.97405	6	TRUE	0.289519	0.176619	0.585858	0.255162	0.330696
POTRI.018G150900.V3.0	(16859566, 16859611)	(16859612, 16859715)	(16859715, 16859795)	0.01102	0.266004	-1.36126	3.20133	-0.85639	6	TRUE	0.107726	0.330334	0.208488	0.519904	-0.311416
POTRI.005G100900.V3.0	(7713720, 7713856)	(7713857, 7713948)	(7713948, 7714089)	0.011172	0.268966	-0.559036	2.62011	-0.854668	6	TRUE	0.046253	0.091207	0.098485	0.414027	-0.315543
POTRI.003G037800.V3.0	(4914916, 4914968)	(4914969, 4915064)	(4915064, 4915165)	0.011217	0.269586	2.0564	2.93183	0.97193	6	TRUE	0.345543	0.078557	0.523788	0.132161	0.391627
POTRI.006G084800.V3.0	(6420508, 6420759)	(6420760, 6420960)	(6420960, 6421233)	0.011327	0.271775	1.2354	2.05447	0.970693	6	TRUE	0.358771	0.14944	0.953095	0.50935	0.443745
POTRI.018G062900.V3.0	(7783051, 7783454)	(7783455, 7783638)	(7783638, 7783700)	0.011378	0.272517	-1.21133	2.91031	-0.852362	6	TRUE	0.111309	0.343138	0.175315	0.473743	-0.298428
POTRI.004G233300.V3.0	(23967687, 23967771)	(23967772, 23967973)	(23967973, 23967999)	0.011512	0.275274	-0.961514	1.6842	-0.850874	6	TRUE	0.050317	0.235674	0.074667	0.422221	-0.347555
POTRI.001G235500.V3.0	(24727904, 24728683)	(24728684, 24728938)	(24728938, 24729086)	0.010378	0.276027	-0.6815	8.55254	-0.665197	2	TRUE	0.157876	0.24766	0.257343	0.445573	-0.188231
POTRI.008G165000.V3.0	(11246296, 11246427)	(11246428, 11246719)	(11246719, 11247854)	0.011761	0.280268	1.6782	2.70054	0.965934	6	TRUE	0.244508	0.071805	0.448259	0.10508	0.343179
POTRI.005G213900.V3.0	(22709499, 22709612)	(22709613, 22709723)	(22709723, 22709963)	0.011836	0.281561	1.31225	1.76299	0.965135	6	TRUE	0.158129	0.053165	0.438618	0.09332	0.345298
POTRI.017G086500.V3.0	(10424874, 10425304)	(10425305, 10425353)	(10425353, 10425425)	0.010655	0.282326	1.636	8.35623	0.758821	2	TRUE	0.598182	0.251033	1	1	0
POTRI.006G255300.V3.0	(26010294, 26010432)	(26010433, 26010501)	(26010501, 26010585)	0.011925	0.282715	2.43011	1.30834	0.964184	6	TRUE	0.324211	0	0.426201	0	0.426201
POTRI.006G230200.V3.0	(24079293, 24079467)	(24079468, 24079583)	(24079583, 24079859)	0.010694	0.282835	-1.02784	4.0238	-0.662288	2	TRUE	0.100925	0.215176	0.190664	0.473574	-0.282911
POTRI.002G196000.V3.0	(15698927, 15699385)	(15699386, 15699480)	(15699480, 15699779)	0.012015	0.284363	-0.879349	3.06333	-0.84546	6	TRUE	0.162694	0.344177	0.20726	0.498742	-0.291482
POTRI.001G035700.V3.0	(2535630, 2535851)	(2535852, 2535955)	(2535955, 2536040)	0.012059	0.284917	0.105809	3.56435	0.962767	6	TRUE	0.363724	0.311724	0.710693	0.386157	0.324536
POTRI.003G121000.V3.0	(14338564, 14339116)	(14339117, 14339206)	(14339206, 14339448)	0.012091	0.285208	-0.035833	2.41863	0.962423	6	TRUE	0.161883	0.164869	0.553245	0.139686	0.41356
POTRI.004G198100.V3.0	(21061650, 21061766)	(21061767, 21061867)	(21061867, 21062640)	0.012151	0.286132	-0.1659	2.62997	0.961796	6	TRUE	0.218431	0.258823	0.521043	0.122566	0.398477
POTRI.011G049300.V3.0	(4211301, 4211411)	(4211412, 4211506)	(4211506, 4211599)	0.010918	0.287124	1.54332	4.28062	0.756451	2	TRUE	0.365909	0.111491	0.648059	0.454379	0.193679
POTRI.010G183800.V3.0	(18096748, 18097042)	(18097043, 18097148)	(18097148, 18097275)	0.012225	0.287401	-0.73074	1.70587	-0.843249	6	TRUE	0.097756	0.49252	0.117307	0.497782	-0.380474
POTRI.007G098700.V3.0	(12487581, 12487684)	(12487685, 12487783)	(12487783, 12487859)	0.012305	0.288787	-0.526099	2.68171	-0.842422	6	TRUE	0.464489	0.546374	0.211316	0.582015	-0.370698
POTRI.003G062700.V3.0	(9097042, 9099006)	(9099007, 9099127)	(9099127, 9099202)	0.012351	0.289385	-0.954256	2.87503	-0.841944	6	TRUE	0.215187	0.480158	0.385053	0.739027	-0.353973
POTRI.007G052700.V3.0	(5291412, 5291497)	(5291498, 5291573)	(5291573, 5291755)	0.012454	0.291311	1.16204	3.18539	0.958654	6	TRUE	0.396194	0.147326	0.515964	0.190853	0.325111
POTRI.011G077900.V3.0	(7710673, 7712004)	(7712005, 7712192)	(7712192, 7712575)	0.011261	0.29241	1.84113	4.42395	0.753444	2	TRUE	0.233794	0.066002	0.999999	0.999999	0
POTRI.002G102600.V3.0	(7413742, 7413858)	(7413859, 7413960)	(7413960, 7414268)	0.011256	0.29241	0.804025	4.50502	0.753489	2	TRUE	0.555199	0.303077	0.999999	0.760693	0.239307
POTRI.009G078700.V3.0	(7557161, 7557315)	(7557316, 7557396)	(7557396, 7557474)	0.012549	0.293025	0.429645	3.14045	-0.839922	6	TRUE	0.333606	0.253164	0.700421	0.995779	-0.295358
POTRI.003G060900.V3.0	(8849292, 8849627)	(8849628, 8849727)	(8849727, 8849809)	0.012725	0.296653	0.181577	2.06126	-0.838136	6	TRUE	0.196428	0.285819	0.170975	0.5149	-0.343925
POTRI.013G035800.V3.0	(2400963, 2401128)	(2401129, 2401257)	(2401257, 2402075)	0.011451	0.296659	0.932347	4.41686	0.751811	2	TRUE	0.212596	0.136495	0.592508	0.331356	0.261151
POTRI.010G068400.V3.0	(9548734, 9549541)	(9549542, 9549646)	(9549646, 9552571)	0.011569	0.298579	1.80473	4.50644	0.750806	2	TRUE	1.54227	0.399451	0.999999	0.955424	0.044576
POTRI.014G105100.V3.0	(8287748, 8287880)	(8287881, 8288009)	(8288009, 8288345)	0.012943	0.30035	-0.422946	2.30048	-0.835963	6	TRUE	0.13302	0.315584	0.141248	0.482261	-0.341013
POTRI.007G131100.V3.0	(14565512, 14565995)	(14565996, 14566077)	(14566077, 14566572)	0.013035	0.301865	-1.26946	2.51745	-0.835052	6	TRUE	0.133631	0.71044	0.179563	0.483512	-0.303948
POTRI.005G107400.V3.0	(8205021, 8205176)	(8205177, 8205317)	(8205317, 8205405)	0.013188	0.304892	0.142925	3.44171	0.951329	6	TRUE	3.8333	366188	0.706848	0.294312	0.412536
POTRI.005G068400.V3.0	(4913811, 4913910)	(4913911, 4914008)	(4914008, 4914124)	0.01324	0.305594	-0.396942	1.68062	-0.833051	6	TRUE	0.101389	0.1671	0.074521	0.410589	-0.336068
POTRI.008G067000.V3.0	(4075040, 4075200)	(4075201, 4075294)	(4075294, 4075444)	0.013304	0.306063	1.20987	2.98601	0.9502	6	TRUE	0.628847	0.228609	0.715881	0.339975	0.375905
POTRI.018G062500.V3.0	(7729025, 7729141)	(7729142, 7729249)	(7729249, 7729518)	0.013476	0.308501	0.869012	2.90089	0.948544	6	TRUE	0.26018	0.122221	0.474032	0.096657	0.377375
POTRI.001G347000.V3.0	(35301439, 35301527)	(35301528, 35301568)	(35301568, 35302382)	0.013455	0.308501	-1.38298	3.44472	-0.830979	6	TRUE	0.100378	0.430786	0.073741	0.383067	-0.309326
POTRI.017G058300.V3.0	(5320857, 5320944)	(5320945, 5321053)	(5321053, 5321660)	0.013571	0.31015	0.930627	2.22155	0.947647	6	TRUE	0.16811	0.078303	0.922114	0.566198	0.355916
POTRI.009G045000.V3.0	(5117035, 5117182)	(5117183, 5117257)	(5117257, 5117519)	0.012343	0.314017	0.785453	4.44714	0.744452	2	TRUE	1.49315e+06	1.11918e+06	0.758208	0.478306	0.279902
POTRI.001G448400.V3.0	(48257938, 48257996)	(48257997, 48258191)	(48258191, 48258459)	0.012369	0.314043	-0.555726	4.74114	-0.648067	2	TRUE	0.11203	0.193434	0.151	0.395207	-0.244208
POTRI.008G201600.V3.0	(14206131, 14206510)	(14206511, 14206583)	(14206583, 14207939)	0.012506	0.316427	-1.20047	5.96905	-0.646982	2	TRUE	0.238725	0.538494	0.17967	0.373129	-0.193458
POTRI.009G118600.V3.0	(9956191, 9956301)	(9956302, 9956371)	(9956371, 9958103)	0.012508	0.316427	0.80656	4.48477	0.743138	2	TRUE	0.333766	0.181847	0.421834	0.117752	0.304082
POTRI.002G205800.V3.0	(16894353, 16894587)	(16894588, 16894693)	(16894693, 16894789)	0.01406	0.31977	0.725393	2.29339	0.94307	6	TRUE	0.348878	0.252136	0.776439	0.375877	0.400562
POTRI.005G138600.V3.0	(11524722, 11524928)	(11524929, 11525047)	(11525047, 11525308)	0.012772	0.32019	-0.607182	5.03059	-0.644905	2	TRUE	1.33803	1.5459	0.318913	0.560339	-0.241426
POTRI.001G348700.V3.0	(35480993, 35481248)	(35481249, 35481324)	(35481324, 35481773)	0.01414	0.321054	0.171446	2.57593	0.94234	6	TRUE	1.76125	72072.9	0.56821	0.153197	0.415013
POTRI.002G140700.V3.0	(10454547, 10454710)	(10454711, 10455038)	(10455038, 10455226)	0.014282	0.323229	-0.351371	2.3127	0.941045	6	TRUE	1.24607	1.10497	0.742497	0.269349	0.473148
POTRI.014G101800.V3.0	(7952694, 7953236)	(7953237, 7953388)	(7953388, 7953642)	0.014417	0.325045	0.388961	2.64675	-0.82205	6	TRUE	0.166661	0.140386	0.23451	0.519999	-0.285489
POTRI.002G183600.V3.0	(14357696, 14357776)	(14357777, 14357849)	(14357849, 14357914)	0.014432	0.325045	0.952457	2.98918	0.939689	6	TRUE	1.40198	0.386742	0.987476	0.475705	0.51177
POTRI.002G154100.V3.0	(11616140, 11616330)	(11616331, 11616411)	(11616411, 11616688)	0.013031	0.325514	0.806833	4.52057	0.739092	2	TRUE	0.303514	0.150355	0.465379	0.108419	0.35696
POTRI.008G109300.V3.0	(6961196, 6961252)	(6961253, 6961324)	(6961324, 6961447)	0.014548	0.327124	2.01076	2.09375	0.938652	6	TRUE	0.291053	0.047409	0.487498	0.079552	0.407946
POTRI.008G170600.V3.0	(11660079, 11660321)	(11660322, 11660413)	(11660413, 11660526)	0.014733	0.32904	-1.33111	1.83532	-0.819237	6	TRUE	0.038962	0.242215	0.057716	0.4735	-0.415784
POTRI.004G011900.V3.0	(771180, 771325)	(771326, 771468)	(771468, 771506)	0.014745	0.32904	0.270617	2.79334	0.936896	6	TRUE	1.68518	2.56499	0.592512	0.226032	0.36648
POTRI.006G197000.V3.0	(21259532, 21259642)	(21259643, 21259753)	(21259753, 21260139)	0.014751	0.32904	2.24015	3.01795	0.936849	6	TRUE	0.139502	0.023681	0.377226	0.039559	0.337667
POTRI.016G081000.V3.0	(6281887, 6282015)	(6282016, 6282119)	(6282119, 6282162)	0.015032	0.33318	1.26105	1.88374	0.934391	6	TRUE	0.266719	0.103875	0.36013	0.038725	0.321405
POTRI.008G043700.V3.0	(2495741, 2496046)	(2496047, 2496480)	(2496480, 2496713)	0.015017	0.33318	-1.02908	2.73622	-0.816751	6	TRUE	0.168782	0.492564	0.172589	0.491519	-0.31893
POTRI.008G139000.V3.0	(9262769, 9266134)	(9266135, 9266170)	(9266170, 9266410)	0.015121	0.334105	2.46317	1.79329	0.933616	6	TRUE	0.171483	0.014706	0.334313	0.020761	0.313552
POTRI.006G229400.V3.0	(24047751, 24047829)	(24047830, 24047905)	(24047905, 24048003)	0.01517	0.33466	0.810859	3.1246	0.933193	6	TRUE	0.32654	0.152978	0.570031	0.217642	0.352389
POTRI.018G101600.V3.0	(12914694, 12914867)	(12914868, 12914972)	(12914972, 12915251)	0.015232	0.33549	-1.84699	1.91588	-0.814893	6	TRUE	0.00837	0.121355	0.012136	0.320547	-0.308411
POTRI.006G095800.V3.0	(7293593, 7293815)	(7293816, 7293820)	(7293820, 7293846)	0.015316	0.336287	1.35656	0.771568	0.931941	6	TRUE	0.030303	0	0.333332	0	0.333332
POTRI.003G161600.V3.0	(17270998, 17271192)	(17271193, 17271199)	(17271199, 17271400)	0.015358	0.336612	-0.372172	2.33062	-0.813814	6	TRUE	0.078269	0.165514	0.36111	0.914284	-0.553174
POTRI.008G158800.V3.0	(10771343, 10771485)	(10771486, 10771576)	(10771576, 10771713)	0.01357	0.33718	0.409053	5.71674	0.735061	2	TRUE	0.693814	0.510583	0.457301	0.217339	0.239962
POTRI.008G085000.V3.0	(5333851, 5334485)	(5334486, 5334621)	(5334621, 5335023)	0.015448	0.337586	-2.53235	2.72698	-0.813052	6	TRUE	0.057635	0.850745	0.031738	0.348526	-0.316788
POTRI.005G183400.V3.0	(19992948, 19993102)	(19993103, 19993196)	(19993196, 19993291)	0.015592	0.33949	-0.80931	3.01123	-0.811836	6	TRUE	0.143929	0.28949	0.163806	0.462208	-0.298402
POTRI.005G021000.V3.0	(1615493, 1616489)	(1616490, 1616585)	(1616585, 1618073)	0.013766	0.341432	1.51892	6.17522	0.733634	2	TRUE	1.13656	0.426089	1	0.888603	0.111397
POTRI.008G089900.V3.0	(5643072, 5643095)	(5643096, 5643326)	(5643326, 5643499)	0.015973	0.346339	-0.007337	4.65294	-0.808673	6	TRUE	492441	1.0262e+06	0.475158	0.755149	-0.279991
POTRI.013G008300.V3.0	(525520, 526012)	(526013, 526139)	(526139, 526480)	0.014139	0.348224	-0.59802	6.29314	-0.634784	2	TRUE	0.288403	0.412415	0.497342	0.653744	-0.156401
POTRI.003G184600.V3.0	(19056479, 19056763)	(19056764, 19056872)	(19056872, 19067942)	0.016096	0.348478	-1.87561	1.70074	-0.80766	6	TRUE	0.007009	0.316588	0.011215	0.359034	-0.347819
POTRI.016G096500.V3.0	(9261823, 9262629)	(9262630, 9262742)	(9262742, 9263017)	0.016184	0.349841	1.52513	2.81594	0.924712	6	TRUE	0.524065	0.156085	0.384925	0.066066	0.318859
POTRI.017G114800.V3.0	(13038417, 13038547)	(13038548, 13038627)	(13038627, 13038764)	0.016254	0.350813	-0.024332	4.36609	0.924144	6	TRUE	0.615776	0.683999	0.674973	0.306353	0.36862
POTRI.014G150100.V3.0	(11517419, 11517532)	(11517533, 11517663)	(11517663, 11517980)	0.016283	0.35089	1.03763	3.50623	0.923912	6	TRUE	0.39495	0.163462	0.548318	0.178577	0.369741
POTRI.T128000.V3.0	(45860, 45936)	(45937, 46062)	(46062, 46106)	0.016377	0.351838	2.60477	1.39567	0.92315	6	TRUE	0.592737	0	0.415321	0	0.415321
POTRI.015G037000.V3.0	(3285538, 3285871)	(3285872, 3285904)	(3285904, 3286152)	0.01651	0.352059	-0.040907	2.48938	-0.804316	6	TRUE	0.07052	0.072462	0.716844	0.999995	-0.283152
POTRI.004G037000.V3.0	(2779146, 2779211)	(2779212, 2779502)	(2779502, 2779567)	0.016539	0.352059	0.833811	2.86437	0.921856	6	TRUE	0.319644	0.140914	0.54382	0.112272	0.431547
POTRI.001G309300.V3.0	(31287284, 31287399)	(31287400, 31287482)	(31287482, 31287604)	0.016478	0.352059	1.90108	1.38008	0.922339	6	TRUE	125103	0.057613	0.437584	0.068998	0.368586
POTRI.010G166100.V3.0	(16964598, 16964704)	(16964705, 16964792)	(16964792, 16964940)	0.016586	0.352512	0.511129	3.65668	0.921485	6	TRUE	0.206233	0.149763	0.688148	0.212245	0.475904
POTRI.009G121800.V3.0	(10189032, 10189091)	(10189092, 10189344)	(10189344, 10189546)	0.01662	0.352714	0.611554	2.6905	0.921209	6	TRUE	0.281828	0.154933	0.846722	0.471181	0.375541
POTRI.003G159200.V3.0	(17104545, 17104603)	(17104604, 17104696)	(17104696, 17104963)	0.01447	0.353158	-2.37406	3.68556	-0.632468	2	TRUE	0.022917	0.231091	0.050831	0.336615	-0.285784
POTRI.004G160800.V3.0	(18127691, 18128194)	(18128195, 18128362)	(18128362, 18128483)	0.01453	0.353472	-0.34109	4.27781	-0.632054	2	TRUE	0.624449	0.841828	0.714386	0.999999	-0.285613
POTRI.001G213700.V3.0	(21656134, 21656207)	(21656208, 21656287)	(21656287, 21656422)	0.016695	0.353759	2.57317	1.47449	0.920618	6	TRUE	0.632761	0.011123	0.406931	0.009615	0.397316
POTRI.008G080100.V3.0	(5004929, 5004977)	(5004978, 5005226)	(5005226, 5005311)	0.016872	0.355353	0.79701	3.61196	0.919224	6	TRUE	0.683123	0.371788	0.801946	0.428682	0.373263
POTRI.009G067800.V3.0	(6761317, 6761423)	(6761424, 6761619)	(6761619, 6762424)	0.016844	0.355353	1.7624	1.59835	0.919442	6	TRUE	0.366795	0.056673	0.448166	0.077248	0.370918
POTRI.002G183700.V3.0	(14359708, 14359976)	(14359977, 14360085)	(14360085, 14360198)	0.016854	0.355353	0.229841	3.11856	0.91936	6	TRUE	0.310539	0.212725	0.751262	0.409968	0.341294
POTRI.017G141000.V3.0	(14860889, 14861036)	(14861037, 14861142)	(14861142, 14863423)	0.014845	0.360275	2.06304	4.49514	0.726074	2	TRUE	0.548397	0.126294	0.836537	0.753347	0.08319
POTRI.016G049700.V3.0	(3182503, 3183230)	(3183231, 3183647)	(3183647, 3183921)	0.017238	0.36251	-0.268461	4.29039	-0.798613	6	TRUE	0.242799	0.32752	0.22639	0.49452	-0.26813
POTRI.002G195700.V3.0	(15669316, 15669466)	(15669467, 15669892)	(15669892, 15670137)	0.015269	0.364227	0.401701	4.31523	0.723232	2	TRUE	0.285724	0.208794	0.736554	0.431422	0.305131
POTRI.009G005300.V3.0	(1020946, 1021038)	(1021039, 1021117)	(1021117, 1021496)	0.017374	0.364283	-0.767356	3.08495	-0.797567	6	TRUE	0.225675	0.478391	0.177117	0.450199	-0.273082
POTRI.016G095800.V3.0	(9071144, 9071245)	(9071246, 9071349)	(9071349, 9071788)	0.017464	0.365071	0.430476	2.83799	0.914652	6	TRUE	0.337921	0.28601	0.540985	0.158931	0.382054
POTRI.006G190500.V3.0	(20514353, 20514458)	(20514459, 20515390)	(20515390, 20515587)	0.017454	0.365071	0.836594	2.59256	0.914729	6	TRUE	0.408947	0.217794	0.511397	0.144775	0.366622
POTRI.019G053000.V3.0	(8091288, 8091326)	(8091327, 8091585)	(8091585, 8092436)	0.015145	0.365883	1.50205	4.58386	0.724056	2	TRUE	0.884512	0.292762	0.491589	0.193664	0.297925
POTRI.001G076500.V3.0	(6070996, 6071486)	(6071487, 6071514)	(6071514, 6072226)	0.017586	0.366961	0.546466	3.43913	0.913725	6	TRUE	0.655873	1.28204	0.549344	0.106838	0.442507
POTRI.T058500.V3.0	(238865, 239008)	(239009, 239170)	(239170, 239438)	0.015279	0.367853	-0.616843	7.60101	-0.626991	2	TRUE	0.356917	0.61633	0.271261	0.502076	-0.230815
POTRI.004G067000.V3.0	(5600159, 5600196)	(5600197, 5600508)	(5600508, 5601096)	0.015315	0.36808	1.95673	5.12975	0.722929	2	TRUE	0.159393	0.055029	0.292665	0.056416	0.236249
POTRI.004G137400.V3.0	(15913690, 15913747)	(15913748, 15913913)	(15913913, 15913999)	0.017959	0.372259	1.29007	2.00426	0.910933	6	TRUE	0.243089	0.100823	0.477166	0.144327	0.332839
POTRI.006G157000.V3.0	(14541735, 14541903)	(14541904, 14541992)	(14541992, 14544153)	0.015775	0.375465	-0.597391	4.30009	-0.623756	2	TRUE	0.344043	0.509066	0.804342	1	-0.195658
POTRI.001G281300.V3.0	(28793326, 28794011)	(28794012, 28794123)	(28794123, 28794687)	0.015783	0.375465	1.7205	4.5182	0.719878	2	TRUE	0.143545	0.04847	0.999999	0.976093	0.023906
POTRI.012G097700.V3.0	(12371598, 12371764)	(12371765, 12372061)	(12372061, 12373516)	0.015863	0.37608	-1.49011	3.42521	-0.623193	2	TRUE	0.241613	0.776318	0.882107	0.999999	-0.117893
POTRI.006G162900.V3.0	(16214900, 16216081)	(16216082, 16216911)	(16216911, 16217073)	0.015853	0.37608	-1.47803	4.53337	-0.623257	2	TRUE	0.948295	4.52068	0.767273	0.881843	-0.11457
POTRI.008G110300.V3.0	(7022541, 7022612)	(7022613, 7022698)	(7022698, 7022854)	0.018308	0.377619	1.22277	1.25831	0.908367	6	TRUE	126587	49206.3	0.333332	0.051077	0.282255
POTRI.003G064300.V3.0	(9320715, 9320783)	(9320784, 9320884)	(9320884, 9321797)	0.015984	0.377666	-0.069078	4.98188	-0.622421	2	TRUE	0.294554	0.300376	0.755566	1	-0.244433
POTRI.018G101600.V3.0	(12914972, 12915251)	(12915252, 12915538)	(12915538, 12915679)	0.016326	0.379975	-1.06574	3.64062	-0.620267	2	TRUE	0.139382	0.400453	0.232066	0.522414	-0.290349
POTRI.013G027500.V3.0	(1822276, 1822356)	(1822357, 1822474)	(1822474, 1822566)	0.018595	0.381753	-0.279903	3.18249	-0.788515	6	TRUE	0.309818	0.427564	0.501394	0.789818	-0.288424
POTRI.009G160300.V3.0	(12373205, 12373713)	(12373714, 12373791)	(12373791, 12373897)	0.018617	0.381753	-1.53708	2.74878	-0.788354	6	TRUE	1754.75	1.57748	0.145255	0.643639	-0.498384
POTRI.001G133600.V3.0	(10738939, 10739866)	(10739867, 10740314)	(10740314, 10740412)	0.018718	0.38325	1.42622	2.43999	-0.787633	6	TRUE	0.202769	0.065222	0.226941	0.510728	-0.283787
POTRI.001G009800.V3.0	(642405, 642535)	(642536, 642617)	(642617, 643181)	0.018819	0.384748	0.222619	3.75146	-0.786914	6	TRUE	0.270492	0.199693	0.441799	0.74318	-0.301381
POTRI.010G158900.V3.0	(16517964, 16518590)	(16518591, 16518612)	(16518612, 16518655)	0.016553	0.387184	-1.4941	10.0839	-0.61886	2	TRUE	149.871	100.257	1	1	0
POTRI.011G041500.V3.0	(3523449, 3524784)	(3524785, 3525748)	(3525748, 3526619)	0.016749	0.389688	1.71378	3.09361	0.713834	2	TRUE	0.799487	0.205666	0.925778	0.665083	0.260695
POTRI.018G105200.V3.0	(13212375, 13212487)	(13212488, 13212536)	(13212536, 13212861)	0.016785	0.389688	0.579225	5.02841	0.713612	2	TRUE	0.784461	0.524432	1	0.754926	0.245074
POTRI.006G166500.V3.0	(16954907, 16954984)	(16954985, 16955423)	(16955423, 16956456)	0.016784	0.389688	-0.581283	3.83159	-0.617447	2	TRUE	0.456724	0.666327	0.570305	0.842931	-0.272626
POTRI.003G083900.V3.0	(11145676, 11145813)	(11145814, 11145948)	(11145948, 11146015)	0.019144	0.390266	-1.62568	1.86877	-0.78461	6	TRUE	0.017265	0.240335	0.017898	0.327012	-0.309115
POTRI.015G092100.V3.0	(11408031, 11408424)	(11408425, 11408811)	(11408811, 11408858)	0.017079	0.394208	1.73535	4.61138	0.711837	2	TRUE	0.237418	0.063235	0.999999	0.999999	0
POTRI.002G045200.V3.0	(2877647, 2877763)	(2877764, 2877935)	(2877935, 2878368)	0.017112	0.394312	1.5334	7.37893	0.711641	2	TRUE	0.794912	0.271331	1	1	0
POTRI.017G093600.V3.0	(11056920, 11056997)	(11056998, 11057380)	(11057380, 11057473)	0.017175	0.39512	1.76461	6.60959	0.711263	2	TRUE	1.06802	0.30973	1	1	0
POTRI.007G056800.V3.0	(6012083, 6012317)	(6012318, 6012431)	(6012431, 6012636)	0.01946	0.395554	0.400621	2.86128	0.900178	6	TRUE	0.300573	0.244866	0.594642	0.225705	0.368936
POTRI.008G173900.V3.0	(11866569, 11866890)	(11866891, 11866944)	(11866944, 11867093)	0.019633	0.398472	-2.15753	1.76242	-0.781222	6	TRUE	0	0.370191	0	0.359401	-0.359401
POTRI.008G085700.V3.0	(5373431, 5374087)	(5374088, 5374166)	(5374166, 5374311)	0.019858	0.402472	1.58631	2.75634	0.897449	6	TRUE	0.306595	0.135775	0.562265	0.123369	0.438896
POTRI.010G250800.V3.0	(22311177, 22311407)	(22311408, 22311801)	(22311801, 22311981)	0.017781	0.407036	-1.49172	3.09399	-0.611531	2	TRUE	0.451756	1.08722	0.798892	0.999999	-0.201107
POTRI.010G097900.V3.0	(11979372, 11979435)	(11979436, 11980860)	(11980860, 11980905)	0.017831	0.407509	1.82886	3.61721	0.707418	2	TRUE	0.14574	0.037377	0.458984	0.195268	0.263716
POTRI.008G047400.V3.0	(2780337, 2780488)	(2780489, 2780619)	(2780619, 2780678)	0.01905	0.408786	1.57974	2.49811	0.700582	2	TRUE	1.34495	0.430016	0.825577	0.468776	0.356802
POTRI.006G051900.V3.0	(3732704, 3732913)	(3732914, 3732957)	(3732957, 3733134)	0.017942	0.409387	1.56932	8.88535	0.706776	2	TRUE	1.19478e+07	210.337	1	1	0
POTRI.017G087300.V3.0	(10491476, 10491533)	(10491534, 10491625)	(10491625, 10491729)	0.020368	0.411016	-0.3631	3.15072	0.894022	6	TRUE	0.857035	1.06358	0.999996	0.672221	0.327776
POTRI.017G111800.V3.0	(12733065, 12733161)	(12733162, 12733257)	(12733257, 12734001)	0.020573	0.413358	1.66354	2.3178	0.892666	6	TRUE	0.226309	0.054635	0.502511	0.189069	0.313442
POTRI.015G073100.V3.0	(9771874, 9772054)	(9772055, 9772199)	(9772199, 9772390)	0.020556	0.413358	-0.145339	2.38036	-0.775008	6	TRUE	0.079487	0.13871	0.109158	0.378529	-0.269371
POTRI.014G076800.V3.0	(6206072, 6206714)	(6206715, 6206735)	(6206735, 6206893)	0.01894	0.426284	1.68143	4.68619	0.70118	2	TRUE	0.218354	0.069907	0.307418	0.071335	0.236083
POTRI.005G193400.V3.0	(21074018, 21074120)	(21074121, 21074210)	(21074210, 21074549)	0.018963	0.426284	-1.31287	6.85574	-0.604879	2	TRUE	0.645523	1.56144	1	1	0
POTRI.006G263300.V3.0	(26616757, 26617557)	(26617558, 26617697)	(26617697, 26617972)	0.018969	0.426284	-1.41918	6.26302	-0.604848	2	TRUE	0.691503	1.94019	1	1	0
POTRI.007G000400.V3.0	(43531, 43791)	(43792, 43821)	(43821, 44082)	0.018988	0.426284	1.33023	4.54929	0.70092	2	TRUE	0.468237	0.190209	0.999999	0.889483	0.110516
POTRI.008G144400.V3.0	(9702330, 9702535)	(9702536, 9702602)	(9702602, 9703194)	0.019064	0.426622	1.54095	6.64647	0.700504	2	TRUE	1.72142	0.569596	1	1	0
POTRI.010G189000.V3.0	(18483756, 18483961)	(18483962, 18484061)	(18484061, 18484243)	0.019211	0.428309	1.91679	4.15277	0.69971	2	TRUE	0.215451	0.055875	0.423172	0.161553	0.261619
POTRI.003G107700.V3.0	(13175729, 13175965)	(13175966, 13175991)	(13175991, 13176445)	0.019184	0.428309	-1.6468	4.49698	-0.60368	2	TRUE	0.891665	2.27992	0.999999	1	-1e-06
POTRI.001G205500.V3.0	(20508251, 20508773)	(20508774, 20509738)	(20509738, 20510569)	0.019232	0.428309	-1.10147	4.39173	-0.603422	2	TRUE	0.406905	0.909999	0.172205	0.41832	-0.246115
POTRI.019G023700.V3.0	(2721247, 2721376)	(2721377, 2721468)	(2721468, 2721566)	0.021457	0.429883	-0.817905	3.16079	-0.769176	6	TRUE	0.232937	0.461852	0.246386	0.51989	-0.273504
POTRI.016G100200.V3.0	(9792832, 9792933)	(9792934, 9793016)	(9793016, 9793108)	0.021604	0.43221	1.58776	2.11461	0.886014	6	TRUE	0.252949	0.072778	0.438271	0.125492	0.312778
POTRI.014G109600.V3.0	(8557692, 8564708)	(8564709, 8565442)	(8565442, 8565723)	0.021722	0.432802	1.09752	2.15629	0.885273	6	TRUE	0.145875	0.06927	0.688917	0.397039	0.291878
POTRI.001G091100.V3.0	(7172176, 7172293)	(7172294, 7172404)	(7172404, 7172467)	0.01949	0.433373	-0.809137	4.55193	-0.602034	2	TRUE	0.264684	0.47686	0.735335	0.885203	-0.149867
POTRI.001G319000.V3.0	(32369735, 32371072)	(32371073, 32371158)	(32371158, 32371666)	0.019588	0.433806	2.07104	3.32421	0.697688	2	TRUE	0.313268	0.098403	0.431795	0.163928	0.267867
POTRI.005G247400.V3.0	(25116336, 25116696)	(25116697, 25116760)	(25116760, 25116895)	0.019947	0.435359	-0.101448	5.17391	0.715199	3	TRUE	0.718836	0.777407	0.51984	0.224408	0.295432
POTRI.002G255800.V3.0	(24523417, 24523799)	(24523800, 24523837)	(24523837, 24524151)	0.020065	0.435745	1.97559	8.05168	0.695178	2	TRUE	28.3176	6.33958	1	1	0
POTRI.013G053400.V3.0	(3984899, 3985170)	(3985171, 3985278)	(3985278, 3985623)	0.020106	0.435956	1.52188	7.2412	0.694965	2	TRUE	3.15704	1.19769	1	1	0
POTRI.019G072300.V3.0	(10620936, 10621137)	(10621138, 10621218)	(10621218, 10621479)	0.022127	0.438264	-1.24838	2.01676	-0.76498	6	TRUE	0.08887	0.326476	0.103844	0.450948	-0.347104
POTRI.003G035400.V3.0	(4534351, 4534403)	(4534404, 4534499)	(4534499, 4534600)	0.022106	0.438264	1.79468	3.05696	0.882877	6	TRUE	0.277554	0.073092	0.536537	0.153842	0.382695
POTRI.003G137100.V3.0	(15563111, 15563308)	(15563309, 15563372)	(15563372, 15564422)	0.022108	0.438264	0.39383	2.41742	-0.765096	6	TRUE	0.256276	0.293217	0.398969	0.698539	-0.29957
POTRI.009G138200.V3.0	(11082134, 11082235)	(11082236, 11082932)	(11082932, 11082994)	0.022115	0.438264	-0.678912	3.97963	0.882824	6	TRUE	0.209378	0.333662	0.428364	0.119563	0.308801
POTRI.011G022300.V3.0	(1876721, 1876947)	(1876948, 1877053)	(1877053, 1877198)	0.020317	0.439179	2.5824	4.69375	0.693871	2	TRUE	1.08779	0.179583	0.999999	0.999999	1e-06
POTRI.008G165000.V3.0	(11242973, 11243023)	(11243024, 11243139)	(11243139, 11243791)	0.022296	0.440998	1.86506	2.68066	0.881705	6	TRUE	0.267744	0.065792	0.383957	0.070889	0.313068
POTRI.001G183000.V3.0	(15961310, 15961380)	(15961381, 15961480)	(15961480, 15961833)	0.022412	0.442443	-0.47827	2.25705	-0.763225	6	TRUE	0.140507	0.225954	0.265063	0.529477	-0.264414
POTRI.004G074300.V3.0	(6196145, 6196528)	(6196529, 6196627)	(6196627, 6196753)	0.022518	0.443497	0.725061	3.50177	0.880349	6	TRUE	0.293773	0.165316	0.419542	0.10711	0.312432
POTRI.003G130700.V3.0	(15030735, 15030850)	(15030851, 15030876)	(15030876, 15031013)	0.020579	0.444153	-1.34146	7.68636	-0.596355	2	TRUE	1.04222	2.7387	1	1	0
POTRI.013G050700.V3.0	(3700141, 3700362)	(3700363, 3700431)	(3700431, 3700462)	0.022641	0.445288	1.2946	2.44535	0.879602	6	TRUE	0.346126	0.130919	0.636481	0.279823	0.356659
POTRI.003G094500.V3.0	(12157000, 12157043)	(12157044, 12157093)	(12157093, 12157273)	0.020813	0.447821	-1.31828	9.43375	-0.595169	2	TRUE	4.28102	12.5967	1	1	0
POTRI.017G094100.V3.0	(11093438, 11093701)	(11093702, 11093773)	(11093773, 11094512)	0.022835	0.448469	-1.29082	2.06943	-0.760661	6	TRUE	0.114345	0.53951	0.051064	0.519906	-0.468842
POTRI.008G168100.V3.0	(11494675, 11494738)	(11494739, 11494825)	(11494825, 11494914)	0.020983	0.450716	2.13744	3.79788	0.690489	2	TRUE	0.198819	0.041192	0.377958	0.106193	0.271765
POTRI.010G208200.V3.0	(19804806, 19805324)	(19805325, 19805395)	(19805395, 19805714)	0.023012	0.451315	3.14105	1.66381	0.877368	6	TRUE	0.755	0	0.456923	0	0.456923
POTRI.006G236400.V3.0	(24565522, 24565589)	(24565590, 24565694)	(24565694, 24565771)	0.021188	0.453778	1.40285	3.31679	0.68947	2	TRUE	1.39141	0.471802	0.999999	0.624324	0.375674
POTRI.007G011400.V3.0	(909856, 909970)	(909971, 910044)	(910044, 910090)	0.021233	0.454056	1.47935	6.89086	0.689244	2	TRUE	1.0281	0.358698	1	1	0
POTRI.005G193100.V3.0	(21054143, 21054294)	(21054295, 21054787)	(21054787, 21055029)	0.023214	0.454636	0.070644	3.51833	-0.758396	6	TRUE	0.231104	0.214338	0.463858	0.767005	-0.303147
POTRI.008G031200.V3.0	(1714194, 1714277)	(1714278, 1714373)	(1714373, 1714690)	0.023417	0.456061	1.27722	3.25343	0.874963	6	TRUE	0.296995	0.112476	0.491139	0.197951	0.293188
POTRI.006G178600.V3.0	(19236752, 19236900)	(19236901, 19236984)	(19236984, 19237189)	0.023394	0.456061	0.786854	3.47537	0.875096	6	TRUE	0.302936	0.16102	0.430297	0.127394	0.302903
POTRI.002G055500.V3.0	(3715044, 3715084)	(3715085, 3715165)	(3715165, 3715256)	0.023378	0.456061	0.842538	2.33304	0.875192	6	TRUE	0.394695	0.116787	0.82264	0.322362	0.500278
POTRI.004G173300.V3.0	(19190378, 19191016)	(19191017, 19191135)	(19191135, 19191281)	0.021378	0.456452	2.71765	3.20707	0.688529	2	TRUE	34759	0.193447	0.634186	0.489315	0.144871
POTRI.016G136200.V3.0	(13936778, 13937462)	(13937463, 13937537)	(13937537, 13938786)	0.023547	0.457312	0.687764	3.1338	0.874202	6	TRUE	0.288341	0.216112	0.716893	0.413674	0.303219
POTRI.009G073800.V3.0	(7213510, 7214191)	(7214192, 7214293)	(7214293, 7214346)	0.023539	0.457312	-0.850486	3.14277	-0.756475	6	TRUE	0.104604	0.225354	0.143697	0.430683	-0.286986
POTRI.003G152600.V3.0	(16638133, 16638552)	(16638553, 16638752)	(16638752, 16638922)	0.023675	0.459158	-0.018175	3.19269	-0.755684	6	TRUE	0.278611	0.302111	0.540908	0.89455	-0.353642
POTRI.004G049300.V3.0	(3839158, 3839291)	(3839292, 3839506)	(3839506, 3839737)	0.021618	0.460879	0.807992	4.62215	0.687351	2	TRUE	1.17198	0.653263	0.643546	0.397803	0.245743
POTRI.015G136700.V3.0	(14622174, 14622310)	(14622311, 14622658)	(14622658, 14622769)	0.023858	0.461427	0.524195	2.356	-0.754619	6	TRUE	0.323955	0.175267	0.216709	0.585534	-0.368825
POTRI.014G195800.V3.0	(18523738, 18523976)	(18523977, 18524088)	(18524088, 18524442)	0.021713	0.462189	1.00052	4.0233	0.686891	2	TRUE	0.278345	0.140198	0.478173	0.205019	0.273153
POTRI.001G205700.V3.0	(20550559, 20550684)	(20550685, 20550753)	(20550753, 20550960)	0.021754	0.462353	1.22623	3.42885	0.686692	2	TRUE	0.602736	0.21266	0.707052	0.393235	0.313818
POTRI.004G077400.V3.0	(6406656, 6406800)	(6406801, 6406876)	(6406876, 6408025)	0.021804	0.46272	-1.27114	3.19863	-0.590274	2	TRUE	0.227888	0.620146	0.638287	0.889637	-0.25135
POTRI.004G178600.V3.0	(19617239, 19617408)	(19617409, 19617426)	(19617426, 19617535)	0.024027	0.464055	-0.468635	1.33568	-0.753643	6	TRUE	0.083333	0.127273	0.041667	0.416665	-0.374998
POTRI.T120400.V3.0	(9730, 10117)	(10118, 10217)	(10217, 10467)	0.022114	0.467169	-0.592403	6.8966	-0.588782	2	TRUE	1.82145	3.11967	0.657131	0.873652	-0.216521
POTRI.016G085900.V3.0	(6765821, 6766256)	(6766257, 6766373)	(6766373, 6767465)	0.022214	0.468177	2.47276	3.84435	0.684478	2	TRUE	0.251016	0.040284	0.301718	0.047982	0.253735
POTRI.011G068200.V3.0	(6372415, 6372492)	(6372493, 6372586)	(6372586, 6372746)	0.024602	0.470613	2.58543	1.386	0.868133	6	TRUE	1.38284	0	0.641302	0	0.641302
POTRI.011G087900.V3.0	(10507794, 10508373)	(10508374, 10508420)	(10508420, 10509096)	0.024473	0.470613	1.42768	1.8508	0.868864	6	TRUE	0.342592	0.073647	0.383597	0.04903	0.334567
POTRI.010G026200.V3.0	(3688240, 3688314)	(3688315, 3688419)	(3688419, 3688710)	0.024599	0.470613	-0.07529	3.12407	-0.750383	6	TRUE	0.228027	0.256414	0.2411	0.513435	-0.272335
POTRI.017G023200.V3.0	(2026147, 2026347)	(2026348, 2026505)	(2026505, 2027032)	0.024529	0.470613	0.718912	2.55503	0.868549	6	TRUE	0.413674	0.373003	0.566487	0.262653	0.303834
POTRI.008G080500.V3.0	(5031430, 5031473)	(5031474, 5031652)	(5031652, 5031906)	0.02457	0.470613	-1.08312	5.46698	0.868317	6	TRUE	1.23465e+06	841624	0.863536	0.551398	0.312138
POTRI.008G211100.V3.0	(16463545, 16463742)	(16463743, 16463934)	(16463934, 16464035)	0.024596	0.470613	0.13318	3.54015	-0.750398	6	TRUE	0.804078	0.792421	0.631348	0.929994	-0.298646
POTRI.001G237000.V3.0	(24833801, 24833896)	(24833897, 24834035)	(24834035, 24834091)	0.024467	0.470613	0.289338	1.97594	0.8689	6	TRUE	0.209836	0.174533	0.452774	0.118889	0.333885
POTRI.008G092600.V3.0	(5789078, 5789314)	(5789315, 5789407)	(5789407, 5789812)	0.024809	0.473911	0.054206	3.23203	0.866973	6	TRUE	1.04847	1.59019	0.999998	0.52755	0.472448
POTRI.004G031800.V3.0	(2301135, 2301212)	(2301213, 2301290)	(2301290, 2301452)	0.024846	0.473982	1.04898	2.76001	0.866762	6	TRUE	0.334681	0.176548	0.786548	0.418106	0.368442
POTRI.006G058900.V3.0	(4296160, 4296660)	(4296661, 4296770)	(4296770, 4299324)	0.022688	0.475359	1.56944	6.77241	0.682243	2	TRUE	3.72997	1.06086	1	1	0
POTRI.006G199800.V3.0	(21499355, 21499593)	(21499594, 21499749)	(21499749, 21500621)	0.022706	0.475359	2.06306	4.03234	0.682157	2	TRUE	0.20361	0.044606	0.356245	0.107404	0.248841
POTRI.016G001400.V3.0	(71114, 71727)	(71728, 71753)	(71753, 71832)	0.025002	0.475646	-1.99311	2.39358	-0.748126	6	TRUE	0.069987	0.809554	0.075617	0.442122	-0.366505
POTRI.015G012800.V3.0	(835144, 835216)	(835217, 835271)	(835271, 835382)	0.024998	0.475646	0.977644	3.27803	0.865917	6	TRUE	0.431765	0.214406	0.477716	0.181557	0.296159
POTRI.001G068300.V3.0	(5445572, 5445616)	(5445617, 5445787)	(5445787, 5446008)	0.025101	0.47679	2.24953	2.52957	0.865344	6	TRUE	0.25963	0.035356	0.500147	0.109977	0.390171
POTRI.T037200.V3.0	(8934, 9066)	(9067, 9167)	(9167, 9221)	0.02513	0.47679	2.02916	1.18894	0.865183	6	TRUE	0.111027	0.002177	0.421643	0.008979	0.412665
POTRI.016G092300.V3.0	(7608448, 7608557)	(7608558, 7608654)	(7608654, 7608737)	0.025206	0.477573	-1.13507	2.19438	-0.746995	6	TRUE	0.083152	0.425224	0.175968	0.462296	-0.286328
POTRI.001G104300.V3.0	(8311701, 8311784)	(8311785, 8312182)	(8312182, 8312516)	0.025305	0.478799	1.5228	3.23731	0.864219	6	TRUE	0.389975	0.123199	0.454951	0.13787	0.317081
POTRI.006G235400.V3.0	(24489754, 24489871)	(24489872, 24489963)	(24489963, 24490546)	0.022911	0.47894	0.676661	4.52984	0.681201	2	TRUE	0.514672	0.447761	0.460238	0.203178	0.25706
POTRI.010G025500.V3.0	(3551227, 3551566)	(3551567, 3551635)	(3551635, 3551845)	0.025426	0.48044	2.11917	1.92774	0.863554	6	TRUE	0.243875	0.044314	0.830842	0.364627	0.466215
POTRI.011G007600.V3.0	(566318, 566691)	(566692, 567304)	(567304, 567357)	0.025566	0.482441	0.477555	4.19302	-0.745016	6	TRUE	0.022882	0.014754	0.101076	0.343771	-0.242695
POTRI.010G009000.V3.0	(1035223, 1035267)	(1035268, 1035404)	(1035404, 1035448)	0.025651	0.482745	1.37791	2.68812	0.862321	6	TRUE	0.372247	0.130135	0.517563	0.152617	0.364946
POTRI.008G119100.V3.0	(7681756, 7681807)	(7681808, 7682221)	(7682221, 7682286)	0.025648	0.482745	1.50324	2.50372	0.862341	6	TRUE	0.256604	0.071835	0.978962	0.384	0.594962
POTRI.014G070600.V3.0	(5729848, 5730353)	(5730354, 5730482)	(5730482, 5730803)	0.025722	0.483429	-1.04833	3.60323	-0.744165	6	TRUE	0.122808	0.287522	0.135184	0.374429	-0.239245
POTRI.003G146000.V3.0	(16187095, 16187150)	(16187151, 16187452)	(16187452, 16187516)	0.023422	0.486705	1.67668	3.38974	0.678854	2	TRUE	0.290421	0.070531	0.449324	0.157251	0.292073
POTRI.006G250400.V3.0	(25667887, 25667991)	(25667992, 25668028)	(25668028, 25668901)	0.023616	0.489748	1.47274	8.78869	0.677973	2	TRUE	0.913014	0.310894	1	1	0
POTRI.008G020700.V3.0	(1090759, 1090829)	(1090830, 1090930)	(1090930, 1091510)	0.023707	0.490434	-0.035549	6.37458	-0.58139	2	TRUE	0.518401	0.503536	0.806612	1	-0.193388
POTRI.014G194600.V3.0	(18235967, 18237833)	(18237834, 18237970)	(18237970, 18237991)	0.026212	0.491672	-0.328742	2.12512	-0.74153	6	TRUE	0.103071	0.195381	0.351439	0.600528	-0.249089
POTRI.006G010700.V3.0	(681976, 681994)	(681995, 682029)	(682029, 682500)	0.026231	0.491672	-1.12423	2.14609	-0.741426	6	TRUE	0.049933	0.194525	0.042752	0.319961	-0.277209
POTRI.003G100300.V3.0	(12621325, 12621453)	(12621454, 12621562)	(12621562, 12621654)	0.023939	0.493048	1.95705	3.16856	0.676523	2	TRUE	0.659488	0.149883	0.742262	0.369863	0.372398
POTRI.007G036600.V3.0	(2837965, 2838079)	(2838080, 2838708)	(2838708, 2839184)	0.026392	0.494023	1.87109	2.84987	0.85834	6	TRUE	0.154483	0.045419	0.388268	0.078856	0.309412
POTRI.012G060200.V3.0	(6414166, 6414539)	(6414540, 6414628)	(6414628, 6414996)	0.024435	0.499469	1.0008	5.25929	0.674329	2	TRUE	1.38573	0.709471	1	0.779497	0.220502
POTRI.008G056100.V3.0	(3315414, 3316525)	(3316526, 3317084)	(3317084, 3317300)	0.024466	0.499469	-0.231546	4.74497	-0.57802	2	TRUE	0.119246	0.15351	0.242424	0.495324	-0.2529
POTRI.008G200200.V3.0	(14049396, 14049885)	(14049886, 14050032)	(14050032, 14050475)	0.026726	0.499597	1.56848	3.24287	0.856579	6	TRUE	0.27021	0.103123	0.429383	0.12581	0.303574
POTRI.002G092700.V3.0	(6617915, 6618091)	(6618092, 6619022)	(6619022, 6619235)	0.024596	0.501404	-1.19876	3.82948	-0.577449	2	TRUE	0.245487	0.596615	0.171593	0.401487	-0.229893
POTRI.001G248100.V3.0	(25797204, 25797492)	(25797493, 25797572)	(25797572, 25797666)	0.024657	0.501907	0.576721	6.61674	0.67336	2	TRUE	2.53036e+06	58.8392	1	0.855404	0.144596
POTRI.012G028300.V3.0	(2478042, 2478100)	(2478101, 2478363)	(2478363, 2478535)	0.024694	0.501932	-1.50986	5.31596	-0.577023	2	TRUE	0.283144	0.822915	0.999999	1	-1e-06
POTRI.008G108700.V3.0	(6914658, 6914700)	(6914701, 6914729)	(6914729, 6915279)	0.026977	0.502584	0.429746	2.84917	-0.737497	6	TRUE	0.78518	0.823558	0.561727	0.969134	-0.407407
POTRI.001G154400.V3.0	(12754948, 12755157)	(12755158, 12755223)	(12755223, 12755299)	0.02703	0.502584	-0.64977	2.46744	-0.737221	6	TRUE	0.091703	0.19849	0.093004	0.393001	-0.299997
POTRI.002G042600.V3.0	(2723855, 2724707)	(2724708, 2724875)	(2724875, 2724972)	0.026997	0.502584	-1.95553	2.51132	-0.73739	6	TRUE	0.048189	0.347888	0.100736	0.361872	-0.261136
POTRI.013G092100.V3.0	(9837009, 9838658)	(9838659, 9838676)	(9838676, 9838789)	0.027507	0.510787	2.00912	1.54387	0.852526	6	TRUE	0.213782	0.02381	0.416665	0.055555	0.36111
POTRI.001G430000.V3.0	(46036888, 46037472)	(46037473, 46037542)	(46037542, 46038265)	0.027631	0.512398	0.727822	2.35495	0.851895	6	TRUE	0.601408	0.402627	0.802694	0.355283	0.447411
POTRI.017G057100.V3.0	(5149756, 5149864)	(5149865, 5150282)	(5150282, 5150647)	0.027719	0.512699	1.44263	3.01055	0.851444	6	TRUE	1.02852	0.351113	0.669822	0.237116	0.432707
POTRI.006G027600.V3.0	(1848697, 1849672)	(1849673, 1850119)	(1850119, 1852204)	0.02772	0.512699	0.044005	3.8319	-0.733668	6	TRUE	0.139832	0.155813	0.40692	0.649454	-0.242535
POTRI.013G119700.V3.0	(13286640, 13289258)	(13289259, 13289301)	(13289301, 13289682)	0.025324	0.513672	1.76683	4.12025	0.670489	2	TRUE	0.698895	0.214601	0.999999	0.999999	1e-06
POTRI.004G058700.V3.0	(4711154, 4711755)	(4711756, 4711847)	(4711847, 4712083)	0.028143	0.519833	0.086352	3.07522	-0.73153	6	TRUE	0.076604	0.055853	0.292196	0.580554	-0.288357
POTRI.003G205400.V3.0	(20628919, 20629000)	(20629001, 20629154)	(20629154, 20629233)	0.028347	0.521523	1.04249	3.21395	0.84828	6	TRUE	0.627868	0.313282	0.662632	0.308554	0.354079
POTRI.002G222200.V3.0	(20888353, 20888843)	(20888844, 20888932)	(20888932, 20889303)	0.028345	0.521523	0.712583	2.78224	0.848292	6	TRUE	0.453325	0.231693	0.435717	0.106858	0.328859
POTRI.005G141400.V3.0	(11954643, 11955142)	(11955143, 11955408)	(11955408, 11955533)	0.025824	0.521857	-1.10882	4.39257	-0.572208	2	TRUE	0.249444	0.518631	0.476155	0.657106	-0.180951
POTRI.016G062500.V3.0	(4392319, 4392613)	(4392614, 4392788)	(4392788, 4393319)	0.026842	0.522639	1.49237	3.35277	0.664196	2	TRUE	0.925084	0.255874	0.544549	0.210326	0.334223
POTRI.018G143800.V3.0	(16347840, 16348087)	(16348088, 16348242)	(16348242, 16348630)	0.028536	0.522943	0.217093	3.0597	-0.729567	6	TRUE	0.516466	0.422074	0.687798	0.999998	-0.3122
POTRI.008G142300.V3.0	(9503336, 9503376)	(9503377, 9503494)	(9503494, 9503537)	0.028502	0.522943	-0.581877	3.32152	0.847508	6	TRUE	1.67624	3.72841	0.999997	0.667384	0.332613
POTRI.003G155000.V3.0	(16789115, 16789346)	(16789347, 16789436)	(16789436, 16789533)	0.029115	0.529372	-0.056824	3.18932	0.844492	6	TRUE	0.845642	1.37657	0.668722	0.232576	0.436146
POTRI.012G064900.V3.0	(8379269, 8379336)	(8379337, 8379498)	(8379498, 8379683)	0.02925	0.531148	0.192607	3.1181	0.843831	6	TRUE	0.68735	0.700146	0.957289	0.551763	0.405526
POTRI.012G027800.V3.0	(2413273, 2413429)	(2413430, 2413691)	(2413691, 2413863)	0.026381	0.531577	-1.45864	5.70709	-0.569899	2	TRUE	1.59263	5.02229	0.999999	1	-1e-06
POTRI.001G049400.V3.0	(3744339, 3745484)	(3745485, 3746720)	(3746720, 3746829)	0.029367	0.53258	0.679113	3.70564	0.843264	6	TRUE	0.193605	0.114132	0.538344	0.24941	0.288934
POTRI.017G065800.V3.0	(6366488, 6366770)	(6366771, 6366884)	(6366884, 6366923)	0.026548	0.533995	-1.2938	6.2647	-0.569215	2	TRUE	0.437235	1.21575	1	1	0
POTRI.015G072600.V3.0	(9691506, 9691644)	(9691645, 9691719)	(9691719, 9692089)	0.026601	0.533995	0.244334	5.97221	0.665175	2	TRUE	0.540591	0.412744	0.552344	0.30838	0.243964
POTRI.001G211000.V3.0	(21149431, 21149699)	(21149700, 21150563)	(21150563, 21150655)	0.026616	0.533995	0.909967	4.63335	0.665114	2	TRUE	352247	5.12111	0.960202	0.756705	0.203496
POTRI.014G180700.V3.0	(15194817, 15194925)	(15194926, 15195119)	(15195119, 15195220)	0.026676	0.534448	-0.642126	4.31252	-0.568692	2	TRUE	0.270638	0.436764	0.398647	0.618386	-0.219739
POTRI.012G083200.V3.0	(11026177, 11026357)	(11026358, 11026433)	(11026433, 11027460)	0.026847	0.536321	-1.35466	5.99182	-0.568002	2	TRUE	0.849498	2.3679	0.999999	1	0
POTRI.014G078300.V3.0	(6296561, 6296634)	(6296635, 6296998)	(6296998, 6297214)	0.029908	0.540972	-1.10009	2.77183	-0.722899	6	TRUE	0.084394	0.238227	0.108533	0.363915	-0.255382
POTRI.004G162800.V3.0	(18385959, 18386226)	(18386227, 18386325)	(18386325, 18386563)	0.027229	0.541632	-0.692701	4.95233	-0.566465	2	TRUE	623713	1.12854e+06	0.201036	0.391657	-0.190622
POTRI.018G046400.V3.0	(4269857, 4270426)	(4270427, 4270547)	(4270547, 4270899)	0.027432	0.544114	1.54893	5.99159	0.661833	2	TRUE	1.09721	0.357273	1	1	0
POTRI.002G092600.V3.0	(6611868, 6612004)	(6612005, 6612113)	(6612113, 6612258)	0.030204	0.545624	-0.964146	2.96548	-0.721493	6	TRUE	0.302803	0.576167	0.321564	0.617989	-0.296425
POTRI.002G001900.V3.0	(116267, 116316)	(116317, 116365)	(116365, 116569)	0.027597	0.546615	2.14159	6.7487	0.661179	2	TRUE	1.75676e+06	8.89005	1	1	0
POTRI.006G259700.V3.0	(26319005, 26319100)	(26319101, 26319243)	(26319243, 26320147)	0.030303	0.546707	-0.958011	3.23653	-0.721025	6	TRUE	0.064488	0.196477	0.190832	0.43057	-0.239737
POTRI.005G171800.V3.0	(18645642, 18645809)	(18645810, 18645908)	(18645908, 18646306)	0.027708	0.548043	1.31509	3.46731	0.66074	2	TRUE	0.582281	0.194229	0.642819	0.382572	0.260246
POTRI.002G048500.V3.0	(3163596, 3163977)	(3163978, 3164065)	(3164065, 3164250)	0.02781	0.548624	1.87869	4.89747	0.660342	2	TRUE	0.660021	0.156728	0.607314	0.461787	0.145527
POTRI.003G121900.V3.0	(14416643, 14418307)	(14418308, 14418384)	(14418384, 14418502)	0.030599	0.551012	-0.798419	2.81105	-0.719638	6	TRUE	0.212151	0.40593	0.35611	0.610875	-0.254764
POTRI.002G178300.V3.0	(13756878, 13757835)	(13757836, 13757919)	(13757919, 13758020)	0.030621	0.551012	-0.813793	1.24159	-0.719535	6	TRUE	0.005432	0.052724	0.008885	0.314837	-0.305952
POTRI.010G023500.V3.0	(3308358, 3308447)	(3308448, 3309571)	(3309571, 3309630)	0.030666	0.551125	0.643102	3.7245	0.837092	6	TRUE	0.389714	0.24433	0.536004	0.251202	0.284803
POTRI.014G097600.V3.0	(7615903, 7616085)	(7616086, 7616160)	(7616160, 7616262)	0.03076	0.551396	-1.18333	2.58205	-0.718883	6	TRUE	0.124745	0.449898	0.288127	0.568872	-0.280745
POTRI.010G056900.V3.0	(8641593, 8641767)	(8641768, 8641836)	(8641836, 8642116)	0.028345	0.555068	1.55968	6.2983	0.658259	2	TRUE	2.06234	0.507254	1	1	0
POTRI.016G041200.V3.0	(2561546, 2561776)	(2561777, 2562083)	(2562083, 2563487)	0.028391	0.555068	1.44998	6.57287	0.658081	2	TRUE	0.959433	0.446635	1	1	0
POTRI.006G061700.V3.0	(4527466, 4527537)	(4527538, 4527640)	(4527640, 4527711)	0.028397	0.555068	-0.254998	6.54957	0.65806	2	TRUE	5.24134	6.32919	0.706737	0.455934	0.250803
POTRI.001G190800.V3.0	(17186986, 17187869)	(17187870, 17187979)	(17187979, 17188116)	0.02824	0.555068	-1.6765	5.10504	-0.562491	2	TRUE	0.055219	0.183827	0.061256	0.242709	-0.181453
POTRI.010G012900.V3.0	(1658798, 1659134)	(1659135, 1659423)	(1659423, 1659472)	0.028774	0.558051	-1.11966	4.38469	-0.560441	2	TRUE	0.369516	0.824673	0.27105	0.723659	-0.452609
POTRI.015G008100.V3.0	(504416, 504853)	(504854, 504860)	(504860, 505170)	0.028749	0.558051	-0.823841	6.36175	-0.560536	2	TRUE	0.334245	0.592953	0.383131	0.511287	-0.128156
POTRI.011G051800.V3.0	(4440391, 4441260)	(4441261, 4441344)	(4441344, 4442033)	0.028967	0.559469	-0.749367	6.30173	-0.559707	2	TRUE	0.253198	0.474594	0.389127	0.530871	-0.141744
POTRI.008G043700.V3.0	(2495539, 2495654)	(2495655, 2495741)	(2495741, 2496046)	0.031393	0.561292	0.397854	2.03043	0.833737	6	TRUE	0.160976	0.156644	0.409345	0.077155	0.33219
POTRI.001G411100.V3.0	(43575218, 43575455)	(43575456, 43575599)	(43575599, 43575809)	0.029162	0.562458	1.07573	4.90871	0.655145	2	TRUE	0.663311	0.312969	0.501991	0.260966	0.241025
POTRI.011G068300.V3.0	(6379779, 6379868)	(6379869, 6380460)	(6380460, 6381080)	0.029304	0.563634	0.504397	5.61047	0.654613	2	TRUE	0.233689	0.1657	0.442077	0.213252	0.228825
POTRI.T125100.V3.0	(35863, 35981)	(35982, 36061)	(36061, 36164)	0.029295	0.563634	1.14942	4.40824	0.654645	2	TRUE	0.210329	0.092073	0.368107	0.115542	0.252565
POTRI.016G008500.V3.0	(424256, 424921)	(424922, 425005)	(425005, 425913)	0.031615	0.563824	2.12365	1.15511	0.832723	6	TRUE	0.1024	0	0.335432	0	0.335432
POTRI.010G006000.V3.0	(550681, 550725)	(550726, 550862)	(550862, 550906)	0.031684	0.564328	1.45788	2.67871	0.832411	6	TRUE	0.380159	0.127822	0.505308	0.158146	0.347162
POTRI.010G184100.V3.0	(18124006, 18124100)	(18124101, 18124198)	(18124198, 18124311)	0.029457	0.565364	0.871531	4.09354	0.654039	2	TRUE	0.976762	0.630877	0.918536	0.574371	0.344164
POTRI.014G140900.V3.0	(10726982, 10727050)	(10727051, 10727151)	(10727151, 10727326)	0.031839	0.566369	-0.977407	3.70206	-0.713939	6	TRUE	0.088912	0.181406	0.133041	0.378967	-0.245927
POTRI.010G234500.V3.0	(21516729, 21516792)	(21516793, 21516881)	(21516881, 21519407)	0.031999	0.56735	-0.56263	2.12436	-0.713219	6	TRUE	0.211111	0.625615	0.509576	0.754022	-0.244445
POTRI.014G023400.V3.0	(2024295, 2031476)	(2031477, 2031779)	(2031779, 2033951)	0.032097	0.56735	0.197504	2.60544	0.830546	6	TRUE	0.150253	0.127895	0.612623	0.2894	0.323224
POTRI.004G157400.V3.0	(17904462, 17904627)	(17904628, 17904718)	(17904718, 17904792)	0.032085	0.56735	2.13001	1.76334	0.830603	6	TRUE	0.566166	0.036413	0.429254	0.07125	0.358004
POTRI.006G052700.V3.0	(3779817, 3779984)	(3779985, 3780095)	(3780095, 3780223)	0.032079	0.56735	0.623083	2.85278	0.830627	6	TRUE	0.19002	0.136091	0.657186	0.341152	0.316034
POTRI.014G146200.V3.0	(11161619, 11163271)	(11163272, 11163713)	(11163713, 11163820)	0.029655	0.56805	1.4989	6.18184	0.653301	2	TRUE	2.02874	0.693996	1	1	0
POTRI.018G009100.V3.0	(631776, 633085)	(633086, 633163)	(633163, 633564)	0.029803	0.570087	-1.36551	6.29738	-0.556582	2	TRUE	3.01771	1.08597e+06	1	1	0
POTRI.010G041200.V3.0	(7131857, 7131909)	(7131910, 7132704)	(7132704, 7133260)	0.030031	0.571645	0.907239	4.50744	0.651916	2	TRUE	0.874862	0.910162	0.566088	0.318544	0.247543
POTRI.018G046400.V3.0	(4269560, 4269672)	(4269673, 4269857)	(4269857, 4270426)	0.029974	0.571645	1.67899	4.50315	0.652125	2	TRUE	0.380959	0.11357	0.999999	0.999999	0
POTRI.002G083400.V3.0	(5836331, 5836930)	(5836931, 5837030)	(5837030, 5837189)	0.030073	0.571645	-0.968111	3.60752	-0.555588	2	TRUE	0.856347	2.26605	0.740644	0.95238	-0.211736
POTRI.019G051300.V3.0	(7757520, 7757583)	(7757584, 7758184)	(7758184, 7758241)	0.030194	0.57287	-0.563347	4.95326	-0.555142	2	TRUE	0.246863	0.359236	0.42769	0.612825	-0.185135
POTRI.011G145700.V3.0	(16566385, 16566509)	(16566510, 16566617)	(16566617, 16566802)	0.030348	0.57422	0.404775	4.75399	0.650758	2	TRUE	1.06535	0.964734	0.967827	0.599558	0.368269
POTRI.011G045500.V3.0	(3856756, 3857277)	(3857278, 3858623)	(3858623, 3858803)	0.032696	0.575738	-0.440811	2.83027	-0.710114	6	TRUE	0.132826	0.226801	0.138735	0.420261	-0.281526
POTRI.016G094700.V3.0	(8490196, 8490329)	(8490330, 8490470)	(8490470, 8490780)	0.032674	0.575738	0.006955	4.61968	0.827977	6	TRUE	0.518997	0.477156	0.867056	0.574222	0.292834
POTRI.006G175000.V3.0	(18637330, 18637622)	(18637623, 18637746)	(18637746, 18638027)	0.03307	0.580873	1.11883	2.43318	0.826237	6	TRUE	1.16666	0.479355	0.603551	0.250435	0.353116
POTRI.006G273700.V3.0	(27441087, 27441919)	(27441920, 27442267)	(27442267, 27442436)	0.03091	0.582106	0.68506	4.35831	0.648727	2	TRUE	0.344328	0.206839	0.812661	0.55523	0.257431
POTRI.017G111400.V3.0	(12700675, 12701036)	(12701037, 12701143)	(12701143, 12701453)	0.030982	0.582228	1.61326	4.68887	0.64847	2	TRUE	0.31223	0.09933	0.999999	0.999999	0
POTRI.014G191100.V3.0	(17518760, 17518829)	(17518830, 17519101)	(17519101, 17519524)	0.031318	0.586222	-0.686437	4.06723	-0.551101	2	TRUE	0.154612	0.258461	0.217107	0.461335	-0.244228
POTRI.007G123800.V3.0	(14149709, 14149836)	(14149837, 14149929)	(14149929, 14149999)	0.033638	0.58789	-1.40492	3.19352	-0.706002	6	TRUE	0.667853	1.89407	0.198894	0.596255	-0.397361
POTRI.013G004800.V3.0	(319024, 319477)	(319478, 319592)	(319592, 319666)	0.033923	0.591276	2.45148	2.38277	0.822548	6	TRUE	0.158372	0.0142	0.356194	0.054481	0.301713
POTRI.016G006500.V3.0	(315702, 315799)	(315800, 315926)	(315926, 316576)	0.033969	0.591276	2.03027	1.10843	0.822354	6	TRUE	69866.7	0	0.502131	0	0.502131
POTRI.002G159900.V3.0	(12019939, 12021982)	(12021983, 12022154)	(12022154, 12022529)	0.034001	0.591276	1.07292	3.29729	0.822214	6	TRUE	2.43185	1.16137	0.541806	0.177796	0.364011
POTRI.009G034900.V3.0	(4472428, 4472755)	(4472756, 4472967)	(4472967, 4473579)	0.034085	0.592002	-0.607347	5.2291	0.821855	6	TRUE	0.485242	0.77187	0.851719	0.552659	0.29906
POTRI.010G093700.V3.0	(11655376, 11655686)	(11655687, 11656014)	(11656014, 11656149)	0.034152	0.592429	-0.528763	3.07651	-0.7038	6	TRUE	0.079158	0.125024	0.094235	0.344764	-0.250529
POTRI.015G070500.V3.0	(9497641, 9497796)	(9497797, 9497985)	(9497985, 9498242)	0.032094	0.599143	0.658438	5.04613	0.644556	2	TRUE	0.297593	0.199862	0.555703	0.332175	0.223527
POTRI.012G053700.V3.0	(5439405, 5439577)	(5439578, 5439670)	(5439670, 5440094)	0.034622	0.599827	0.067044	3.76111	0.819585	6	TRUE	0.39383	0.44624	0.691696	0.318187	0.373509
POTRI.005G082000.V3.0	(6040084, 6040290)	(6040291, 6040305)	(6040305, 6041573)	0.03242	0.602911	1.6317	4.33647	0.643429	2	TRUE	0.333562	0.153896	0.340598	0.07391	0.266688
POTRI.010G220900.V3.0	(20593443, 20593580)	(20593581, 20593676)	(20593676, 20593878)	0.032469	0.602929	3.06677	3.45428	0.64326	2	TRUE	0.21052	0.019938	0.302116	0.039824	0.262292
POTRI.003G108000.V3.0	(13195472, 13195751)	(13195752, 13195886)	(13195886, 13195998)	0.034988	0.604669	-0.35677	2.23452	-0.700282	6	TRUE	0.091774	0.128265	0.127081	0.365586	-0.238505
POTRI.015G032500.V3.0	(2622662, 2622789)	(2622790, 2623246)	(2623246, 2623301)	0.035585	0.612717	0.537424	3.12766	-0.697811	6	TRUE	0.160644	0.117085	0.216184	0.514439	-0.298255
POTRI.016G072700.V3.0	(5434518, 5434568)	(5434569, 5434990)	(5434990, 5435040)	0.035672	0.613446	1.40625	3.53338	-0.697457	6	TRUE	0.196613	0.090465	0.329582	0.619359	-0.289777
POTRI.018G149900.V3.0	(16798808, 16799059)	(16799060, 16799362)	(16799362, 16799528)	0.035807	0.613852	0.224519	3.3654	-0.696905	6	TRUE	0.307273	0.291584	0.540574	0.813478	-0.272904
POTRI.007G018700.V3.0	(1442981, 1443069)	(1443070, 1443337)	(1443337, 1443849)	0.035827	0.613852	0.260526	3.91721	-0.696821	6	TRUE	0.106454	0.089259	0.103436	0.343127	-0.239691
POTRI.002G051800.V3.0	(3424290, 3424354)	(3424355, 3424443)	(3424443, 3424517)	0.035749	0.613852	-0.536709	2.23543	-0.69714	6	TRUE	0.0438	0.073448	0.050036	0.291005	-0.240968
POTRI.018G070700.V3.0	(8984417, 8986773)	(8986774, 8986850)	(8986850, 8987000)	0.033264	0.614416	-0.543082	4.88175	-0.544386	2	TRUE	0.194165	0.277131	0.184822	0.386213	-0.201391
POTRI.003G138000.V3.0	(15631969, 15632057)	(15632058, 15632140)	(15632140, 15632224)	0.035961	0.615383	2.25801	3.18198	0.814047	6	TRUE	2.0694	0.227888	0.437492	0.08025	0.357242
POTRI.004G086900.V3.0	(7273276, 7274862)	(7274863, 7275087)	(7275087, 7275145)	0.033439	0.61683	2.00691	3.30723	0.639974	2	TRUE	0.386684	0.086721	0.425714	0.165462	0.260251
POTRI.003G121000.V3.0	(14337559, 14338046)	(14338047, 14338286)	(14338286, 14338393)	0.036147	0.617814	-1.23566	2.70216	-0.695521	6	TRUE	0.127933	0.376502	0.120367	0.41262	-0.292253
POTRI.007G052500.V3.0	(5260816, 5260851)	(5260852, 5261308)	(5261308, 5261902)	0.036345	0.620439	-0.355329	2.38676	-0.694719	6	TRUE	0.196926	0.387224	0.419321	0.69078	-0.271458
POTRI.012G141500.V3.0	(15500473, 15500554)	(15500555, 15500647)	(15500647, 15500817)	0.03653	0.622077	2.24788	2.80963	0.811745	6	TRUE	0.141228	0.029332	0.329365	0.048558	0.280807
POTRI.001G073700.V3.0	(5854017, 5854206)	(5854207, 5854340)	(5854340, 5855914)	0.033879	0.623297	-0.742892	3.36999	-0.542335	2	TRUE	0.183365	0.345061	0.666666	0.859306	-0.192641
POTRI.001G073100.V3.0	(5786811, 5786875)	(5786876, 5786980)	(5786980, 5787036)	0.03698	0.628218	-0.924397	2.80659	-0.692175	6	TRUE	0.315877	0.731505	0.315938	0.686893	-0.370955
POTRI.002G127700.V3.0	(9565099, 9565633)	(9565634, 9567313)	(9567313, 9567411)	0.03694	0.628218	0.303481	3.4788	0.810107	6	TRUE	0.209692	0.166928	0.414104	0.121769	0.292335
POTRI.012G067700.V3.0	(8957196, 8957312)	(8957313, 8957384)	(8957384, 8958047)	0.037337	0.633503	1.20229	2.06309	0.808534	6	TRUE	0.732099	0.2635	0.559523	0.127839	0.431684
POTRI.013G046900.V3.0	(3390957, 3391001)	(3391002, 3391209)	(3391209, 3392466)	0.034903	0.635097	0.894837	4.67022	0.635161	2	TRUE	0.247954	0.131141	0.35554	0.099744	0.255796
POTRI.001G146200.V3.0	(11897853, 11898824)	(11898825, 11898900)	(11898900, 11899012)	0.035046	0.635554	-1.3635	6.91204	-0.538527	2	TRUE	6.17695	16.1464	1	1	0
POTRI.002G160900.V3.0	(12135304, 12135353)	(12135354, 12135471)	(12135471, 12135665)	0.035125	0.636164	-1.3101	5.12557	-0.538273	2	TRUE	0.345361	0.914309	0.999999	1	0
POTRI.010G148500.V3.0	(15768454, 15768540)	(15768541, 15768611)	(15768611, 15768699)	0.035327	0.638993	-0.16111	6.28532	0.633801	2	TRUE	0.324494	0.367755	0.714093	0.471972	0.242121
POTRI.001G295200.V3.0	(29977181, 29977260)	(29977261, 29977423)	(29977423, 29977521)	0.037845	0.640574	0.674761	3.40439	0.806541	6	TRUE	0.338424	0.186204	0.566084	0.247211	0.318872
POTRI.003G046600.V3.0	(6353049, 6353120)	(6353121, 6353195)	(6353195, 6353335)	0.037913	0.640939	0.405058	2.36482	-0.688508	6	TRUE	0.342509	0.103038	0.092713	0.363394	-0.270681
POTRI.003G196200.V3.0	(19920456, 19920515)	(19920516, 19920793)	(19920793, 19921110)	0.035608	0.64325	-0.593401	5.30645	-0.53673	2	TRUE	0.420445	0.618862	0.595826	0.757783	-0.161958
POTRI.010G163400.V3.0	(16806673, 16807001)	(16807002, 16807103)	(16807103, 16808826)	0.035767	0.643639	1.58606	4.66057	0.632401	2	TRUE	0.576944	0.200925	0.999999	0.999999	0
POTRI.014G120900.V3.0	(9340977, 9341092)	(9341093, 9341387)	(9341387, 9341719)	0.035756	0.643639	0.722142	3.98648	0.632436	2	TRUE	0.721183	0.339415	0.925293	0.649058	0.276235
POTRI.003G138000.V3.0	(15632140, 15632224)	(15632225, 15632330)	(15632330, 15632708)	0.035774	0.643639	2.14665	3.82145	0.63238	2	TRUE	2.95501	0.723851	0.494497	0.200949	0.293548
POTRI.013G116400.V3.0	(12988779, 12989079)	(12989080, 12989586)	(12989586, 12990464)	0.038164	0.644404	0.101077	3.03484	-0.687534	6	TRUE	0.090651	0.096404	0.17692	0.420302	-0.243382
POTRI.009G109900.V3.0	(9454042, 9454134)	(9454135, 9454238)	(9454238, 9454301)	0.038739	0.649971	-1.84145	1.7316	-0.685324	6	TRUE	0.006833	0.241348	0.012838	0.284994	-0.272156
POTRI.006G190500.V3.0	(20513032, 20513121)	(20513122, 20513193)	(20513193, 20513289)	0.038773	0.649971	0.713097	3.38911	0.802963	6	TRUE	0.765119	0.461252	0.599047	0.282437	0.31661
POTRI.009G138900.V3.0	(11115851, 11115892)	(11115893, 11115978)	(11115978, 11116252)	0.036539	0.651635	-1.66743	5.83246	-0.533809	2	TRUE	0.161717	0.523908	0.248936	0.364286	-0.11535
POTRI.009G076600.V3.0	(7429939, 7430144)	(7430145, 7430267)	(7430267, 7430321)	0.036633	0.652476	-1.14373	7.02006	-0.533518	2	TRUE	1.31719	3.2753	1	1	0
POTRI.005G028900.V3.0	(2125892, 2126129)	(2126130, 2127149)	(2127149, 2127350)	0.036734	0.653437	1.67154	3.32241	0.629381	2	TRUE	0.325646	0.12682	0.472339	0.220485	0.251854
POTRI.002G084700.V3.0	(5939625, 5939950)	(5939951, 5940072)	(5940072, 5940151)	0.039288	0.657028	-0.434517	3.24064	0.801008	6	TRUE	0.893609	1.36389	0.985552	0.648387	0.337165
POTRI.008G025800.V3.0	(1347608, 1347676)	(1347677, 1348210)	(1348210, 1348252)	0.037066	0.657677	1.61889	3.82026	0.628357	2	TRUE	0.240637	0.079281	0.392245	0.136619	0.255626
POTRI.013G161200.V3.0	(16268620, 16268829)	(16268830, 16268905)	(16268905, 16269114)	0.03943	0.658613	2.32031	1.50338	0.800473	6	TRUE	0.339205	0.013973	0.465615	0.182881	0.282734
POTRI.018G131100.V3.0	(15241169, 15241760)	(15241761, 15241886)	(15241886, 15242185)	0.039736	0.66214	-0.10241	4.06999	-0.681555	6	TRUE	0.317588	0.41555	0.428018	0.782977	-0.354959
POTRI.005G236200.V3.0	(24361359, 24363021)	(24363022, 24363101)	(24363101, 24364071)	0.037502	0.662473	2.43722	5.26904	0.627028	2	TRUE	1.19349	0.267186	0.251959	0.048857	0.203102
POTRI.008G025800.V3.0	(1344614, 1345025)	(1345026, 1345324)	(1345324, 1345509)	0.037848	0.667316	1.10805	4.41174	0.62598	2	TRUE	0.313548	0.155131	0.364529	0.108801	0.255728
POTRI.010G226600.V3.0	(20993411, 20993491)	(20993492, 20993699)	(20993699, 20993738)	0.037994	0.669043	1.24755	4.64612	0.625542	2	TRUE	0.627997	0.239542	1	0.903007	0.096992
POTRI.010G180800.V3.0	(17925814, 17926191)	(17926192, 17926200)	(17926200, 17926432)	0.040397	0.670752	1.87633	2.00449	0.796871	6	TRUE	0.166446	0.030006	0.59365	0.299999	0.293651
POTRI.007G139800.V3.0	(15087009, 15087030)	(15087031, 15087123)	(15087123, 15087404)	0.038207	0.671936	-1.2506	5.72845	-0.528731	2	TRUE	0.284032	0.756051	1	1	0
POTRI.006G274700.V3.0	(27485494, 27487160)	(27487161, 27487278)	(27487278, 27488164)	0.038306	0.672843	-0.775508	4.13048	-0.528433	2	TRUE	0.204835	0.352402	0.399484	0.602913	-0.203429
POTRI.001G342300.V3.0	(34749177, 34749316)	(34749317, 34749432)	(34749432, 34749652)	0.040578	0.672966	2.2295	2.00488	0.796202	6	TRUE	0.374751	0.037455	0.402219	0.087394	0.314825
POTRI.013G046900.V3.0	(3390778, 3390875)	(3390876, 3390957)	(3390957, 3391001)	0.038402	0.673484	0.862247	4.76104	0.624322	2	TRUE	0.256917	0.144424	0.353501	0.107497	0.246003
POTRI.010G128600.V3.0	(14385389, 14387011)	(14387012, 14387644)	(14387644, 14387707)	0.040775	0.674624	-0.572589	3.40795	-0.677712	6	TRUE	0.247483	0.437776	0.335109	0.596535	-0.261427
POTRI.014G016000.V3.0	(1542998, 1543549)	(1543550, 1543671)	(1543671, 1543818)	0.040923	0.676278	-1.5865	2.57176	-0.67717	6	TRUE	0.054843	0.374305	0.03889	0.305403	-0.266513
POTRI.003G118400.V3.0	(14152400, 14152472)	(14152473, 14152642)	(14152642, 14152668)	0.041199	0.679955	-1.3341	2.11942	-0.676168	6	TRUE	0.036045	0.243055	0.048952	0.350986	-0.302034
POTRI.002G056000.V3.0	(3748149, 3749202)	(3749203, 3749661)	(3749661, 3750170)	0.041243	0.679955	-0.071961	3.18474	0.793777	6	TRUE	0.209018	0.228645	0.637255	0.374779	0.262475
POTRI.005G228100.V3.0	(23766656, 23767791)	(23767792, 23767921)	(23767921, 23769014)	0.041359	0.681065	-1.5322	2.51353	-0.675587	6	TRUE	0.054796	0.263579	0.047839	0.408723	-0.360884
POTRI.003G103400.V3.0	(12856269, 12861898)	(12861899, 12862983)	(12862983, 12863212)	0.039045	0.683102	0.602569	5.27461	0.622424	2	TRUE	1.91431	1.79249	1	0.848355	0.151645
POTRI.015G004600.V3.0	(303721, 304071)	(304072, 304347)	(304347, 304421)	0.039148	0.683325	1.83636	3.76028	0.622122	2	TRUE	0.778609	0.227842	0.665568	0.306138	0.35943
POTRI.011G133100.V3.0	(15777823, 15777918)	(15777919, 15778043)	(15778043, 15778131)	0.041552	0.683423	1.66989	1.71343	0.792664	6	TRUE	0.339204	0.061838	0.501838	0.214769	0.287069
POTRI.010G073000.V3.0	(9966475, 9966587)	(9966588, 9966704)	(9966704, 9966836)	0.04164	0.684064	0.044266	2.80871	-0.674578	6	TRUE	0.101089	0.101314	0.188613	0.422332	-0.233719
POTRI.019G097000.V3.0	(12758225, 12758476)	(12758477, 12758567)	(12758567, 12758924)	0.039283	0.684837	0.955175	3.04944	0.621726	2	TRUE	0.454053	0.232968	0.975653	0.734081	0.241572
POTRI.008G067100.V3.0	(4080803, 4080936)	(4080937, 4081081)	(4081081, 4081239)	0.039799	0.687822	1.86248	6.28301	0.620228	2	TRUE	14.7505	2.95547	1	1	0
POTRI.017G142600.V3.0	(14998101, 14998589)	(14998590, 14998965)	(14998965, 14999453)	0.042098	0.690646	0.772169	4.11214	0.790709	6	TRUE	0.414381	0.280809	0.662765	0.169451	0.493314
POTRI.018G130500.V3.0	(15203966, 15204119)	(15204120, 15204236)	(15204236, 15204486)	0.042167	0.690646	0.208982	4.42159	0.790463	6	TRUE	1.64515	1.24067	0.738256	0.41614	0.322116
POTRI.017G126700.V3.0	(13862956, 13863233)	(13863234, 13863629)	(13863629, 13864175)	0.040115	0.691712	1.93217	3.38646	0.619319	2	TRUE	0.156157	0.040673	0.560258	0.342139	0.218119
POTRI.005G152500.V3.0	(14351992, 14352125)	(14352126, 14352198)	(14352198, 14352284)	0.042439	0.693934	2.35497	2.42487	0.789497	6	TRUE	0.23586	0.031486	0.341363	0.051616	0.289747
POTRI.010G152700.V3.0	(16052315, 16052375)	(16052376, 16052456)	(16052456, 16052652)	0.042531	0.694341	1.29712	1.15141	0.789171	6	TRUE	0.115632	0.026939	0.339962	0.031837	0.308125
POTRI.005G207900.V3.0	(22210039, 22210115)	(22210116, 22210214)	(22210214, 22211578)	0.042563	0.694341	0.141496	4.04871	0.789058	6	TRUE	0.426622	0.378325	0.999999	0.71884	0.281159
POTRI.017G154400.V3.0	(16008497, 16008606)	(16008607, 16008685)	(16008685, 16009624)	0.042729	0.694607	2.28169	2.13745	0.788475	6	TRUE	0.115838	0.015698	0.302164	0.024551	0.277614
POTRI.008G130200.V3.0	(8540992, 8541126)	(8541127, 8541150)	(8541150, 8541264)	0.042729	0.694607	0.659356	3.84341	0.788476	6	TRUE	583338	216670	0.778163	0.358895	0.419268
POTRI.006G147600.V3.0	(12689099, 12689119)	(12689120, 12690009)	(12690009, 12692033)	0.042691	0.694607	-0.577355	2.40247	0.788608	6	TRUE	0.275335	0.631123	0.710394	0.354558	0.355837
POTRI.017G038500.V3.0	(3142077, 3142188)	(3142189, 3142232)	(3142232, 3142704)	0.042855	0.695032	-0.407542	1.79418	-0.670264	6	TRUE	0.030303	0.152534	0.066667	0.304056	-0.23739
POTRI.015G124500.V3.0	(13814620, 13815342)	(13815343, 13815450)	(13815450, 13815575)	0.042851	0.695032	1.82916	2.35966	0.788046	6	TRUE	0.327717	0.080775	0.601256	0.31726	0.283997
POTRI.004G115700.V3.0	(10656015, 10656133)	(10656134, 10656213)	(10656213, 10656444)	0.040576	0.695086	1.33772	4.10792	0.618004	2	TRUE	0.261348	0.096094	0.376976	0.112515	0.264461
POTRI.005G167400.V3.0	(17664092, 17666242)	(17666243, 17666354)	(17666354, 17666530)	0.04048	0.695086	-0.583346	4.59039	-0.522102	2	TRUE	0.447651	0.600686	0.837789	0.999999	-0.16221
POTRI.016G037400.V3.0	(2281815, 2282622)	(2282623, 2282859)	(2282859, 2283064)	0.042977	0.696214	-1.30595	1.67666	-0.669834	6	TRUE	0.03769	0.201241	0.017589	0.315996	-0.298408
POTRI.013G088000.V3.0	(8557307, 8557413)	(8557414, 8557495)	(8557495, 8557965)	0.043235	0.698908	0.426777	2.99679	0.786703	6	TRUE	0.210514	0.163605	0.689999	0.361241	0.328758
POTRI.001G121700.V3.0	(9857742, 9857990)	(9857991, 9858066)	(9858066, 9858582)	0.043294	0.698908	1.63899	0.912786	0.7865	6	TRUE	0.075075	0	0.29129	0	0.29129
POTRI.002G012500.V3.0	(726401, 726498)	(726499, 726574)	(726574, 726778)	0.043275	0.698908	-1.37518	2.08016	-0.668794	6	TRUE	0.123048	0.375331	0.078829	0.37325	-0.294421
POTRI.008G035600.V3.0	(1970228, 1970272)	(1970273, 1971220)	(1971220, 1971250)	0.043476	0.700226	-0.246399	3.20416	-0.668098	6	TRUE	0.176898	0.223312	0.309626	0.561149	-0.251523
POTRI.019G053000.V3.0	(8089682, 8089748)	(8089749, 8090003)	(8090003, 8090056)	0.043842	0.703686	0.836284	3.35749	0.784605	6	TRUE	0.304258	0.157202	0.442534	0.124191	0.318342
POTRI.001G101700.V3.0	(8118907, 8119016)	(8119017, 8119134)	(8119134, 8122800)	0.04382	0.703686	0.391605	4.90136	-0.666911	6	TRUE	0.468634	0.370437	0.478567	0.731278	-0.252712
POTRI.010G184100.V3.0	(18123413, 18123900)	(18123901, 18124006)	(18124006, 18124100)	0.041529	0.708073	0.894874	3.82288	0.615326	2	TRUE	0.825538	0.513115	0.864151	0.518841	0.34531
POTRI.002G193400.V3.0	(15447830, 15448024)	(15448025, 15448182)	(15448182, 15448283)	0.041481	0.708073	-1.75667	4.89027	-0.519285	2	TRUE	318806	720737	0.902097	0.999999	-0.097902
POTRI.014G101800.V3.0	(7954100, 7954221)	(7954222, 7954351)	(7954351, 7954792)	0.044176	0.708234	0.331266	2.7445	-0.665689	6	TRUE	0.161775	0.153744	0.295428	0.527132	-0.231704
POTRI.004G034300.V3.0	(2522989, 2523460)	(2523461, 2523569)	(2523569, 2523803)	0.044492	0.711634	-0.551836	2.38795	-0.664612	6	TRUE	0.342602	0.660052	0.371161	0.742469	-0.371308
POTRI.001G239200.V3.0	(25028836, 25028997)	(25028998, 25029092)	(25029092, 25029214)	0.04462	0.711634	0.775767	2.13605	-0.664178	6	TRUE	0.374807	0.196904	0.485405	0.789004	-0.303599
POTRI.001G352000.V3.0	(35940004, 35940147)	(35940148, 35940225)	(35940225, 35940284)	0.044745	0.711634	2.12159	2.70113	0.781525	6	TRUE	0.144549	0.028489	0.331891	0.05089	0.281001
POTRI.002G137100.V3.0	(10170158, 10170289)	(10170290, 10170529)	(10170529, 10170770)	0.044694	0.711634	1.94068	1.63361	0.781696	6	TRUE	0.223813	0.023764	0.454831	0.149463	0.305368
POTRI.002G012500.V3.0	(725487, 725630)	(725631, 725663)	(725663, 725722)	0.044841	0.712353	0.985177	3.16019	-0.66343	6	TRUE	0.736319	0.426776	0.541577	0.849461	-0.307884
POTRI.002G001900.V3.0	(117527, 117635)	(117636, 117688)	(117688, 118235)	0.045408	0.717286	0.606772	4.74252	-0.661525	6	TRUE	236605	3.69444	0.345142	0.674483	-0.329341
POTRI.T046200.V3.0	(296519, 296696)	(296697, 296799)	(296799, 297111)	0.042244	0.718502	0.927981	3.33918	0.613351	2	TRUE	0.906994	0.528253	0.793499	0.562514	0.230985
POTRI.002G216900.V3.0	(20007452, 20007500)	(20007501, 20007561)	(20007561, 20008569)	0.043064	0.71864	0.030292	4.99732	0.611118	2	TRUE	0.462462	0.472547	0.768289	0.52446	0.243829
POTRI.015G012600.V3.0	(817931, 818122)	(818123, 818166)	(818166, 818527)	0.045615	0.719743	0.281576	2.61734	0.778604	6	TRUE	0.48589	0.320899	0.541269	0.20701	0.334259
POTRI.010G170700.V3.0	(17230870, 17231067)	(17231068, 17231826)	(17231826, 17232016)	0.043816	0.721074	0.660896	4.26047	0.626	3	TRUE	0.577618	0.420384	0.600624	0.22315	0.377474
POTRI.009G002100.V3.0	(640016, 640087)	(640088, 640161)	(640161, 640223)	0.046196	0.726445	0.720199	2.21498	0.776682	6	TRUE	0.245701	0.160712	0.4728	0.141947	0.330853
POTRI.018G142300.V3.0	(16230920, 16231199)	(16231200, 16231320)	(16231320, 16232950)	0.046334	0.727788	0.180102	2.79598	0.77623	6	TRUE	0.705123	0.640425	0.974787	0.539962	0.434825
POTRI.006G153700.V3.0	(13715044, 13716495)	(13716496, 13716527)	(13716527, 13716715)	0.043326	0.730936	-0.401718	4.26731	-0.514237	2	TRUE	0.105419	0.165252	0.8304	0.999999	-0.169599
POTRI.006G237900.V3.0	(24708543, 24708808)	(24708809, 24708958)	(24708958, 24709050)	0.043364	0.730936	1.82524	4.4459	0.610311	2	TRUE	0.957265	0.242933	1	0.999998	1e-06
POTRI.002G149200.V3.0	(11084299, 11084804)	(11084805, 11084925)	(11084925, 11085281)	0.043393	0.730936	2.49629	3.02532	0.610231	2	TRUE	0.194765	0.029717	0.339405	0.093089	0.246316
POTRI.009G106700.V3.0	(9291180, 9291497)	(9291498, 9291599)	(9291599, 9292347)	0.043474	0.731402	-0.404056	3.76247	-0.513842	2	TRUE	0.338418	0.48592	0.760416	0.999998	-0.239583
POTRI.011G103200.V3.0	(12590892, 12591179)	(12591180, 12591258)	(12591258, 12591458)	0.046755	0.732821	-1.40752	2.30842	-0.657082	6	TRUE	0.063883	0.277537	0.100721	0.379055	-0.278334
POTRI.004G014100.V3.0	(909177, 909308)	(909309, 909400)	(909400, 910209)	0.046759	0.732821	-0.604023	4.06626	-0.657069	6	TRUE	0.24091	0.375066	0.149112	0.372975	-0.223863
POTRI.010G067900.V3.0	(9490653, 9490748)	(9490749, 9490828)	(9490828, 9491038)	0.047083	0.733777	-1.18738	3.28366	-0.656016	6	TRUE	0.118941	0.248619	0.101785	0.352916	-0.251131
POTRI.016G001000.V3.0	(43390, 43802)	(43803, 43955)	(43955, 44227)	0.046973	0.733777	-0.606723	3.57715	-0.656371	6	TRUE	1.84318	2.64448	0.097496	0.330957	-0.233461
POTRI.003G071500.V3.0	(9997140, 9997261)	(9997262, 9997387)	(9997387, 9997845)	0.047135	0.733777	0.644187	3.91844	0.773617	6	TRUE	0.416369	0.358593	0.538261	0.180703	0.357558
POTRI.009G113700.V3.0	(9674549, 9674731)	(9674732, 9674846)	(9674846, 9675004)	0.047061	0.733777	2.64947	1.77391	0.773858	6	TRUE	0.20163	0.00741	0.321458	0.014237	0.307221
POTRI.007G043800.V3.0	(3778290, 3779198)	(3779199, 3779280)	(3779280, 3779733)	0.044004	0.735898	1.32052	7.81665	0.608603	2	TRUE	0.682522	0.290797	1	1	0
POTRI.018G081800.V3.0	(10896009, 10896186)	(10896187, 10896342)	(10896342, 10896716)	0.047329	0.735964	1.47823	2.25149	0.772992	6	TRUE	0.285067	0.082478	0.42191	0.119676	0.302234
POTRI.010G089700.V3.0	(11333616, 11334186)	(11334187, 11334327)	(11334327, 11337436)	0.044203	0.737777	1.4146	5.95442	0.608077	2	TRUE	0.43033	0.159009	0.999999	1	0
POTRI.002G162600.V3.0	(12279725, 12279936)	(12279937, 12280046)	(12280046, 12280249)	0.044401	0.737777	3.03409	4.56127	0.607556	2	TRUE	0.449552	0.067937	0.298964	0.021208	0.277756
POTRI.001G266200.V3.0	(27421056, 27421095)	(27421096, 27421233)	(27421233, 27421316)	0.047732	0.740592	1.21642	2.8608	0.771695	6	TRUE	0.146053	0.06117	0.342979	0.067318	0.275661
POTRI.004G094300.V3.0	(8047266, 8047659)	(8047660, 8047674)	(8047674, 8047776)	0.044737	0.741045	0.860644	3.48675	0.606675	2	TRUE	238464	15387.5	0.999999	0.717947	0.282052
POTRI.001G079500.V3.0	(6300584, 6300709)	(6300710, 6300898)	(6300898, 6301079)	0.044978	0.743279	-1.03821	3.22291	-0.50987	2	TRUE	0.429422	1.08353	0.738545	0.992869	-0.254324
POTRI.013G036300.V3.0	(2442763, 2443198)	(2443199, 2443269)	(2443269, 2443426)	0.048374	0.748881	-0.046171	4.09389	0.769652	6	TRUE	0.3136	0.344716	0.821627	0.555631	0.265996
POTRI.004G050200.V3.0	(3901486, 3901893)	(3901894, 3901971)	(3901971, 3902890)	0.04543	0.748973	-1.09556	5.22402	-0.5087	2	TRUE	0.138803	0.298118	0.127402	0.305696	-0.178294
POTRI.012G002100.V3.0	(191320, 191411)	(191412, 191976)	(191976, 192142)	0.045992	0.752912	2.90292	5.51018	0.60343	2	TRUE	2.65873e+06	1.48313e+06	0.322521	0.198395	0.124126
POTRI.001G164700.V3.0	(13801837, 13801951)	(13801952, 13802079)	(13802079, 13802255)	0.046572	0.758252	-1.27838	3.36316	-0.505781	2	TRUE	0.555523	1.59986	0.648961	0.826718	-0.177757
POTRI.009G051100.V3.0	(5573480, 5573698)	(5573699, 5573962)	(5573962, 5574111)	0.046747	0.759923	-0.024309	5.05454	-0.505341	2	TRUE	0.229281	0.204843	0.658135	0.873137	-0.215002
POTRI.008G047600.V3.0	(2793167, 2794787)	(2794788, 2794965)	(2794965, 2795539)	0.047062	0.763266	1.36657	2.5596	0.600724	2	TRUE	0.450542	0.170738	0.831436	0.549004	0.282433
POTRI.009G064600.V3.0	(6532930, 6533149)	(6533150, 6533534)	(6533534, 6534357)	0.049585	0.764244	-0.378049	5.58105	0.765856	6	TRUE	0.29306	0.405163	0.988109	0.721458	0.266651
POTRI.015G027500.V3.0	(2179955, 2181029)	(2181030, 2181142)	(2181142, 2181619)	0.048879	0.76604	0.760459	3.74327	0.596245	2	TRUE	0.322764	0.16842	0.608873	0.317388	0.291485
POTRI.012G110300.V3.0	(13248703, 13248957)	(13248958, 13249031)	(13249031, 13249213)	0.050007	0.766317	-0.910561	2.06338	-0.64678	6	TRUE	0.247839	0.540585	0.690735	0.935181	-0.244446
POTRI.017G091900.V3.0	(10880619, 10880765)	(10880766, 10881395)	(10881395, 10881992)	0.050206	0.766317	0.637084	3.7558	0.763941	6	TRUE	0.318781	0.243013	0.723605	0.379858	0.343746
POTRI.003G175800.V3.0	(18420869, 18420990)	(18420991, 18421081)	(18421081, 18421418)	0.050183	0.766317	0.430393	2.22816	0.76401	6	TRUE	1.94848	0.605461	0.64232	0.204965	0.437355
POTRI.005G167400.V3.0	(17667426, 17667778)	(17667779, 17667871)	(17667871, 17668108)	0.050268	0.766317	-2.10353	2.73447	-0.645978	6	TRUE	0.035497	0.247431	0.038004	0.284843	-0.24684
POTRI.005G217300.V3.0	(22998600, 22998606)	(22998607, 22998706)	(22998706, 22998770)	0.050239	0.766317	0.93901	1.98746	0.763838	6	TRUE	0.26175	0.10916	0.516921	0.178965	0.337956
POTRI.011G163400.V3.0	(18066242, 18066539)	(18066540, 18066719)	(18066719, 18066889)	0.047343	0.766932	-1.5895	3.59851	-0.503848	2	TRUE	0.637015	4.47988	0.934922	0.999999	-0.065076
POTRI.001G444500.V3.0	(47680683, 47680852)	(47680853, 47680958)	(47680958, 47681279)	0.050456	0.768334	1.12588	2.16209	0.763175	6	TRUE	286218	27568.2	0.632531	0.28315	0.349381
POTRI.015G093200.V3.0	(11474335, 11474419)	(11474420, 11474467)	(11474467, 11474950)	0.050618	0.769127	0.036492	2.33466	-0.644909	6	TRUE	0.060847	0.138637	0.037152	0.282244	-0.245092
POTRI.003G118400.V3.0	(14152144, 14152278)	(14152279, 14152400)	(14152400, 14152472)	0.050785	0.769984	-0.70578	2.57043	-0.644402	6	TRUE	0.103772	0.23074	0.184204	0.471665	-0.287462
POTRI.002G194500.V3.0	(15553225, 15553326)	(15553327, 15553425)	(15553425, 15553560)	0.047738	0.770657	0.229987	4.37763	0.59904	2	TRUE	0.405202	0.372948	0.970503	0.716265	0.254238
POTRI.012G055100.V3.0	(5587923, 5588091)	(5588092, 5588189)	(5588189, 5589412)	0.051203	0.774648	1.63025	1.72341	0.760904	6	TRUE	0.276668	0.061442	0.407378	0.137913	0.269465
POTRI.008G057400.V3.0	(3395824, 3395952)	(3395953, 3396156)	(3396156, 3398771)	0.051338	0.775161	-0.393315	3.37534	-0.642726	6	TRUE	0.093804	0.144646	0.225232	0.433413	-0.208181
POTRI.008G082400.V3.0	(5192004, 5192116)	(5192117, 5192204)	(5192204, 5192302)	0.051427	0.775161	1.94915	1.97213	0.76023	6	TRUE	0.51434	0.092638	0.369739	0.074502	0.295238
POTRI.006G260200.V3.0	(26357196, 26357426)	(26357427, 26357433)	(26357433, 26357532)	0.051459	0.775161	-0.374952	2.48493	-0.642363	6	TRUE	66667.3	1.36111	0.666664	0.999998	-0.333334
POTRI.011G062200.V3.0	(5542558, 5542624)	(5542625, 5542714)	(5542714, 5542805)	0.051927	0.781373	1.39335	1.335	0.75873	6	TRUE	0.323457	0.048106	0.386994	0.041162	0.345832
POTRI.016G060500.V3.0	(4200926, 4201400)	(4201401, 4201556)	(4201556, 4201743)	0.048938	0.783683	1.04028	5.54652	0.596101	2	TRUE	1.02582	0.530854	1	0.928953	0.071046
POTRI.008G057500.V3.0	(3403182, 3403467)	(3403468, 3403507)	(3403507, 3403525)	0.049071	0.784904	-1.66115	8.22974	-0.499606	2	TRUE	15.7627	64.3414	1	1	0
POTRI.008G181500.V3.0	(12377219, 12377719)	(12377720, 12377784)	(12377784, 12378196)	0.052641	0.786662	-1.71948	1.79652	-0.638843	6	TRUE	0.041308	0.348147	0.032407	0.316005	-0.283597
POTRI.005G144600.V3.0	(12373514, 12373971)	(12373972, 12374051)	(12374051, 12374207)	0.052726	0.786662	0.969436	3.12112	0.756361	6	TRUE	0.173228	0.074552	0.408882	0.138012	0.27087
POTRI.001G428700.V3.0	(45828176, 45830154)	(45830155, 45830240)	(45830240, 45830393)	0.05266	0.786662	0.653424	3.32187	0.756555	6	TRUE	0.537456	0.344359	0.857935	0.263822	0.594113
POTRI.001G449000.V3.0	(48335144, 48335441)	(48335442, 48335451)	(48335451, 48336014)	0.05273	0.786662	-0.770825	3.05623	-0.638581	6	TRUE	0.077863	0.199028	0.05566	0.276843	-0.221183
POTRI.006G132400.V3.0	(10882988, 10883052)	(10883053, 10883263)	(10883263, 10883408)	0.052793	0.786769	2.16562	2.31543	0.756164	6	TRUE	0.205902	0.031686	0.356467	0.058974	0.297493
POTRI.012G091200.V3.0	(11776801, 11777193)	(11777194, 11777289)	(11777289, 11777615)	0.049254	0.786942	-0.757368	5.36924	-0.499162	2	TRUE	0.116943	0.238824	0.154157	0.332369	-0.178212
POTRI.007G053800.V3.0	(5614211, 5614438)	(5614439, 5614520)	(5614520, 5615012)	0.049419	0.78867	-0.37179	4.14509	-0.498766	2	TRUE	0.518749	0.916172	0.702081	0.938802	-0.236721
POTRI.010G122500.V3.0	(13911710, 13911989)	(13911990, 13912372)	(13912372, 13913971)	0.049672	0.789705	1.76012	4.15821	0.594332	2	TRUE	0.267837	0.066288	0.324154	0.103156	0.220998
POTRI.008G055700.V3.0	(3296255, 3296344)	(3296345, 3296473)	(3296473, 3296607)	0.049665	0.789705	-1.28577	4.3083	-0.498176	2	TRUE	0.355816	1.42558	0.949692	0.999999	-0.050307
POTRI.002G175000.V3.0	(13368848, 13369242)	(13369243, 13369414)	(13369414, 13369668)	0.04971	0.789705	1.659	3.73002	0.594242	2	TRUE	0.851866	0.287315	0.888769	0.696205	0.192564
POTRI.004G209400.V3.0	(21732556, 21733828)	(21733829, 21733933)	(21733933, 21734653)	0.050147	0.793935	-0.73768	4.28578	-0.497026	2	TRUE	0.589817	1.18409	0.578878	0.999999	-0.421122
POTRI.002G218100.V3.0	(20308264, 20308341)	(20308342, 20308463)	(20308463, 20308556)	0.05393	0.798595	-0.945046	2.40529	-0.635078	6	TRUE	0.039264	0.084472	0.124971	0.350098	-0.225127
POTRI.006G165100.V3.0	(16678202, 16678352)	(16678353, 16678434)	(16678434, 16679605)	0.05058	0.799885	-1.12816	6.06922	-0.496001	2	TRUE	0.684781	1.71874	1	1	0
POTRI.019G067500.V3.0	(10053392, 10053609)	(10053610, 10053745)	(10053745, 10054459)	0.050713	0.801078	1.67129	4.27759	0.591863	2	TRUE	0.314834	0.116162	0.358737	0.133756	0.224981
POTRI.001G106000.V3.0	(8434717, 8434948)	(8434949, 8435038)	(8435038, 8435605)	0.054362	0.802707	1.4777	2.94414	0.751602	6	TRUE	0.277879	0.085989	0.476727	0.165476	0.311251
POTRI.010G117800.V3.0	(13540088, 13540183)	(13540184, 13540380)	(13540380, 13540509)	0.054451	0.802902	-0.438811	2.14296	0.751348	6	TRUE	0.161282	0.254273	0.567946	0.262393	0.305553
POTRI.018G080900.V3.0	(10805084, 10805121)	(10805122, 10805240)	(10805240, 10805783)	0.054562	0.803691	1.30116	3.45379	0.75103	6	TRUE	0.265209	0.096824	0.516948	0.119636	0.397312
POTRI.010G186700.V3.0	(18298179, 18298812)	(18298813, 18299132)	(18299132, 18299726)	0.051085	0.805005	0.671346	5.3942	0.59099	2	TRUE	0.566685	0.466854	0.460541	0.171708	0.288834
POTRI.019G055000.V3.0	(8491576, 8491944)	(8491945, 8492020)	(8492020, 8492087)	0.051134	0.805005	1.40718	6.31834	0.590875	2	TRUE	0.958022	0.351926	1	1	0
POTRI.013G160000.V3.0	(16195805, 16195893)	(16195894, 16195999)	(16195999, 16196163)	0.055074	0.808671	-0.735676	3.85689	-0.631798	6	TRUE	0.276153	0.521224	0.113637	0.326498	-0.212862
POTRI.001G240400.V3.0	(25138298, 25138487)	(25138488, 25138599)	(25138599, 25138930)	0.05149	0.809694	-1.04554	3.65833	-0.493871	2	TRUE	0.166848	0.393882	0.546676	0.70336	-0.156685
POTRI.003G023600.V3.0	(2795904, 2796135)	(2796136, 2796226)	(2796226, 2797107)	0.055612	0.813165	1.18911	3.11438	0.748045	6	TRUE	0.176944	0.067062	0.381901	0.138156	0.243745
POTRI.009G073600.V3.0	(7198332, 7198594)	(7198595, 7198676)	(7198676, 7198996)	0.055876	0.816171	-1.24446	3.31092	-0.629532	6	TRUE	0.041201	0.195797	0.124826	0.345686	-0.220859
POTRI.014G160300.V3.0	(12618566, 12618792)	(12618793, 12618943)	(12618943, 12619126)	0.056422	0.821561	1.54253	1.3741	0.745777	6	TRUE	1.02535	0.451897	0.532325	0.112975	0.419349
POTRI.004G046900.V3.0	(3585467, 3585592)	(3585593, 3585685)	(3585685, 3585828)	0.056417	0.821561	-1.78564	2.57949	-0.62802	6	TRUE	0.078144	0.454008	0.193197	0.439598	-0.246401
POTRI.015G066600.V3.0	(9143130, 9143566)	(9143567, 9143647)	(9143647, 9143718)	0.052839	0.827177	-1.04515	4.6598	-0.490772	2	TRUE	0.53538	1.24015	0.416447	0.579986	-0.163538
POTRI.006G224600.V3.0	(23646368, 23647647)	(23647648, 23648130)	(23648130, 23648368)	0.05308	0.829571	1.22883	3.90835	0.586399	2	TRUE	0.439815	0.176851	0.503347	0.255731	0.247616
POTRI.001G088600.V3.0	(6994390, 6994765)	(6994766, 6994905)	(6994905, 6995002)	0.053111	0.829571	-1.10848	8.68188	-0.490155	2	TRUE	1.52006	3.19896	1	1	0
POTRI.019G018300.V3.0	(2142970, 2143666)	(2143667, 2143745)	(2143745, 2144054)	0.053273	0.829588	1.13286	3.70804	0.585962	2	TRUE	0.787807	0.431965	0.747371	0.487281	0.26009
POTRI.018G069600.V3.0	(8839404, 8839926)	(8839927, 8840162)	(8840162, 8840502)	0.05329	0.829588	0.552301	4.51043	0.585925	2	TRUE	0.269916	0.180973	0.603357	0.385068	0.218288
POTRI.014G118800.V3.0	(9232091, 9232134)	(9232135, 9232299)	(9232299, 9232518)	0.057198	0.830142	0.799762	1.8599	0.743628	6	TRUE	0.098074	0.054383	0.450662	0.172639	0.278024
POTRI.001G433400.V3.0	(46426300, 46426496)	(46426497, 46426593)	(46426593, 46426654)	0.057249	0.830142	-0.807052	3.65949	-0.625718	6	TRUE	0.154331	0.281725	0.212935	0.456484	-0.243548
POTRI.001G216400.V3.0	(21994119, 21994297)	(21994298, 21994374)	(21994374, 21994552)	0.057499	0.832376	-0.973009	1.918	-0.625031	6	TRUE	0.118889	0.429523	0.079259	0.316333	-0.237074
POTRI.001G243500.V3.0	(25463781, 25464206)	(25464207, 25464316)	(25464316, 25464956)	0.057522	0.832376	-0.482734	2.14258	-0.624968	6	TRUE	0.33443	0.484868	0.408508	0.999997	-0.591489
POTRI.018G055300.V3.0	(5825240, 5825708)	(5825709, 5825835)	(5825835, 5826767)	0.053774	0.834337	-1.06735	7.457	-0.488661	2	TRUE	0.904739	2.01324	1	1	0
POTRI.012G087800.V3.0	(11494576, 11494622)	(11494623, 11494748)	(11494748, 11495230)	0.058053	0.839186	1.75055	2.70579	0.741289	6	TRUE	0.235073	0.061762	0.430371	0.107014	0.323358
POTRI.018G051500.V3.0	(5354318, 5354785)	(5354786, 5354872)	(5354872, 5355075)	0.054235	0.839616	-1.44581	4.45303	-0.487633	2	TRUE	0.79477	3.01986	0.936861	0.999999	-0.063137
POTRI.012G089000.V3.0	(11590208, 11590635)	(11590636, 11590736)	(11590736, 11590989)	0.058326	0.841384	1.86496	3.589	0.74055	6	TRUE	0.212474	0.062745	0.300588	0.0528	0.247789
POTRI.015G088200.V3.0	(11078299, 11078542)	(11078543, 11078625)	(11078625, 11078987)	0.054563	0.843769	-1.57803	3.84648	-0.486904	2	TRUE	0.1042	0.35568	0.203411	0.361679	-0.158268
POTRI.001G237400.V3.0	(24865969, 24866126)	(24866127, 24866234)	(24866234, 24867782)	0.055698	0.85125	1.16184	3.88578	0.580588	2	TRUE	0.241373	0.109101	0.359937	0.120101	0.239836
POTRI.010G003000.V3.0	(291443, 291968)	(291969, 292153)	(292153, 292426)	0.059263	0.851945	1.40203	2.26943	0.738028	6	TRUE	0.106507	0.032129	0.322222	0.075236	0.246986
POTRI.008G070000.V3.0	(4305300, 4305502)	(4305503, 4305616)	(4305616, 4305777)	0.059211	0.851945	0.636583	3.24758	0.738167	6	TRUE	0.335234	0.240253	0.606136	0.341717	0.264418
POTRI.001G271300.V3.0	(27893513, 27893587)	(27893588, 27893812)	(27893812, 27893911)	0.059302	0.851945	0.347946	2.99385	0.737924	6	TRUE	0.260356	0.150736	0.861113	0.54371	0.317403
POTRI.017G067400.V3.0	(7216621, 7216682)	(7216683, 7216740)	(7216740, 7216773)	0.059507	0.853135	-0.82054	2.62329	-0.619607	6	TRUE	1.49403	1.44543	0.554165	0.884352	-0.330187
POTRI.008G122900.V3.0	(8010743, 8011024)	(8011025, 8011144)	(8011144, 8011251)	0.059488	0.853135	-1.11215	2.31699	-0.619656	6	TRUE	0.179752	0.514825	0.190778	0.565172	-0.374394
POTRI.010G042200.V3.0	(7264901, 7264986)	(7264987, 7265874)	(7265874, 7266254)	0.055372	0.853434	0.577609	5.06871	0.5813	2	TRUE	0.975487	0.741976	0.913415	0.466572	0.446843
POTRI.010G094300.V3.0	(11698709, 11699204)	(11699205, 11699286)	(11699286, 11700905)	0.05961	0.853736	1.66953	0.964555	0.737102	6	TRUE	117083	2500	0.244965	0.003889	0.241076
POTRI.010G090400.V3.0	(11403732, 11406747)	(11406748, 11406887)	(11406887, 11407090)	0.05563	0.856465	0.626274	5.70965	0.580737	2	TRUE	0.529049	0.289221	1	0.875567	0.124433
POTRI.014G167400.V3.0	(13277605, 13278473)	(13278474, 13280319)	(13280319, 13280481)	0.055836	0.856806	-0.498813	4.89829	-0.484114	2	TRUE	0.402248	0.583166	0.390682	0.656036	-0.265354
POTRI.012G052500.V3.0	(5184596, 5184740)	(5184741, 5185250)	(5185250, 5185738)	0.055965	0.856903	-2.00542	3.33992	-0.483834	2	TRUE	0.251989	3.15064	0.913217	0.927019	-0.013802
POTRI.016G006200.V3.0	(297525, 297892)	(297893, 298086)	(298086, 299927)	0.056036	0.857043	-1.32857	5.25993	-0.483682	2	TRUE	0.084581	0.223906	0.126968	0.297841	-0.170873
POTRI.007G139300.V3.0	(15042948, 15043276)	(15043277, 15043388)	(15043388, 15043739)	0.056135	0.857508	0.458471	4.70679	0.579641	2	TRUE	0.413725	0.310127	0.52971	0.295585	0.234126
POTRI.018G073300.V3.0	(9614086, 9614280)	(9614281, 9614352)	(9614352, 9614427)	0.060002	0.858219	-0.834657	1.90233	-0.618291	6	TRUE	0.161849	0.562495	0.26357	0.6551	-0.39153
POTRI.009G132200.V3.0	(10727592, 10727686)	(10727687, 10727798)	(10727798, 10728219)	0.060263	0.858219	-0.99408	2.59428	-0.617603	6	TRUE	0.17856	0.470716	0.347372	0.570555	-0.223183
POTRI.004G087400.V3.0	(7300728, 7300918)	(7300919, 7301010)	(7301010, 7301102)	0.060285	0.858219	1.51925	1.94266	0.735314	6	TRUE	0.157098	0.038943	0.362241	0.052486	0.309755
POTRI.004G138900.V3.0	(16109486, 16111438)	(16111439, 16111529)	(16111529, 16111967)	0.060254	0.858219	0.068036	1.77175	-0.617627	6	TRUE	7866.28	177154	0.193882	0.438944	-0.245061
POTRI.005G207300.V3.0	(22169735, 22170080)	(22170081, 22170363)	(22170363, 22170448)	0.060153	0.858219	0.040355	4.26776	0.735663	6	TRUE	0.340735	0.363535	0.794424	0.504221	0.290203
POTRI.010G077900.V3.0	(10311820, 10311939)	(10311940, 10312069)	(10312069, 10312098)	0.056382	0.859516	-1.06069	6.24062	-0.482934	2	TRUE	0.518098	1.30906	0.982191	1	-0.017809
POTRI.001G060000.V3.0	(4607719, 4608158)	(4608159, 4608163)	(4608163, 4608711)	0.05731	0.860074	1.17378	3.74185	0.577124	2	TRUE	0.185375	0.085579	0.394669	0.145961	0.248708
POTRI.002G010900.V3.0	(635433, 635579)	(635580, 635684)	(635684, 635868)	0.060735	0.861012	2.33916	1.52673	0.734134	6	TRUE	0.169302	0.010309	0.283864	0.012367	0.271497
POTRI.015G034500.V3.0	(2962317, 2963942)	(2963943, 2963965)	(2963965, 2964074)	0.060796	0.861013	0.131696	1.60558	-0.616202	6	TRUE	0.249999	0.696821	0.333332	0.682537	-0.349204
POTRI.004G001600.V3.0	(137440, 137610)	(137611, 137692)	(137692, 137808)	0.056776	0.863636	-0.516546	4.57654	-0.482088	2	TRUE	0.242192	0.34158	0.231402	0.436291	-0.204889
POTRI.008G186800.V3.0	(12868085, 12868337)	(12868338, 12868438)	(12868438, 12868484)	0.061156	0.864352	0.747631	2.44423	0.733034	6	TRUE	86532.8	0.896742	0.40654	0.163483	0.243056
POTRI.002G259300.V3.0	(24788073, 24788641)	(24788642, 24788827)	(24788827, 24789427)	0.056984	0.864813	-1.46873	3.8163	-0.481643	2	TRUE	0.209763	0.727927	0.354327	1	-0.645672
POTRI.T027700.V3.0	(378273, 378389)	(378390, 378750)	(378750, 378870)	0.061628	0.869267	0.792954	3.26556	-0.614038	6	TRUE	0.168175	0.112003	0.300455	0.534883	-0.234428
POTRI.012G091400.V3.0	(11835493, 11835884)	(11835885, 11835980)	(11835980, 11836283)	0.057734	0.869682	-0.750865	5.33184	-0.480051	2	TRUE	0.162155	0.2692	0.153286	0.309745	-0.156459
POTRI.019G050700.V3.0	(7596624, 7596768)	(7596769, 7596851)	(7596851, 7597295)	0.057719	0.869682	-0.954573	5.39475	-0.480083	2	TRUE	0.231862	0.429522	0.156191	0.306503	-0.150312
POTRI.010G132200.V3.0	(14696176, 14696281)	(14696282, 14696366)	(14696366, 14696887)	0.057832	0.87022	1.2154	4.81766	0.576019	2	TRUE	0.758522	0.394156	0.999999	0.955488	0.044511
POTRI.001G032000.V3.0	(2350964, 2351142)	(2351143, 2351220)	(2351220, 2351412)	0.061829	0.871215	0.68635	3.32256	0.731289	6	TRUE	0.563361	0.340104	0.903925	0.553106	0.350819
POTRI.001G453500.V3.0	(48834683, 48834942)	(48834943, 48835036)	(48835036, 48835244)	0.061897	0.871297	0.131892	3.30934	-0.613343	6	TRUE	0.398329	0.32614	0.499916	0.729347	-0.229431
POTRI.012G139900.V3.0	(15410084, 15410637)	(15410638, 15410736)	(15410736, 15410794)	0.062086	0.87133	-0.591796	3.11647	-0.612855	6	TRUE	0.088872	0.137658	0.100446	0.314415	-0.21397
POTRI.008G089000.V3.0	(5582498, 5582778)	(5582779, 5582908)	(5582908, 5583228)	0.062001	0.87133	2.48461	1.65636	0.730844	6	TRUE	0.1615	0.008301	0.288122	0.012074	0.276048
POTRI.007G121800.V3.0	(14027426, 14027539)	(14027540, 14027664)	(14027664, 14027857)	0.062447	0.875439	0.135915	3.57046	-0.611929	6	TRUE	0.57682	0.588335	0.688346	0.999998	-0.311652
POTRI.006G216500.V3.0	(22924145, 22924169)	(22924170, 22924349)	(22924349, 22925090)	0.0584	0.875931	-0.922231	4.75826	-0.478652	2	TRUE	0.432171	0.859457	0.464702	0.654696	-0.189994
POTRI.006G251900.V3.0	(25760913, 25761572)	(25761573, 25761641)	(25761641, 25761940)	0.05852	0.876175	1.32322	7.86	0.574574	2	TRUE	1.56937	0.621674	1	1	0
POTRI.004G228500.V3.0	(23338399, 23338928)	(23338929, 23338954)	(23338954, 23339989)	0.062713	0.877483	1.93269	2.58098	0.72902	6	TRUE	0.811684	0.106936	0.448232	0.065469	0.382763
POTRI.012G089700.V3.0	(11659063, 11659151)	(11659152, 11659466)	(11659466, 11659655)	0.05887	0.879211	0.875776	4.78605	0.573846	2	TRUE	0.249157	0.126283	0.314401	0.093757	0.220645
POTRI.013G078500.V3.0	(6828730, 6828942)	(6828943, 6829235)	(6829235, 6829579)	0.063014	0.879934	0.365236	5.19482	-0.610483	6	TRUE	1.81614	0.980125	0.322687	0.533487	-0.2108
POTRI.002G224100.V3.0	(21254744, 21255350)	(21255351, 21255487)	(21255487, 21255823)	0.06299	0.879934	-1.18016	1.34597	-0.610544	6	TRUE	0.021605	0.373333	0.021199	0.345643	-0.324444
POTRI.004G223600.V3.0	(22989475, 22989567)	(22989568, 22989625)	(22989625, 22989753)	0.063136	0.880755	0.676523	3.36862	0.727944	6	TRUE	0.668454	0.468894	0.747023	0.470486	0.276537
POTRI.008G154200.V3.0	(10450733, 10450838)	(10450839, 10450974)	(10450974, 10451279)	0.05906	0.881097	0.528651	3.63394	0.573453	2	TRUE	0.54262	0.415731	0.906892	0.651368	0.255525
POTRI.001G084700.V3.0	(6724476, 6724612)	(6724613, 6725168)	(6725168, 6725511)	0.063263	0.881635	2.17068	2.52088	0.727624	6	TRUE	0.139664	0.024539	0.285754	0.035008	0.250746
POTRI.T010800.V3.0	(46616, 47462)	(47463, 47544)	(47544, 48499)	0.063482	0.883813	-0.831345	1.57821	-0.609298	6	TRUE	0.109524	0.706872	0.195832	0.562498	-0.366666
POTRI.009G119200.V3.0	(9992179, 9992722)	(9992723, 9992901)	(9992901, 9993488)	0.063609	0.884067	-0.080319	4.4825	-0.608978	6	TRUE	0.120727	0.125009	0.215001	0.428679	-0.213678
POTRI.001G238300.V3.0	(24941547, 24941820)	(24941821, 24942203)	(24942203, 24943536)	0.063627	0.884067	-0.099563	3.59713	-0.608933	6	TRUE	0.365077	0.402581	0.565638	0.974358	-0.408721
POTRI.014G087300.V3.0	(6882445, 6882980)	(6882981, 6883723)	(6883723, 6884328)	0.063786	0.885395	0.780971	2.32989	0.726303	6	TRUE	0.3154	0.158277	0.500358	0.132534	0.367824
POTRI.004G206000.V3.0	(21499985, 21500177)	(21500178, 21500341)	(21500341, 21500478)	0.063941	0.886122	1.35138	2.76374	0.725912	6	TRUE	0.364863	0.128043	0.632568	0.250347	0.382222
POTRI.002G045700.V3.0	(2899821, 2899898)	(2899899, 2899930)	(2899930, 2900104)	0.063965	0.886122	-0.461367	3.21468	-0.608082	6	TRUE	0.08844	0.119684	0.130716	0.350833	-0.220117
POTRI.006G087400.V3.0	(6678074, 6678175)	(6678176, 6678258)	(6678258, 6678421)	0.064048	0.886383	-0.360431	3.54032	-0.607876	6	TRUE	0.153209	0.252819	0.409254	0.622978	-0.213724
POTRI.011G137300.V3.0	(16059623, 16059825)	(16059826, 16059905)	(16059905, 16060918)	0.064124	0.886567	-0.099115	2.09347	-0.607683	6	TRUE	0.252136	0.289173	0.089387	0.313105	-0.223717
POTRI.018G058300.V3.0	(6182764, 6182883)	(6182884, 6183017)	(6183017, 6184055)	0.064522	0.890304	0.839826	3.062	0.72446	6	TRUE	0.133165	0.073802	0.492167	0.187211	0.304957
POTRI.008G200600.V3.0	(14088497, 14088546)	(14088547, 14088622)	(14088622, 14089707)	0.064835	0.892976	-0.258367	2.49357	-0.605912	6	TRUE	0.082654	0.145217	0.23166	0.436293	-0.204633
POTRI.005G191500.V3.0	(20861321, 20862001)	(20862002, 20862253)	(20862253, 20862379)	0.060284	0.89554	1.32177	3.59695	0.570937	2	TRUE	0.347701	0.107856	0.445478	0.217948	0.227531
POTRI.003G083600.V3.0	(11110372, 11110722)	(11110723, 11110899)	(11110899, 11110984)	0.060405	0.896386	2.67133	5.24109	0.57069	2	TRUE	546102	2.92983	0.245069	0.043081	0.201988
POTRI.005G222000.V3.0	(23326952, 23327152)	(23327153, 23327219)	(23327219, 23327628)	0.060595	0.896424	1.52977	2.84898	0.570304	2	TRUE	0.704189	0.207875	0.802929	0.457435	0.345495
POTRI.002G158200.V3.0	(11898695, 11899277)	(11899278, 11899453)	(11899453, 11900025)	0.060474	0.896424	1.38093	6.0588	0.57055	2	TRUE	1.53766	0.586573	1	1	0
POTRI.018G035500.V3.0	(2879500, 2879532)	(2879533, 2879613)	(2879613, 2879711)	0.060847	0.897131	-0.676422	3.8922	-0.47362	2	TRUE	0.371203	0.743117	0.392296	0.693112	-0.300816
POTRI.014G067800.V3.0	(5510213, 5510296)	(5510297, 5510421)	(5510421, 5510535)	0.065287	0.898189	2.052	2.3797	0.722564	6	TRUE	0.201405	0.037644	0.380397	0.135031	0.245367
POTRI.014G117500.V3.0	(9142898, 9143016)	(9143017, 9143137)	(9143137, 9143325)	0.065357	0.898271	-0.358402	3.01247	-0.604621	6	TRUE	0.16737	0.211178	0.774927	0.999999	-0.225071
POTRI.015G069200.V3.0	(9374574, 9374790)	(9374791, 9374827)	(9374827, 9375377)	0.061315	0.901262	1.25708	8.55198	0.568852	2	TRUE	1.07213	0.536346	1	1	0
POTRI.011G024100.V3.0	(2016732, 2017753)	(2017754, 2017829)	(2017829, 2017923)	0.065993	0.901364	-0.343241	3.40409	-0.60306	6	TRUE	0.093961	0.147705	0.151734	0.429542	-0.277808
POTRI.017G146200.V3.0	(15352115, 15352142)	(15352143, 15352245)	(15352245, 15352315)	0.066234	0.901364	0.321244	2.31492	0.720241	6	TRUE	0.161166	0.116535	0.416171	0.107316	0.308855
POTRI.014G085700.V3.0	(6749604, 6749898)	(6749899, 6750084)	(6750084, 6750206)	0.065816	0.901364	-0.110259	2.02776	-0.603493	6	TRUE	0.170507	0.261252	0.130837	0.47758	-0.346744
POTRI.014G129000.V3.0	(9868355, 9868451)	(9868452, 9868575)	(9868575, 9868607)	0.066253	0.901364	-1.01487	2.74133	-0.602425	6	TRUE	0.214617	0.486573	0.296306	0.533543	-0.237237
POTRI.005G098600.V3.0	(7504410, 7504758)	(7504759, 7504902)	(7504902, 7505341)	0.065809	0.901364	1.3649	2.34167	0.721279	6	TRUE	0.337323	0.17395	0.425009	0.160292	0.264717
POTRI.001G201900.V3.0	(19781219, 19781528)	(19781529, 19781590)	(19781590, 19782354)	0.065831	0.901364	0.709069	2.83417	0.721225	6	TRUE	0.150234	0.0846	0.438915	0.17058	0.268335
POTRI.001G306100.V3.0	(30930313, 30930703)	(30930704, 30930896)	(30930896, 30931115)	0.066292	0.901364	1.2867	3.52377	0.720099	6	TRUE	0.218121	0.078091	0.325527	0.083787	0.24174
POTRI.002G056600.V3.0	(3783929, 3785470)	(3785471, 3785526)	(3785526, 3785616)	0.066057	0.901364	-0.274889	3.65922	-0.602902	6	TRUE	0.189103	0.223775	0.300832	0.509788	-0.208956
POTRI.007G096800.V3.0	(12277150, 12277362)	(12277363, 12277464)	(12277464, 12278155)	0.061551	0.902861	0.930698	4.40386	0.568379	2	TRUE	0.899288	0.594931	0.698498	0.391005	0.307493
POTRI.001G284400.V3.0	(29104528, 29104626)	(29104627, 29104712)	(29104712, 29104753)	0.061618	0.902861	-0.599959	4.07912	-0.472071	2	TRUE	0.978829	1.51351	0.777775	0.999999	-0.222225
POTRI.002G105700.V3.0	(7708351, 7708912)	(7708913, 7708981)	(7708981, 7709712)	0.061568	0.902861	1.05347	6.81746	0.568345	2	TRUE	3.81633	1.70239	1	0.957492	0.042508
POTRI.007G061700.V3.0	(7214281, 7214662)	(7214663, 7215386)	(7215386, 7215504)	0.066472	0.902936	0.778241	2.38889	0.719661	6	TRUE	0.211809	0.11763	0.432098	0.166826	0.265271
POTRI.003G138100.V3.0	(15634645, 15634742)	(15634743, 15635598)	(15635598, 15635784)	0.061803	0.903677	0.572588	5.49531	0.567875	2	TRUE	0.22381	0.149196	0.445566	0.246793	0.198773
POTRI.015G027100.V3.0	(2137514, 2138522)	(2138523, 2138635)	(2138635, 2139024)	0.063387	0.905671	0.795452	3.72577	0.564747	2	TRUE	0.300654	0.152012	0.608873	0.322691	0.286182
POTRI.019G079700.V3.0	(11359619, 11360526)	(11360527, 11360738)	(11360738, 11361282)	0.06674	0.905671	0.34968	3.41189	-0.601242	6	TRUE	0.289835	0.217744	0.789522	0.999999	-0.210476
POTRI.005G232200.V3.0	(24048964, 24049365)	(24049366, 24049745)	(24049745, 24049787)	0.06707	0.906647	-0.173689	3.26566	-0.600443	6	TRUE	0.315138	0.419514	0.742427	0.985008	-0.242581
POTRI.001G331900.V3.0	(33551010, 33551064)	(33551065, 33551148)	(33551148, 33551215)	0.067037	0.906647	1.77085	1.64555	0.718293	6	TRUE	0.145233	0.041588	0.336381	0.060072	0.276309
POTRI.008G047400.V3.0	(2776202, 2776671)	(2776672, 2776860)	(2776860, 2777223)	0.067287	0.908693	1.47732	2.3171	-0.599921	6	TRUE	0.86363	0.329768	0.373291	0.63333	-0.260039
POTRI.003G071700.V3.0	(10013279, 10014906)	(10014907, 10015324)	(10015324, 10015759)	0.062652	0.910372	-0.43208	4.52411	-0.470016	2	TRUE	0.012889	0.017893	0.865815	0.999999	-0.134184
POTRI.009G135200.V3.0	(10908115, 10908697)	(10908698, 10909582)	(10909582, 10909960)	0.062738	0.910531	-2.48127	6.31996	-0.469845	2	TRUE	0.029033	0.187354	0.028333	0.155082	-0.12675
POTRI.005G251700.V3.0	(25374518, 25375484)	(25375485, 25375607)	(25375607, 25375652)	0.0675	0.910696	-0.736259	2.34119	0.717178	6	TRUE	0.245485	0.459464	0.555553	0.218418	0.337135
POTRI.005G080500.V3.0	(5932350, 5932816)	(5932817, 5932908)	(5932908, 5933224)	0.063119	0.912076	1.32737	5.51843	0.565272	2	TRUE	1.59753	0.534182	1	1	0
POTRI.019G071700.V3.0	(10577187, 10577275)	(10577276, 10577374)	(10577374, 10577677)	0.067837	0.914353	1.34657	2.52703	0.716372	6	TRUE	0.098625	0.036207	0.400621	0.147376	0.253245
POTRI.004G002700.V3.0	(190825, 190980)	(190981, 191108)	(191108, 191355)	0.063697	0.916972	0.176202	5.08104	0.564142	2	TRUE	0.470559	0.405716	0.999999	0.774773	0.225226
POTRI.013G034800.V3.0	(2311929, 2312744)	(2312745, 2312895)	(2312895, 2313073)	0.063768	0.917058	-1.14822	5.73709	-0.467828	2	TRUE	0.890479	1.9156	1	1	0
POTRI.010G048300.V3.0	(7926589, 7926664)	(7926665, 7926862)	(7926862, 7927060)	0.068192	0.918262	1.65333	2.06554	0.715523	6	TRUE	0.50042	0.151004	0.651055	0.129181	0.521875
POTRI.T091700.V3.0	(3207, 3325)	(3326, 3464)	(3464, 3664)	0.064121	0.920227	-1.03726	6.66396	-0.467145	2	TRUE	0.22853	0.475417	1	1	0
POTRI.004G229400.V3.0	(23462419, 23462516)	(23462517, 23462583)	(23462583, 23462633)	0.068553	0.920456	0.657779	3.64281	0.714666	6	TRUE	0.299524	0.183484	0.527589	0.287889	0.239699
POTRI.003G196200.V3.0	(19919942, 19920077)	(19920078, 19920142)	(19920142, 19920351)	0.064306	0.921943	0.444536	5.55403	0.562961	2	TRUE	0.756116	0.489342	1	0.836295	0.163705
POTRI.019G079700.V3.0	(11364099, 11364335)	(11364336, 11364409)	(11364409, 11364780)	0.068841	0.923431	-0.026628	3.05995	-0.596216	6	TRUE	0.177887	0.195192	0.308179	0.511574	-0.203395
POTRI.014G083300.V3.0	(6573320, 6573445)	(6573446, 6573583)	(6573583, 6573640)	0.064493	0.923668	-2.28246	3.98718	-0.466427	2	TRUE	171325	849020	0.158508	0.380081	-0.221572
POTRI.015G145300.V3.0	(15067952, 15068035)	(15068036, 15068095)	(15068095, 15068184)	0.069022	0.924976	2.44805	2.41105	0.713557	6	TRUE	0.233333	0.039546	0.297618	0.036752	0.260867
POTRI.011G124000.V3.0	(14897007, 14898168)	(14898169, 14898278)	(14898278, 14900028)	0.069362	0.92699	0.554753	3.08029	0.712759	6	TRUE	0.643312	0.414544	0.780862	0.538685	0.242178
POTRI.016G084500.V3.0	(6599466, 6599496)	(6599497, 6599591)	(6599591, 6599678)	0.069438	0.92699	0.406907	3.90363	-0.59481	6	TRUE	0.435619	0.400784	0.731282	0.999999	-0.268717
POTRI.010G240200.V3.0	(21790493, 21792008)	(21792009, 21792099)	(21792099, 21792525)	0.069686	0.929411	0.35044	2.01261	0.711999	6	TRUE	0.371535	0.267857	0.582707	0.334617	0.24809
POTRI.003G052200.V3.0	(7733955, 7734049)	(7734050, 7734824)	(7734824, 7735030)	0.070025	0.932088	1.21062	3.34104	0.711208	6	TRUE	0.468578	0.178712	0.420464	0.146169	0.274295
POTRI.001G348700.V3.0	(35473854, 35473998)	(35473999, 35474275)	(35474275, 35474342)	0.069963	0.932088	-0.867955	2.51736	0.711352	6	TRUE	1.40817	154789	0.482726	0.175709	0.307017
POTRI.008G206200.V3.0	(15057891, 15057953)	(15057954, 15058048)	(15058048, 15058513)	0.065277	0.932981	1.46955	2.85607	0.561099	2	TRUE	0.44342	0.280712	0.825803	0.563747	0.262056
POTRI.018G056500.V3.0	(5917941, 5918049)	(5918050, 5918117)	(5918117, 5918208)	0.070304	0.934086	-0.323388	1.40087	-0.592789	6	TRUE	0.050259	0.099161	0.176767	0.453534	-0.276767
POTRI.007G107400.V3.0	(13126185, 13126268)	(13126269, 13126671)	(13126671, 13126718)	0.070391	0.934359	0.317143	3.87877	-0.592586	6	TRUE	0.400313	0.333052	0.433725	0.637337	-0.203611
POTRI.002G155400.V3.0	(11715950, 11715987)	(11715988, 11716075)	(11716075, 11716243)	0.070689	0.937415	0.335418	4.15326	-0.591898	6	TRUE	2.08032	1.29907	0.48993	0.786094	-0.296164
POTRI.002G177600.V3.0	(13692863, 13692939)	(13692940, 13693809)	(13693809, 13693980)	0.067815	0.939176	2.09388	3.6225	0.556334	2	TRUE	0.156319	0.034494	0.28647	0.048092	0.238378
POTRI.003G020800.V3.0	(2514185, 2514290)	(2514291, 2514376)	(2514376, 2514472)	0.071038	0.939374	-1.57654	2.30427	-0.591092	6	TRUE	0.045296	0.345974	0.051918	0.338293	-0.286375
POTRI.008G117000.V3.0	(7508326, 7509017)	(7509018, 7509121)	(7509121, 7510164)	0.070981	0.939374	0.326946	3.5041	0.708994	6	TRUE	0.234209	0.196802	0.549093	0.30962	0.239473
POTRI.006G140800.V3.0	(11830747, 11830900)	(11830901, 11831004)	(11831004, 11831133)	0.070955	0.939374	-0.244768	2.65458	-0.591284	6	TRUE	68301.2	1.71051	0.793025	0.999998	-0.206973
POTRI.003G171300.V3.0	(18106828, 18108335)	(18108336, 18111465)	(18111465, 18111866)	0.066069	0.94334	1.56352	4.49541	0.559595	2	TRUE	1.63195	0.557993	0.999999	0.999999	0
POTRI.010G099300.V3.0	(12118719, 12118810)	(12118811, 12118945)	(12118945, 12119488)	0.066454	0.944744	-1.15256	3.95183	-0.462695	2	TRUE	0.445065	1.00061	0.533764	0.661258	-0.127493
POTRI.015G001200.V3.0	(72855, 74009)	(74010, 74966)	(74966, 75319)	0.066339	0.944744	-0.511429	4.77093	-0.462911	2	TRUE	0.640054	0.852738	0.753013	0.914161	-0.161149
POTRI.009G134900.V3.0	(10899583, 10899719)	(10899720, 10899770)	(10899770, 10901147)	0.066506	0.944744	1.29073	5.16626	0.558773	2	TRUE	0.488101	0.19235	1	0.999999	0
POTRI.002G247500.V3.0	(23831056, 23831160)	(23831161, 23831853)	(23831853, 23831934)	0.066493	0.944744	-1.20033	4.48382	-0.462621	2	TRUE	0.091917	0.220322	0.165301	0.31963	-0.154329
POTRI.009G021800.V3.0	(3361296, 3361496)	(3361497, 3361582)	(3361582, 3361999)	0.07175	0.946098	0.958981	2.27899	0.70723	6	TRUE	0.662168	0.391564	0.541335	0.110701	0.430634
POTRI.015G030400.V3.0	(2443952, 2444063)	(2444064, 2444182)	(2444182, 2444313)	0.071882	0.946322	1.27021	1.43601	0.706929	6	TRUE	0.128286	0.031488	0.360239	0.04178	0.318459
POTRI.007G137900.V3.0	(14972665, 14973004)	(14973005, 14973171)	(14973171, 14973434)	0.071903	0.946322	0.26795	2.8206	0.706882	6	TRUE	0.341899	0.289043	0.707887	0.429323	0.278564
POTRI.006G082800.V3.0	(6243138, 6243438)	(6243439, 6243527)	(6243527, 6244810)	0.072443	0.951641	-1.64254	2.43149	-0.587884	6	TRUE	0.066046	0.354278	0.106801	0.315852	-0.209052
POTRI.006G064000.V3.0	(4707575, 4707797)	(4707798, 4708036)	(4708036, 4708396)	0.072728	0.954482	-0.278342	2.55714	-0.58724	6	TRUE	0.183367	0.32987	0.510648	0.744371	-0.233723
POTRI.001G450600.V3.0	(48478807, 48478895)	(48478896, 48478979)	(48478979, 48479221)	0.07286	0.955325	0.360518	3.88859	-0.586941	6	TRUE	947154	1.09797e+06	0.321475	0.612944	-0.291469
POTRI.013G017600.V3.0	(1149392, 1149472)	(1149473, 1149562)	(1149562, 1149662)	0.067956	0.958818	-1.9325	5.33838	-0.459898	2	TRUE	0.022403	0.085113	0.056657	0.202433	-0.145776
POTRI.003G006500.V3.0	(538621, 538725)	(538726, 538828)	(538828, 538912)	0.067899	0.958818	1.36401	5.34234	0.556178	2	TRUE	0.673011	0.253206	1	1	0
POTRI.013G033900.V3.0	(2271136, 2271263)	(2271264, 2271350)	(2271350, 2272440)	0.072029	0.961035	1.15491	3.20548	0.548735	2	TRUE	0.311474	0.148813	0.477217	0.249067	0.22815
POTRI.004G130000.V3.0	(14539846, 14539933)	(14539934, 14540008)	(14540008, 14540121)	0.073544	0.961035	0.424872	3.26788	-0.585406	6	TRUE	0.710971	0.465804	0.744291	0.976152	-0.231861
POTRI.005G222000.V3.0	(23326720, 23326790)	(23326791, 23326952)	(23326952, 23327152)	0.073501	0.961035	0.640535	2.59195	0.703273	6	TRUE	0.402143	0.240716	0.562187	0.195407	0.36678
POTRI.018G021100.V3.0	(1673800, 1673905)	(1673906, 1674006)	(1674006, 1674080)	0.074035	0.965292	0.180685	2.81983	-0.584309	6	TRUE	0.314762	0.388884	0.164376	0.397616	-0.23324
POTRI.010G222800.V3.0	(20705207, 20705349)	(20705350, 20706147)	(20706147, 20706488)	0.06872	0.966365	0.998904	4.01624	0.55467	2	TRUE	0.693424	0.362806	0.889087	0.534497	0.354591
POTRI.017G080300.V3.0	(9413382, 9413621)	(9413622, 9413788)	(9413788, 9413974)	0.074643	0.967799	-0.565358	2.30984	0.700731	6	TRUE	0.17547	0.368925	0.577776	0.259047	0.318728
POTRI.014G022600.V3.0	(1978271, 1979200)	(1979201, 1979495)	(1979495, 1979974)	0.073606	0.967799	1.17382	3.5653	0.545986	2	TRUE	0.306488	0.153685	0.390704	0.159405	0.2313
POTRI.006G159900.V3.0	(15098263, 15098374)	(15098375, 15098454)	(15098454, 15098523)	0.074642	0.967799	0.789101	3.07011	0.700734	6	TRUE	0.295135	0.168469	0.629059	0.329276	0.299782
POTRI.004G091000.V3.0	(7736204, 7739037)	(7739038, 7739112)	(7739112, 7740034)	0.069152	0.970487	1.20767	5.78235	0.553882	2	TRUE	1.62844	0.72902	1	1	0
POTRI.015G121400.V3.0	(13575642, 13575803)	(13575804, 13576619)	(13576619, 13577119)	0.075412	0.975305	-0.250003	3.85893	-0.581268	6	TRUE	0.255073	0.352014	0.537726	0.810162	-0.272436
POTRI.008G035500.V3.0	(1966191, 1966284)	(1966285, 1966357)	(1966357, 1966470)	0.075463	0.975305	2.0584	2.47265	0.698926	6	TRUE	0.147639	0.036747	0.297821	0.069399	0.228422
POTRI.001G452300.V3.0	(48756856, 48757090)	(48757091, 48757522)	(48757522, 48759385)	0.075502	0.975305	1.17227	3.07245	0.698842	6	TRUE	0.29026	0.138117	0.34466	0.106652	0.238008
POTRI.004G138400.V3.0	(16032912, 16033055)	(16033056, 16033366)	(16033366, 16033687)	0.075597	0.975641	1.33409	3.36587	0.698632	6	TRUE	0.221468	0.092336	0.311582	0.072215	0.239367
POTRI.015G145300.V3.0	(15066298, 15066396)	(15066397, 15066511)	(15066511, 15066606)	0.075756	0.976786	2.73097	2.6364	0.698286	6	TRUE	0.348672	0.040104	0.290045	0.031361	0.258684
POTRI.016G098500.V3.0	(9589007, 9589112)	(9589113, 9589201)	(9589201, 9589271)	0.075868	0.977322	-0.757552	3.21038	-0.580272	6	TRUE	0.555506	1.05187	0.174847	0.407143	-0.232297
POTRI.001G089800.V3.0	(7069078, 7069190)	(7069191, 7069201)	(7069201, 7069364)	0.076169	0.9803	0.246977	2.81567	0.697386	6	TRUE	0.23069	0.151667	0.417107	0.14853	0.268577
POTRI.018G109600.V3.0	(13599425, 13599619)	(13599620, 13599689)	(13599689, 13599838)	0.073727	0.981997	0.967053	3.04112	0.545777	2	TRUE	1.10723	0.654971	0.772548	0.481617	0.290931
POTRI.002G254700.V3.0	(24411001, 24411140)	(24411141, 24411230)	(24411230, 24412082)	0.070314	0.982672	-1.15624	7.08263	-0.455607	2	TRUE	1.05794	2.51598	1	1	0
POTRI.007G107400.V3.0	(13125889, 13126072)	(13126073, 13126185)	(13126185, 13126268)	0.076519	0.982987	-0.488034	2.32558	-0.578857	6	TRUE	0.068481	0.128615	0.067714	0.263563	-0.195849
POTRI.001G356800.V3.0	(36536344, 36536495)	(36536496, 36536648)	(36536648, 36536734)	0.070635	0.984384	1.94271	3.95614	0.551206	2	TRUE	0.297354	0.074606	0.480148	0.356096	0.124052
POTRI.001G209100.V3.0	(20980803, 20981051)	(20981052, 20981208)	(20981208, 20981277)	0.076992	0.987989	2.00016	2.49224	0.695605	6	TRUE	0.209973	0.052552	0.309131	0.055475	0.253656
POTRI.019G050500.V3.0	(7576532, 7576613)	(7576614, 7576790)	(7576790, 7577676)	0.077235	0.98935	-0.529887	3.2803	-0.57731	6	TRUE	0.206856	0.296204	0.330578	0.549761	-0.219183
POTRI.003G100300.V3.0	(12621744, 12621783)	(12621784, 12621872)	(12621872, 12622120)	0.078063	0.99594	2.07282	2.69514	0.693308	6	TRUE	0.552748	0.083705	0.534481	0.189625	0.344856
POTRI.002G166700.V3.0	(12605419, 12606305)	(12606306, 12606453)	(12606453, 12606642)	0.072214	0.996444	1.25841	5.58587	0.548409	2	TRUE	1.13217	0.455999	1	1	0
POTRI.009G112800.V3.0	(9618092, 9618217)	(9618218, 9618294)	(9618294, 9618379)	0.078286	0.996524	-0.458149	2.4641	0.692834	6	TRUE	0.384444	0.575553	0.560887	0.262962	0.297925
POTRI.002G016900.V3.0	(982412, 982480)	(982481, 982914)	(982914, 983017)	0.075378	0.996524	-1.01238	3.63234	-0.446778	2	TRUE	0.052711	0.125512	0.160008	0.363248	-0.20324
POTRI.T093400.V3.0	(49927, 50121)	(50122, 50202)	(50202, 50294)	0.811957	0.999943	1.46409	2.82526	0.144542	6	TRUE	0.043184	0.013966	0.077903	0.028909	0.048994
POTRI.T093400.V3.0	(52210, 52287)	(52288, 52376)	(52376, 52498)	0.976862	0.999943	1.06309	2.52563	0.040016	2	TRUE	0.026508	0.013364	0.050467	0.03237	0.018096
POTRI.T098800.V3.0	(60957, 61962)	(61963, 62023)	(62023, 62738)	0.525145	0.999943	-0.015247	6.1966	-0.128756	2	TRUE	0.654877	0.856361	0.940677	1	-0.059323
POTRI.T093700.V3.0	(22227, 22347)	(22348, 22423)	(22423, 23363)	0.515518	0.999943	0.555592	2.01945	-0.175246	6	TRUE	0.0924	0.060535	0.128124	0.199892	-0.071768
POTRI.T093700.V3.0	(22423, 23363)	(23364, 23733)	(23733, 24282)	0.747556	0.999943	1.34579	2.46768	0.137663	2	TRUE	0.225914	0.063528	0.289724	0.252536	0.037189
POTRI.T093900.V3.0	(38181, 38232)	(38233, 38344)	(38344, 38423)	0.883545	0.999943	2.07299	1.7596	0.111624	6	TRUE	218182	6364.09	0.042882	0.005601	0.037281
POTRI.T093900.V3.0	(38720, 38760)	(38761, 38909)	(38909, 39008)	0.924056	0.999943	1.4691	1.23771	0.021558	2	TRUE	81179.1	23582.8	0.018118	0.003976	0.014141
POTRI.T094300.V3.0	(72935, 72982)	(72983, 73252)	(73252, 73382)	0.780366	0.999943	1.5	2.86707	0.159283	6	TRUE	0.057494	0.018062	0.089979	0.036498	0.053481
POTRI.T140500.V3.0	(3660, 4048)	(4049, 4133)	(4133, 4225)	0.309662	0.999943	2.43619	1.35124	0.424672	6	TRUE	0.124855	0.001234	0.153675	0.001666	0.152009
POTRI.T082100.V3.0	(40157, 40290)	(40291, 40365)	(40365, 40449)	0.853907	0.999943	-0.569332	2.01934	-0.003158	2	TRUE	0.01922	0.0427	0.009831	0.026866	-0.017036
POTRI.T082500.V3.0	(103875, 103994)	(103995, 104086)	(104086, 104351)	0.60396	0.999943	1.56839	2.30626	0.245649	6	TRUE	0.134312	0.039221	0.16658	0.047121	0.119459
POTRI.T081600.V3.0	(94753, 94926)	(94927, 94997)	(94997, 95168)	0.696302	0.999943	-0.057384	2.35772	-0.081649	6	TRUE	0.42995	0.596886	0.077369	0.113284	-0.035915
POTRI.T081900.V3.0	(112164, 112185)	(112186, 112325)	(112325, 112392)	0.933782	0.999943	1.26445	1.73937	0.024964	2	TRUE	0.088868	0.033166	0.058988	0.041506	0.017482
POTRI.T170800.V3.0	(11261, 12326)	(12327, 12450)	(12450, 12599)	0.747613	0.999943	-0.237344	2.2152	-0.041467	2	TRUE	0.155768	0.219113	0.268735	0.288146	-0.019411
POTRI.T002500.V3.0	(472427, 472702)	(472703, 472810)	(472810, 475968)	0.11286	0.999943	0.343213	2.5018	-0.511964	6	TRUE	0.154372	0.101985	0.176448	0.361285	-0.184837
POTRI.T002600.V3.0	(563253, 563528)	(563529, 563636)	(563636, 564532)	0.106407	0.999943	-0.699952	2.97389	0.640208	6	TRUE	0.570828	0.990984	0.861632	0.54128	0.320352
POTRI.T003200.V3.0	(617234, 617452)	(617453, 617553)	(617553, 618230)	0.38363	0.999943	1.68028	1.72186	0.372571	6	TRUE	0.150188	0.029216	0.168225	0.031352	0.136873
POTRI.T004400.V3.0	(721378, 721799)	(721800, 721875)	(721875, 721944)	0.203185	0.999943	-0.067372	2.31667	-0.399291	6	TRUE	0.214854	0.333038	0.529277	0.72401	-0.194733
POTRI.T010700.V3.0	(40881, 41709)	(41710, 42020)	(42020, 42718)	0.860281	0.999943	1.66497	2.2778	0.12226	6	TRUE	0.196794	0.040958	0.082029	0.029676	0.052353
POTRI.T010700.V3.0	(44072, 44235)	(44236, 44270)	(44270, 44454)	0.858494	0.999943	0.772856	3.04207	-0.005309	6	TRUE	0.223049	0.130468	0.11819	0.122212	-0.004022
POTRI.T010700.V3.0	(45357, 45554)	(45555, 45761)	(45761, 46474)	0.938183	0.999943	1.85759	2.278	0.086809	6	TRUE	0.2109	0.035287	0.052363	0.015187	0.037177
POTRI.T010900.V3.0	(52654, 52757)	(52758, 52840)	(52840, 52966)	0.61361	0.999943	-0.941164	2.15539	-0.122915	6	TRUE	0.055321	0.165434	0.035464	0.113268	-0.077804
POTRI.T012800.V3.0	(204951, 205103)	(205104, 205224)	(205224, 205344)	0.835307	0.999943	-0.195127	2.08708	-0.01597	6	TRUE	0.026146	0.042703	0.030034	0.035778	-0.005744
POTRI.T015900.V3.0	(521467, 521985)	(521986, 522184)	(522184, 522455)	0.107782	0.999943	-1.03326	5.53058	-0.39949	2	TRUE	2.11123	4.74436	0.999999	1	0
POTRI.T021800.V3.0	(159462, 159672)	(159673, 160046)	(160046, 160283)	0.490278	0.999943	-1.17549	2.01238	-0.189502	6	TRUE	0.048938	0.196965	0.037871	0.104769	-0.066897
POTRI.T021800.V3.0	(160046, 160283)	(160284, 160350)	(160350, 160500)	0.577445	0.999943	-0.106713	1.19868	-0.141707	6	TRUE	0.02773	0.049761	0.018718	0.069467	-0.050749
POTRI.T023800.V3.0	(457325, 457562)	(457563, 457724)	(457724, 457934)	0.353781	0.999943	0.893901	2.92936	0.306152	2	TRUE	0.692072	0.255646	0.999998	0.869894	0.130104
POTRI.T024100.V3.0	(492369, 492518)	(492519, 492710)	(492710, 492841)	0.900705	0.999943	0.847748	2.17937	0.103809	6	TRUE	0.067182	0.037306	0.078606	0.038728	0.039877
POTRI.T024200.V3.0	(500931, 501283)	(501284, 501567)	(501567, 501614)	0.861976	0.999943	0.080083	2.14862	-0.000298	2	TRUE	0.041076	0.072679	0.013144	0.024665	-0.011521
POTRI.T024200.V3.0	(502352, 502775)	(502776, 503898)	(503898, 504850)	0.863153	0.999943	0.809397	2.38019	0.000119	2	TRUE	0.076904	0.064177	0.036204	0.037156	-0.000952
POTRI.T168800.V3.0	(1988, 2229)	(2230, 2348)	(2348, 2813)	0.861118	0.999943	-0.11299	2.80014	-0.000602	2	TRUE	0.053306	0.060304	0.014095	0.014762	-0.000668
POTRI.T166700.V3.0	(13788, 13932)	(13933, 14030)	(14030, 14306)	0.980948	0.999943	2.35163	2.10058	0.041441	2	TRUE	0.011509	0.001285	0.027312	0.006533	0.020779
POTRI.T147100.V3.0	(22383, 23351)	(23352, 23625)	(23625, 23760)	0.58799	0.999943	1.58166	1.49356	0.253943	6	TRUE	0.112435	0.021366	0.138409	0.027359	0.11105
POTRI.T147200.V3.0	(8068, 8234)	(8235, 8509)	(8509, 8691)	0.950802	0.999943	2.1328	2.04545	0.0811	6	TRUE	0.040656	0.005689	0.043203	0.009627	0.033575
POTRI.T147200.V3.0	(8509, 8691)	(8692, 8812)	(8812, 8849)	0.946541	0.999943	1.36408	1.64966	0.029427	2	TRUE	0.017711	0.005565	0.031734	0.009424	0.02231
POTRI.T134200.V3.0	(13079, 13180)	(13181, 13821)	(13821, 13895)	0.898614	0.999943	0.305107	3.32761	0.012628	2	TRUE	0.078512	0.059769	0.047158	0.04201	0.005147
POTRI.T134200.V3.0	(13821, 13895)	(13896, 13982)	(13982, 14815)	0.951141	0.999943	0.892335	3.25637	0.080947	6	TRUE	0.098956	0.046276	0.062029	0.032976	0.029053
POTRI.T134200.V3.0	(13982, 14815)	(14816, 14979)	(14979, 15073)	0.838257	0.999943	-0.048512	3.41884	-0.008721	2	TRUE	0.072254	0.073876	0.04378	0.048583	-0.004804
POTRI.T134200.V3.0	(14979, 15073)	(15074, 15162)	(15162, 15438)	0.785383	0.999943	0.229037	2.18464	-0.039161	6	TRUE	0.025463	0.02254	0.022653	0.037672	-0.015019
POTRI.T110900.V3.0	(44525, 44741)	(44742, 44830)	(44830, 44921)	0.149702	0.999943	-0.05083	2.24098	-0.4598	6	TRUE	0.134282	0.184977	0.254898	0.472413	-0.217515
POTRI.T113800.V3.0	(35224, 35473)	(35474, 35619)	(35619, 35709)	0.74378	0.999943	-0.015054	3.11472	0.176568	6	TRUE	0.136718	0.155834	0.21921	0.150864	0.068346
POTRI.T066800.V3.0	(164901, 164983)	(164984, 165317)	(165317, 165788)	0.970658	0.999943	0.529381	2.88525	0.072129	6	TRUE	0.025265	0.017408	0.05699	0.033297	0.023693
POTRI.T059000.V3.0	(15989, 16189)	(16190, 16473)	(16473, 16779)	0.932446	0.999943	1.29972	2.76127	0.089406	6	TRUE	0.032692	0.013672	0.047034	0.01651	0.030524
POTRI.T059600.V3.0	(42127, 42264)	(42265, 42377)	(42377, 42533)	0.867402	0.999943	0.862611	1.65774	0.001622	2	TRUE	0.004368	0.002792	0.003986	0.003235	0.000751
POTRI.T059600.V3.0	(43235, 43922)	(43923, 44082)	(44082, 44332)	0.88355	0.999943	1.10885	2.52779	0.006825	3	TRUE	0.013702	0.006196	0.0141	0.011803	0.002296
POTRI.T059600.V3.0	(44082, 44332)	(44333, 44427)	(44427, 44836)	0.166902	0.999943	2.49427	5.46408	0.432764	2	TRUE	0.226801	0.038527	0.169447	0.046919	0.122528
POTRI.T059700.V3.0	(49920, 50369)	(50370, 51180)	(51180, 51220)	0.946734	0.999943	0.788043	2.64665	0.029494	2	TRUE	0.053033	0.034825	0.038375	0.015096	0.023279
POTRI.T059700.V3.0	(51180, 51220)	(51221, 51297)	(51297, 51882)	0.936674	0.999943	1.23203	2.1619	0.025976	2	TRUE	0.041264	0.0174	0.030425	0.008683	0.021743
POTRI.T059700.V3.0	(51980, 52117)	(52118, 52228)	(52228, 52384)	0.871996	0.999943	0.855893	1.71825	0.003246	2	TRUE	0.021011	0.012892	0.008166	0.005599	0.002567
POTRI.T059700.V3.0	(53151, 53635)	(53636, 54068)	(54068, 54318)	0.891644	0.999943	1.07571	1.77595	0.010176	2	TRUE	0.025676	0.012151	0.017879	0.009395	0.008484
POTRI.T059900.V3.0	(61350, 61848)	(61849, 61997)	(61997, 62091)	0.972264	0.999943	0.687651	5.87233	0.046367	6	TRUE	0.087302	0.062241	0.049134	0.027926	0.021208
POTRI.T059900.V3.0	(61997, 62091)	(62092, 62180)	(62180, 62239)	0.887175	0.999943	1.42966	3.2854	0.008602	2	TRUE	0.016352	0.006396	0.009525	0.003501	0.006024
POTRI.T059900.V3.0	(62180, 62239)	(62240, 62336)	(62336, 62434)	0.827765	0.999943	-0.092941	5.16826	-0.012463	2	TRUE	0.039136	0.051379	0.02034	0.028054	-0.007715
POTRI.T059900.V3.0	(62336, 62434)	(62435, 62517)	(62517, 62661)	0.861546	0.999943	-0.465629	5.55202	-0.00045	2	TRUE	0.044931	0.074271	0.029829	0.027919	0.001909
POTRI.T059900.V3.0	(62517, 62661)	(62662, 63224)	(63224, 63280)	0.944281	0.999943	0.351077	5.85915	0.067538	2	TRUE	0.076739	0.070228	0.067822	0.031402	0.03642
POTRI.T059900.V3.0	(63224, 63280)	(63281, 63388)	(63388, 63486)	0.960809	0.999943	0.260198	5.10906	0.041193	6	TRUE	0.042692	0.041766	0.046491	0.025505	0.020986
POTRI.T060800.V3.0	(138082, 138175)	(138176, 139068)	(139068, 139395)	0.942721	0.999943	0.772257	3.24402	0.028091	2	TRUE	0.015214	0.00981	0.023054	0.009915	0.013139
POTRI.T061000.V3.0	(145621, 145882)	(145883, 146070)	(146070, 147262)	0.978908	0.999943	1.23355	2.08735	0.068404	6	TRUE	0.056544	0.020285	0.038505	0.014642	0.023863
POTRI.T061800.V3.0	(164319, 164413)	(164414, 164496)	(164496, 164595)	0.577848	0.999943	-0.710751	1.74928	-0.141495	6	TRUE	0.068783	0.234145	0.095222	0.190305	-0.095083
POTRI.T061800.V3.0	(164496, 164595)	(164596, 164714)	(164714, 164866)	0.287216	0.999943	-0.808021	2.24984	-0.324299	6	TRUE	0.13801	0.367007	0.133324	0.348706	-0.215382
POTRI.T153000.V3.0	(4924, 5025)	(5026, 5099)	(5099, 5213)	0.927089	0.999943	0.357446	2.46877	0.02262	2	TRUE	0.104516	0.070084	0.065155	0.041332	0.023823
POTRI.T153000.V3.0	(6161, 6276)	(6277, 6815)	(6815, 7003)	0.685994	0.999943	-0.415949	2.70124	-0.086683	6	TRUE	0.089308	0.124964	0.0596	0.114178	-0.054578
POTRI.013G000600.V3.0	(37155, 37406)	(37407, 37516)	(37516, 37574)	0.882851	0.999943	0.303777	1.95279	0.005945	5	TRUE	0.070177	0.056131	0.091053	0.089001	0.002052
POTRI.013G000600.V3.0	(37516, 37574)	(37575, 37663)	(37663, 37844)	0.283989	0.999943	-1.59891	1.4831	-0.326875	6	TRUE	0	0.09232	0	0.121861	-0.121861
POTRI.013G000600.V3.0	(37663, 37844)	(37845, 37956)	(37956, 38004)	0.752094	0.999943	0.208928	1.86402	-0.054848	6	TRUE	0.057594	0.052967	0.076773	0.097475	-0.020702
POTRI.013G000600.V3.0	(38500, 38564)	(38565, 38696)	(38696, 38766)	0.874811	0.999943	0.601608	2.09122	0.002159	6	TRUE	0.08928	0.060691	0.203593	0.20405	-0.000456
POTRI.013G000600.V3.0	(40649, 40741)	(40742, 40831)	(40831, 40912)	0.469108	0.999943	0.6999	3.06211	0.319538	6	TRUE	0.229369	0.132488	0.264053	0.149234	0.114818
POTRI.013G000700.V3.0	(43405, 43533)	(43534, 44010)	(44010, 44200)	0.680645	0.999943	1.51683	2.44699	0.207076	6	TRUE	0.19471	0.06725	0.17289	0.100491	0.072399
POTRI.013G000700.V3.0	(47929, 48013)	(48014, 48088)	(48088, 48207)	0.578341	0.999943	2.1496	1.33802	0.259005	6	TRUE	0.083632	0.003773	0.097534	0.003605	0.093929
POTRI.013G000700.V3.0	(49885, 50001)	(50002, 50109)	(50109, 50214)	0.470237	0.999943	1.86405	1.05645	0.318876	6	TRUE	0.054572	0.000707	0.11868	0.002213	0.116467
POTRI.013G000900.V3.0	(65972, 66096)	(66097, 66208)	(66208, 66268)	0.771721	0.999943	1.17426	1.48845	0.163345	6	TRUE	0.05596	0.024572	0.10101	0.030423	0.070587
POTRI.013G001300.V3.0	(86122, 86588)	(86589, 86694)	(86694, 87528)	0.869222	0.999943	-0.260393	2.70881	0.002266	2	TRUE	0.016201	0.017701	0.01674	0.014528	0.002212
POTRI.013G001300.V3.0	(86694, 87528)	(87529, 87641)	(87641, 88144)	0.820643	0.999943	-0.100396	3.37228	-0.015009	2	TRUE	0.030451	0.031656	0.032318	0.040206	-0.007888
POTRI.013G001300.V3.0	(87641, 88144)	(88145, 88239)	(88239, 88304)	0.925628	0.999943	0.651174	3.65406	0.025275	6	TRUE	0.051356	0.027871	0.070808	0.063064	0.007743
POTRI.013G001400.V3.0	(103635, 103828)	(103829, 104369)	(104369, 104735)	0.805156	0.999943	-0.089214	4.75305	-0.020564	2	TRUE	0.814467	0.789953	0.999999	0.999999	0
POTRI.013G002100.V3.0	(168768, 168922)	(168923, 169026)	(169026, 169318)	0.242752	0.999943	0.428308	4.51101	0.373182	2	TRUE	0.307221	0.225371	0.572863	0.337904	0.234959
POTRI.013G002400.V3.0	(182156, 183599)	(183600, 185366)	(185366, 185649)	0.838445	0.999943	1.26739	2.52233	-0.014524	6	TRUE	0.033722	0.013994	0.051049	0.056851	-0.005802
POTRI.013G003000.V3.0	(202585, 203626)	(203627, 203714)	(203714, 203883)	0.460463	0.999943	-0.35125	6.30344	-0.157324	2	TRUE	1.19508	1.86248	1	1	0
POTRI.013G003000.V3.0	(203714, 203883)	(203884, 203967)	(203967, 205470)	0.568288	0.999943	2.0613	2.09766	0.264321	6	TRUE	0.103978	0.02172	0.139098	0.049619	0.089479
POTRI.013G003200.V3.0	(214955, 216995)	(216996, 217080)	(217080, 218513)	0.859342	0.999943	0.769942	3.82037	-0.00492	6	TRUE	0.792197	0.496121	0.799998	0.957161	-0.157162
POTRI.013G003700.V3.0	(264450, 264572)	(264573, 264641)	(264641, 264853)	0.927879	0.999943	1.12161	2.35082	0.022848	3	TRUE	0.01769	0.007774	0.034952	0.025498	0.009454
POTRI.013G003700.V3.0	(264641, 264853)	(264854, 264939)	(264939, 265068)	0.571	0.999943	-0.572682	3.61865	-0.145113	6	TRUE	0.027774	0.045641	0.041419	0.089621	-0.048202
POTRI.013G003700.V3.0	(266185, 266397)	(266398, 266839)	(266839, 267272)	0.924413	0.999943	0.678592	2.75924	0.021683	2	TRUE	0.022788	0.013997	0.025806	0.014933	0.010873
POTRI.013G004100.V3.0	(280412, 281919)	(281920, 282467)	(282467, 282603)	0.875316	0.999943	0.561001	4.23198	0.004419	2	TRUE	0.010316	0.008388	0.009059	0.006421	0.002638
POTRI.013G004200.V3.0	(289302, 289350)	(289351, 289453)	(289453, 289661)	0.690736	0.999943	0.85324	1.95986	0.202134	6	TRUE	0.12658	0.072071	0.180889	0.113543	0.067346
POTRI.013G004400.V3.0	(294626, 294727)	(294728, 294857)	(294857, 294952)	0.880395	0.999943	0.014927	3.25216	0.006211	2	TRUE	0.032351	0.034018	0.017424	0.011571	0.005853
POTRI.013G004400.V3.0	(297087, 297231)	(297232, 297347)	(297347, 297528)	0.711809	0.999943	0.45016	5.2759	0.1509	2	TRUE	0.178567	0.135243	0.275133	0.19351	0.081623
POTRI.013G004700.V3.0	(314132, 314272)	(314273, 314358)	(314358, 314414)	0.927557	0.999943	0.132208	3.0007	0.022784	2	TRUE	0.380677	0.674262	0.03011	0.016464	0.013646
POTRI.013G004700.V3.0	(316015, 316194)	(316195, 316754)	(316754, 317124)	0.577473	0.999943	-0.981003	4.11977	-0.106949	2	TRUE	0.611271	2.22926	0.084091	0.119322	-0.035231
POTRI.013G005100.V3.0	(335277, 335381)	(335382, 335507)	(335507, 335848)	0.883669	0.999943	-0.043729	2.37556	0.007366	2	TRUE	0.709496	0.545787	0.019316	0.013606	0.00571
POTRI.013G005200.V3.0	(343934, 344036)	(344037, 344076)	(344076, 344196)	0.778385	0.999943	-1.03754	2.60206	-0.042442	6	TRUE	0.097843	0.319851	0.062267	0.149082	-0.086816
POTRI.013G005500.V3.0	(360116, 360234)	(360235, 360326)	(360326, 360407)	0.865394	0.999943	0.260791	2.87262	0.000912	2	TRUE	0.012659	0.009054	0.002113	0.001643	0.000471
POTRI.013G005500.V3.0	(360326, 360407)	(360408, 360497)	(360497, 360882)	0.895855	0.999943	0.88993	4.16357	0.011658	2	TRUE	0.043673	0.021488	0.010887	0.006689	0.004198
POTRI.013G006000.V3.0	(391722, 392319)	(392320, 392418)	(392418, 392963)	0.253904	0.999943	0.552061	2.41974	0.469674	6	TRUE	0.554081	0.331597	0.460051	0.272125	0.187925
POTRI.013G006100.V3.0	(409321, 409709)	(409710, 409798)	(409798, 409887)	0.445593	0.999943	-1.97576	1.74699	-0.215756	6	TRUE	0.003979	0.189735	0.00486	0.111111	-0.106251
POTRI.013G006200.V3.0	(415174, 415377)	(415378, 415456)	(415456, 415789)	0.86325	0.999943	0.282987	1.98964	0.000153	2	TRUE	0.031775	0.022736	0.018861	0.014879	0.003982
POTRI.013G006300.V3.0	(416656, 416709)	(416710, 416798)	(416798, 417222)	0.860932	0.999943	-0.542569	2.01635	-0.000668	2	TRUE	0.026555	0.176992	0.008733	0.011698	-0.002965
POTRI.013G006400.V3.0	(420105, 420352)	(420353, 420630)	(420630, 421071)	0.798302	0.999943	0.560876	2.14049	0.150894	6	TRUE	0.150039	0.092214	0.114684	0.061382	0.053302
POTRI.013G006400.V3.0	(420630, 421071)	(421072, 421301)	(421301, 421508)	0.429579	0.999943	-0.280034	3.71459	0.343294	6	TRUE	0.371697	0.530085	0.30734	0.18586	0.12148
POTRI.013G007300.V3.0	(464202, 464327)	(464328, 464436)	(464436, 464599)	0.883569	0.999943	-0.080171	2.32757	0.007331	2	TRUE	0.036383	0.064117	0.040426	0.034658	0.005768
POTRI.013G007700.V3.0	(483609, 484474)	(484475, 484712)	(484712, 484948)	0.838415	0.999943	-1.06119	3.27139	-0.008665	2	TRUE	0.139512	0.399254	0.06832	0.109374	-0.041055
POTRI.013G007900.V3.0	(503564, 503594)	(503595, 503715)	(503715, 504339)	0.869808	0.999943	0.863553	5.97668	0.093702	2	TRUE	0.072988	0.049355	0.1424	0.076626	0.065774
POTRI.013G008200.V3.0	(518316, 518385)	(518386, 518435)	(518435, 518439)	0.951982	0.999943	0.943003	2.29323	0.031329	2	TRUE	0.028807	0.014398	0.049156	0.029048	0.020108
POTRI.013G008200.V3.0	(518435, 518439)	(518440, 518460)	(518460, 518626)	0.867431	0.999943	1.4235	2.76677	0.118986	6	TRUE	0.052561	0.017189	0.085036	0.034533	0.050503
POTRI.013G008200.V3.0	(518460, 518626)	(518627, 518749)	(518749, 518905)	0.900623	0.999943	2.40801	1.82831	0.103846	6	TRUE	0.032722	0.002372	0.053597	0.008575	0.045022
POTRI.013G008200.V3.0	(518749, 518905)	(518906, 519000)	(519000, 519087)	0.90392	0.999943	0.476894	2.45867	0.014493	2	TRUE	0.025626	0.019859	0.050016	0.041928	0.008087
POTRI.013G008200.V3.0	(519000, 519087)	(519088, 519169)	(519169, 519569)	0.959026	0.999943	1.33446	2.35224	0.077383	6	TRUE	0.033432	0.01424	0.056915	0.023614	0.033301
POTRI.013G008200.V3.0	(519169, 519569)	(519570, 519697)	(519697, 519801)	0.936684	0.999943	2.28423	1.9228	0.087487	6	TRUE	0.037472	0.004354	0.046208	0.008285	0.037923
POTRI.013G008300.V3.0	(526885, 527554)	(527555, 527644)	(527644, 527808)	0.89057	0.999943	0.085111	3.41077	0.009798	2	TRUE	0.043494	0.038734	0.028018	0.023145	0.004874
POTRI.013G008300.V3.0	(527644, 527808)	(527809, 527848)	(527848, 527937)	0.479724	0.999943	-1.12994	5.86542	-0.148602	2	TRUE	0.17457	0.367546	0.121802	0.149762	-0.02796
POTRI.013G008300.V3.0	(528050, 528336)	(528337, 528489)	(528489, 529123)	0.904892	0.999943	0.295779	3.82808	0.015865	6	TRUE	0.065697	0.050066	0.06353	0.058787	0.004743
POTRI.013G008400.V3.0	(531308, 531436)	(531437, 531650)	(531650, 531771)	0.481832	0.999943	-0.155783	3.32849	0.31213	6	TRUE	0.217329	0.208442	0.251366	0.12172	0.129647
POTRI.013G008500.V3.0	(544800, 544949)	(544950, 545444)	(545444, 545522)	0.385963	0.999943	-0.24272	3.48443	-0.253266	6	TRUE	0.061738	0.072611	0.068683	0.159652	-0.090969
POTRI.013G008500.V3.0	(545444, 545522)	(545523, 545624)	(545624, 545748)	0.861843	0.999943	0.561446	2.42005	-0.003774	6	TRUE	0.033109	0.018188	0.053147	0.054924	-0.001776
POTRI.013G008500.V3.0	(545875, 546066)	(546067, 546139)	(546139, 546276)	0.912102	0.999943	-0.14002	3.60393	0.017366	2	TRUE	0.068488	0.087452	0.071038	0.059565	0.011473
POTRI.013G008500.V3.0	(546426, 546563)	(546564, 546673)	(546673, 546879)	0.887001	0.999943	0.074317	2.21439	0.00854	2	TRUE	0.022609	0.021907	0.014671	0.008646	0.006025
POTRI.013G009500.V3.0	(617650, 617717)	(617718, 617792)	(617792, 618164)	0.910012	0.999943	0.268474	3.48479	0.016632	2	TRUE	0.022665	0.015939	0.017358	0.00896	0.008398
POTRI.013G009600.V3.0	(618175, 618403)	(618404, 618484)	(618484, 618576)	0.85451	0.999943	-0.51327	1.92937	-0.002944	2	TRUE	0.001941	0.003483	0.002093	0.003956	-0.001863
POTRI.013G010300.V3.0	(642543, 643138)	(643139, 643292)	(643292, 643374)	0.881055	0.999943	0.563004	2.45316	0.11276	6	TRUE	0.087919	0.047327	0.101238	0.05632	0.044918
POTRI.013G010900.V3.0	(688857, 688935)	(688936, 689324)	(689324, 689452)	0.590764	0.999943	-1.38674	2.95723	-0.134725	6	TRUE	0.021451	0.074043	0.028761	0.078142	-0.049381
POTRI.013G010900.V3.0	(689782, 690156)	(690157, 690316)	(690316, 690951)	0.608728	0.999943	-1.50524	3.73693	-0.094373	2	TRUE	0.043158	0.146523	0.073406	0.101982	-0.028575
POTRI.013G011100.V3.0	(699005, 699665)	(699666, 699773)	(699773, 699853)	0.524154	0.999943	3.12701	2.01435	0.288221	6	TRUE	0.077254	0.003294	0.112683	0.010076	0.102608
POTRI.013G011100.V3.0	(699937, 700002)	(700003, 700101)	(700101, 700178)	0.585682	0.999943	1.85368	2.5761	0.255151	6	TRUE	0.078751	0.020956	0.125465	0.0351	0.090365
POTRI.013G011200.V3.0	(706257, 706399)	(706400, 706485)	(706485, 707306)	0.91222	0.999943	1.44264	3.2886	0.017407	2	TRUE	0.045608	0.021786	0.027729	0.008913	0.018816
POTRI.013G011200.V3.0	(706485, 707306)	(707307, 707443)	(707443, 707760)	0.969868	0.999943	3.40196	2.83836	0.037575	2	TRUE	0.072272	0.004914	0.042545	0.002435	0.040111
POTRI.013G011500.V3.0	(736342, 736520)	(736521, 736614)	(736614, 736775)	0.372031	0.999943	2.26938	1.31119	0.380294	6	TRUE	0.124199	0.001519	0.161473	0.001522	0.159952
POTRI.013G011500.V3.0	(736878, 737131)	(737132, 737218)	(737218, 737381)	0.681812	0.999943	-0.08241	2.86706	-0.088733	6	TRUE	0.163143	0.166369	0.078532	0.115487	-0.036956
POTRI.013G011600.V3.0	(745246, 745371)	(745372, 745461)	(745461, 745690)	0.433493	0.999943	-1.2219	3.86694	-0.169887	2	TRUE	0.066306	0.191358	0.075579	0.140999	-0.06542
POTRI.013G011900.V3.0	(759680, 759889)	(759890, 759956)	(759956, 760202)	0.795602	0.999943	1.08378	2.95877	0.152154	6	TRUE	0.142735	0.087316	0.099242	0.045135	0.054106
POTRI.013G012100.V3.0	(775465, 775644)	(775645, 775763)	(775763, 775873)	0.789923	0.999943	3.38197	1.95584	0.154806	6	TRUE	0.074947	0.000971	0.059052	0.002908	0.056144
POTRI.013G012100.V3.0	(778434, 778529)	(778530, 778610)	(778610, 778683)	0.981678	0.999943	1.80381	2.08887	0.041696	2	TRUE	0.039214	0.009201	0.037695	0.015068	0.022627
POTRI.013G012400.V3.0	(818181, 818220)	(818221, 818320)	(818320, 818386)	0.938783	0.999943	1.23681	2.37118	0.069461	2	TRUE	0.095552	0.059786	0.126512	0.09717	0.029342
POTRI.013G012500.V3.0	(822676, 822729)	(822730, 822812)	(822812, 822942)	0.631408	0.999943	-0.320122	3.0197	-0.113848	6	TRUE	0.05223	0.07624	0.071971	0.114108	-0.042136
POTRI.013G013000.V3.0	(846681, 847079)	(847080, 847315)	(847315, 847584)	0.484622	0.999943	-0.677617	2.64112	0.310521	6	TRUE	0.151622	0.317386	0.362392	0.213868	0.148525
POTRI.013G013000.V3.0	(847996, 849014)	(849015, 849117)	(849117, 849241)	0.505251	0.999943	-1.87558	2.4807	-0.180999	6	TRUE	0.100574	0.49569	0.057237	0.139787	-0.08255
POTRI.013G014100.V3.0	(907970, 909769)	(909770, 909977)	(909977, 910156)	0.902126	0.999943	0.20266	3.55139	0.014607	6	TRUE	0.69385	0.658151	0.999998	0.999999	0
POTRI.013G014400.V3.0	(919482, 919746)	(919747, 919855)	(919855, 919891)	0.888347	0.999943	-0.114961	3.43495	0.009015	2	TRUE	0.113085	0.120576	0.157709	0.148815	0.008894
POTRI.013G014400.V3.0	(920323, 920601)	(920602, 920791)	(920791, 920910)	0.945764	0.999943	0.351587	2.21372	0.029155	2	TRUE	0.047626	0.029481	0.058068	0.038451	0.019617
POTRI.013G014400.V3.0	(920791, 920910)	(920911, 921009)	(921009, 921379)	0.654688	0.999943	-0.034515	3.90802	-0.102151	6	TRUE	0.169271	0.167208	0.135969	0.174816	-0.038847
POTRI.013G014700.V3.0	(934304, 935921)	(935922, 936095)	(936095, 936280)	0.745628	0.999943	-0.545819	3.65964	-0.042197	2	TRUE	0.027864	0.054673	0.035325	0.053206	-0.017881
POTRI.013G014700.V3.0	(936095, 936280)	(936281, 936359)	(936359, 936918)	0.614589	0.999943	0.502543	4.99436	0.188222	2	TRUE	0.119914	0.100103	0.149287	0.080769	0.068518
POTRI.013G014900.V3.0	(948351, 948856)	(948857, 949053)	(949053, 949167)	0.827099	0.999943	-0.836197	3.58371	-0.0127	2	TRUE	0.003877	0.009491	0.004224	0.009864	-0.00564
POTRI.013G015600.V3.0	(985877, 986729)	(986730, 986932)	(986932, 987348)	0.935822	0.999943	0.648457	2.138	0.025678	2	TRUE	0.034355	0.018262	0.02235	0.005323	0.017027
POTRI.013G015600.V3.0	(987431, 987531)	(987532, 988128)	(988128, 989216)	0.867962	0.999943	-0.456662	2.60475	0.00182	2	TRUE	0.03051	0.051303	0.024411	0.021326	0.003085
POTRI.013G017000.V3.0	(1107237, 1107272)	(1107273, 1107348)	(1107348, 1107422)	0.779101	0.999943	0.26581	2.35851	-0.042106	6	TRUE	0.022008	0.019577	0.040398	0.055326	-0.014928
POTRI.013G017000.V3.0	(1107348, 1107422)	(1107423, 1107956)	(1107956, 1108285)	0.814482	0.999943	0.590249	2.20853	-0.0256	6	FALSE	0.022061	0.014979	0.047371	0.056589	-0.009218
POTRI.013G018300.V3.0	(1194950, 1195129)	(1195130, 1195299)	(1195299, 1195426)	0.788104	0.999943	0.227412	2.55303	0.155657	6	TRUE	0.234361	0.187022	0.332648	0.273001	0.059647
POTRI.013G020400.V3.0	(1354812, 1354881)	(1354882, 1355145)	(1355145, 1355262)	0.806524	0.999943	-0.42127	2.58815	-0.029296	6	TRUE	0.049247	0.07961	0.027784	0.047424	-0.019641
POTRI.013G020400.V3.0	(1355145, 1355262)	(1355263, 1355376)	(1355376, 1355919)	0.823342	0.999943	-0.464625	2.74209	-0.014044	2	TRUE	0.056627	0.09227	0.029282	0.043257	-0.013975
POTRI.013G020800.V3.0	(1388201, 1388292)	(1388293, 1388372)	(1388372, 1388437)	0.487785	0.999943	-1.70154	1.85074	-0.190932	6	TRUE	0.018348	0.198718	0.018549	0.089713	-0.071164
POTRI.013G020800.V3.0	(1388372, 1388437)	(1388438, 1388590)	(1388590, 1388683)	0.418311	0.999943	-1.3537	2.1119	-0.232525	6	TRUE	0.044886	0.19388	0.053256	0.139476	-0.08622
POTRI.013G021300.V3.0	(1416273, 1416362)	(1416363, 1416452)	(1416452, 1416531)	0.83417	0.999943	0.84752	2.25139	0.134264	6	TRUE	0.059629	0.038677	0.088957	0.039814	0.049143
POTRI.013G021300.V3.0	(1416619, 1416712)	(1416713, 1417089)	(1417089, 1417235)	0.289711	0.999943	-0.030477	3.46465	-0.322321	6	TRUE	0.140312	0.161093	0.194357	0.311527	-0.11717
POTRI.013G021300.V3.0	(1417089, 1417235)	(1417236, 1417323)	(1417323, 1417411)	0.71922	0.999943	1.70956	1.68378	0.188324	6	TRUE	0.062517	0.010977	0.084792	0.015245	0.069547
POTRI.013G021400.V3.0	(1421977, 1422282)	(1422283, 1422605)	(1422605, 1422689)	0.262843	0.999943	0.106013	3.39037	-0.344263	6	TRUE	0.1178	0.113354	0.143167	0.274754	-0.131586
POTRI.013G021400.V3.0	(1423857, 1424011)	(1424012, 1424145)	(1424145, 1424253)	0.646031	0.999943	0.239283	2.84347	-0.10648	6	TRUE	0.071543	0.068763	0.068786	0.110032	-0.041245
POTRI.013G021400.V3.0	(1424540, 1424730)	(1424731, 1424818)	(1424818, 1424969)	0.960205	0.999943	1.8196	1.10582	0.034201	2	TRUE	0.021579	0.000913	0.028096	0.001537	0.026559
POTRI.013G021600.V3.0	(1436400, 1437065)	(1437066, 1438354)	(1438354, 1438499)	0.872058	0.999943	-0.183677	3.88367	0.003268	2	FALSE	0.104144	0.141468	0.090365	0.083435	0.00693
POTRI.013G021600.V3.0	(1438354, 1438499)	(1438500, 1438828)	(1438828, 1439225)	0.858362	0.999943	-0.224333	3.24867	-0.001578	2	TRUE	0.061013	0.088809	0.052926	0.052858	6.8e-05
POTRI.013G021700.V3.0	(1440321, 1440811)	(1440812, 1440944)	(1440944, 1441387)	0.365028	0.999943	-0.653759	1.90306	-0.267259	6	TRUE	0.021148	0.044245	0.045519	0.141684	-0.096165
POTRI.013G021900.V3.0	(1446755, 1449307)	(1449308, 1449899)	(1449899, 1450896)	0.378985	0.999943	0.943364	4.70257	0.292929	2	TRUE	1.32338	0.810155	0.999999	0.999999	1e-06
POTRI.013G023000.V3.0	(1516587, 1517065)	(1517066, 1517162)	(1517162, 1517569)	0.14162	0.999943	-0.222249	2.94226	0.588083	6	TRUE	128773	182107	0.992979	0.671928	0.321051
POTRI.013G023100.V3.0	(1520544, 1520656)	(1520657, 1520779)	(1520779, 1520848)	0.869928	0.999943	0.331902	2.43515	-7.3e-05	6	TRUE	0.052319	0.038267	0.077195	0.07755	-0.000355
POTRI.013G023100.V3.0	(1521793, 1521848)	(1521849, 1521974)	(1521974, 1522313)	0.78114	0.999943	-0.613052	2.41177	-0.041149	6	TRUE	0.029793	0.056622	0.039328	0.05422	-0.014892
POTRI.013G023200.V3.0	(1531524, 1531670)	(1531671, 1531755)	(1531755, 1531946)	0.537322	0.999943	-2.10477	2.24581	-0.163219	6	TRUE	0.009981	0.139513	0.006839	0.067691	-0.060852
POTRI.013G023400.V3.0	(1535007, 1535248)	(1535249, 1535368)	(1535368, 1535407)	0.77594	0.999943	-0.884697	1.56531	-0.043591	6	TRUE	0.003294	0.018112	0.004651	0.020472	-0.015821
POTRI.013G023600.V3.0	(1546098, 1546442)	(1546443, 1546546)	(1546546, 1546762)	0.497621	0.999943	1.18772	2.00645	-0.185315	6	TRUE	0.129208	0.065953	0.078383	0.146019	-0.067635
POTRI.013G023600.V3.0	(1546546, 1546762)	(1546763, 1546852)	(1546852, 1547168)	0.512428	0.999943	1.57528	1.70492	0.294741	6	TRUE	0.113144	0.034001	0.159331	0.055477	0.103855
POTRI.013G023600.V3.0	(1546852, 1547168)	(1547169, 1547660)	(1547660, 1547719)	0.485901	0.999943	1.96337	1.73832	0.309784	6	TRUE	0.153923	0.027569	0.141019	0.031444	0.109575
POTRI.013G024200.V3.0	(1578445, 1578613)	(1578614, 1578752)	(1578752, 1578899)	0.445494	0.999943	-0.321088	2.19887	-0.215816	6	TRUE	0.151199	0.198187	0.097848	0.174126	-0.076278
POTRI.013G024200.V3.0	(1579152, 1579465)	(1579466, 1579510)	(1579510, 1579824)	0.707253	0.999943	0.323974	2.14021	-0.076332	6	TRUE	0.15147	0.136039	0.129182	0.156469	-0.027288
POTRI.013G024200.V3.0	(1580597, 1580749)	(1580750, 1581008)	(1581008, 1581238)	0.489175	0.999943	-0.039172	2.95898	0.307904	6	TRUE	0.321711	0.333765	0.999673	0.890864	0.108809
POTRI.013G025200.V3.0	(1635336, 1635468)	(1635469, 1635541)	(1635541, 1635875)	0.425279	0.999943	1.08194	2.38587	0.345952	6	TRUE	0.08616	0.052103	0.265414	0.118775	0.14664
POTRI.013G026100.V3.0	(1728862, 1729206)	(1729207, 1729272)	(1729272, 1729491)	0.865231	0.999943	0.783677	1.25346	0.000854	2	TRUE	0.009489	0.004041	0.009327	0.00958	-0.000252
POTRI.013G026300.V3.0	(1742849, 1743015)	(1743016, 1743124)	(1743124, 1743394)	0.973056	0.999943	2.11268	1.4478	0.071046	6	TRUE	0.031896	0.001797	0.025904	0.001881	0.024023
POTRI.013G026800.V3.0	(1773849, 1773929)	(1773930, 1774223)	(1774223, 1774303)	0.35991	0.999943	-0.716352	3.85964	0.388525	6	TRUE	0.21383	0.364003	0.999998	0.838468	0.16153
POTRI.013G026800.V3.0	(1775258, 1775397)	(1775398, 1775484)	(1775484, 1775676)	0.78876	0.999943	-0.443995	3.52938	0.15535	6	TRUE	0.193483	0.204314	0.121557	0.063092	0.058464
POTRI.013G027500.V3.0	(1821378, 1821450)	(1821451, 1821515)	(1821515, 1821568)	0.846024	0.999943	0.308576	2.79574	-0.011035	6	TRUE	0.3	0.226433	0.385298	0.391339	-0.006041
POTRI.013G027500.V3.0	(1822474, 1822566)	(1822567, 1822668)	(1822668, 1822832)	0.230943	0.999943	-1.04589	1.74698	-0.372432	6	TRUE	0.036	0.182584	0.04563	0.18586	-0.14023
POTRI.013G027800.V3.0	(1838394, 1838453)	(1838454, 1838537)	(1838537, 1838599)	0.128019	0.999943	-0.262655	2.61178	-0.489099	6	TRUE	0.220971	0.227149	0.187738	0.373093	-0.185355
POTRI.013G028200.V3.0	(1876189, 1876992)	(1876993, 1877073)	(1877073, 1877286)	0.734694	0.999943	-0.794565	1.67556	-0.063132	6	TRUE	0.023074	0.097088	0.015232	0.040085	-0.024852
POTRI.013G028200.V3.0	(1877977, 1878101)	(1878102, 1878180)	(1878180, 1878853)	0.492336	0.999943	-0.085469	3.14459	-0.188325	6	TRUE	0.225138	0.242722	0.165865	0.238653	-0.072788
POTRI.013G028300.V3.0	(1886745, 1886875)	(1886876, 1886990)	(1886990, 1887058)	0.855162	0.999943	-0.217049	2.27579	-0.002713	2	TRUE	0.036931	0.038189	0.039459	0.040044	-0.000586
POTRI.013G028300.V3.0	(1886990, 1887058)	(1887059, 1887161)	(1887161, 1887680)	0.656452	0.999943	-0.612511	2.14568	-0.101272	6	TRUE	0.018539	0.044599	0.025732	0.065217	-0.039485
POTRI.013G029800.V3.0	(1966252, 1966360)	(1966361, 1966503)	(1966503, 1966710)	0.466685	0.999943	1.66311	2.44426	0.320961	6	TRUE	0.152221	0.060122	0.150321	0.031309	0.119012
POTRI.013G029800.V3.0	(1966503, 1966710)	(1966711, 1967025)	(1967025, 1967382)	0.722936	0.999943	1.22107	2.47677	0.186537	6	TRUE	0.134126	0.068621	0.13883	0.070048	0.068782
POTRI.013G031200.V3.0	(2074493, 2074595)	(2074596, 2074697)	(2074697, 2074778)	0.746541	0.999943	-0.959294	1.7175	-0.057485	6	TRUE	0.00621	0.036052	0.006021	0.027291	-0.02127
POTRI.013G031400.V3.0	(2087554, 2088576)	(2088577, 2088933)	(2088933, 2089062)	0.863623	0.999943	0.213006	3.59991	-0.002959	6	TRUE	0.299054	0.239044	0.19853	0.200738	-0.002207
POTRI.013G031400.V3.0	(2092038, 2092115)	(2092116, 2092229)	(2092229, 2094195)	0.888244	0.999943	1.81571	2.7077	0.109482	6	TRUE	0.290651	0.056747	0.065852	0.024932	0.04092
POTRI.013G032100.V3.0	(2120035, 2120550)	(2120551, 2120595)	(2120595, 2120988)	0.877285	0.999943	-0.90166	2.34613	0.005114	2	TRUE	0.079714	0.218889	0.06368	0.05098	0.0127
POTRI.013G032200.V3.0	(2137200, 2137316)	(2137317, 2137463)	(2137463, 2137610)	0.351667	0.999943	0.320474	3.73214	0.307287	2	TRUE	0.422327	0.345094	0.837419	0.700602	0.136818
POTRI.013G032500.V3.0	(2159121, 2160332)	(2160333, 2160551)	(2160551, 2160783)	0.254781	0.999943	1.39064	4.03123	0.365022	2	TRUE	0.108428	0.039335	0.217261	0.052836	0.164425
POTRI.013G033800.V3.0	(2253756, 2253821)	(2253822, 2253923)	(2253923, 2254018)	0.82477	0.999943	-0.592492	2.88699	-0.013533	2	TRUE	0.054052	0.085816	0.056837	0.058621	-0.001785
POTRI.013G033900.V3.0	(2270149, 2270313)	(2270314, 2270405)	(2270405, 2270627)	0.753865	0.999943	0.194812	2.52379	0.171778	6	TRUE	0.109968	0.127559	0.163715	0.105006	0.058709
POTRI.013G034100.V3.0	(2279169, 2279317)	(2279318, 2280369)	(2280369, 2280530)	0.318839	0.999943	1.1954	1.77476	0.417801	6	TRUE	0.184991	0.059262	0.275486	0.064028	0.211459
POTRI.013G034800.V3.0	(2307741, 2307917)	(2307918, 2308249)	(2308249, 2308298)	0.56067	0.999943	0.048745	2.4768	-0.15061	6	TRUE	0.101613	0.092129	0.069158	0.125615	-0.056457
POTRI.013G034800.V3.0	(2308249, 2308298)	(2308299, 2308417)	(2308417, 2308485)	0.405181	0.999943	-0.301835	2.67618	-0.240823	6	TRUE	0.109675	0.125828	0.073172	0.162648	-0.089476
POTRI.013G035100.V3.0	(2342120, 2342306)	(2342307, 2342520)	(2342520, 2342850)	0.197763	0.999943	-0.95916	2.1877	-0.404843	6	TRUE	0.089642	0.307053	0.197383	0.371095	-0.173712
POTRI.013G035200.V3.0	(2360261, 2360340)	(2360341, 2360607)	(2360607, 2360658)	0.853074	0.999943	0.549556	2.8293	0.099628	2	TRUE	0.699337	0.352105	0.828111	0.833122	-0.005011
POTRI.013G035500.V3.0	(2372041, 2372120)	(2372121, 2372244)	(2372244, 2372628)	0.798471	0.999943	-0.498811	2.90198	-0.033045	6	TRUE	0.060492	0.116239	0.01503	0.026143	-0.011114
POTRI.013G035600.V3.0	(2387673, 2387759)	(2387760, 2388319)	(2388319, 2388399)	0.730639	0.999943	-0.097171	3.73531	-0.047725	2	TRUE	0.380499	0.350138	0.48116	0.499741	-0.018581
POTRI.013G035600.V3.0	(2392392, 2392496)	(2392497, 2392576)	(2392576, 2392796)	0.341704	0.999943	1.05308	2.60278	0.401223	6	TRUE	0.237227	0.077638	0.216181	0.064617	0.151564
POTRI.013G036300.V3.0	(2441357, 2442672)	(2442673, 2442763)	(2442763, 2443198)	0.968412	0.999943	0.253793	2.37419	0.073143	6	TRUE	0.081577	0.079588	0.092066	0.066102	0.025964
POTRI.013G036300.V3.0	(2443269, 2443426)	(2443427, 2443613)	(2443613, 2443833)	0.565547	0.999943	0.593098	1.96715	0.265779	6	TRUE	0.064804	0.048755	0.130528	0.035473	0.095056
POTRI.013G037700.V3.0	(2570424, 2570511)	(2570512, 2570589)	(2570589, 2570833)	0.33756	0.999943	-1.09044	2.13551	-0.286404	6	TRUE	0.028442	0.122363	0.037944	0.144488	-0.106544
POTRI.013G039600.V3.0	(2725413, 2725584)	(2725585, 2725931)	(2725931, 2726541)	0.612345	0.999943	1.12758	3.30029	0.241333	6	TRUE	0.242779	0.119113	0.289518	0.128108	0.16141
POTRI.013G039600.V3.0	(2728207, 2728326)	(2728327, 2728429)	(2728429, 2728602)	0.208959	0.999943	2.02702	2.79651	0.511265	6	TRUE	0.233028	0.051139	0.382869	0.038498	0.344371
POTRI.013G039600.V3.0	(2728429, 2728602)	(2728603, 2728682)	(2728682, 2728735)	0.872949	0.999943	2.28264	2.15	0.116462	6	TRUE	0.14685	0.02029	0.099016	0.018689	0.080327
POTRI.013G041000.V3.0	(2873228, 2873293)	(2873294, 2873577)	(2873577, 2873642)	0.620634	0.999943	0.788971	5.15273	-0.119323	6	TRUE	0.101604	0.073525	0.095824	0.138472	-0.042648
POTRI.013G041000.V3.0	(2873577, 2873642)	(2873643, 2873782)	(2873782, 2874175)	0.802425	0.999943	0.910937	4.19123	-0.031204	6	TRUE	0.049997	0.03403	0.047021	0.058974	-0.011953
POTRI.013G041000.V3.0	(2873782, 2874175)	(2874176, 2874247)	(2874247, 2875152)	0.601983	0.999943	0.50072	5.78593	-0.1289	6	TRUE	0.14414	0.128693	0.121965	0.165952	-0.043987
POTRI.013G041300.V3.0	(2893391, 2894168)	(2894169, 2894292)	(2894292, 2894391)	0.838672	0.999943	1.72231	3.31492	0.132189	6	TRUE	0.057318	0.015183	0.063228	0.011669	0.051559
POTRI.013G041400.V3.0	(2913305, 2913440)	(2913441, 2913549)	(2913549, 2913610)	0.86476	0.999943	0.385721	2.19919	0.000687	2	TRUE	0.006237	0.005543	0.006505	0.006435	7e-05
POTRI.013G041400.V3.0	(2913549, 2913610)	(2913611, 2913729)	(2913729, 2914209)	0.870621	0.999943	0.426485	3.31937	0.00276	2	TRUE	0.015589	0.014124	0.017278	0.017013	0.000265
POTRI.013G042000.V3.0	(2956683, 2956755)	(2956756, 2956839)	(2956839, 2958260)	0.191577	0.999943	1.02372	3.52084	0.529087	6	TRUE	0.226158	0.109274	0.332844	0.14464	0.188204
POTRI.013G042700.V3.0	(3002202, 3002361)	(3002362, 3002448)	(3002448, 3002678)	0.787344	0.999943	0.404021	2.88292	-0.038243	6	TRUE	0.037714	0.041003	0.042838	0.056985	-0.014147
POTRI.013G042700.V3.0	(3002448, 3002678)	(3002679, 3002717)	(3002717, 3003234)	0.48655	0.999943	-0.331856	7.03813	-0.145557	2	TRUE	0.760815	1.11066	1	1	0
POTRI.013G042800.V3.0	(3005016, 3005761)	(3005762, 3006281)	(3006281, 3006391)	0.919413	0.999943	0.052678	2.80221	0.019931	2	TRUE	0.088207	0.071922	0.018699	0.006746	0.011953
POTRI.013G042800.V3.0	(3006281, 3006391)	(3006392, 3006491)	(3006491, 3006562)	0.903358	0.999943	-0.494028	3.50038	0.014296	2	TRUE	0.131008	0.157068	0.027414	0.017728	0.009686
POTRI.013G042800.V3.0	(3006666, 3006773)	(3006774, 3006908)	(3006908, 3006996)	0.923235	0.999943	-0.522564	3.83487	0.02127	2	TRUE	0.163608	0.202582	0.051939	0.036998	0.014941
POTRI.013G043500.V3.0	(3072014, 3072101)	(3072102, 3072187)	(3072187, 3072303)	0.179514	0.999943	0.553127	3.18332	0.542165	6	TRUE	0.682864	0.473908	0.802909	0.565806	0.237103
POTRI.013G043700.V3.0	(3090541, 3091248)	(3091249, 3091819)	(3091819, 3091895)	0.876577	0.999943	0.063919	3.52202	0.114805	6	TRUE	0.440705	0.578213	0.08848	0.043852	0.044628
POTRI.013G045800.V3.0	(3272656, 3272715)	(3272716, 3272785)	(3272785, 3272835)	0.169202	0.999943	2.07244	1.13639	0.553873	6	TRUE	0.177287	0.000613	0.251225	0.00098	0.250244
POTRI.013G046900.V3.0	(3392557, 3392667)	(3392668, 3392815)	(3392815, 3392900)	0.867697	0.999943	-0.484005	2.13377	0.001726	2	TRUE	0.016742	0.026945	0.011139	0.009046	0.002094
POTRI.013G047200.V3.0	(3409124, 3409185)	(3409186, 3409279)	(3409279, 3409365)	0.398941	0.999943	2.80283	1.9417	0.362593	6	TRUE	0.095945	0.003894	0.138462	0.005809	0.132653
POTRI.013G047200.V3.0	(3409279, 3409365)	(3409366, 3409466)	(3409466, 3409550)	0.954043	0.999943	0.877545	2.72069	0.079635	6	TRUE	0.066304	0.037493	0.08641	0.057874	0.028535
POTRI.013G047200.V3.0	(3410146, 3410219)	(3410220, 3410293)	(3410293, 3410381)	0.950212	0.999943	2.13742	1.77405	0.081367	6	TRUE	0.044902	0.00552	0.044184	0.01427	0.029914
POTRI.013G047300.V3.0	(3424812, 3424937)	(3424938, 3425029)	(3425029, 3425179)	0.434797	0.999943	-0.708264	1.1452	-0.222318	6	TRUE	0.003587	0.045562	0.004937	0.089054	-0.084117
POTRI.013G048000.V3.0	(3482374, 3482443)	(3482444, 3482612)	(3482612, 3483377)	0.884133	0.999943	0.383271	3.73255	0.006414	6	TRUE	0.221096	0.185723	0.29221	0.292927	-0.000716
POTRI.013G048000.V3.0	(3482612, 3483377)	(3483378, 3483608)	(3483608, 3483647)	0.96364	0.999943	0.787751	2.80073	0.042471	6	TRUE	0.123167	0.076179	0.135352	0.120971	0.01438
POTRI.013G048300.V3.0	(3517425, 3519192)	(3519193, 3519289)	(3519289, 3519573)	0.741106	0.999943	-0.096364	7.69785	-0.043861	2	TRUE	0.854891	1.00832	1	1	0
POTRI.013G049100.V3.0	(3579997, 3580104)	(3580105, 3580455)	(3580455, 3580592)	0.974896	0.999943	0.088417	2.91965	0.070215	6	TRUE	0.051643	0.049119	0.096875	0.072731	0.024144
POTRI.013G049100.V3.0	(3580455, 3580592)	(3580593, 3580672)	(3580672, 3580797)	0.733719	0.999943	-1.44445	3.45519	-0.046586	2	TRUE	0.040573	0.140078	0.057799	0.066425	-0.008626
POTRI.013G049100.V3.0	(3580672, 3580797)	(3580798, 3580918)	(3580918, 3581203)	0.964187	0.999943	0.433107	2.65599	0.035591	2	TRUE	0.047057	0.03135	0.05608	0.037201	0.018878
POTRI.013G049100.V3.0	(3581505, 3581667)	(3581668, 3581732)	(3581732, 3582102)	0.639866	0.999943	-0.181615	6.62559	-0.082127	2	TRUE	0.748806	0.865093	1	1	0
POTRI.013G049300.V3.0	(3595368, 3595858)	(3595859, 3595935)	(3595935, 3596080)	0.458992	0.999943	-0.81264	1.85898	-0.207736	6	TRUE	0.021608	0.078006	0.070301	0.146769	-0.076468
POTRI.013G051200.V3.0	(3742425, 3742489)	(3742490, 3742688)	(3742688, 3742883)	0.07697	0.999943	1.30455	3.55984	0.540277	2	TRUE	0.24846	0.100785	0.394654	0.153467	0.241187
POTRI.013G051200.V3.0	(3748505, 3748675)	(3748676, 3748851)	(3748851, 3748927)	0.120823	0.999943	0.563917	4.04083	0.479825	2	TRUE	0.266066	0.181016	0.590606	0.388563	0.202043
POTRI.013G051200.V3.0	(3748851, 3748927)	(3748928, 3749020)	(3749020, 3749122)	0.418198	0.999943	0.462194	3.69787	0.350365	6	TRUE	0.19509	0.146571	0.276207	0.150179	0.126027
POTRI.013G051200.V3.0	(3755278, 3755539)	(3755540, 3756371)	(3756371, 3756574)	0.429394	0.999943	0.352946	2.55475	-0.225638	6	TRUE	0.068418	0.060976	0.062192	0.147466	-0.085274
POTRI.013G051400.V3.0	(3772262, 3772410)	(3772411, 3772504)	(3772504, 3772602)	0.94477	0.999943	1.34235	1.42376	0.028808	2	TRUE	0.017817	0.00519	0.027868	0.008699	0.019169
POTRI.013G051400.V3.0	(3774492, 3774608)	(3774609, 3774794)	(3774794, 3774850)	0.91186	0.999943	1.57316	1.36848	0.017281	2	TRUE	0.019788	0.003677	0.014864	0.003181	0.011683
POTRI.013G051400.V3.0	(3774794, 3774850)	(3774851, 3775237)	(3775237, 3775468)	0.427176	0.999943	0.102317	4.54816	-0.227008	6	TRUE	0.169224	0.192072	0.174408	0.252496	-0.078088
POTRI.013G051400.V3.0	(3777212, 3777335)	(3777336, 3777513)	(3777513, 3777715)	0.846068	0.999943	0.114961	2.97828	-0.011015	6	TRUE	0.049124	0.057935	0.042519	0.04653	-0.004011
POTRI.013G051400.V3.0	(3778826, 3778902)	(3778903, 3778986)	(3778986, 3779187)	0.894051	0.999943	0.682644	2.6696	0.010569	5	TRUE	0.044858	0.033854	0.03458	0.030879	0.0037
POTRI.013G051400.V3.0	(3780081, 3780191)	(3780192, 3780279)	(3780279, 3780365)	0.945701	0.999943	1.72006	1.76505	0.029133	2	TRUE	0.033278	0.006812	0.022424	0.004347	0.018076
POTRI.013G051400.V3.0	(3780679, 3780761)	(3780762, 3780857)	(3780857, 3780962)	0.871874	0.999943	0.275085	2.32678	0.003203	2	TRUE	0.028238	0.028503	0.017746	0.016352	0.001394
POTRI.013G051400.V3.0	(3781309, 3781429)	(3781430, 3781523)	(3781523, 3781878)	0.897322	0.999943	0.98925	1.60062	0.012174	2	TRUE	0.018494	0.008939	0.012303	0.00411	0.008193
POTRI.013G052700.V3.0	(3902352, 3902404)	(3902405, 3902773)	(3902773, 3903172)	0.588042	0.999943	-0.413667	2.5667	-0.136146	6	TRUE	0.087492	0.115829	0.131612	0.18114	-0.049527
POTRI.013G053400.V3.0	(3985278, 3985623)	(3985624, 3986223)	(3986223, 3986495)	0.636069	0.999943	2.00644	4.59707	0.179781	2	TRUE	0.551045	0.147262	0.142298	0.106199	0.036099
POTRI.013G055800.V3.0	(4170039, 4170885)	(4170886, 4171123)	(4171123, 4171973)	0.281198	0.999943	0.520037	6.94328	0.347995	2	TRUE	1.49714	1.23885	0.7332	0.55817	0.175031
POTRI.013G056200.V3.0	(4191758, 4191986)	(4191987, 4192060)	(4192060, 4192286)	0.265401	0.999943	-0.23898	3.32224	-0.34211	6	TRUE	0.483065	0.643529	0.516872	0.728008	-0.211136
POTRI.013G056600.V3.0	(4245345, 4245472)	(4245473, 4245600)	(4245600, 4245719)	0.678511	0.999943	0.858238	2.90962	0.208125	6	TRUE	0.091284	0.040767	0.125292	0.047401	0.077891
POTRI.013G057000.V3.0	(4270695, 4270828)	(4270829, 4270949)	(4270949, 4271148)	0.803656	0.999943	-1.70443	2.15875	-0.03063	6	TRUE	0.003458	0.024842	0.004993	0.015695	-0.010702
POTRI.013G057600.V3.0	(4321927, 4322147)	(4322148, 4322260)	(4322260, 4322638)	0.950257	0.999943	0.602283	2.36359	0.030726	2	TRUE	0.099366	0.067159	0.051192	0.032468	0.018724
POTRI.013G057600.V3.0	(4322260, 4322638)	(4322639, 4322979)	(4322979, 4323264)	0.828133	0.999943	1.76612	2.60214	0.137051	6	TRUE	0.191518	0.044149	0.069368	0.016919	0.052449
POTRI.013G057600.V3.0	(4322979, 4323264)	(4323265, 4323460)	(4323460, 4323543)	0.907594	0.999943	0.874497	2.92489	0.017092	6	TRUE	0.194874	0.098662	0.08551	0.080077	0.005433
POTRI.013G057600.V3.0	(4323460, 4323543)	(4323544, 4323651)	(4323651, 4324307)	0.955536	0.999943	1.83397	2.19357	0.07896	6	TRUE	0.128875	0.027512	0.045904	0.015393	0.030511
POTRI.013G057700.V3.0	(4335551, 4335649)	(4335650, 4335809)	(4335809, 4337357)	0.957562	0.999943	-0.079097	2.94614	0.078044	6	TRUE	0.540106	1.65521	0.804498	0.761837	0.042662
POTRI.013G058100.V3.0	(4357505, 4357573)	(4357574, 4358020)	(4358020, 4359013)	0.654583	0.999943	1.01651	2.34203	0.219974	6	TRUE	0.087347	0.038429	0.116229	0.034697	0.081531
POTRI.013G059300.V3.0	(4437091, 4437766)	(4437767, 4437858)	(4437858, 4439399)	0.838048	0.999943	-0.150839	2.49482	-0.008795	2	TRUE	0.027007	0.033656	0.04052	0.045258	-0.004739
POTRI.013G059300.V3.0	(4440779, 4440825)	(4440826, 4440949)	(4440949, 4441041)	0.811615	0.999943	0.42454	3.20628	0.144701	6	TRUE	0.065344	0.048327	0.120012	0.069658	0.050355
POTRI.013G059300.V3.0	(4440949, 4441041)	(4441042, 4441367)	(4441367, 4441468)	0.813786	0.999943	0.335998	3.51158	0.143693	6	TRUE	0.081355	0.064451	0.117711	0.067966	0.049745
POTRI.013G059300.V3.0	(4441367, 4441468)	(4441469, 4441557)	(4441557, 4441659)	0.788344	0.999943	-1.15177	2.50455	-0.026626	2	TRUE	0.01573	0.053222	0.01738	0.030191	-0.012811
POTRI.013G059300.V3.0	(4441557, 4441659)	(4441660, 4441721)	(4441721, 4442150)	0.832983	0.999943	-0.871988	1.75951	-0.017042	6	TRUE	0.005728	0.024743	0.005647	0.01173	-0.006084
POTRI.013G059800.V3.0	(4486634, 4486912)	(4486913, 4487008)	(4487008, 4487118)	0.600698	0.999943	2.41356	2.01016	0.247335	6	TRUE	0.149372	0.01182	0.103564	0.011941	0.091623
POTRI.013G059800.V3.0	(4487867, 4488012)	(4488013, 4488106)	(4488106, 4488265)	0.559404	0.999943	1.38388	2.70462	0.269057	6	TRUE	0.142128	0.053984	0.170483	0.072291	0.098192
POTRI.013G060300.V3.0	(4549152, 4549256)	(4549257, 4549336)	(4549336, 4549441)	0.456541	0.999943	-0.038589	1.90333	-0.209193	6	TRUE	0.282254	0.156945	0.13945	0.266166	-0.126716
POTRI.013G060900.V3.0	(4575446, 4576681)	(4576682, 4576774)	(4576774, 4578353)	0.156778	0.999943	0.825771	3.85696	0.442161	2	TRUE	0.290938	0.162598	0.411128	0.225753	0.185374
POTRI.013G061400.V3.0	(4643529, 4643636)	(4643637, 4643713)	(4643713, 4643745)	0.733037	0.999943	-0.496686	1.08405	-0.063924	6	TRUE	0.014488	0.105705	0.020635	0.065185	-0.04455
POTRI.013G061400.V3.0	(4647723, 4647840)	(4647841, 4648143)	(4648143, 4648270)	0.733014	0.999943	0.408881	2.37094	0.181705	6	TRUE	0.352355	0.280067	0.351282	0.223575	0.127708
POTRI.013G061500.V3.0	(4652528, 4652785)	(4652786, 4653328)	(4653328, 4654140)	0.716214	0.999943	-0.651734	2.38867	0.189772	6	TRUE	0.2672	0.74444	0.325354	0.241857	0.083496
POTRI.013G061800.V3.0	(4661922, 4662545)	(4662546, 4662653)	(4662653, 4662854)	0.877629	0.999943	0.674938	4.46504	0.005235	2	TRUE	0.010017	0.006525	0.004682	0.002629	0.002053
POTRI.013G061800.V3.0	(4662653, 4662854)	(4662855, 4662940)	(4662940, 4663190)	0.864331	0.999943	-0.023694	5.23829	0.000536	2	TRUE	0.013365	0.014873	0.006315	0.006067	0.000248
POTRI.013G061800.V3.0	(4662940, 4663190)	(4663191, 4663359)	(4663359, 4663464)	0.852136	0.999943	-0.510363	4.14059	-0.003786	2	TRUE	0.005052	0.007909	0.003498	0.005015	-0.001517
POTRI.013G061800.V3.0	(4663359, 4663464)	(4663465, 4663556)	(4663556, 4663722)	0.873129	0.999943	1.10491	3.35559	0.003647	2	TRUE	0.005332	0.002351	0.003449	0.001871	0.001577
POTRI.013G061800.V3.0	(4663556, 4663722)	(4663723, 4663770)	(4663770, 4663906)	0.866134	0.999943	0.903424	2.03735	0.001173	2	TRUE	0.001433	0.000798	0.000975	0.000199	0.000777
POTRI.013G061800.V3.0	(4663770, 4663906)	(4663907, 4664025)	(4664025, 4664188)	0.852738	0.999943	-1.32157	5.04917	-0.003573	2	TRUE	0.007589	0.020385	0.005376	0.00567	-0.000293
POTRI.013G061800.V3.0	(4664282, 4664673)	(4664674, 4664761)	(4664761, 4664888)	0.874006	0.999943	0.316679	3.38143	0.003956	2	TRUE	0.003704	0.00327	0.004906	0.002829	0.002077
POTRI.013G061800.V3.0	(4665709, 4666068)	(4666069, 4666225)	(4666225, 4666588)	0.87472	0.999943	0.759329	3.12885	0.004208	2	TRUE	0.003783	0.002264	0.004334	0.002249	0.002084
POTRI.013G061800.V3.0	(4666225, 4666588)	(4666589, 4666722)	(4666722, 4666800)	0.884947	0.999943	0.771889	3.80874	0.007817	2	TRUE	0.006143	0.003867	0.00725	0.003868	0.003382
POTRI.013G062300.V3.0	(4728445, 4728860)	(4728861, 4728886)	(4728886, 4728973)	0.817724	0.999943	-0.927146	3.50251	-0.016054	2	TRUE	0.156372	0.337687	0.017049	0.047144	-0.030096
POTRI.013G062300.V3.0	(4728886, 4728973)	(4728974, 4729015)	(4729015, 4729084)	0.829235	0.999943	-0.38567	4.66869	-0.011938	2	TRUE	0.489248	0.648396	0.03073	0.04953	-0.0188
POTRI.013G062300.V3.0	(4729015, 4729084)	(4729085, 4729126)	(4729126, 4729682)	0.701974	0.999943	-0.117429	6.56714	-0.058407	2	TRUE	2.1845	2.17801	0.19484	0.267328	-0.072489
POTRI.013G062400.V3.0	(4735513, 4735706)	(4735707, 4735795)	(4735795, 4736253)	0.843482	0.999943	-0.990883	2.83761	-0.006861	2	TRUE	0.002211	0.005291	0.003961	0.007726	-0.003765
POTRI.013G062500.V3.0	(4746314, 4746423)	(4746424, 4746517)	(4746517, 4746880)	0.72842	0.999943	-2.02193	2.01655	-0.066135	6	TRUE	0.024679	0.359182	0.02216	0.337545	-0.315385
POTRI.013G062800.V3.0	(4776411, 4776498)	(4776499, 4776604)	(4776604, 4776773)	0.499469	0.999943	0.064701	2.41739	-0.184267	6	TRUE	0.089298	0.101122	0.092981	0.164187	-0.071205
POTRI.013G064200.V3.0	(4929135, 4930985)	(4930986, 4931023)	(4931023, 4931546)	0.932558	0.999943	0.269613	3.17722	0.024535	2	TRUE	0.0686	0.056453	0.065713	0.053735	0.011978
POTRI.013G064200.V3.0	(4931634, 4931837)	(4931838, 4932026)	(4932026, 4932558)	0.801283	0.999943	0.127281	2.95633	-0.031735	6	TRUE	0.053153	0.052507	0.037613	0.049458	-0.011845
POTRI.013G064300.V3.0	(4941459, 4942550)	(4942551, 4942661)	(4942661, 4944071)	0.889207	0.999943	-0.16878	3.40042	0.009317	2	TRUE	0.474612	0.328333	0.030188	0.023427	0.006762
POTRI.013G064300.V3.0	(4942661, 4944071)	(4944072, 4944166)	(4944166, 4944736)	0.866556	0.999943	-0.837717	2.87918	0.001323	2	TRUE	0.223957	0.274778	0.009655	0.007423	0.002232
POTRI.013G064300.V3.0	(4945126, 4945366)	(4945367, 4945596)	(4945596, 4945801)	0.102333	0.999943	-0.197167	7.26513	0.502735	2	TRUE	8.56961	5.75004	0.374691	0.198389	0.176302
POTRI.013G064300.V3.0	(4945596, 4945801)	(4945802, 4945891)	(4945891, 4945943)	0.466156	0.999943	-0.860695	5.36043	-0.154725	2	TRUE	1.75252	1.89854	0.071039	0.125755	-0.054716
POTRI.013G064300.V3.0	(4945891, 4945943)	(4945944, 4946183)	(4946183, 4946294)	0.925171	0.999943	0.661581	3.45341	0.021948	2	TRUE	0.78239	0.223672	0.025541	0.014196	0.011344
POTRI.013G064300.V3.0	(4946183, 4946294)	(4946295, 4946495)	(4946495, 4947156)	0.731349	0.999943	-0.335862	5.89858	-0.047463	2	TRUE	3.09651	2.22259	0.138815	0.150685	-0.011869
POTRI.013G064400.V3.0	(4950901, 4951501)	(4951502, 4951607)	(4951607, 4951659)	0.856707	0.999943	-0.460815	2.23961	-0.002165	2	TRUE	0.002266	0.00393	0.003762	0.004842	-0.001081
POTRI.013G064400.V3.0	(4951607, 4951659)	(4951660, 4951745)	(4951745, 4951947)	0.831369	0.999943	-1.11319	2.19608	-0.017786	6	TRUE	0.001417	0.005157	0.002386	0.008396	-0.00601
POTRI.013G064400.V3.0	(4951745, 4951947)	(4951948, 4952024)	(4952024, 4952093)	0.828248	0.999943	0.227322	9.74611	0.108465	2	TRUE	0.875871	0.807658	1	1	0
POTRI.013G064700.V3.0	(4967753, 4968169)	(4968170, 4968273)	(4968273, 4968323)	0.381909	0.999943	-0.966708	1.96719	-0.255938	6	TRUE	0.067045	0.260379	0.029857	0.147143	-0.117285
POTRI.013G065600.V3.0	(5025756, 5026996)	(5026997, 5027099)	(5027099, 5027124)	0.553937	0.999943	0.4878	5.60752	0.212806	2	TRUE	0.672593	0.530969	0.999999	1	0
POTRI.013G065700.V3.0	(5043792, 5043886)	(5043887, 5043969)	(5043969, 5044076)	0.796928	0.999943	-0.039745	2.80588	-0.033765	6	TRUE	0.302359	0.303822	0.363998	0.495541	-0.131542
POTRI.013G066600.V3.0	(5163720, 5163949)	(5163950, 5164038)	(5164038, 5164527)	0.889274	0.999943	0.614685	3.71225	0.009341	2	TRUE	0.018004	0.013747	0.010227	0.005512	0.004716
POTRI.013G066600.V3.0	(5164038, 5164527)	(5164528, 5164625)	(5164625, 5165128)	0.916807	0.999943	0.374822	4.92466	0.019017	2	TRUE	0.042129	0.03654	0.017717	0.009514	0.008203
POTRI.013G067300.V3.0	(5378642, 5378783)	(5378784, 5378975)	(5378975, 5379065)	0.883162	0.999943	0.380715	3.07228	0.007187	2	TRUE	0.008397	0.00653	0.012704	0.009489	0.003215
POTRI.013G067300.V3.0	(5379183, 5379511)	(5379512, 5379743)	(5379743, 5379823)	0.986775	0.999943	1.53328	3.43653	0.064853	6	TRUE	0.017497	0.005489	0.028177	0.007864	0.020313
POTRI.013G067300.V3.0	(5379958, 5380678)	(5380679, 5381069)	(5381069, 5381134)	0.924861	0.999943	0.599003	3.73388	0.02184	2	TRUE	0.015386	0.010071	0.018119	0.00903	0.009089
POTRI.013G067300.V3.0	(5381069, 5381134)	(5381135, 5381328)	(5381328, 5381911)	0.919677	0.999943	0.081837	4.58493	0.020023	2	TRUE	0.024122	0.023063	0.026988	0.018891	0.008096
POTRI.013G067300.V3.0	(5381328, 5381911)	(5381912, 5382027)	(5382027, 5382743)	0.880429	0.999943	1.06731	2.22307	0.006224	2	TRUE	0.005404	0.002232	0.005521	0.002215	0.003306
POTRI.013G067400.V3.0	(5392450, 5393127)	(5393128, 5393909)	(5393909, 5394803)	0.978325	0.999943	0.616236	4.19451	0.055649	2	TRUE	0.090026	0.058811	0.119276	0.102943	0.016333
POTRI.013G067600.V3.0	(5445619, 5445760)	(5445761, 5445855)	(5445855, 5446017)	0.250526	0.999943	1.73187	2.90987	0.472611	6	TRUE	0.219307	0.064916	0.265201	0.105318	0.159884
POTRI.013G067600.V3.0	(5446305, 5446478)	(5446479, 5446577)	(5446577, 5446841)	0.842318	0.999943	1.86265	1.43526	0.13051	6	TRUE	0.055686	0.007485	0.05387	0.007684	0.046186
POTRI.013G068100.V3.0	(5476773, 5476940)	(5476941, 5478450)	(5478450, 5478578)	0.406291	0.999943	1.64707	2.02819	0.357886	6	TRUE	0.156185	0.034533	0.174085	0.042158	0.131927
POTRI.013G068200.V3.0	(5496737, 5496897)	(5496898, 5496997)	(5496997, 5497977)	0.476425	0.999943	-1.41977	1.71371	-0.197495	6	TRUE	0.015063	0.145807	0.012634	0.084032	-0.071399
POTRI.013G068300.V3.0	(5509671, 5509716)	(5509717, 5509825)	(5509825, 5510296)	0.522257	0.999943	2.71192	2.22487	0.289271	6	TRUE	0.088246	0.006485	0.117892	0.021042	0.09685
POTRI.013G068400.V3.0	(5538033, 5538169)	(5538170, 5538329)	(5538329, 5538425)	0.59514	0.999943	-0.376226	3.64438	-0.099803	2	TRUE	0.56487	0.562904	0.999998	0.999999	0
POTRI.013G068700.V3.0	(5562373, 5562647)	(5562648, 5562752)	(5562752, 5564399)	0.620338	0.999943	-0.574306	2.36352	-0.119474	6	TRUE	0.082188	0.134455	0.055318	0.131813	-0.076496
POTRI.013G068700.V3.0	(5565153, 5565494)	(5565495, 5565557)	(5565557, 5565655)	0.865347	0.999943	0.554632	2.97201	0.119939	6	TRUE	0.253571	0.15467	0.173452	0.098162	0.07529
POTRI.013G068700.V3.0	(5565557, 5565655)	(5565656, 5565757)	(5565757, 5566530)	0.944439	0.999943	0.023455	2.37639	0.028692	2	TRUE	0.116244	0.105724	0.091254	0.055963	0.035291
POTRI.013G068700.V3.0	(5565757, 5566530)	(5566531, 5566744)	(5566744, 5567816)	0.76283	0.999943	0.252177	3.01366	-0.049767	6	TRUE	0.226572	0.182822	0.156869	0.189579	-0.03271
POTRI.013G068800.V3.0	(5569327, 5571616)	(5571617, 5571740)	(5571740, 5572976)	0.809314	0.999943	-0.043563	6.0128	-0.01907	2	TRUE	1.72163	1.69825	1	1	0
POTRI.013G068900.V3.0	(5582673, 5583465)	(5583466, 5583534)	(5583534, 5583726)	0.40156	0.999943	1.06222	2.83199	0.36091	6	TRUE	0.167414	0.076976	0.263831	0.124838	0.138993
POTRI.013G069900.V3.0	(5806837, 5806904)	(5806905, 5806999)	(5806999, 5807059)	0.91828	0.999943	-0.043619	3.0446	0.019533	2	TRUE	0.031818	0.036891	0.037484	0.025768	0.011715
POTRI.013G069900.V3.0	(5806999, 5807059)	(5807060, 5807114)	(5807114, 5807699)	0.85047	0.999943	-0.829084	2.50383	-0.004378	2	TRUE	0.012667	0.032061	0.01269	0.013566	-0.000876
POTRI.013G070000.V3.0	(5818654, 5818742)	(5818743, 5818902)	(5818902, 5818939)	0.766937	0.999943	1.18237	2.32711	0.165598	6	TRUE	0.225918	0.084916	0.167107	0.057422	0.109685
POTRI.013G070000.V3.0	(5818902, 5818939)	(5818940, 5819024)	(5819024, 5819099)	0.779757	0.999943	-0.241113	1.55175	-0.041798	6	TRUE	0.039726	0.07537	0.031007	0.059325	-0.028318
POTRI.013G070600.V3.0	(5895234, 5895379)	(5895380, 5895401)	(5895401, 5895571)	0.330464	0.999943	-0.719573	8.65078	-0.222751	2	TRUE	1.5334	2.54183	1	1	0
POTRI.013G070900.V3.0	(5920568, 5920910)	(5920911, 5920936)	(5920936, 5922164)	0.848606	0.999943	0.007454	1.76339	-0.008255	5	TRUE	0.045541	0.09885	0.018519	0.037642	-0.019124
POTRI.013G071000.V3.0	(5936930, 5937879)	(5937880, 5938015)	(5938015, 5939163)	0.273946	0.999943	-0.825963	2.50382	-0.335019	6	TRUE	0.064689	0.170118	0.079319	0.204584	-0.125265
POTRI.013G072000.V3.0	(6019206, 6020826)	(6020827, 6020902)	(6020902, 6020953)	0.868308	0.999943	0.098805	4.83695	0.096245	3	TRUE	1.21042	1.22975	0.499305	0.405986	0.093319
POTRI.013G072000.V3.0	(6024519, 6024676)	(6024677, 6025228)	(6025228, 6025337)	0.938134	0.999943	1.23475	3.06747	0.086831	6	TRUE	0.476812	0.201845	0.100547	0.026433	0.074113
POTRI.013G072200.V3.0	(6027740, 6027779)	(6027780, 6027913)	(6027913, 6028803)	0.883149	0.999943	1.68615	3.14968	0.007183	2	TRUE	0.072237	0.033485	0.05024	0.036533	0.013707
POTRI.013G072600.V3.0	(6073120, 6073541)	(6073542, 6073672)	(6073672, 6073744)	0.945969	0.999943	0.475709	4.69367	0.034484	6	TRUE	0.258423	0.196197	0.115947	0.084482	0.031465
POTRI.013G072800.V3.0	(6086889, 6087091)	(6087092, 6087167)	(6087167, 6087460)	0.968864	0.999943	0.497317	3.42341	0.044831	6	TRUE	0.075448	0.049169	0.093824	0.079287	0.014537
POTRI.013G073200.V3.0	(6154160, 6154612)	(6154613, 6155264)	(6155264, 6155400)	0.803795	0.999943	0.717555	4.52065	0.117228	2	TRUE	0.205626	0.137969	0.148979	0.111242	0.037737
POTRI.013G073200.V3.0	(6157562, 6157628)	(6157629, 6157754)	(6157754, 6158226)	0.602747	0.999943	3.24864	2.67838	0.246275	6	TRUE	0.123998	0.00829	0.094518	0.009798	0.084719
POTRI.013G073800.V3.0	(6265376, 6265529)	(6265530, 6266030)	(6266030, 6266135)	0.857132	0.999943	-0.277169	2.85565	-0.002014	2	TRUE	0.127344	0.143602	0.17826	0.170748	0.007512
POTRI.013G075300.V3.0	(6424247, 6424711)	(6424712, 6424814)	(6424814, 6424968)	0.238002	0.999943	-0.652976	7.42994	-0.280308	2	TRUE	1.02434	1.81351	1	1	0
POTRI.013G075300.V3.0	(6430173, 6430251)	(6430252, 6430337)	(6430337, 6430377)	0.547315	0.999943	-1.07404	1.90799	-0.15779	6	TRUE	0.007665	0.032388	0.009879	0.068532	-0.058653
POTRI.013G075300.V3.0	(6437058, 6437353)	(6437354, 6437437)	(6437437, 6437506)	0.747774	0.999943	-0.635932	2.2215	-0.056899	6	TRUE	0.016552	0.0395	0.011954	0.033065	-0.021111
POTRI.013G076000.V3.0	(6502059, 6502335)	(6502336, 6502380)	(6502380, 6502577)	0.134592	0.999943	1.41978	2.60377	0.597608	6	TRUE	66666.8	0.209037	0.433332	0.101932	0.331399
POTRI.013G077800.V3.0	(6733476, 6735171)	(6735172, 6735507)	(6735507, 6736116)	0.833882	0.999943	1.0713	1.85187	0.134397	6	TRUE	0.057037	0.025371	0.085477	0.040376	0.045102
POTRI.013G078200.V3.0	(6794796, 6795361)	(6795362, 6795433)	(6795433, 6796016)	0.404962	0.999943	-0.142282	2.83869	-0.240963	6	TRUE	0.430389	0.549933	0.213779	0.374511	-0.160733
POTRI.013G078500.V3.0	(6828271, 6828603)	(6828604, 6828730)	(6828730, 6828942)	0.375255	0.999943	0.792576	4.83847	0.29485	2	TRUE	1.65807	0.646734	0.508635	0.444401	0.064234
POTRI.013G078500.V3.0	(6829235, 6829579)	(6829580, 6829870)	(6829870, 6830505)	0.399739	0.999943	0.755526	4.55872	0.282442	2	TRUE	1.31891	0.535399	0.234646	0.128784	0.105862
POTRI.013G078700.V3.0	(6849411, 6849440)	(6849441, 6849517)	(6849517, 6849642)	0.830028	0.999943	-0.420138	2.37706	-0.018405	6	TRUE	0.008044	0.012339	0.015663	0.021966	-0.006303
POTRI.013G078700.V3.0	(6849517, 6849642)	(6849643, 6849738)	(6849738, 6849840)	0.786423	0.999943	-0.316292	1.72192	-0.038674	6	TRUE	0.00377	0.006734	0.006385	0.019891	-0.013506
POTRI.013G078700.V3.0	(6849931, 6850052)	(6850053, 6850411)	(6850411, 6850457)	0.910482	0.999943	0.380734	2.08083	0.016798	2	TRUE	0.009165	0.006367	0.017966	0.007602	0.010364
POTRI.013G079200.V3.0	(6889449, 6889550)	(6889551, 6889624)	(6889624, 6889738)	0.938723	0.999943	0.2712	2.3853	0.026693	2	TRUE	0.076845	0.055813	0.065305	0.040858	0.024447
POTRI.013G079200.V3.0	(6890686, 6890801)	(6890802, 6891340)	(6891340, 6891654)	0.653354	0.999943	-0.33779	2.78647	-0.102817	6	TRUE	0.085609	0.107286	0.069907	0.123424	-0.053516
POTRI.013G080700.V3.0	(7089695, 7089793)	(7089794, 7089900)	(7089900, 7089959)	0.687553	0.999943	0.943521	2.3824	0.20369	6	TRUE	0.345504	0.183684	0.37653	0.264444	0.112086
POTRI.013G081200.V3.0	(7233704, 7233953)	(7233954, 7234091)	(7234091, 7234483)	0.934951	0.999943	1.25987	2.31589	0.088272	6	TRUE	0.053515	0.017639	0.050533	0.018908	0.031625
POTRI.013G081300.V3.0	(7246909, 7247035)	(7247036, 7247124)	(7247124, 7247233)	0.88991	0.999943	1.79626	1.58314	0.108723	6	TRUE	0.038701	0.006414	0.045259	0.006912	0.038347
POTRI.013G081300.V3.0	(7258436, 7259662)	(7259663, 7259750)	(7259750, 7259922)	0.865657	0.999943	1.20131	2.099	-0.002027	6	TRUE	0.058559	0.020502	0.040199	0.041434	-0.001235
POTRI.013G083400.V3.0	(7700196, 7701505)	(7701506, 7701834)	(7701834, 7702088)	0.869225	0.999943	-0.108577	3.7349	0.002267	2	TRUE	0.072525	0.092279	0.051077	0.041715	0.009362
POTRI.013G083400.V3.0	(7701834, 7702088)	(7702089, 7702368)	(7702368, 7702485)	0.868848	0.999943	0.503182	2.45507	0.002134	2	TRUE	0.029002	0.025513	0.027006	0.019034	0.007973
POTRI.013G083700.V3.0	(7772403, 7772489)	(7772490, 7772677)	(7772677, 7772803)	0.772569	0.999943	1.00621	3.25425	-0.045176	6	TRUE	0.774518	0.429377	0.814157	0.868736	-0.054579
POTRI.013G083700.V3.0	(7772677, 7772803)	(7772804, 7772909)	(7772909, 7773101)	0.721409	0.999943	-0.27275	6.13818	-0.051149	2	TRUE	3.86501	5.77892	1	1	0
POTRI.013G083700.V3.0	(7772909, 7773101)	(7773102, 7773642)	(7773642, 7773705)	0.970859	0.999943	0.641056	2.84025	0.072038	6	TRUE	0.419511	0.349889	0.169835	0.11226	0.057575
POTRI.013G083700.V3.0	(7773642, 7773705)	(7773706, 7774255)	(7774255, 7774337)	0.982171	0.999943	0.994001	2.61124	0.066931	6	TRUE	0.427687	0.245505	0.143773	0.091558	0.052215
POTRI.013G083700.V3.0	(7774255, 7774337)	(7774338, 7774688)	(7774688, 7774982)	0.91455	0.999943	1.11226	2.78057	0.097519	6	TRUE	0.526014	0.270247	0.178328	0.101589	0.076739
POTRI.013G083700.V3.0	(7774688, 7774982)	(7774983, 7775072)	(7775072, 7775136)	0.834665	0.999943	0.459117	3.11444	0.134036	6	TRUE	0.46511	0.481538	0.191559	0.083407	0.108152
POTRI.013G083700.V3.0	(7775072, 7775136)	(7775137, 7775299)	(7775299, 7775704)	0.750509	0.999943	0.952797	2.80706	0.17337	6	TRUE	0.486109	0.293414	0.195215	0.055083	0.140132
POTRI.013G083800.V3.0	(7787824, 7788362)	(7788363, 7788442)	(7788442, 7788784)	0.740543	0.999943	0.754549	2.8468	0.17811	6	TRUE	256411	334188	0.159125	0.059646	0.099479
POTRI.013G083800.V3.0	(7788442, 7788784)	(7788785, 7788990)	(7788990, 7789560)	0.077401	0.999943	1.53771	4.16568	0.539561	2	TRUE	1.21781e+06	565361	0.459957	0.125488	0.334469
POTRI.013G084100.V3.0	(7847085, 7847177)	(7847178, 7847387)	(7847387, 7847441)	0.941087	0.999943	0.806377	2.25772	0.02752	2	TRUE	0.114489	0.068907	0.07119	0.021426	0.049764
POTRI.013G084100.V3.0	(7850474, 7850529)	(7850530, 7850651)	(7850651, 7850856)	0.898542	0.999943	0.892781	1.43017	0.012603	2	TRUE	0.051349	0.024068	0.035278	0.008131	0.027147
POTRI.013G084300.V3.0	(7864553, 7864894)	(7864895, 7865749)	(7865749, 7867515)	0.155611	0.999943	0.315279	3.77124	0.570154	6	TRUE	0.193728	0.142047	0.424094	0.223206	0.200888
POTRI.013G085000.V3.0	(7987671, 7987805)	(7987806, 7987896)	(7987896, 7988164)	0.760275	0.999943	0.386707	3.95188	0.133003	2	TRUE	0.488179	0.366347	0.999999	0.999999	0
POTRI.013G085600.V3.0	(8058413, 8059844)	(8059845, 8060043)	(8060043, 8060645)	0.874038	0.999943	0.556322	1.80406	0.003967	2	TRUE	0.033196	0.024787	0.016313	0.010519	0.005794
POTRI.013G086700.V3.0	(8275582, 8275680)	(8275681, 8275849)	(8275849, 8275953)	0.845281	0.999943	-0.292851	2.54467	-0.006222	2	TRUE	0.025581	0.034167	0.027325	0.029993	-0.002668
POTRI.013G086700.V3.0	(8276029, 8276094)	(8276095, 8276177)	(8276177, 8276397)	0.632565	0.999943	-0.308736	3.48712	-0.113263	6	TRUE	0.060466	0.077625	0.104939	0.144256	-0.039317
POTRI.013G086800.V3.0	(8314920, 8315421)	(8315422, 8316046)	(8316046, 8317525)	0.875641	0.999943	0.201186	3.76177	0.004534	2	TRUE	0.291875	0.257511	0.222682	0.162953	0.05973
POTRI.013G087300.V3.0	(8455960, 8456161)	(8456162, 8456232)	(8456232, 8456329)	0.196641	0.999943	-0.969391	1.53286	-0.406007	6	TRUE	0.009552	0.051134	0.021549	0.160769	-0.13922
POTRI.013G087300.V3.0	(8456405, 8456488)	(8456489, 8456543)	(8456543, 8456651)	0.34327	0.999943	-0.201088	4.05387	0.400114	6	TRUE	0.30252	0.356789	0.396763	0.261884	0.134878
POTRI.013G087400.V3.0	(8470043, 8470662)	(8470663, 8470750)	(8470750, 8470991)	0.661839	0.999943	-0.686226	1.19044	-0.098593	6	TRUE	0.008097	0.068495	0.004643	0.046234	-0.041591
POTRI.013G087900.V3.0	(8534472, 8534581)	(8534582, 8534709)	(8534709, 8535069)	0.844864	0.999943	-0.896998	1.99758	-0.00637	2	TRUE	0.081975	0.243184	0.054497	0.112247	-0.057749
POTRI.013G087900.V3.0	(8535349, 8535466)	(8535467, 8535595)	(8535595, 8535650)	0.841813	0.999943	-0.601657	2.3887	-0.007455	2	TRUE	0.1648	0.311866	0.109719	0.173316	-0.063596
POTRI.013G088100.V3.0	(8653074, 8653245)	(8653246, 8653338)	(8653338, 8653557)	0.906393	0.999943	1.65255	1.36695	0.015362	2	TRUE	0.060669	0.008129	0.079283	0.015045	0.064238
POTRI.013G088100.V3.0	(8655513, 8655608)	(8655609, 8655680)	(8655680, 8655781)	0.91535	0.999943	1.0763	2.11261	0.018506	2	TRUE	0.089134	0.040508	0.103098	0.033838	0.06926
POTRI.013G088400.V3.0	(9099802, 9099894)	(9099895, 9100015)	(9100015, 9100561)	0.583485	0.999943	-0.300382	4.90021	-0.104506	2	TRUE	2.81456	3.86321	0.999999	1	0
POTRI.013G088400.V3.0	(9107103, 9107805)	(9107806, 9107889)	(9107889, 9107960)	0.933587	0.999943	0.194274	5.7972	0.071279	2	TRUE	6.59929	6.12686	1	1	0
POTRI.013G088600.V3.0	(9222543, 9222620)	(9222621, 9222759)	(9222759, 9222821)	0.715196	0.999943	0.049561	3.66822	0.190263	6	TRUE	0.176038	0.186297	0.298415	0.229252	0.069162
POTRI.013G088600.V3.0	(9222759, 9222821)	(9222822, 9222909)	(9222909, 9222953)	0.660782	0.999943	1.31803	2.60832	0.216888	6	TRUE	0.120386	0.044167	0.170241	0.091987	0.078255
POTRI.013G088600.V3.0	(9226934, 9226993)	(9226994, 9227290)	(9227290, 9227637)	0.874423	0.999943	2.34474	1.32991	0.115788	6	TRUE	0.045503	0.000759	0.043851	0.000748	0.043104
POTRI.013G088600.V3.0	(9229424, 9229522)	(9229523, 9229611)	(9229611, 9230235)	0.893327	0.999943	0.612829	2.11009	0.010768	2	TRUE	0.051545	0.037947	0.034982	0.030323	0.004659
POTRI.013G088600.V3.0	(9231739, 9231819)	(9231820, 9231898)	(9231898, 9232080)	0.783483	0.999943	2.26908	1.87977	0.157821	6	TRUE	0.097389	0.00877	0.0637	0.005322	0.058378
POTRI.013G089500.V3.0	(9448459, 9448727)	(9448728, 9450005)	(9450005, 9452026)	0.860829	0.999943	0.267021	3.05046	-0.004239	6	TRUE	0.096385	0.084699	0.148323	0.150967	-0.002643
POTRI.013G090000.V3.0	(9508246, 9508388)	(9508389, 9509482)	(9509482, 9509749)	0.481232	0.999943	1.33932	3.16909	0.312477	6	TRUE	0.299549	0.150138	0.214558	0.045924	0.168634
POTRI.013G090500.V3.0	(9556689, 9556755)	(9556756, 9556849)	(9556849, 9556948)	0.843427	0.999943	1.00692	2.62937	0.129999	6	TRUE	0.356481	0.215427	0.101594	0.042839	0.058754
POTRI.013G091600.V3.0	(9770735, 9770860)	(9770861, 9771028)	(9771028, 9771104)	0.434895	0.999943	-0.857678	2.05953	-0.222259	6	TRUE	0.039134	0.111291	0.062392	0.144549	-0.082156
POTRI.013G091700.V3.0	(9791468, 9791660)	(9791661, 9791733)	(9791733, 9792003)	0.77249	0.999943	-1.64428	2.3154	-0.032375	2	TRUE	0.031046	0.15996	0.018855	0.033761	-0.014906
POTRI.013G091800.V3.0	(9802963, 9803233)	(9803234, 9803341)	(9803341, 9803783)	0.93352	0.999943	1.74582	0.966201	0.088919	6	TRUE	0.146002	0	0.03097	0	0.03097
POTRI.013G091900.V3.0	(9817233, 9817344)	(9817345, 9817418)	(9817418, 9817452)	0.536379	0.999943	0.72122	1.83623	0.281504	6	TRUE	0.328041	0.234932	0.287036	0.16646	0.120577
POTRI.013G092000.V3.0	(9831828, 9832505)	(9832506, 9832728)	(9832728, 9832863)	0.568684	0.999943	-0.762859	2.31627	-0.146341	6	TRUE	0.051229	0.128831	0.139439	0.193538	-0.054099
POTRI.013G092300.V3.0	(9841151, 9841341)	(9841342, 9841439)	(9841439, 9841627)	0.71609	0.999943	-0.21921	1.78075	-0.072062	6	TRUE	0.149435	0.305791	0.341434	0.399305	-0.057871
POTRI.013G092600.V3.0	(9861355, 9861401)	(9861402, 9862115)	(9862115, 9862485)	0.841742	0.999943	0.062585	2.72031	-0.011115	5	TRUE	0.013406	0.014711	0.014447	0.020027	-0.00558
POTRI.013G093200.V3.0	(9936057, 9936553)	(9936554, 9937308)	(9937308, 9937416)	0.858539	0.999943	-0.306881	4.32849	-0.001516	2	TRUE	1.47956	1.63769	0.999999	0.999999	-1e-06
POTRI.013G093400.V3.0	(10017054, 10017095)	(10017096, 10017197)	(10017197, 10017561)	0.728789	0.999943	-0.693171	2.54179	-0.065958	6	TRUE	0.030543	0.055031	0.02557	0.047893	-0.022323
POTRI.013G093500.V3.0	(10034160, 10034455)	(10034456, 10034567)	(10034567, 10034629)	0.21133	0.999943	-1.09343	1.28181	-0.39115	6	TRUE	0.011183	0.38207	0.004545	0.170581	-0.166035
POTRI.013G093700.V3.0	(10042330, 10042463)	(10042464, 10042548)	(10042548, 10042632)	0.646884	0.999943	-1.84921	3.32894	-0.079402	2	TRUE	0.009071	0.037363	0.015108	0.050002	-0.034894
POTRI.013G093700.V3.0	(10042742, 10042834)	(10042835, 10042925)	(10042925, 10043057)	0.510069	0.999943	-1.93919	3.57039	-0.135239	2	TRUE	0.011378	0.052925	0.014622	0.073684	-0.059062
POTRI.013G095400.V3.0	(10290956, 10290996)	(10290997, 10291069)	(10291069, 10291173)	0.724888	0.999943	-0.515877	3.09629	-0.049857	2	TRUE	0.613964	1.00282	0.751172	0.874177	-0.123005
POTRI.013G096600.V3.0	(10487698, 10487837)	(10487838, 10487914)	(10487914, 10488008)	0.805779	0.999943	-0.140834	1.53763	-0.029643	6	TRUE	0.032454	0.062973	0.081143	0.093267	-0.012124
POTRI.013G099700.V3.0	(10961316, 10961957)	(10961958, 10962027)	(10962027, 10962506)	0.820355	0.999943	1.2574	1.6908	0.140649	6	TRUE	0.327614	0.233157	0.126025	0.048527	0.077498
POTRI.013G099700.V3.0	(10964802, 10964864)	(10964865, 10964971)	(10964971, 10965064)	0.419359	0.999943	2.01714	1.11077	0.349639	6	TRUE	0.242989	0.000488	0.194603	0.003175	0.191428
POTRI.013G099700.V3.0	(10971433, 10971585)	(10971586, 10971686)	(10971686, 10971791)	0.090313	0.999943	0.780926	2.2531	0.668721	6	TRUE	0.420734	0.179691	0.562929	0.198934	0.363995
POTRI.013G103400.V3.0	(11696808, 11697191)	(11697192, 11698235)	(11698235, 11698330)	0.142383	0.999943	2.01543	2.41676	0.587071	6	TRUE	0.282214	0.05147	0.316306	0.081751	0.234555
POTRI.013G104100.V3.0	(11775524, 11776058)	(11776059, 11776108)	(11776108, 11777382)	0.697138	0.999943	1.83598	1.25284	0.199012	6	TRUE	0.095516	0.009671	0.218118	0.064815	0.153304
POTRI.013G104300.V3.0	(11793031, 11793859)	(11793860, 11794442)	(11794442, 11794886)	0.769864	0.999943	0.410398	3.29798	0.164219	6	TRUE	1.34676	1.4155	0.090778	0.028835	0.061943
POTRI.013G104400.V3.0	(11826706, 11826765)	(11826766, 11826850)	(11826850, 11827151)	0.617903	0.999943	0.664436	1.96467	0.238487	6	TRUE	0.344359	0.220941	0.374453	0.256103	0.118349
POTRI.013G104800.V3.0	(11848750, 11848914)	(11848915, 11848995)	(11848995, 11849132)	0.896684	0.999943	-0.06311	3.23938	0.011949	2	TRUE	0.114693	0.130032	0.029444	0.021403	0.008042
POTRI.013G105300.V3.0	(11901347, 11901803)	(11901804, 11901889)	(11901889, 11902019)	0.946418	0.999943	1.26461	1.80946	0.083083	6	TRUE	0.029016	0.009281	0.040625	0.011186	0.029439
POTRI.013G105300.V3.0	(11904034, 11904766)	(11904767, 11904856)	(11904856, 11905317)	0.922775	0.999943	0.34987	2.01014	0.021109	2	TRUE	0.022371	0.019134	0.044068	0.03098	0.013088
POTRI.013G105900.V3.0	(11950863, 11951362)	(11951363, 11951459)	(11951459, 11951583)	0.970096	0.999943	1.65306	3.73394	0.05852	2	TRUE	0.029098	0.008824	0.04323	0.024143	0.019087
POTRI.013G105900.V3.0	(11951459, 11951583)	(11951584, 11951695)	(11951695, 11951845)	0.912021	0.999943	1.1672	3.36435	0.017969	5	TRUE	0.017336	0.008131	0.020114	0.014121	0.005993
POTRI.013G105900.V3.0	(11951695, 11951845)	(11951846, 11952007)	(11952007, 11952663)	0.888418	0.999943	0.780252	2.99289	0.00904	2	TRUE	0.010509	0.006962	0.012841	0.009197	0.003644
POTRI.013G106000.V3.0	(11967005, 11967140)	(11967141, 11967396)	(11967396, 11967520)	0.568379	0.999943	-0.200915	4.35319	-0.146503	6	TRUE	0.03542	0.050984	0.043627	0.102376	-0.058749
POTRI.013G106000.V3.0	(11967396, 11967520)	(11967521, 11967622)	(11967622, 11969180)	0.89265	0.999943	1.65991	1.79597	0.01053	2	TRUE	0.00874	0.002188	0.012137	0.005179	0.006958
POTRI.013G106600.V3.0	(12038697, 12039256)	(12039257, 12039488)	(12039488, 12039710)	0.588932	0.999943	2.07157	2.06461	0.253451	6	TRUE	0.076548	0.010747	0.107129	0.017301	0.089828
POTRI.013G107700.V3.0	(12134765, 12135270)	(12135271, 12135345)	(12135345, 12138377)	0.837699	0.999943	0.239881	7.02016	0.105094	2	TRUE	0.6642	0.612969	1	1	0
POTRI.013G108600.V3.0	(12200203, 12200672)	(12200673, 12200777)	(12200777, 12201065)	0.788801	0.999943	-0.268672	3.70939	-0.026461	2	TRUE	0.428749	0.726279	0.897518	0.870844	0.026674
POTRI.013G108600.V3.0	(12201568, 12201711)	(12201712, 12201826)	(12201826, 12202253)	0.804614	0.999943	-0.197823	1.94609	-0.030185	6	TRUE	0.090925	0.101032	0.05535	0.069153	-0.013803
POTRI.013G110800.V3.0	(12382674, 12383371)	(12383372, 12384375)	(12384375, 12384933)	0.929616	0.999943	0.03746	3.17936	0.090688	6	TRUE	0.064129	0.083741	0.063299	0.031786	0.031512
POTRI.013G111300.V3.0	(12466514, 12466641)	(12466642, 12466941)	(12466941, 12467007)	0.921988	0.999943	-0.241488	3.08731	0.020833	2	TRUE	0.276421	0.268909	0.553499	0.513106	0.040393
POTRI.013G111300.V3.0	(12466941, 12467007)	(12467008, 12467159)	(12467159, 12467242)	0.453619	0.999943	-0.466356	3.15478	-0.160471	2	TRUE	0.276061	0.386116	0.48402	0.563174	-0.079154
POTRI.013G112300.V3.0	(12591829, 12592153)	(12592154, 12592340)	(12592340, 12592461)	0.887902	0.999943	1.36795	2.03192	0.008403	3	TRUE	0.059404	0.021455	0.025065	0.019515	0.00555
POTRI.013G112300.V3.0	(12592340, 12592461)	(12592462, 12592679)	(12592679, 12592770)	0.940384	0.999943	0.600336	3.81727	0.085812	6	TRUE	0.205541	0.151948	0.09592	0.047615	0.048305
POTRI.013G112300.V3.0	(12592679, 12592770)	(12592771, 12592906)	(12592906, 12592914)	0.641254	0.999943	1.02007	4.20166	0.177761	2	TRUE	0.337921	0.173013	0.197178	0.080091	0.117087
POTRI.013G112800.V3.0	(12625059, 12625183)	(12625184, 12625246)	(12625246, 12625544)	0.866788	0.999943	0.234429	2.62676	0.001405	2	TRUE	0.006924	0.005978	0.009918	0.00948	0.000438
POTRI.013G113500.V3.0	(12677050, 12677894)	(12677895, 12677985)	(12677985, 12678918)	0.481278	0.999943	1.34067	2.95212	0.312451	6	TRUE	0.131733	0.049268	0.173433	0.056392	0.117041
POTRI.013G113900.V3.0	(12706047, 12706187)	(12706188, 12706323)	(12706323, 12706465)	0.681459	0.999943	1.21909	2.38042	-0.088906	6	TRUE	0.160602	0.06456	0.049521	0.083396	-0.033875
POTRI.013G113900.V3.0	(12708884, 12708981)	(12708982, 12709075)	(12709075, 12709240)	0.166553	0.999943	3.19994	3.09453	0.433081	2	TRUE	0.851275	0.050302	0.252536	0.094565	0.157971
POTRI.013G114600.V3.0	(12777698, 12778209)	(12778210, 12778957)	(12778957, 12780748)	0.842652	0.999943	-0.019162	2.67317	-0.010736	5	TRUE	0.128789	0.174946	0.141363	0.157727	-0.016364
POTRI.013G114700.V3.0	(12781958, 12782346)	(12782347, 12782455)	(12782455, 12782590)	0.448893	0.999943	1.01925	1.91422	0.331538	6	TRUE	0.106913	0.048015	0.194373	0.061215	0.133159
POTRI.013G114700.V3.0	(12782455, 12782590)	(12782591, 12782668)	(12782668, 12784461)	0.347839	0.999943	0.20694	2.90872	0.396897	6	TRUE	0.199821	0.195989	0.573098	0.416374	0.156724
POTRI.013G115300.V3.0	(12862177, 12862999)	(12863000, 12863073)	(12863073, 12863117)	0.631454	0.999943	-0.586115	1.47684	-0.113825	6	TRUE	0.033	0.088009	0.021784	0.066626	-0.044842
POTRI.013G116200.V3.0	(12977841, 12978126)	(12978127, 12978943)	(12978943, 12979494)	0.921148	0.999943	0.149756	3.58445	0.075636	2	TRUE	0.305024	0.334766	0.451024	0.413044	0.03798
POTRI.013G116400.V3.0	(12982289, 12982555)	(12982556, 12982636)	(12982636, 12984111)	0.941161	0.999943	1.23879	2.22902	0.028366	4	TRUE	0.075081	0.031645	0.052181	0.04088	0.011301
POTRI.013G116400.V3.0	(12986945, 12987286)	(12987287, 12987365)	(12987365, 12987509)	0.944256	0.999943	1.57566	1.05619	0.028628	2	TRUE	0.022465	0.001872	0.025253	0.004393	0.02086
POTRI.013G116800.V3.0	(13018741, 13018861)	(13018862, 13018950)	(13018950, 13019064)	0.856875	0.999943	-0.23472	2.37636	-0.002106	2	TRUE	0.007725	0.009505	0.011343	0.012285	-0.000942
POTRI.013G117100.V3.0	(13032504, 13032652)	(13032653, 13032692)	(13032692, 13032864)	0.651963	0.999943	-0.129631	2.98999	-0.103512	6	TRUE	0.02141	0.026862	0.110998	0.147473	-0.036475
POTRI.013G117100.V3.0	(13033311, 13033477)	(13033478, 13033565)	(13033565, 13033668)	0.882483	0.999943	0.576385	2.05428	0.006948	2	TRUE	0.012047	0.009211	0.01063	0.006459	0.004171
POTRI.013G117100.V3.0	(13034842, 13035013)	(13035014, 13035132)	(13035132, 13035272)	0.955887	0.999943	0.449774	3.45131	0.032693	2	TRUE	0.042362	0.033028	0.045697	0.030518	0.01518
POTRI.013G118000.V3.0	(13108561, 13109077)	(13109078, 13109166)	(13109166, 13109868)	0.927084	0.999943	1.75164	1.59749	0.022619	2	TRUE	0.011515	0.00208	0.018881	0.005767	0.013114
POTRI.013G118000.V3.0	(13112096, 13112253)	(13112254, 13112344)	(13112344, 13113275)	0.804104	0.999943	0.447886	2.90478	-0.030422	6	TRUE	0.023554	0.01994	0.022885	0.033493	-0.010608
POTRI.013G118900.V3.0	(13163234, 13165343)	(13165344, 13165477)	(13165477, 13165818)	0.132893	0.999943	-1.04872	5.41805	-0.370143	2	TRUE	0.450453	0.982501	0.999999	1	0
POTRI.013G120300.V3.0	(13372194, 13372367)	(13372368, 13372397)	(13372397, 13372767)	0.731937	0.999943	-1.01249	3.88285	-0.047245	2	TRUE	0.133749	0.369472	0.114086	0.1776	-0.063514
POTRI.013G120300.V3.0	(13372397, 13372767)	(13372768, 13372810)	(13372810, 13372961)	0.867277	0.999943	-0.26721	2.63021	0.001578	2	TRUE	0.060912	0.098912	0.029443	0.024281	0.005163
POTRI.013G120300.V3.0	(13372810, 13372961)	(13372962, 13373119)	(13373119, 13374083)	0.947118	0.999943	0.638326	3.49796	0.029628	2	TRUE	0.186907	0.144366	0.087142	0.032948	0.054194
POTRI.013G120500.V3.0	(13389951, 13390037)	(13390038, 13390231)	(13390231, 13390530)	0.917885	0.999943	0.800437	2.83303	0.019395	2	TRUE	0.064157	0.034634	0.050407	0.026961	0.023446
POTRI.013G123100.V3.0	(13707511, 13707758)	(13707759, 13707870)	(13707870, 13708040)	0.417695	0.999943	1.39272	1.69954	0.35068	6	TRUE	0.090945	0.027296	0.174495	0.049981	0.124514
POTRI.013G123100.V3.0	(13709824, 13710419)	(13710420, 13710516)	(13710516, 13710954)	0.227483	0.999943	0.347579	3.13647	-0.375649	6	TRUE	0.231448	0.1983	0.534653	0.67152	-0.136867
POTRI.013G123800.V3.0	(13754749, 13755472)	(13755473, 13755549)	(13755549, 13755995)	0.828843	0.999943	-1.06517	3.23504	-0.012078	2	TRUE	0.045976	0.107368	0.014081	0.017616	-0.003534
POTRI.013G123800.V3.0	(13755549, 13755995)	(13755996, 13756100)	(13756100, 13756164)	0.851567	0.999943	-0.892316	2.70287	-0.003988	2	TRUE	0.028292	0.064454	0.007872	0.008956	-0.001084
POTRI.013G123800.V3.0	(13756100, 13756164)	(13756165, 13756246)	(13756246, 13756309)	0.849173	0.999943	-0.870952	2.79097	-0.004839	2	TRUE	0.035529	0.069065	0.008125	0.009644	-0.001519
POTRI.013G123800.V3.0	(13756430, 13756539)	(13756540, 13756678)	(13756678, 13756765)	0.833278	0.999943	-0.560791	2.80238	-0.010495	2	TRUE	0.037438	0.06144	0.013061	0.017833	-0.004772
POTRI.013G126300.V3.0	(13893910, 13894407)	(13894408, 13894485)	(13894485, 13894584)	0.753593	0.999943	-1.39207	2.15892	-0.054137	6	TRUE	0.016023	0.075061	0.012355	0.031534	-0.019179
POTRI.013G126300.V3.0	(13896242, 13896336)	(13896337, 13896423)	(13896423, 13896519)	0.851479	0.999943	-0.085478	2.70537	0.126298	6	TRUE	0.060417	0.070129	0.080562	0.035214	0.045347
POTRI.013G127200.V3.0	(13984689, 13985178)	(13985179, 13985277)	(13985277, 13986101)	0.87745	0.999943	1.67404	1.96769	0.005172	2	TRUE	0.017824	0.004703	0.003647	0.000631	0.003016
POTRI.013G127200.V3.0	(13986548, 13987520)	(13987521, 13987928)	(13987928, 13989089)	0.881726	0.999943	0.66047	2.9957	0.006681	2	TRUE	0.028894	0.025454	0.006571	0.003077	0.003494
POTRI.013G127200.V3.0	(13987928, 13989089)	(13989090, 13989661)	(13989661, 13990688)	0.877468	0.999943	0.174878	3.91982	0.005179	2	TRUE	0.05059	0.063848	0.008614	0.006185	0.002429
POTRI.013G127300.V3.0	(14002014, 14002595)	(14002596, 14002769)	(14002769, 14003288)	0.519222	0.999943	0.47735	7.42194	0.227466	2	TRUE	1.499	1.16601	1	1	0
POTRI.013G128100.V3.0	(14050771, 14051281)	(14051282, 14051737)	(14051737, 14051989)	0.535085	0.999943	0.709813	5.03858	0.220708	2	TRUE	0.573268	0.479983	0.727395	0.721013	0.006382
POTRI.013G128100.V3.0	(14051737, 14051989)	(14051990, 14052236)	(14052236, 14052430)	0.875592	0.999943	0.29088	2.20471	0.004516	2	TRUE	0.05063	0.05569	0.039379	0.038084	0.001295
POTRI.013G128300.V3.0	(14060933, 14061599)	(14061600, 14061743)	(14061743, 14061789)	0.417736	0.999943	1.36036	2.02166	0.350655	6	TRUE	0.385474	0.103234	0.251081	0.118309	0.132772
POTRI.013G128300.V3.0	(14061743, 14061789)	(14061790, 14061960)	(14061960, 14061990)	0.936713	0.999943	0.965889	1.54868	0.02668	4	TRUE	0.212881	0.079337	0.085053	0.073054	0.011999
POTRI.013G128500.V3.0	(14085441, 14085896)	(14085897, 14085993)	(14085993, 14086223)	0.843157	0.999943	1.06153	1.95059	0.130124	6	TRUE	0.097661	0.039098	0.08587	0.033813	0.052056
POTRI.013G128900.V3.0	(14100255, 14100445)	(14100446, 14100560)	(14100560, 14100911)	0.890474	0.999943	0.127344	4.374	0.009304	6	TRUE	0.897162	0.935202	0.999999	0.999999	0
POTRI.013G128900.V3.0	(14103384, 14103659)	(14103660, 14103764)	(14103764, 14103832)	0.861791	0.999943	0.519985	1.75285	-0.003798	6	TRUE	0.105526	0.074666	0.091211	0.093714	-0.002503
POTRI.013G128900.V3.0	(14103950, 14104061)	(14104062, 14104801)	(14104801, 14105498)	0.343156	0.999943	0.073769	4.19697	-0.282425	6	TRUE	0.760687	0.818856	0.848689	0.999999	-0.15131
POTRI.013G128900.V3.0	(14105967, 14106139)	(14106140, 14106232)	(14106232, 14106345)	0.712364	0.999943	0.672834	2.13914	0.19163	6	TRUE	0.182146	0.120301	0.213997	0.109511	0.104486
POTRI.013G129400.V3.0	(14138118, 14138201)	(14138202, 14138351)	(14138351, 14138405)	0.751934	0.999943	1.60896	1.73711	0.172694	6	TRUE	0.084783	0.020086	0.094356	0.024096	0.07026
POTRI.013G129600.V3.0	(14145144, 14145840)	(14145841, 14145930)	(14145930, 14146065)	0.84901	0.999943	-0.117125	2.45697	-0.004897	2	TRUE	0.060804	0.086836	0.027272	0.033899	-0.006628
POTRI.013G129600.V3.0	(14146560, 14146824)	(14146825, 14147883)	(14147883, 14147916)	0.96993	0.999943	0.54106	3.48452	0.037596	2	TRUE	0.1921	0.153288	0.088946	0.049935	0.039011
POTRI.013G129600.V3.0	(14147883, 14147916)	(14147917, 14148685)	(14148685, 14148780)	0.907386	0.999943	0.262511	3.05885	0.015711	2	TRUE	0.124679	0.121085	0.057322	0.038797	0.018525
POTRI.013G129900.V3.0	(14162816, 14163786)	(14163787, 14163971)	(14163971, 14164196)	0.886515	0.999943	-0.375923	3.92826	0.008369	2	TRUE	0.081008	0.11525	0.120003	0.106093	0.01391
POTRI.013G129900.V3.0	(14163971, 14164196)	(14164197, 14164316)	(14164316, 14164643)	0.782757	0.999943	0.431199	3.47938	-0.040391	6	TRUE	0.049586	0.068002	0.074575	0.095377	-0.020803
POTRI.013G130400.V3.0	(14201383, 14203139)	(14203140, 14203550)	(14203550, 14203747)	0.876642	0.999943	0.241119	3.53721	0.004887	2	TRUE	0.200651	0.167572	0.014593	0.012103	0.00249
POTRI.013G130400.V3.0	(14203550, 14203747)	(14203748, 14204754)	(14204754, 14204876)	0.897245	0.999943	0.007279	4.28101	0.012147	2	TRUE	0.325161	0.329256	0.017124	0.010439	0.006685
POTRI.013G130400.V3.0	(14204754, 14204876)	(14204877, 14205337)	(14205337, 14205548)	0.92832	0.999943	0.236341	4.54283	0.023052	2	TRUE	0.423524	0.371994	0.035473	0.024617	0.010856
POTRI.013G130400.V3.0	(14205337, 14205548)	(14205549, 14205801)	(14205801, 14206601)	0.949949	0.999943	0.627872	4.90105	0.036284	6	TRUE	0.643756	0.418255	0.042401	0.029611	0.012791
POTRI.013G130800.V3.0	(14234770, 14234833)	(14234834, 14235007)	(14235007, 14235146)	0.902707	0.999943	0.632983	2.67513	0.102899	6	TRUE	0.141188	0.071947	0.061883	0.026323	0.035559
POTRI.013G131900.V3.0	(14304400, 14304685)	(14304686, 14305058)	(14305058, 14306166)	0.653709	0.999943	-0.489213	3.11566	-0.10264	6	TRUE	0.384624	0.865481	0.130797	0.178371	-0.047574
POTRI.013G133200.V3.0	(14414514, 14414777)	(14414778, 14414951)	(14414951, 14415196)	0.729953	0.999943	-0.8631	2.47963	-0.0654	6	TRUE	0.030964	0.078022	0.042817	0.065478	-0.022662
POTRI.013G144100.V3.0	(14996887, 14997527)	(14997528, 14997604)	(14997604, 14997810)	0.532607	0.999943	0.096341	3.71595	0.283569	6	TRUE	0.191552	0.22625	0.354719	0.180783	0.173936
POTRI.013G144100.V3.0	(14997604, 14997810)	(14997811, 14997942)	(14997942, 14998443)	0.866921	0.999943	0.180051	3.16055	0.119219	6	TRUE	0.128238	0.132969	0.154951	0.080439	0.074511
POTRI.013G144100.V3.0	(14997942, 14998443)	(14998444, 14998527)	(14998527, 14998874)	0.928329	0.999943	0.223853	2.56803	0.023055	2	TRUE	0.077292	0.08031	0.064768	0.039762	0.025007
POTRI.013G144600.V3.0	(15060216, 15060345)	(15060346, 15060434)	(15060434, 15060505)	0.842614	0.999943	1.03969	1.07837	0.130374	6	TRUE	0.070632	0.026981	0.104529	0.022168	0.082361
POTRI.013G144600.V3.0	(15064768, 15064910)	(15064911, 15065166)	(15065166, 15065302)	0.716202	0.999943	1.27463	1.67256	0.189778	6	TRUE	0.208881	0.066351	0.166385	0.048217	0.118168
POTRI.013G145400.V3.0	(15099303, 15099627)	(15099628, 15099744)	(15099744, 15101893)	0.645545	0.999943	0.240645	4.44052	0.224494	6	TRUE	0.164213	0.154647	0.163337	0.090744	0.072592
POTRI.013G145500.V3.0	(15121677, 15121792)	(15121793, 15122876)	(15122876, 15123612)	0.403252	0.999943	0.182698	4.19119	0.359826	6	TRUE	0.785111	0.764137	0.646392	0.47471	0.171682
POTRI.013G147600.V3.0	(15221963, 15222058)	(15222059, 15222278)	(15222278, 15222345)	0.349278	0.999943	2.25927	1.9248	0.39589	6	TRUE	0.059405	0.006277	0.145152	0.008416	0.136736
POTRI.013G147600.V3.0	(15224938, 15225565)	(15225566, 15225751)	(15225751, 15225893)	0.778841	0.999943	1.50304	2.05251	0.159998	6	TRUE	0.045665	0.013752	0.084388	0.032237	0.052152
POTRI.013G147600.V3.0	(15229710, 15230074)	(15230075, 15230152)	(15230152, 15230525)	0.863123	0.999943	0.573838	2.2154	-0.003188	6	TRUE	0.030326	0.028517	0.036275	0.037612	-0.001337
POTRI.013G148400.V3.0	(15271034, 15271904)	(15271905, 15272086)	(15272086, 15272680)	0.744738	0.999943	-1.13017	3.30688	-0.042524	2	TRUE	0.030869	0.074683	0.035002	0.049581	-0.014579
POTRI.013G148700.V3.0	(15307426, 15309347)	(15309348, 15309442)	(15309442, 15310015)	0.651623	0.999943	0.720725	4.50997	0.173743	2	TRUE	0.126995	0.098421	0.140078	0.063689	0.076389
POTRI.013G150500.V3.0	(15469678, 15470333)	(15470334, 15470734)	(15470734, 15471371)	0.704677	0.999943	0.192995	5.07607	0.153568	2	TRUE	0.191218	0.168383	0.203596	0.130788	0.072809
POTRI.013G151600.V3.0	(15562512, 15562890)	(15562891, 15562976)	(15562976, 15563140)	0.239128	0.999943	-0.427023	2.14484	-0.364957	6	TRUE	0.065117	0.112755	0.061961	0.186824	-0.124863
POTRI.013G151600.V3.0	(15562976, 15563140)	(15563141, 15563285)	(15563285, 15563486)	0.347099	0.999943	-0.256373	3.27562	-0.279646	6	TRUE	0.221221	0.253591	0.238456	0.331825	-0.093369
POTRI.013G151700.V3.0	(15568124, 15568669)	(15568670, 15568786)	(15568786, 15569911)	0.668421	0.999943	1.93255	1.97893	0.213101	6	TRUE	0.074058	0.01356	0.103599	0.020986	0.082613
POTRI.013G152800.V3.0	(15622996, 15623134)	(15623135, 15623200)	(15623200, 15623319)	0.973955	0.999943	0.975594	1.89907	0.07064	6	TRUE	0.093513	0.045486	0.067842	0.043188	0.024654
POTRI.013G154100.V3.0	(15722862, 15722971)	(15722972, 15723373)	(15723373, 15723498)	0.607305	0.999943	1.01649	3.24691	0.243924	6	TRUE	0.210045	0.152885	0.231852	0.120694	0.111158
POTRI.013G154100.V3.0	(15723373, 15723498)	(15723499, 15723615)	(15723615, 15723797)	0.550851	0.999943	2.63479	2.3994	0.214091	2	TRUE	0.214709	0.042098	0.211655	0.099793	0.111862
POTRI.013G154100.V3.0	(15723615, 15723797)	(15723798, 15724042)	(15724042, 15724488)	0.860265	0.999943	1.14986	2.91479	-0.004497	6	TRUE	0.150445	0.136035	0.128152	0.132903	-0.004751
POTRI.013G154500.V3.0	(15749319, 15749636)	(15749637, 15749739)	(15749739, 15749805)	0.876341	0.999943	0.468975	2.11498	0.114913	6	TRUE	0.103293	0.084078	0.119994	0.078535	0.041459
POTRI.013G154600.V3.0	(15756986, 15757032)	(15757033, 15757596)	(15757596, 15757708)	0.54263	0.999943	-1.08713	2.40565	-0.160329	6	TRUE	0.039389	0.116808	0.04613	0.108544	-0.062414
POTRI.013G154600.V3.0	(15763272, 15763566)	(15763567, 15763737)	(15763737, 15763890)	0.789767	0.999943	-0.577594	2.89992	-0.026112	2	TRUE	0.081684	0.136622	0.060333	0.071278	-0.010945
POTRI.013G154800.V3.0	(15779867, 15779999)	(15780000, 15780223)	(15780223, 15780384)	0.912959	0.999943	0.746899	2.97642	0.017667	2	TRUE	0.021409	0.014423	0.017069	0.00845	0.008619
POTRI.013G154800.V3.0	(15780223, 15780384)	(15780385, 15780471)	(15780471, 15780743)	0.935989	0.999943	1.4387	2.86438	0.025736	2	TRUE	0.026547	0.009161	0.020625	0.00924	0.011385
POTRI.013G154900.V3.0	(15790169, 15790271)	(15790272, 15790371)	(15790371, 15790556)	0.722676	0.999943	-1.13355	1.78546	-0.068892	6	TRUE	0.036278	0.263945	0.045011	0.076826	-0.031815
POTRI.013G155100.V3.0	(15801839, 15801996)	(15801997, 15802075)	(15802075, 15802384)	0.881376	0.999943	0.45572	2.67052	0.006558	2	TRUE	0.017968	0.011843	0.019577	0.012751	0.006826
POTRI.013G155100.V3.0	(15802075, 15802384)	(15802385, 15802589)	(15802589, 15802937)	0.893557	0.999943	0.23923	5.06315	0.010709	6	TRUE	0.111474	0.103787	0.12382	0.118455	0.005365
POTRI.013G155100.V3.0	(15802589, 15802937)	(15802938, 15803284)	(15803284, 15803943)	0.804956	0.999943	-0.479608	3.96905	-0.020636	2	TRUE	0.037676	0.057964	0.037168	0.053459	-0.016291
POTRI.013G155800.V3.0	(15847825, 15848906)	(15848907, 15848994)	(15848994, 15849540)	0.930355	0.999943	0.872631	2.03394	0.023764	2	TRUE	244574	184884	0.030799	0.018737	0.012062
POTRI.013G156200.V3.0	(15883102, 15883350)	(15883351, 15883506)	(15883506, 15883755)	0.594469	0.999943	2.18284	2.3995	0.250566	6	TRUE	0.068805	0.013944	0.111787	0.017755	0.094031
POTRI.013G156700.V3.0	(15932774, 15932975)	(15932976, 15933041)	(15933041, 15933246)	0.720384	0.999943	-0.142127	2.24711	-0.069994	6	TRUE	0.026689	0.036687	0.032414	0.056946	-0.024532
POTRI.013G156900.V3.0	(15940429, 15940741)	(15940742, 15940793)	(15940793, 15941170)	0.271945	0.999943	0.872484	5.9629	0.353829	2	TRUE	0.844238	0.466679	1	1	0
POTRI.013G158200.V3.0	(16065087, 16065437)	(16065438, 16065501)	(16065501, 16065706)	0.559319	0.999943	2.18684	2.62672	0.210575	2	TRUE	0.349461	0.102703	0.333332	0.331797	0.001536
POTRI.013G158800.V3.0	(16099268, 16099431)	(16099432, 16099513)	(16099513, 16099854)	0.304747	0.999943	0.178587	3.94578	-0.310638	6	TRUE	0.110231	0.122868	0.501805	0.607759	-0.105954
POTRI.013G159600.V3.0	(16171461, 16171542)	(16171543, 16171639)	(16171639, 16171954)	0.855647	0.999943	-0.594963	2.48253	-0.002541	2	TRUE	0.007443	0.011804	0.004841	0.006115	-0.001274
POTRI.013G160000.V3.0	(16195007, 16195529)	(16195530, 16195805)	(16195805, 16195893)	0.813192	0.999943	0.74649	2.80863	0.143969	6	TRUE	0.2123	0.127762	0.095854	0.045556	0.050298
POTRI.013G160000.V3.0	(16195999, 16196163)	(16196164, 16196262)	(16196262, 16196339)	0.703171	0.999943	-0.644102	1.75393	-0.07831	6	TRUE	0.031036	0.092836	0.011532	0.039562	-0.02803
POTRI.013G160000.V3.0	(16196262, 16196339)	(16196340, 16196817)	(16196817, 16196920)	0.807632	0.999943	-0.127725	3.35016	-0.019674	2	TRUE	0.22784	0.287715	0.064624	0.074201	-0.009576
POTRI.013G160000.V3.0	(16196817, 16196920)	(16196921, 16197697)	(16197697, 16198231)	0.772872	0.999943	-0.416966	3.49568	-0.032236	2	TRUE	0.226494	0.355606	0.061403	0.074022	-0.012619
POTRI.013G160500.V3.0	(16231613, 16231886)	(16231887, 16232076)	(16232076, 16232164)	0.236087	0.999943	0.715622	2.27131	0.485482	6	TRUE	0.253748	0.138125	0.325532	0.132234	0.193297
POTRI.013G161500.V3.0	(16296898, 16297660)	(16297661, 16297744)	(16297744, 16297867)	0.869184	0.999943	1.81755	2.18838	0.002252	2	TRUE	0.04181	0.00905	0.010248	0.001854	0.008394
POTRI.013G161500.V3.0	(16299896, 16300443)	(16300444, 16300502)	(16300502, 16300613)	0.84712	0.999943	-0.354385	3.7081	-0.005568	2	TRUE	0.058624	0.093946	0.030766	0.047695	-0.016929
POTRI.013G161500.V3.0	(16300502, 16300613)	(16300614, 16300642)	(16300642, 16300885)	0.854959	0.999943	-0.386486	3.04152	-0.002785	2	TRUE	0.033203	0.055122	0.019952	0.029258	-0.009305
POTRI.013G161700.V3.0	(16308392, 16308480)	(16308481, 16309024)	(16309024, 16309327)	0.178197	0.999943	1.34737	3.50811	0.422773	2	TRUE	0.562695	0.232699	0.507756	0.198358	0.309398
POTRI.013G161700.V3.0	(16309964, 16310382)	(16310383, 16310457)	(16310457, 16310596)	0.794868	0.999943	0.514211	3.00768	0.152496	6	TRUE	0.281633	0.214087	0.200374	0.109573	0.090801
POTRI.012G000700.V3.0	(95735, 95949)	(95950, 96326)	(96326, 96659)	0.710962	0.999943	0.435748	4.37964	0.151216	2	TRUE	0.743362	0.542578	0.999999	0.999999	0
POTRI.012G002100.V3.0	(192289, 192447)	(192448, 192645)	(192645, 192809)	0.663734	0.999943	3.35708	3.17123	0.169083	2	TRUE	536905	168878	0.097828	0.035658	0.06217
POTRI.012G002100.V3.0	(192927, 193454)	(193455, 193534)	(193534, 194233)	0.89823	0.999943	2.26373	2.9335	0.012835	6	TRUE	272222	223077	0.033666	0.030193	0.003474
POTRI.012G002100.V3.0	(193534, 194233)	(194234, 194405)	(194405, 195156)	0.325809	0.999943	1.58834	5.82465	0.321545	2	TRUE	2.07392e+06	2.93216e+06	0.455428	0.440546	0.014882
POTRI.012G002600.V3.0	(227423, 227494)	(227495, 227642)	(227642, 227714)	0.861069	0.999943	2.1676	1.87138	0.121899	6	TRUE	0.04725	0.006404	0.05148	0.008312	0.043168
POTRI.012G002600.V3.0	(227793, 227942)	(227943, 228585)	(228585, 228707)	0.879967	0.999943	1.04235	2.80654	0.004513	6	TRUE	0.067201	0.034003	0.133015	0.133673	-0.000658
POTRI.012G003700.V3.0	(315557, 315625)	(315626, 315734)	(315734, 315824)	0.842193	0.999943	-0.153251	2.30259	-0.010927	5	TRUE	0.111818	0.17609	0.045332	0.059242	-0.01391
POTRI.012G004400.V3.0	(378798, 379355)	(379356, 380703)	(380703, 380887)	0.930269	0.999943	1.28041	2.47678	0.027378	6	TRUE	0.056259	0.019444	0.083209	0.075465	0.007745
POTRI.012G004400.V3.0	(380703, 380887)	(380888, 380997)	(380997, 381783)	0.798774	0.999943	-0.032941	3.44478	-0.032905	6	TRUE	0.073373	0.07745	0.087487	0.098186	-0.010698
POTRI.012G004400.V3.0	(380997, 381783)	(381784, 382012)	(382012, 382845)	0.618164	0.999943	-0.19282	6.5237	-0.090634	2	TRUE	0.686368	0.759978	1	1	0
POTRI.012G004700.V3.0	(405029, 405326)	(405327, 405414)	(405414, 406016)	0.831536	0.999943	-0.097232	1.97646	0.13548	6	TRUE	0.100899	0.130237	0.154157	0.072888	0.081269
POTRI.012G004700.V3.0	(406111, 406178)	(406179, 406201)	(406201, 406312)	0.563124	0.999943	0.026705	2.37245	-0.149299	6	TRUE	0.182947	0.180578	0.142457	0.231415	-0.088958
POTRI.012G004700.V3.0	(407655, 407730)	(407731, 407839)	(407839, 408000)	0.672339	0.999943	1.21925	2.40142	0.211165	6	TRUE	0.311295	0.098963	0.204672	0.081724	0.122948
POTRI.012G005900.V3.0	(475835, 476096)	(476097, 476141)	(476141, 476393)	0.899586	0.999943	1.4573	1.52231	0.01297	2	TRUE	0.02148	0.005603	0.021951	0.004626	0.017325
POTRI.012G005900.V3.0	(477382, 477543)	(477544, 477639)	(477639, 477769)	0.92602	0.999943	1.96297	1.80671	0.022246	2	TRUE	0.036715	0.006674	0.033143	0.006339	0.026805
POTRI.012G005900.V3.0	(480078, 480309)	(480310, 480388)	(480388, 480765)	0.984078	0.999943	0.746337	3.79449	0.053641	2	TRUE	0.124539	0.090043	0.128375	0.086409	0.041966
POTRI.012G006100.V3.0	(498779, 499975)	(499976, 500642)	(500642, 501212)	0.223615	0.999943	-1.37291	3.80865	-0.290599	2	TRUE	0.243751	0.712621	0.288818	0.3629	-0.074082
POTRI.012G006400.V3.0	(555437, 556080)	(556081, 556260)	(556260, 556324)	0.85143	0.999943	-0.436628	6.00131	-0.004037	2	TRUE	0.010259	0.016727	0.008191	0.012425	-0.004235
POTRI.012G006400.V3.0	(556260, 556324)	(556325, 556458)	(556458, 557851)	0.863106	0.999943	0.108069	5.81184	0.000102	2	TRUE	0.011011	0.01205	0.00853	0.008548	-1.7e-05
POTRI.012G006400.V3.0	(556458, 557851)	(557852, 557989)	(557989, 558564)	0.862798	0.999943	0.130086	6.53872	-7e-06	2	TRUE	0.018636	0.019762	0.007419	0.007569	-0.00015
POTRI.012G006500.V3.0	(564760, 564846)	(564847, 564947)	(564947, 565638)	0.840715	0.999943	0.659523	4.3675	0.10402	2	TRUE	0.290008	0.197666	0.289857	0.272397	0.017459
POTRI.012G007000.V3.0	(585207, 585341)	(585342, 585584)	(585584, 586166)	0.793976	0.999943	-0.418789	2.94006	-0.035143	6	TRUE	0.044116	0.095592	0.03076	0.042454	-0.011694
POTRI.012G007000.V3.0	(585584, 586166)	(586167, 586257)	(586257, 587357)	0.925792	0.999943	0.165291	5.77092	0.074008	2	TRUE	0.602869	0.624639	1	1	0
POTRI.012G007600.V3.0	(620767, 620877)	(620878, 621093)	(621093, 621535)	0.583599	0.999943	0.200836	2.81893	0.256242	6	TRUE	0.342337	0.243415	0.37877	0.258764	0.120005
POTRI.012G010800.V3.0	(962592, 962741)	(962742, 962893)	(962893, 963159)	0.952555	0.999943	1.58862	2.9186	0.080308	6	TRUE	0.255911	0.093799	0.689034	0.125612	0.563422
POTRI.012G015500.V3.0	(1494275, 1494661)	(1494662, 1495246)	(1495246, 1496169)	0.951074	0.999943	0.460308	2.26565	0.031011	2	TRUE	0.167472	0.145203	0.033719	0.011254	0.022465
POTRI.012G015600.V3.0	(1500093, 1500192)	(1500193, 1500299)	(1500299, 1500369)	0.684219	0.999943	1.22498	2.17408	-0.087553	6	TRUE	0.153697	0.105693	0.132618	0.166091	-0.033472
POTRI.012G016200.V3.0	(1565658, 1565993)	(1565994, 1566074)	(1566074, 1566474)	0.993114	0.999943	0.723909	4.01898	0.045685	2	TRUE	0.027323	0.018264	0.034777	0.01383	0.020947
POTRI.012G016200.V3.0	(1566074, 1566474)	(1566475, 1566617)	(1566617, 1567623)	0.90075	0.999943	0.078455	4.07068	0.013379	2	TRUE	0.020927	0.024496	0.026299	0.019559	0.00674
POTRI.012G016900.V3.0	(1599829, 1599956)	(1599957, 1600050)	(1600050, 1600146)	0.717701	0.999943	1.49854	1.78468	0.189055	6	TRUE	0.550723	0.132166	0.095479	0.018629	0.07685
POTRI.012G016900.V3.0	(1600050, 1600146)	(1600147, 1600227)	(1600227, 1600318)	0.946638	0.999943	-0.161612	2.59089	0.029461	2	TRUE	0.516641	0.641349	0.060716	0.037085	0.023631
POTRI.012G017100.V3.0	(1606756, 1606955)	(1606956, 1607403)	(1607403, 1607490)	0.604617	0.999943	-0.436035	2.40815	-0.12754	6	TRUE	0.047606	0.092888	0.057463	0.105506	-0.048044
POTRI.012G017100.V3.0	(1608872, 1608884)	(1608885, 1608992)	(1608992, 1609140)	0.271901	0.999943	-0.927488	3.8539	-0.257682	2	TRUE	0.143704	0.346085	0.282978	0.364689	-0.081711
POTRI.012G017100.V3.0	(1609664, 1609717)	(1609718, 1609797)	(1609797, 1610043)	0.469827	0.999943	-0.376789	2.39511	-0.201346	6	TRUE	0.048586	0.088104	0.076844	0.152577	-0.075733
POTRI.012G017200.V3.0	(1624335, 1624443)	(1624444, 1624536)	(1624536, 1624662)	0.942989	0.999943	1.19091	3.01292	0.033136	6	TRUE	0.103133	0.042526	0.091068	0.081764	0.009304
POTRI.012G017400.V3.0	(1631939, 1632181)	(1632182, 1632341)	(1632341, 1632393)	0.927662	0.999943	1.11254	3.33529	0.022821	2	TRUE	0.028099	0.012999	0.031072	0.018566	0.012506
POTRI.012G018200.V3.0	(1680208, 1680301)	(1680302, 1680395)	(1680395, 1680489)	0.979228	0.999943	1.32039	1.57416	0.06826	6	TRUE	0.198809	0.086252	0.06627	0.033799	0.032471
POTRI.012G018200.V3.0	(1680822, 1680873)	(1680874, 1680977)	(1680977, 1681134)	0.084595	0.999943	2.75874	1.89287	0.679838	6	TRUE	0.541549	0.020062	0.33261	0.017537	0.315073
POTRI.012G018600.V3.0	(1720800, 1721086)	(1721087, 1721185)	(1721185, 1721534)	0.695134	0.999943	-0.487393	6.02427	-0.060979	2	TRUE	1.21174	1.86032	0.492111	0.478443	0.013668
POTRI.012G019100.V3.0	(1748102, 1750571)	(1750572, 1750691)	(1750691, 1750814)	0.939953	0.999943	0.830431	2.7132	0.027123	2	TRUE	0.169916	0.089434	0.067527	0.025143	0.042385
POTRI.012G019100.V3.0	(1750691, 1750814)	(1750815, 1750996)	(1750996, 1751276)	0.879599	0.999943	0.040392	7.00589	0.004345	6	TRUE	3.06534	3.35942	1	1	0
POTRI.012G019300.V3.0	(1763488, 1763912)	(1763913, 1764039)	(1764039, 1764380)	0.338371	0.999943	-1.62749	2.85455	-0.285824	6	TRUE	0.032533	0.138872	0.054368	0.151831	-0.097464
POTRI.012G020000.V3.0	(1820089, 1821826)	(1821827, 1821908)	(1821908, 1822112)	0.537496	0.999943	1.84328	1.07454	0.280894	6	TRUE	115833	2500.02	0.138352	0.001945	0.136407
POTRI.012G020000.V3.0	(1830765, 1833627)	(1833628, 1833737)	(1833737, 1833880)	0.239139	0.999943	1.41277	3.91991	0.375689	2	TRUE	1.23951e+06	614816	0.999999	0.999999	1e-06
POTRI.012G021300.V3.0	(1907868, 1908398)	(1908399, 1908504)	(1908504, 1910345)	0.899488	0.999943	0.248091	3.3345	0.012936	2	TRUE	0.632044	0.658469	0.64284	0.431257	0.211583
POTRI.012G021400.V3.0	(1915865, 1916036)	(1916037, 1916133)	(1916133, 1916388)	0.891351	0.999943	-0.537638	2.01839	0.010073	2	TRUE	0.074152	0.130052	0.04278	0.031637	0.011143
POTRI.012G021400.V3.0	(1916133, 1916388)	(1916389, 1916471)	(1916471, 1916554)	0.480589	0.999943	-1.84302	2.63544	-0.195079	6	TRUE	0.06941	0.426597	0.029628	0.102186	-0.072558
POTRI.012G021400.V3.0	(1917265, 1917346)	(1917347, 1917418)	(1917418, 1918381)	0.716045	0.999943	-0.082152	2.75882	0.189854	6	TRUE	0.159921	0.210819	0.1239	0.051251	0.072649
POTRI.012G021800.V3.0	(1925821, 1925867)	(1925868, 1925954)	(1925954, 1926060)	0.525307	0.999943	-2.52783	4.06025	-0.128686	2	TRUE	0.031401	0.211259	0.028392	0.072904	-0.044512
POTRI.012G021800.V3.0	(1926719, 1926768)	(1926769, 1926964)	(1926964, 1927040)	0.073719	0.999943	-2.54306	4.76574	-0.449616	2	TRUE	0.055584	0.354718	0.085716	0.225111	-0.139394
POTRI.012G021800.V3.0	(1928483, 1929015)	(1929016, 1929826)	(1929826, 1930049)	0.342129	0.999943	-1.0332	4.68832	-0.216291	2	TRUE	0.093924	0.188743	0.127194	0.200006	-0.072812
POTRI.012G023200.V3.0	(2035974, 2036619)	(2036620, 2036749)	(2036749, 2036786)	0.890515	0.999943	0.778475	1.89044	0.00911	4	TRUE	0.036737	0.020448	0.033766	0.030398	0.003368
POTRI.012G023200.V3.0	(2037363, 2037461)	(2037462, 2037545)	(2037545, 2037850)	0.663259	0.999943	0.324153	1.99477	-0.097888	6	TRUE	0.033134	0.028855	0.023487	0.057219	-0.033732
POTRI.012G023200.V3.0	(2041100, 2041155)	(2041156, 2041241)	(2041241, 2041557)	0.971749	0.999943	0.788467	1.80709	0.038231	2	TRUE	0.033925	0.018266	0.04438	0.020842	0.023538
POTRI.012G024500.V3.0	(2118897, 2119436)	(2119437, 2119701)	(2119701, 2119754)	0.749454	0.999943	1.05558	3.17135	0.136966	2	TRUE	0.145416	0.078517	0.163907	0.106132	0.057775
POTRI.012G024700.V3.0	(2127169, 2128553)	(2128554, 2128693)	(2128693, 2128962)	0.782578	0.999943	-0.253453	4.28933	-0.028713	2	TRUE	0.050013	0.065321	0.061358	0.075415	-0.014057
POTRI.012G024700.V3.0	(2129075, 2129264)	(2129265, 2129358)	(2129358, 2129492)	0.805384	0.999943	-0.111872	3.29128	-0.029826	6	TRUE	0.013736	0.029357	0.018218	0.031289	-0.013071
POTRI.012G024700.V3.0	(2129878, 2130050)	(2130051, 2130150)	(2130150, 2130650)	0.549891	0.999943	0.825742	4.43577	0.214491	2	TRUE	0.094202	0.048705	0.179627	0.07363	0.105997
POTRI.012G024700.V3.0	(2130150, 2130650)	(2130651, 2130666)	(2130666, 2131002)	0.9569	0.999943	2.47329	2.15666	0.033047	2	TRUE	0.016251	0.002724	0.025278	0.003367	0.02191
POTRI.012G027100.V3.0	(2327098, 2327188)	(2327189, 2327335)	(2327335, 2327584)	0.683405	0.999943	-0.025895	2.99979	0.205722	6	TRUE	0.177703	0.201695	0.415478	0.322471	0.093008
POTRI.012G028300.V3.0	(2477382, 2477855)	(2477856, 2478042)	(2478042, 2478100)	0.223626	0.999943	-0.863356	4.10627	-0.290591	2	TRUE	0.146856	0.275819	0.999998	0.999999	-1e-06
POTRI.012G028300.V3.0	(2478363, 2478535)	(2478536, 2478740)	(2478740, 2479017)	0.104428	0.999943	-1.01342	6.84133	-0.403807	2	TRUE	1.00671	2.03391	1	1	0
POTRI.012G029300.V3.0	(2659401, 2659610)	(2659611, 2659684)	(2659684, 2659918)	0.735923	0.999943	-0.617552	4.29665	0.180315	6	TRUE	1.61998	116668	0.167645	0.070917	0.096727
POTRI.012G032100.V3.0	(2854052, 2854201)	(2854202, 2854322)	(2854322, 2854413)	0.259074	0.999943	0.0051	2.40527	0.465233	6	TRUE	0.733424	0.65079	0.949575	0.732956	0.216619
POTRI.012G033100.V3.0	(2947815, 2947873)	(2947874, 2948039)	(2948039, 2948438)	0.908252	0.999943	0.867104	1.67876	0.016015	2	TRUE	0.020524	0.010598	0.033674	0.025491	0.008183
POTRI.012G034400.V3.0	(3070308, 3070589)	(3070590, 3070743)	(3070743, 3071070)	0.773239	0.999943	1.82154	6.46835	0.128278	2	TRUE	0.345513	0.155082	0.04555	0.012532	0.033018
POTRI.012G034400.V3.0	(3070743, 3071070)	(3071071, 3071206)	(3071206, 3071439)	0.100024	0.999943	2.02043	8.06141	0.505822	2	TRUE	1.13959	0.44167	0.139894	0.031035	0.108858
POTRI.012G035400.V3.0	(3166096, 3166159)	(3166160, 3166199)	(3166199, 3166266)	0.442264	0.999943	-0.38936	7.19692	-0.165754	2	TRUE	1.61255	2.14554	1	1	0
POTRI.012G036200.V3.0	(3242076, 3242220)	(3242221, 3242342)	(3242342, 3242847)	0.685035	0.999943	0.721191	5.6158	0.160967	2	TRUE	2.08929	1.26026	1	1	0
POTRI.012G036500.V3.0	(3261503, 3262071)	(3262072, 3263585)	(3263585, 3264074)	0.913596	0.999943	0.52802	3.47313	0.017902	4	TRUE	0.055613	0.040056	0.067588	0.056022	0.011566
POTRI.012G036600.V3.0	(3268044, 3268266)	(3268267, 3268339)	(3268339, 3268911)	0.326953	0.999943	1.81098	2.00937	0.411833	6	TRUE	0.081617	0.015763	0.202828	0.049611	0.153217
POTRI.012G037100.V3.0	(3310857, 3310964)	(3310965, 3311059)	(3311059, 3311130)	0.915847	0.999943	1.71107	1.43785	0.01868	2	TRUE	0.014578	0.001999	0.017094	0.005194	0.0119
POTRI.012G037100.V3.0	(3313657, 3313730)	(3313731, 3313835)	(3313835, 3313929)	0.899226	0.999943	1.27437	1.82481	0.012843	2	TRUE	0.017618	0.005852	0.017514	0.010799	0.006715
POTRI.012G037500.V3.0	(3345039, 3345103)	(3345104, 3345189)	(3345189, 3345583)	0.812004	0.999943	-0.602095	1.59326	-0.02675	6	TRUE	0.007259	0.024932	0.005415	0.019671	-0.014256
POTRI.012G037900.V3.0	(3357944, 3358332)	(3358333, 3358348)	(3358348, 3358413)	0.151682	0.999943	1.02657	6.05421	0.447066	2	TRUE	0.631765	0.295815	1	1	0
POTRI.012G038900.V3.0	(3447418, 3447667)	(3447668, 3447779)	(3447779, 3448222)	0.535877	0.999943	-0.294551	5.34513	-0.124199	2	TRUE	0.34123	0.448959	1	1	0
POTRI.012G039000.V3.0	(3450670, 3452108)	(3452109, 3452212)	(3452212, 3452244)	0.966403	0.999943	1.35868	5.71738	0.043719	6	TRUE	12.7107	5.34966	0.033775	0.020298	0.013477
POTRI.012G039000.V3.0	(3452212, 3452244)	(3452245, 3452305)	(3452305, 3452700)	0.731284	0.999943	2.45927	5.95118	0.143662	2	TRUE	21.8605	4.16141	0.060854	0.016337	0.044517
POTRI.012G039000.V3.0	(3452305, 3452700)	(3452701, 3453323)	(3453323, 3453982)	0.875828	0.999943	2.39932	2.60832	0.0046	2	TRUE	1.73697	0.280193	0.004468	0.002605	0.001862
POTRI.012G039000.V3.0	(3453323, 3453982)	(3453983, 3454148)	(3454148, 3454200)	0.885767	0.999943	1.84662	3.92391	0.007159	6	TRUE	3.88345	1.18899	0.00944	0.007089	0.002351
POTRI.012G039000.V3.0	(3454148, 3454200)	(3454201, 3454509)	(3454509, 3455225)	0.875557	0.999943	1.46462	4.88009	0.0025	6	TRUE	6.51644	2.73064	0.013188	0.013169	1.9e-05
POTRI.012G039400.V3.0	(3487678, 3488328)	(3488329, 3488409)	(3488409, 3488969)	0.706072	0.999943	-0.808621	2.99691	-0.076903	6	TRUE	0.034542	0.057109	0.032437	0.059656	-0.027219
POTRI.012G042400.V3.0	(3827920, 3828052)	(3828053, 3828147)	(3828147, 3828330)	0.365036	0.999943	-0.295365	4.33791	-0.204002	2	TRUE	0.431438	0.569367	0.818031	0.8892	-0.071169
POTRI.012G042500.V3.0	(3839437, 3839606)	(3839607, 3839699)	(3839699, 3840567)	0.93875	0.999943	0.520958	1.8668	0.086552	6	TRUE	0.096907	0.063415	0.096359	0.055804	0.040555
POTRI.012G043000.V3.0	(3881538, 3882052)	(3882053, 3882172)	(3882172, 3882333)	0.959472	0.999943	0.602499	2.52349	0.077181	6	TRUE	0.068461	0.052493	0.049826	0.021513	0.028313
POTRI.012G043000.V3.0	(3882172, 3882333)	(3882334, 3882645)	(3882645, 3883096)	0.749186	0.999943	1.95734	2.13341	0.173998	6	TRUE	0.090452	0.016751	0.076159	0.012171	0.063988
POTRI.012G043000.V3.0	(3888752, 3889069)	(3889070, 3889086)	(3889086, 3889246)	0.95583	0.999943	1.26074	1.49803	0.032673	2	TRUE	0.025157	0.010814	0.033333	0.010966	0.022367
POTRI.012G043900.V3.0	(3978195, 3978427)	(3978428, 3978548)	(3978548, 3978942)	0.899094	0.999943	1.68339	3.95156	0.012797	2	TRUE	0.006923	0.002323	0.007302	0.002502	0.0048
POTRI.012G043900.V3.0	(3978548, 3978942)	(3978943, 3978966)	(3978966, 3979131)	0.877761	0.999943	1.42879	3.3192	0.005282	2	TRUE	0.003249	0.001548	0.0039	0.001729	0.002172
POTRI.012G043900.V3.0	(3978966, 3979131)	(3979132, 3979239)	(3979239, 3979287)	0.945337	0.999943	1.36061	6.04988	0.067169	2	TRUE	0.031791	0.012394	0.028936	0.009664	0.019272
POTRI.012G043900.V3.0	(3980331, 3980384)	(3980385, 3980502)	(3980502, 3980539)	0.868732	0.999943	0.772249	4.85352	0.002092	2	TRUE	0.010118	0.006481	0.008237	0.008476	-0.000239
POTRI.012G043900.V3.0	(3980502, 3980539)	(3980540, 3980667)	(3980667, 3980826)	0.890556	0.999943	1.44814	4.63259	0.009342	6	TRUE	0.010978	0.004293	0.00805	0.005415	0.002635
POTRI.012G043900.V3.0	(3980667, 3980826)	(3980827, 3980902)	(3980902, 3981414)	0.865133	0.999943	0.717086	4.44262	0.000819	2	TRUE	0.007321	0.00489	0.005994	0.006423	-0.000428
POTRI.012G044900.V3.0	(4117292, 4117687)	(4117688, 4117766)	(4117766, 4118126)	0.706994	0.999943	-0.883643	1.90139	-0.076457	6	TRUE	0.012062	0.038408	0.010226	0.037743	-0.027516
POTRI.012G044900.V3.0	(4117766, 4118126)	(4118127, 4118283)	(4118283, 4118583)	0.617378	0.999943	-0.679719	3.45763	-0.090944	2	TRUE	0.07932	0.116954	0.061008	0.102571	-0.041563
POTRI.012G045300.V3.0	(4147691, 4147848)	(4147849, 4148531)	(4148531, 4148714)	0.656516	0.999943	1.36381	2.78203	0.171856	2	TRUE	0.230572	0.0853	0.569648	0.602257	-0.03261
POTRI.012G045300.V3.0	(4148866, 4148991)	(4148992, 4149077)	(4149077, 4149158)	0.951899	0.999943	1.04105	1.78734	0.080604	6	TRUE	0.071471	0.037367	0.051091	0.02112	0.029971
POTRI.012G045500.V3.0	(4163707, 4164096)	(4164097, 4164588)	(4164588, 4166108)	0.697281	0.999943	1.55972	2.55427	0.156345	2	TRUE	0.302254	0.06411	0.16799	0.100202	0.067787
POTRI.012G046400.V3.0	(4268040, 4268151)	(4268152, 4268220)	(4268220, 4268296)	0.092112	0.999943	-0.522523	2.56212	-0.547571	6	TRUE	0.41592	1.18048	0.309701	0.642921	-0.33322
POTRI.012G046700.V3.0	(4294207, 4294309)	(4294310, 4295107)	(4295107, 4295525)	0.709877	0.999943	-0.044416	3.72958	-0.075062	6	TRUE	0.468365	0.447778	0.448435	0.475696	-0.02726
POTRI.012G047200.V3.0	(4364043, 4364322)	(4364323, 4364481)	(4364481, 4364939)	0.850974	0.999943	0.911112	3.51717	-0.00876	6	TRUE	0.047572	0.025077	0.110403	0.117036	-0.006632
POTRI.012G047200.V3.0	(4364481, 4364939)	(4364940, 4365186)	(4365186, 4365262)	0.980873	0.999943	1.31958	2.86809	0.041415	2	TRUE	0.033737	0.015141	0.053565	0.029333	0.024233
POTRI.012G047200.V3.0	(4365186, 4365262)	(4365263, 4365396)	(4365396, 4365764)	0.908307	0.999943	1.60071	2.0445	0.016034	2	TRUE	0.014656	0.004572	0.019894	0.008422	0.011472
POTRI.012G047400.V3.0	(4431386, 4431496)	(4431497, 4431580)	(4431580, 4431721)	0.87661	0.999943	0.349062	2.78008	0.004876	2	TRUE	0.014682	0.012287	0.024429	0.022231	0.002198
POTRI.012G048600.V3.0	(4554523, 4554937)	(4554938, 4555006)	(4555006, 4555133)	0.632441	0.999943	0.011102	1.90474	-0.113325	6	TRUE	0.064303	0.065756	0.070818	0.112958	-0.04214
POTRI.012G049300.V3.0	(4671772, 4671803)	(4671804, 4671884)	(4671884, 4671986)	0.637906	0.999943	-0.767623	3.00874	-0.110566	6	TRUE	0.034969	0.074789	0.043882	0.083052	-0.03917
POTRI.012G049300.V3.0	(4671884, 4671986)	(4671987, 4672099)	(4672099, 4672376)	0.6982	0.999943	-0.427336	2.76031	-0.080725	6	TRUE	0.032333	0.053331	0.042192	0.071223	-0.029031
POTRI.012G049700.V3.0	(4711710, 4711871)	(4711872, 4711970)	(4711970, 4712169)	0.518391	0.999943	1.11733	1.47407	0.291416	6	TRUE	0.122201	0.039749	0.142314	0.039717	0.102597
POTRI.012G049700.V3.0	(4713756, 4714295)	(4714296, 4714390)	(4714390, 4714571)	0.653316	0.999943	0.902004	1.62794	0.220606	6	TRUE	0.122896	0.056331	0.119876	0.043643	0.076233
POTRI.012G051200.V3.0	(4987709, 4987827)	(4987828, 4988843)	(4988843, 4989623)	0.858726	0.999943	0.884684	2.65127	0.097624	2	TRUE	0.295792	0.135014	0.360993	0.325387	0.035606
POTRI.012G051200.V3.0	(4988843, 4989623)	(4989624, 4989740)	(4989740, 4989826)	0.76905	0.999943	1.51742	2.15329	0.129802	2	TRUE	0.354166	0.056139	0.366859	0.326911	0.039949
POTRI.012G051200.V3.0	(4989740, 4989826)	(4989827, 4989908)	(4989908, 4990109)	0.779247	0.999943	1.35779	1.39935	0.159807	6	TRUE	0.095364	0.023954	0.123194	0.041466	0.081728
POTRI.012G051800.V3.0	(5081391, 5081621)	(5081622, 5081673)	(5081673, 5081991)	0.846524	0.999943	-0.012139	11.2768	-0.00578	2	TRUE	0.618349	0.648845	1	1	0
POTRI.012G051800.V3.0	(5081673, 5081991)	(5081992, 5082191)	(5082191, 5082485)	0.456397	0.999943	0.535828	11.5036	0.255365	2	TRUE	0.875785	0.63297	1	1	0
POTRI.012G053300.V3.0	(5368310, 5368357)	(5368358, 5368438)	(5368438, 5368533)	0.864951	0.999943	0.445466	1.75241	0.000755	2	TRUE	0.274576	0.258702	0.350913	0.192209	0.158704
POTRI.012G053700.V3.0	(5436447, 5436572)	(5436573, 5436664)	(5436664, 5436872)	0.879333	0.999943	0.909552	1.5582	0.113546	6	TRUE	0.074624	0.039793	0.081498	0.027779	0.053719
POTRI.012G053700.V3.0	(5437730, 5438163)	(5438164, 5438257)	(5438257, 5438431)	0.964559	0.999943	0.914635	1.35621	0.035722	2	TRUE	0.052899	0.028784	0.04837	0.014672	0.033698
POTRI.012G053800.V3.0	(5442243, 5442398)	(5442399, 5442674)	(5442674, 5442763)	0.88902	0.999943	1.39009	2.77819	0.109128	6	TRUE	0.07503	0.03134	0.082326	0.045786	0.03654
POTRI.012G053800.V3.0	(5442674, 5442763)	(5442764, 5442867)	(5442867, 5443711)	0.90994	0.999943	1.01009	1.69197	0.016607	2	TRUE	0.022883	0.012028	0.023976	0.014739	0.009237
POTRI.012G053800.V3.0	(5442867, 5443711)	(5443712, 5443803)	(5443803, 5446038)	0.748215	0.999943	1.55668	3.00173	0.137421	2	TRUE	0.10222	0.034743	0.295432	0.298994	-0.003562
POTRI.012G054200.V3.0	(5480370, 5480703)	(5480704, 5480862)	(5480862, 5480923)	0.934061	0.999943	-0.229717	2.04287	0.088674	6	TRUE	0.133141	0.167077	0.106113	0.071976	0.034137
POTRI.012G054200.V3.0	(5481787, 5481915)	(5481916, 5481931)	(5481931, 5482282)	0.271281	0.999943	-0.596891	3.2558	0.454984	6	TRUE	0.328638	0.580408	0.964283	0.782737	0.181546
POTRI.012G055100.V3.0	(5589880, 5590101)	(5590102, 5590180)	(5590180, 5590317)	0.448874	0.999943	1.55676	1.02987	0.331549	6	TRUE	0.128728	0.00906	0.132576	0.013302	0.119274
POTRI.012G055700.V3.0	(5730123, 5730188)	(5730189, 5730296)	(5730296, 5730364)	0.938523	0.999943	1.26144	2.57383	0.086654	6	TRUE	0.036112	0.025562	0.083401	0.04283	0.040571
POTRI.012G055800.V3.0	(5744924, 5745279)	(5745280, 5745531)	(5745531, 5745592)	0.19392	0.999943	1.05019	5.5124	0.409622	2	TRUE	1.43107	0.660042	1	1	0
POTRI.012G055800.V3.0	(5745531, 5745592)	(5745593, 5745616)	(5745616, 5745637)	0.918614	0.999943	0.088134	6.52357	0.022095	6	TRUE	2.13293	1.8798	1	1	0
POTRI.012G055800.V3.0	(5745616, 5745637)	(5745638, 5745708)	(5745708, 5745921)	0.818382	0.999943	-0.038804	6.38135	-0.015818	2	TRUE	1.88973	1.80276	1	1	0
POTRI.012G055800.V3.0	(5750755, 5750998)	(5750999, 5751189)	(5751189, 5751795)	0.861926	0.999943	0.780945	3.88449	-0.003736	6	TRUE	0.3952	0.209641	0.195093	0.201105	-0.006013
POTRI.012G056200.V3.0	(5797468, 5798049)	(5798050, 5798135)	(5798135, 5798173)	0.769692	0.999943	1.98198	2.34721	0.1643	6	TRUE	0.07024	0.017748	0.080192	0.01773	0.062462
POTRI.012G056500.V3.0	(5868055, 5868529)	(5868530, 5868589)	(5868589, 5868933)	0.703885	0.999943	-0.818686	3.02707	-0.05769	2	TRUE	0.279206	0.644134	0.048232	0.07404	-0.025809
POTRI.012G056500.V3.0	(5868589, 5868933)	(5868934, 5869047)	(5869047, 5869474)	0.899041	0.999943	-0.532956	2.81513	0.012778	2	TRUE	0.268572	0.445483	0.024389	0.014354	0.010035
POTRI.012G056500.V3.0	(5869047, 5869474)	(5869475, 5869716)	(5869716, 5871142)	0.957552	0.999943	-0.085071	3.1327	0.078049	6	TRUE	0.430252	0.455269	0.044319	0.016403	0.027916
POTRI.012G057100.V3.0	(5930159, 5930270)	(5930271, 5930449)	(5930449, 5930546)	0.123895	0.999943	1.77222	3.61862	0.476291	2	TRUE	0.335587	0.074297	0.379595	0.166613	0.212982
POTRI.012G057100.V3.0	(5930449, 5930546)	(5930547, 5930645)	(5930645, 5930705)	0.596687	0.999943	2.38522	2.15702	0.249414	6	TRUE	0.120203	0.010969	0.138259	0.035968	0.102291
POTRI.012G057300.V3.0	(5960482, 5960625)	(5960626, 5961052)	(5961052, 5961237)	0.920129	0.999943	0.205727	2.24937	0.020182	2	TRUE	0.036376	0.032605	0.047227	0.029609	0.017618
POTRI.012G057500.V3.0	(5976053, 5976477)	(5976478, 5977069)	(5977069, 5977119)	0.529942	0.999943	-1.69095	2.88267	-0.167261	6	TRUE	0.021648	0.098815	0.02344	0.080535	-0.057095
POTRI.012G057500.V3.0	(5977069, 5977119)	(5977120, 5977207)	(5977207, 5977353)	0.236912	0.999943	-2.60109	2.9793	-0.366962	6	TRUE	0.013868	0.160527	0.01421	0.137606	-0.123396
POTRI.012G058100.V3.0	(6036853, 6037195)	(6037196, 6037415)	(6037415, 6037907)	0.750317	0.999943	0.388744	3.17582	0.173461	6	TRUE	0.196962	0.124619	0.177508	0.10344	0.074068
POTRI.012G058100.V3.0	(6037415, 6037907)	(6037908, 6038152)	(6038152, 6038296)	0.694577	0.999943	-0.997346	3.285	0.20026	6	TRUE	0.117845	0.280283	0.167744	0.078839	0.088905
POTRI.012G058700.V3.0	(6098151, 6098507)	(6098508, 6098622)	(6098622, 6099721)	0.110043	0.999943	-1.60319	1.77242	-0.516477	6	TRUE	0.061062	0.89159	0.043658	0.327678	-0.28402
POTRI.012G059200.V3.0	(6165618, 6165857)	(6165858, 6166078)	(6166078, 6167016)	0.095836	0.999943	-0.228769	2.51563	0.658509	6	TRUE	0.22311	0.264731	0.360701	0.099016	0.261685
POTRI.012G059200.V3.0	(6166078, 6167016)	(6167017, 6167104)	(6167104, 6168326)	0.89243	0.999943	-0.61353	2.25925	0.010452	2	TRUE	0.143217	0.284516	0.105119	0.086823	0.018295
POTRI.012G060400.V3.0	(6434392, 6434546)	(6434547, 6434632)	(6434632, 6434714)	0.272896	0.999943	3.1758	2.93703	0.353223	2	TRUE	1.45965	0.109585	0.233004	0.056931	0.176073
POTRI.012G060400.V3.0	(6434999, 6435078)	(6435079, 6435552)	(6435552, 6437013)	0.864339	0.999943	2.07403	2.9273	0.095636	2	TRUE	1.45399	0.200019	0.138402	0.113989	0.024413
POTRI.012G060800.V3.0	(6498564, 6498782)	(6498783, 6498869)	(6498869, 6498962)	0.827508	0.999943	-0.338034	1.74808	-0.012555	2	TRUE	0.062318	0.130708	0.093202	0.104859	-0.011657
POTRI.012G061100.V3.0	(6558562, 6558985)	(6558986, 6559069)	(6559069, 6559140)	0.40268	0.999943	-1.05954	2.28946	-0.242422	6	TRUE	0.046567	0.118876	0.062227	0.147395	-0.085167
POTRI.012G061100.V3.0	(6559069, 6559140)	(6559141, 6559253)	(6559253, 6559303)	0.684393	0.999943	-0.242365	1.89054	-0.087467	6	TRUE	0.039686	0.051977	0.04161	0.073118	-0.031508
POTRI.012G061100.V3.0	(6559253, 6559303)	(6559304, 6559395)	(6559395, 6559468)	0.630341	0.999943	-0.062715	2.59675	-0.114389	6	TRUE	0.098792	0.102558	0.103446	0.144409	-0.040962
POTRI.012G061100.V3.0	(6559395, 6559468)	(6559469, 6559983)	(6559983, 6560041)	0.449071	0.999943	0.023548	3.76647	0.331431	6	TRUE	0.282632	0.267344	0.424218	0.308152	0.116065
POTRI.012G061100.V3.0	(6559983, 6560041)	(6560042, 6560130)	(6560130, 6560206)	0.662097	0.999943	-0.411361	3.04356	-0.098465	6	TRUE	0.135817	0.17721	0.083723	0.118138	-0.034416
POTRI.012G061400.V3.0	(6609526, 6609738)	(6609739, 6609962)	(6609962, 6610642)	0.442822	0.999943	1.0316	2.53317	0.335202	6	TRUE	0.132977	0.075584	0.450387	0.248598	0.201789
POTRI.012G061400.V3.0	(6611311, 6611347)	(6611348, 6611445)	(6611445, 6611693)	0.109581	0.999943	-0.22077	3.09489	-0.517226	6	TRUE	0.129114	0.206434	0.484721	0.795558	-0.310837
POTRI.012G061400.V3.0	(6615071, 6615337)	(6615338, 6615391)	(6615391, 6615754)	0.868708	0.999943	0.057721	2.00497	0.002084	2	TRUE	0.041782	0.072414	0.041038	0.038797	0.002241
POTRI.012G062500.V3.0	(7046388, 7046677)	(7046678, 7046757)	(7046757, 7047036)	0.500506	0.999943	-0.295661	2.77879	0.301449	6	TRUE	0.148951	0.216534	0.491868	0.370258	0.121609
POTRI.012G062700.V3.0	(7268464, 7268530)	(7268531, 7268612)	(7268612, 7268877)	0.932955	0.999943	2.14148	2.48978	0.089175	6	TRUE	0.038815	0.007329	0.042776	0.012972	0.029804
POTRI.012G062700.V3.0	(7268612, 7268877)	(7268878, 7269005)	(7269005, 7269097)	0.687973	0.999943	-0.352307	3.1859	-0.085714	6	TRUE	0.021635	0.040874	0.027339	0.054178	-0.026839
POTRI.012G063500.V3.0	(7531763, 7531825)	(7531826, 7531944)	(7531944, 7532039)	0.980965	0.999943	1.7431	2.56318	0.043433	4	TRUE	0.231689	0.056661	0.054534	0.031816	0.022718
POTRI.012G063500.V3.0	(7531944, 7532039)	(7532040, 7532414)	(7532414, 7532537)	0.876147	0.999943	2.65077	2.11959	0.115001	6	TRUE	0.333391	0.017409	0.06674	0.014858	0.051882
POTRI.012G063500.V3.0	(7532769, 7532881)	(7532882, 7533081)	(7533081, 7533311)	0.480822	0.999943	2.77762	2.7351	0.312714	6	TRUE	0.575096	0.036209	0.185031	0.047998	0.137033
POTRI.012G063500.V3.0	(7533081, 7533311)	(7533312, 7533671)	(7533671, 7533830)	0.669767	0.999943	0.892016	3.52646	0.166774	2	TRUE	0.329523	0.187788	0.337642	0.271315	0.066327
POTRI.012G063500.V3.0	(7533671, 7533830)	(7533831, 7533934)	(7533934, 7534050)	0.717608	0.999943	1.07101	3.27078	-0.07133	6	TRUE	0.376256	0.141553	0.310002	0.349939	-0.039937
POTRI.012G063500.V3.0	(7533934, 7534050)	(7534051, 7534835)	(7534835, 7534980)	0.208479	0.999943	1.01687	4.1069	-0.393973	6	TRUE	0.724455	0.280947	0.648132	0.847991	-0.199859
POTRI.012G063500.V3.0	(7534835, 7534980)	(7534981, 7535165)	(7535165, 7535344)	0.131658	0.999943	0.730513	3.37233	-0.483927	6	TRUE	0.320765	0.178521	0.305679	0.531542	-0.225862
POTRI.012G063500.V3.0	(7535692, 7535828)	(7535829, 7536775)	(7536775, 7536850)	0.470198	0.999943	2.17416	3.25654	0.249065	2	TRUE	0.563018	0.087245	0.361179	0.311578	0.049601
POTRI.012G063500.V3.0	(7544768, 7544862)	(7544863, 7545051)	(7545051, 7545130)	0.643913	0.999943	0.728651	2.88478	-0.107543	6	TRUE	0.281879	0.117444	0.238903	0.291606	-0.052702
POTRI.012G065000.V3.0	(8383320, 8383432)	(8383433, 8383482)	(8383482, 8383519)	0.872655	0.999943	0.259024	3.4032	0.001173	6	TRUE	0.310494	0.298325	0.612657	0.613012	-0.000355
POTRI.012G065000.V3.0	(8383482, 8383519)	(8383520, 8383837)	(8383837, 8383906)	0.870416	0.999943	0.963377	3.37966	0.093487	2	TRUE	0.423038	0.220172	0.750167	0.442912	0.307255
POTRI.012G065600.V3.0	(8555198, 8555432)	(8555433, 8555517)	(8555517, 8555618)	0.841641	0.999943	-0.277727	1.32151	-0.013051	6	TRUE	0.002853	0.007716	0.004551	0.009137	-0.004586
POTRI.012G065600.V3.0	(8556872, 8557003)	(8557004, 8557083)	(8557083, 8557259)	0.896346	0.999943	1.38175	2.76036	0.105792	6	TRUE	0.038983	0.014937	0.082774	0.047556	0.035218
POTRI.012G065600.V3.0	(8558646, 8559001)	(8559002, 8559253)	(8559253, 8559577)	0.776822	0.999943	-1.38142	2.262	-0.043176	6	TRUE	0.006003	0.03123	0.008821	0.023378	-0.014556
POTRI.012G065900.V3.0	(8584612, 8584925)	(8584926, 8585069)	(8585069, 8586033)	0.869697	0.999943	-0.219234	2.80511	0.002434	2	TRUE	0.174363	0.348852	0.117015	0.047416	0.069599
POTRI.012G066200.V3.0	(8637246, 8637885)	(8637886, 8638007)	(8638007, 8638135)	0.75365	0.999943	0.394451	2.83015	-0.05411	6	TRUE	0.042	0.038047	0.057709	0.077774	-0.020065
POTRI.012G066200.V3.0	(8641276, 8641383)	(8641384, 8641456)	(8641456, 8641588)	0.792301	0.999943	-0.385119	3.03117	-0.025196	2	TRUE	0.030371	0.061183	0.03465	0.047297	-0.012646
POTRI.012G066600.V3.0	(8679742, 8683250)	(8683251, 8683399)	(8683399, 8683447)	0.612748	0.999943	1.43786	2.8388	0.188951	2	TRUE	0.25857	0.098442	0.19995	0.127708	0.072242
POTRI.012G066600.V3.0	(8683555, 8684053)	(8684054, 8684118)	(8684118, 8684225)	0.765636	0.999943	0.643229	2.92404	0.131046	2	TRUE	0.203766	0.138898	0.440495	0.411884	0.028611
POTRI.012G067500.V3.0	(8910749, 8911456)	(8911457, 8911695)	(8911695, 8911765)	0.688653	0.999943	-0.723299	2.05591	-0.085382	6	TRUE	0.074409	0.160839	0.060429	0.09551	-0.035081
POTRI.012G067500.V3.0	(8911866, 8912024)	(8912025, 8912104)	(8912104, 8912186)	0.621584	0.999943	-1.46567	1.65481	-0.118839	6	TRUE	0.010442	0.145734	0.010241	0.059607	-0.049366
POTRI.012G067500.V3.0	(8912104, 8912186)	(8912187, 8912745)	(8912745, 8912880)	0.530637	0.999943	0.364666	2.59074	0.284649	6	TRUE	0.190864	0.157745	0.174998	0.057647	0.117351
POTRI.012G068800.V3.0	(9143437, 9144226)	(9144227, 9144859)	(9144859, 9146081)	0.969719	0.999943	0.981117	1.80811	0.037523	2	TRUE	0.031639	0.017036	0.061197	0.033387	0.027811
POTRI.012G069100.V3.0	(9180743, 9180856)	(9180857, 9180947)	(9180947, 9181008)	0.859942	0.999943	0.195749	1.67714	-0.001019	2	TRUE	0.032383	0.046254	0.021027	0.02462	-0.003593
POTRI.012G069300.V3.0	(9206064, 9206090)	(9206091, 9206294)	(9206294, 9206416)	0.898781	0.999943	0.182199	3.51902	0.012687	2	TRUE	0.057185	0.058907	0.029466	0.023497	0.005969
POTRI.012G069400.V3.0	(9217369, 9217455)	(9217456, 9217567)	(9217567, 9217635)	0.838828	0.999943	-0.481771	2.8119	-0.008517	2	TRUE	0.022535	0.029008	0.02619	0.029851	-0.003661
POTRI.012G069900.V3.0	(9353845, 9353934)	(9353935, 9354136)	(9354136, 9354581)	0.65426	0.999943	0.447333	2.13628	0.220135	6	TRUE	0.057203	0.045834	0.120182	0.042862	0.07732
POTRI.012G070500.V3.0	(9435158, 9435634)	(9435635, 9435947)	(9435947, 9436181)	0.857865	0.999943	0.710701	3.49823	0.123367	6	TRUE	0.137051	0.07871	0.085421	0.04255	0.042871
POTRI.012G070500.V3.0	(9436314, 9436437)	(9436438, 9436525)	(9436525, 9436645)	0.702562	0.999943	1.06659	3.51035	0.196376	6	TRUE	0.154609	0.068691	0.122868	0.055463	0.067404
POTRI.012G070900.V3.0	(9534015, 9534731)	(9534732, 9534834)	(9534834, 9535194)	0.824858	0.999943	-1.05979	3.7717	-0.013501	2	TRUE	0.015321	0.031307	0.022102	0.024613	-0.002511
POTRI.012G070900.V3.0	(9534834, 9535194)	(9535195, 9535307)	(9535307, 9535680)	0.55769	0.999943	0.46741	8.59337	0.211249	2	TRUE	0.872692	0.612184	1	1	0
POTRI.012G071600.V3.0	(9670264, 9670296)	(9670297, 9670364)	(9670364, 9670602)	0.702858	0.999943	1.61571	3.14219	0.15425	2	TRUE	0.070187	0.020271	0.117507	0.051021	0.066486
POTRI.012G071900.V3.0	(9744193, 9744336)	(9744337, 9744385)	(9744385, 9744472)	0.379109	0.999943	1.76848	2.18481	0.375564	6	TRUE	0.119542	0.025163	0.158993	0.030004	0.12899
POTRI.012G071900.V3.0	(9746401, 9747508)	(9747509, 9747644)	(9747644, 9747859)	0.594383	0.999943	2.04223	1.73077	0.25061	6	TRUE	0.088789	0.01105	0.104951	0.018025	0.086926
POTRI.012G072400.V3.0	(9801163, 9801453)	(9801454, 9801537)	(9801537, 9801769)	0.116719	0.999943	1.25789	2.15331	0.623697	6	TRUE	0.241643	0.075057	0.429006	0.176542	0.252464
POTRI.012G072600.V3.0	(9811039, 9812397)	(9812398, 9812490)	(9812490, 9813291)	0.664032	0.999943	-0.187634	1.99414	-0.097505	6	TRUE	0.030164	0.055502	0.034118	0.068741	-0.034623
POTRI.012G072800.V3.0	(9826771, 9827142)	(9827143, 9827217)	(9827217, 9827402)	0.468174	0.999943	1.21479	2.98812	0.320085	6	TRUE	0.124647	0.0567	0.201817	0.081185	0.120632
POTRI.012G072800.V3.0	(9827480, 9827550)	(9827551, 9828244)	(9828244, 9828289)	0.606068	0.999943	0.470976	3.25205	-0.126792	6	TRUE	0.105667	0.094165	0.153675	0.204233	-0.050558
POTRI.012G073300.V3.0	(9856444, 9856875)	(9856876, 9856953)	(9856953, 9857061)	0.110741	0.999943	-1.62956	4.05641	-0.395769	2	TRUE	0.075083	0.262732	0.122783	0.261462	-0.138679
POTRI.012G073300.V3.0	(9857171, 9857248)	(9857249, 9857832)	(9857832, 9858023)	0.419529	0.999943	-0.499796	3.46475	-0.231762	6	TRUE	0.072571	0.112445	0.098779	0.178428	-0.079649
POTRI.012G073600.V3.0	(9895262, 9895381)	(9895382, 9895432)	(9895432, 9895547)	0.872746	0.999943	-0.232179	1.3818	0.003511	2	TRUE	0.029997	0.054009	0.02082	0.017096	0.003724
POTRI.012G073600.V3.0	(9896790, 9897137)	(9897138, 9897209)	(9897209, 9897647)	0.47856	0.999943	-0.390334	5.5811	-0.149123	2	TRUE	1.5822	2.25888	1	1	0
POTRI.012G073700.V3.0	(9900642, 9901283)	(9901284, 9902456)	(9902456, 9902538)	0.728258	0.999943	-0.543799	3.60194	-0.048607	2	TRUE	0.097229	0.152449	0.261631	0.2618	-0.00017
POTRI.012G074500.V3.0	(9970587, 9970693)	(9970694, 9970799)	(9970799, 9972070)	0.769045	0.999943	0.445905	2.38304	-0.046835	6	TRUE	0.078301	0.088712	0.092913	0.112484	-0.019572
POTRI.012G074700.V3.0	(9983756, 9984639)	(9984640, 9984868)	(9984868, 9985647)	0.273422	0.999943	-1.33454	2.67407	-0.335449	6	TRUE	0.048282	0.190326	0.041179	0.159583	-0.118404
POTRI.012G074900.V3.0	(10012667, 10012933)	(10012934, 10012992)	(10012992, 10013201)	0.860283	0.999943	-0.108065	2.57136	-0.000898	2	TRUE	0.00289	0.003808	0.005254	0.005725	-0.000472
POTRI.012G074900.V3.0	(10012992, 10013201)	(10013202, 10013376)	(10013376, 10014370)	0.886371	0.999943	1.05622	2.9283	0.008318	2	TRUE	0.006646	0.003325	0.008224	0.004465	0.003759
POTRI.012G075100.V3.0	(10033370, 10033491)	(10033492, 10033671)	(10033671, 10033806)	0.831934	0.999943	0.964865	2.25297	-0.017526	6	TRUE	0.067137	0.038006	0.074999	0.08244	-0.007441
POTRI.012G075600.V3.0	(10077460, 10077611)	(10077612, 10077698)	(10077698, 10077775)	0.886472	0.999943	-0.113337	2.05305	0.008354	2	TRUE	0.030931	0.038422	0.028785	0.022214	0.006571
POTRI.012G075600.V3.0	(10081258, 10081338)	(10081339, 10081945)	(10081945, 10082087)	0.836763	0.999943	0.499416	3.01179	0.133068	6	TRUE	0.100537	0.063677	0.125108	0.078652	0.046456
POTRI.012G077300.V3.0	(10265756, 10266624)	(10266625, 10266786)	(10266786, 10266934)	0.84689	0.999943	-0.089341	3.69456	-0.00565	2	TRUE	0.026114	0.031413	0.034704	0.037054	-0.00235
POTRI.012G077300.V3.0	(10266786, 10266934)	(10266935, 10267026)	(10267026, 10267377)	0.913272	0.999943	1.29084	2.32582	0.017777	2	TRUE	0.012207	0.005557	0.019967	0.011684	0.008284
POTRI.012G077400.V3.0	(10289053, 10289198)	(10289199, 10289378)	(10289378, 10289461)	0.625124	0.999943	1.28347	2.94211	0.234807	6	TRUE	0.363694	0.17843	0.436156	0.111119	0.325037
POTRI.012G077500.V3.0	(10319615, 10320898)	(10320899, 10320983)	(10320983, 10321158)	0.320884	0.999943	1.57993	2.74583	0.324342	2	TRUE	0.046617	0.012248	0.931724	0.999994	-0.06827
POTRI.012G077700.V3.0	(10346200, 10350270)	(10350271, 10350350)	(10350350, 10350802)	0.796869	0.999943	0.253283	6.73968	0.119723	2	TRUE	1.59451	1.43848	1	1	0
POTRI.012G077700.V3.0	(10350350, 10350802)	(10350803, 10350850)	(10350850, 10350913)	0.824012	0.999943	2.44153	1.31405	0.138956	6	TRUE	0.049225	0	0.04605	0	0.04605
POTRI.012G077900.V3.0	(10370354, 10370455)	(10370456, 10370569)	(10370569, 10370619)	0.82257	0.999943	-0.310675	2.37788	-0.01432	2	TRUE	0.044795	0.065217	0.040581	0.047457	-0.006876
POTRI.012G077900.V3.0	(10371027, 10371142)	(10371143, 10371331)	(10371331, 10371627)	0.127648	0.999943	-0.623957	4.6101	-0.37589	2	TRUE	0.271638	0.454924	0.423555	0.530974	-0.107419
POTRI.012G078600.V3.0	(10444393, 10444803)	(10444804, 10445156)	(10445156, 10445276)	0.434198	0.999943	0.217552	2.96227	-0.222685	6	TRUE	0.238714	0.261293	0.260219	0.397932	-0.137713
[truncated: 11,965 more rows]

## Sheet: Xylem_pr_Dr
geneID	lowExonCoords	intronCoords	highExonCoords	pValue	adjPValue	logFoldChange	intronExp	statistic	bestA	known	IRAratio_1	IRAratio_2	IRRratio_1	IRRratio_2	IRR_ratio_diff
POTRI.013G044300.V3.0	(3139965, 3140462)	(3140463, 3140738)	(3140738, 3141049)	0	0	3.41259	2.37305	1.32863	2	TRUE	315331	16666.8	0.71335	0.159671	0.553679
POTRI.010G092100.V3.0	(11535310, 11535838)	(11535839, 11535920)	(11535920, 11536151)	0	0	-1.59539	3.57513	-1.2146	2	TRUE	0.233267	0.77636	0.244472	0.780066	-0.535594
POTRI.010G124300.V3.0	(14065461, 14066649)	(14066650, 14066723)	(14066723, 14066944)	0	0	-1.82654	1.10579	-1.65804	6	TRUE	0.003226	0.225033	0.008873	0.666664	-0.657791
POTRI.017G028900.V3.0	(2556619, 2557126)	(2557127, 2557181)	(2557181, 2557565)	0	0	-3.18827	3.71208	-1.43034	2	TRUE	0.076931	1.11421	0.077728	0.661171	-0.583444
POTRI.015G009400.V3.0	(624268, 624617)	(624618, 624654)	(624654, 624661)	0	0	0.518479	6.46814	1.33208	2	TRUE	0.984349	0.542387	0.977541	0.584936	0.392605
POTRI.015G009400.V3.0	(624654, 624661)	(624662, 624712)	(624712, 624996)	0	0	0.358236	6.2239	1.30082	2	TRUE	0.782438	0.489443	0.933699	0.514403	0.419296
POTRI.015G042800.V3.0	(4063275, 4063467)	(4063468, 4063686)	(4063686, 4063883)	0	0	0.730614	7.38748	1.87159	2	TRUE	4.77495	2.24113	0.990001	0.496533	0.493468
POTRI.015G070500.V3.0	(9497641, 9497796)	(9497797, 9497985)	(9497985, 9498242)	0	0	1.75203	5.16794	1.75248	2	TRUE	0.669736	0.199862	0.926916	0.362496	0.56442
POTRI.019G099900.V3.0	(12965437, 12965791)	(12965792, 12965868)	(12965868, 12965956)	0	0	-0.868467	0.948264	-1.77831	6	TRUE	0.144444	42667.1	0.096296	0.666663	-0.570367
POTRI.018G013800.V3.0	(1068308, 1069244)	(1069245, 1069333)	(1069333, 1069426)	0	0	1.93146	7.27152	1.9828	2	TRUE	0.584634	0.126893	0.851951	0.223591	0.62836
POTRI.018G070700.V3.0	(8984417, 8986773)	(8986774, 8986850)	(8986850, 8987000)	0	0	0.670583	5.48858	1.38013	2	TRUE	0.440591	0.277131	0.847652	0.386213	0.461439
POTRI.018G095200.V3.0	(12381710, 12381903)	(12381904, 12381989)	(12381989, 12382828)	0	0	-0.550638	6.37039	-1.37063	2	TRUE	0.620617	0.845469	0.485614	0.999999	-0.514385
POTRI.008G022300.V3.0	(1158683, 1158809)	(1158810, 1158854)	(1158854, 1159099)	0	0	2.81643	1.90778	1.80648	6	TRUE	0.418496	0.025641	0.737171	0.047619	0.689552
POTRI.008G158800.V3.0	(10776192, 10777065)	(10777066, 10777165)	(10777165, 10778079)	0	0	-1.44549	4.9537	-1.6261	2	TRUE	0.254416	0.743261	0.440892	1	-0.559108
POTRI.008G221400.V3.0	(18701655, 18701902)	(18701903, 18702029)	(18702029, 18702494)	0	0	1.35191	5.19753	1.26764	2	TRUE	0.289778	0.1114	0.731555	0.342397	0.389158
POTRI.009G044400.V3.0	(5082853, 5082980)	(5082981, 5083384)	(5083384, 5083469)	0	0	-1.96108	3.83289	-1.25935	2	TRUE	0.352114	1.90365	0.363001	0.877883	-0.514882
POTRI.009G048400.V3.0	(5373185, 5373741)	(5373742, 5373865)	(5373865, 5373943)	0	0	-1.86349	4.75322	-1.57074	2	TRUE	0.152678	0.526752	0.17049	0.761638	-0.591148
POTRI.009G051100.V3.0	(5574194, 5574256)	(5574257, 5574394)	(5574394, 5574524)	0	0	-0.716497	4.65541	-1.24161	2	TRUE	0.147493	0.298268	0.327595	0.935371	-0.607776
POTRI.005G001800.V3.0	(107921, 108237)	(108238, 108344)	(108344, 108473)	0	0	-0.817974	5.14707	-1.23971	2	TRUE	0.254158	0.442815	0.48087	0.950326	-0.469456
POTRI.005G002200.V3.0	(130309, 130432)	(130433, 130547)	(130547, 130959)	0	0	-3.02539	4.80326	-1.98049	2	TRUE	0.008396	0.063923	0.43689	1	-0.563109
POTRI.005G014700.V3.0	(1154098, 1154245)	(1154246, 1154356)	(1154356, 1154877)	0	0	2.94948	1.56803	1.72218	6	TRUE	2.74081	0	0.91274	0	0.91274
POTRI.006G190000.V3.0	(20477657, 20477790)	(20477791, 20477870)	(20477870, 20478371)	0	0	-0.396919	5.24877	-1.46042	2	TRUE	0.454368	0.592083	0.414675	0.952209	-0.537534
POTRI.006G231800.V3.0	(24198299, 24201201)	(24201202, 24201459)	(24201459, 24202947)	0	0	0.961944	6.13313	1.66068	2	TRUE	0.485929	0.256975	0.837794	0.330536	0.507257
POTRI.001G020900.V3.0	(1594608, 1594868)	(1594869, 1594986)	(1594986, 1595113)	0	0	-1.54267	3.05432	-1.66974	6	TRUE	0.599738	2.33236	0.20086	0.955936	-0.755076
POTRI.001G342200.V3.0	(34726711, 34726987)	(34726988, 34727300)	(34727300, 34727388)	0	0	1.69944	5.26817	1.47593	2	TRUE	1.00383	0.326896	0.713326	0.210426	0.5029
POTRI.002G092700.V3.0	(6615661, 6617811)	(6617812, 6617915)	(6617915, 6618091)	0	0	-2.72248	3.97987	-2.17625	2	TRUE	0.211256	1.75713	0.084008	0.882546	-0.798537
POTRI.002G092700.V3.0	(6619022, 6619235)	(6619236, 6619332)	(6619332, 6619684)	0	0	-2.10633	3.2263	-2.24344	6	TRUE	0.13368	0.815764	0.100902	0.858532	-0.75763
POTRI.014G080000.V3.0	(6395783, 6395860)	(6395861, 6395950)	(6395950, 6396157)	0	1e-06	-0.516359	5.8166	-1.168	2	TRUE	0.926944	1.19575	0.377481	0.869333	-0.491852
POTRI.018G083200.V3.0	(11007061, 11007236)	(11007237, 11007379)	(11007379, 11007522)	0	1e-06	-0.850698	7.02383	-1.18366	2	TRUE	1.5268	2.83192	0.430259	0.771382	-0.341124
POTRI.018G095200.V3.0	(12381282, 12381615)	(12381616, 12381710)	(12381710, 12381903)	0	1e-06	-1.98443	4.56721	-1.16093	2	TRUE	0.10167	0.388221	0.094817	0.611103	-0.516285
POTRI.008G030300.V3.0	(1675138, 1675328)	(1675329, 1675438)	(1675438, 1675790)	0	1e-06	1.69708	1.77699	1.67179	6	TRUE	0.323063	0.054656	0.999997	0.292694	0.707303
POTRI.009G142800.V3.0	(11329556, 11329691)	(11329692, 11329800)	(11329800, 11330230)	0	1e-06	3.03876	3.58789	1.21914	2	TRUE	1.3959	0.130702	1	0.210245	0.789754
POTRI.004G061200.V3.0	(4992435, 4992556)	(4992557, 4992645)	(4992645, 4992803)	0	1e-06	-1.03595	4.00344	-1.15159	2	TRUE	0.293533	0.590276	0.367337	0.965517	-0.59818
POTRI.011G144800.V3.0	(16508228, 16508917)	(16508918, 16508981)	(16508981, 16509175)	0	2e-06	1.30551	6.25521	1.19896	2	TRUE	1.61984	0.588297	0.563748	0.214638	0.34911
POTRI.010G093600.V3.0	(11650121, 11650205)	(11650206, 11650287)	(11650287, 11650351)	0	2e-06	1.73444	1.49488	1.6426	6	TRUE	0.156951	0.017935	0.668748	0.045833	0.622915
POTRI.008G170800.V3.0	(11671556, 11671688)	(11671689, 11671970)	(11671970, 11672061)	0	2e-06	1.14899	3.8522	1.19853	2	TRUE	0.216266	0.105045	0.804398	0.172735	0.631663
POTRI.005G168400.V3.0	(17882350, 17882936)	(17882937, 17882997)	(17882997, 17883863)	0	2e-06	-1.89405	3.18645	-1.13357	2	TRUE	0.583991	3.18694	0.434321	0.999999	-0.565678
POTRI.001G101700.V3.0	(8118907, 8119016)	(8119017, 8119134)	(8119134, 8122800)	0	2e-06	1.50822	5.45967	1.18873	2	TRUE	1.17027	0.370437	1	0.731278	0.268721
POTRI.001G450600.V3.0	(48478807, 48478895)	(48478896, 48478979)	(48478979, 48479221)	0	2e-06	-4.8898	2.89872	-1.12949	2	TRUE	0.231705	1.09797e+06	0.058265	0.612944	-0.554679
POTRI.005G169100.V3.0	(18213905, 18214118)	(18214119, 18214704)	(18214704, 18214880)	0	3e-06	-1.43153	4.66596	-1.12456	2	TRUE	1.20845	2.4234	0.590799	1	-0.409201
POTRI.001G275500.V3.0	(28194196, 28194846)	(28194847, 28194984)	(28194984, 28195160)	0	3e-06	1.82241	2.2782	1.62019	6	TRUE	0.852935	0.213439	0.963228	0.277083	0.686145
POTRI.003G183200.V3.0	(18968245, 18968546)	(18968547, 18968674)	(18968674, 18968955)	0	5e-06	-3.12685	2.29744	-1.5095	6	TRUE	0.011755	0.225692	0.022229	0.603259	-0.581029
POTRI.013G027500.V3.0	(1822276, 1822356)	(1822357, 1822474)	(1822474, 1822566)	0	8e-06	-1.01253	2.61196	-1.4818	6	TRUE	0.171064	0.427564	0.212524	0.789818	-0.577295
POTRI.012G096300.V3.0	(12259392, 12259549)	(12259550, 12259652)	(12259652, 12260026)	0	9e-06	-0.852071	4.48456	-1.0831	2	TRUE	0.325105	0.617382	0.614731	0.973897	-0.359166
POTRI.006G145100.V3.0	(12329272, 12330364)	(12330365, 12331678)	(12331678, 12331902)	0	1e-05	1.49793	4.44078	1.1363	2	TRUE	0.645074	0.206568	0.999999	0.543651	0.456348
POTRI.014G052700.V3.0	(4172680, 4173263)	(4173264, 4173407)	(4173407, 4174504)	0	1.1e-05	-1.3448	2.95088	-1.07034	2	TRUE	0.086044	0.256532	0.554655	0.999998	-0.445343
POTRI.014G080000.V3.0	(6395440, 6395689)	(6395690, 6395783)	(6395783, 6395860)	0	1.1e-05	-0.466513	5.35371	-1.07035	2	TRUE	0.630037	0.880263	0.444563	0.92307	-0.478507
POTRI.018G053200.V3.0	(5541856, 5541969)	(5541970, 5542079)	(5542079, 5542109)	0	1.1e-05	-1.21276	1.25128	-1.46756	6	TRUE	0.126356	0.334325	0.190123	0.888114	-0.697991
POTRI.005G169100.V3.0	(18213456, 18213808)	(18213809, 18213905)	(18213905, 18214118)	0	1.1e-05	-1.10241	4.38788	-1.07309	2	TRUE	1.23084	1.78207	0.534551	1	-0.465448
POTRI.002G019200.V3.0	(1110588, 1110851)	(1110852, 1111096)	(1111096, 1111201)	0	1.1e-05	-0.539707	5.04977	-1.06768	2	TRUE	0.328279	0.453626	0.636559	0.976152	-0.339594
POTRI.001G240400.V3.0	(25138298, 25138487)	(25138488, 25138599)	(25138599, 25138930)	0	1.3e-05	1.78788	4.44557	1.12223	2	TRUE	1.44252	0.393882	1	0.70336	0.296639
POTRI.003G183600.V3.0	(18985025, 18985370)	(18985371, 18985382)	(18985382, 18985729)	0	1.5e-05	0.383332	3.0735	1.52342	6	TRUE	0.579589	0.190476	0.999999	0.333333	0.666666
POTRI.006G011700.V3.0	(772853, 773430)	(773431, 773460)	(773460, 773814)	0	1.5e-05	1.48889	3.01591	1.52593	6	TRUE	0.381392	0.102976	0.63005	0.107684	0.522366
POTRI.015G006700.V3.0	(417846, 418017)	(418018, 418107)	(418107, 418272)	0	1.7e-05	-0.758684	4.37935	-1.05288	2	TRUE	0.22183	0.400196	0.616913	1	-0.383087
POTRI.008G001000.V3.0	(35723, 35870)	(35871, 35953)	(35953, 36097)	0	1.7e-05	1.2782	2.92527	1.51469	6	TRUE	0.56569	0.204949	0.879148	0.288145	0.591003
POTRI.008G097100.V3.0	(6064176, 6064996)	(6064997, 6065483)	(6065483, 6065835)	0	1.7e-05	1.2187	2.96956	1.51599	6	TRUE	0.673433	0.25626	0.919587	0.304135	0.615452
POTRI.004G195200.V3.0	(20857962, 20871078)	(20871079, 20871140)	(20871140, 20872580)	0	2.3e-05	-0.019047	2.83222	-1.41712	6	TRUE	1.15463	1.54055	0.339352	0.854443	-0.515091
POTRI.001G092900.V3.0	(7326486, 7327179)	(7327180, 7327286)	(7327286, 7327414)	0	2.4e-05	-1.85321	3.19923	-1.41342	6	TRUE	0.059664	0.205693	0.092202	0.606408	-0.514206
POTRI.001G073100.V3.0	(5786811, 5786875)	(5786876, 5786980)	(5786980, 5787036)	0	2.5e-05	-2.52397	3.90867	-1.03655	2	TRUE	0.103992	0.731505	0.069204	0.686893	-0.617689
POTRI.016G032400.V3.0	(1838772, 1839432)	(1839433, 1840107)	(1840107, 1840500)	0	2.7e-05	-1.02896	5.9196	-1.03332	2	TRUE	0.402385	0.800962	0.412614	0.766413	-0.353799
POTRI.006G048900.V3.0	(3513890, 3513986)	(3513987, 3514173)	(3514173, 3514390)	0	2.7e-05	1.44466	1.9759	1.48496	6	TRUE	0.626562	0.102746	0.877075	0.166409	0.710666
POTRI.011G089500.V3.0	(10760282, 10760371)	(10760372, 10760476)	(10760476, 10760596)	0	3.8e-05	-2.56558	2.00907	-1.38768	6	TRUE	0.488668	286731	0.102589	0.686082	-0.583493
POTRI.006G190500.V3.0	(20513032, 20513121)	(20513122, 20513193)	(20513193, 20513289)	0	3.8e-05	1.28921	3.67716	1.07771	2	TRUE	1.17873	0.461252	0.843839	0.282437	0.561402
POTRI.001G122400.V3.0	(9900717, 9901126)	(9901127, 9901171)	(9901171, 9901652)	0	4.2e-05	-0.332655	6.19628	-1.01441	2	TRUE	0.373391	0.478857	0.621334	0.92571	-0.304377
POTRI.010G074800.V3.0	(10133974, 10134156)	(10134157, 10134370)	(10134370, 10134432)	0	4.3e-05	0.504829	1.91362	-1.38051	6	TRUE	305975	195126	0.27478	0.712261	-0.437481
POTRI.008G107700.V3.0	(6840008, 6840111)	(6840112, 6840211)	(6840211, 6840416)	0	4.4e-05	0.418919	8.08569	1.07106	2	TRUE	0.262446	0.195009	0.761863	0.501027	0.260836
POTRI.014G083300.V3.0	(6573320, 6573445)	(6573446, 6573583)	(6573583, 6573640)	0	6e-05	2.01305	5.06788	1.05762	2	TRUE	5.98824e+06	849020	0.777641	0.346922	0.430719
POTRI.018G151500.V3.0	(16884784, 16884837)	(16884838, 16884912)	(16884912, 16885064)	0	6.1e-05	-0.936087	4.24183	-0.997378	2	TRUE	0.319465	0.612941	0.528778	0.894368	-0.36559
POTRI.010G002900.V3.0	(280800, 280899)	(280900, 281248)	(281248, 281453)	0	6.2e-05	-1.1414	1.40417	-1.35504	6	TRUE	0.048277	0.283581	0.142091	0.844457	-0.702367
POTRI.008G052500.V3.0	(3103132, 3103451)	(3103452, 3103524)	(3103524, 3104033)	0	6.2e-05	1.25703	2.65557	1.43463	6	TRUE	0.410201	0.157924	0.782863	0.154645	0.628218
POTRI.004G195200.V3.0	(20871140, 20872580)	(20872581, 20872635)	(20872635, 20873333)	0	6.2e-05	-0.137217	3.08166	-1.35659	6	TRUE	1.35063	1.77106	0.394479	0.88176	-0.487281
POTRI.005G142800.V3.0	(12136630, 12136784)	(12136785, 12136860)	(12136860, 12137017)	0	6.2e-05	0.826721	1.07237	1.43822	6	TRUE	0.02062	0.006513	0.629126	0.123874	0.505253
POTRI.007G072700.V3.0	(9522411, 9522464)	(9522465, 9522551)	(9522551, 9522719)	0	8.1e-05	-2.05904	10.0545	-0.98387	2	TRUE	4.68075e+07	5.25553e+07	1	1	0
POTRI.007G052500.V3.0	(5263166, 5263338)	(5263339, 5263552)	(5263552, 5264185)	0	8.2e-05	-1.21544	1.83102	-1.33718	6	TRUE	0.107819	0.437989	0.090194	0.701256	-0.611062
POTRI.018G085600.V3.0	(11230573, 11230725)	(11230726, 11230872)	(11230872, 11231171)	0	9.1e-05	-0.810247	2.38829	-1.3287	6	TRUE	0.760151	151265	0.289896	0.959383	-0.669487
POTRI.004G071600.V3.0	(6032366, 6032587)	(6032588, 6032704)	(6032704, 6034597)	0	9.1e-05	0.375069	2.52527	1.40722	6	TRUE	0.995988	0.685575	0.847876	0.294299	0.553577
POTRI.005G180700.V3.0	(19685865, 19692898)	(19692899, 19692992)	(19692992, 19693202)	0	9.1e-05	0.785714	1.88903	1.40876	6	TRUE	0.35353	0.150233	0.916662	0.313888	0.602774
POTRI.002G055300.V3.0	(3692599, 3692684)	(3692685, 3692896)	(3692896, 3693053)	0	9.1e-05	0.741197	4.8124	1.03766	2	TRUE	1.18752	0.609727	0.877065	0.526589	0.350476
POTRI.005G257900.V3.0	(25733123, 25734058)	(25734059, 25734221)	(25734221, 25734444)	1e-06	0.000106	-1.40477	6.60665	-0.972114	2	TRUE	0.266928	0.606079	0.316394	0.733044	-0.416651
POTRI.001G359200.V3.0	(36932886, 36941411)	(36941412, 36941592)	(36941592, 36941693)	1e-06	0.000107	1.87624	2.45894	1.39668	6	TRUE	1.05319	0.178305	0.999998	0.381949	0.618049
POTRI.004G005500.V3.0	(353849, 353939)	(353940, 354430)	(354430, 354488)	1e-06	0.000117	0.488981	2.85898	1.38977	6	TRUE	0.245337	0.175789	0.839959	0.327886	0.512073
POTRI.012G051200.V3.0	(4988843, 4989623)	(4989624, 4989740)	(4989740, 4989826)	1e-06	0.000129	0.837004	1.81308	1.38402	6	TRUE	0.133942	0.056139	0.888692	0.326911	0.561781
POTRI.005G167400.V3.0	(17666354, 17666530)	(17666531, 17667116)	(17667116, 17667329)	1e-06	0.000155	-1.73171	4.40413	-0.956216	2	TRUE	0.500882	1.48249	0.720926	1	-0.279074
POTRI.005G167400.V3.0	(17667116, 17667329)	(17667330, 17667426)	(17667426, 17667778)	1e-06	0.000155	-1.15582	4.43888	-0.955876	2	TRUE	0.682618	1.30003	0.612475	1	-0.387525
POTRI.001G006700.V3.0	(465073, 465167)	(465168, 465246)	(465246, 465462)	1e-06	0.000163	0.9954	2.93369	1.36886	6	TRUE	0.668095	0.310786	0.85185	0.350469	0.501381
POTRI.005G144400.V3.0	(12347343, 12347396)	(12347397, 12347504)	(12347504, 12347577)	1e-06	0.000191	-1.43295	1.49588	-1.27985	6	TRUE	0.016466	0.102327	0.073585	0.583332	-0.509747
POTRI.001G100700.V3.0	(7974726, 7977244)	(7977245, 7977349)	(7977349, 7977891)	1e-06	0.000192	0.704967	2.69932	1.3584	6	TRUE	0.267493	0.142995	0.786945	0.276745	0.5102
POTRI.008G126800.V3.0	(8273147, 8274564)	(8274565, 8274930)	(8274930, 8275825)	1e-06	0.000216	-0.977822	5.04048	-0.940958	2	TRUE	0.180641	0.365631	0.307924	0.671262	-0.363338
POTRI.005G057300.V3.0	(4006342, 4006379)	(4006380, 4006577)	(4006577, 4006804)	1e-06	0.000237	1.30732	3.0983	0.995764	2	TRUE	1.61802	0.584544	0.999998	0.506711	0.493287
POTRI.008G025900.V3.0	(1363949, 1364040)	(1364041, 1364133)	(1364133, 1364217)	1e-06	0.000241	2.62703	2.17656	1.34536	6	TRUE	0.441848	0.03648	0.635073	0.034554	0.600518
POTRI.002G032400.V3.0	(2088970, 2089677)	(2089678, 2089809)	(2089809, 2090496)	2e-06	0.000271	-1.64111	2.75388	-1.25843	6	TRUE	27949.2	150771	0.116611	0.526686	-0.410075
POTRI.002G023800.V3.0	(1436988, 1438118)	(1438119, 1438196)	(1438196, 1439666)	2e-06	0.000294	1.32778	4.11458	0.985313	2	TRUE	1.54211e+06	94300.2	0.883406	0.300073	0.583333
POTRI.014G094300.V3.0	(7354210, 7354326)	(7354327, 7355095)	(7355095, 7355131)	2e-06	0.000335	-0.174344	3.86991	1.32425	6	TRUE	0.153557	0.172805	0.992921	0.502965	0.489956
POTRI.005G169100.V3.0	(18213126, 18213363)	(18213364, 18213456)	(18213456, 18213808)	2e-06	0.000361	-1.08286	3.36366	-1.23956	6	TRUE	0.414071	0.871215	0.223108	0.750915	-0.527807
POTRI.006G275200.V3.0	(27527271, 27527379)	(27527380, 27527649)	(27527649, 27527861)	3e-06	0.000414	-0.871778	3.52235	-0.91167	2	TRUE	0.106428	0.20859	0.545563	0.97069	-0.425127
POTRI.003G107000.V3.0	(13102460, 13103008)	(13103009, 13103050)	(13103050, 13103647)	3e-06	0.000458	1.40315	3.27757	1.30459	6	TRUE	0.259718	0.102726	0.635606	0.162914	0.472692
POTRI.007G070700.V3.0	(9273834, 9274131)	(9274132, 9274317)	(9274317, 9274876)	4e-06	0.000607	0.411183	4.00593	0.95391	2	TRUE	0.189721	0.128116	0.982487	0.566942	0.415545
POTRI.018G105300.V3.0	(13215486, 13216042)	(13216043, 13216137)	(13216137, 13216530)	5e-06	0.000694	-0.175448	6.78748	-0.886805	2	TRUE	0.53808	0.653268	0.546709	0.837599	-0.290889
POTRI.008G186800.V3.0	(12867233, 12868003)	(12868004, 12868085)	(12868085, 12868337)	5e-06	0.000738	2.90689	4.84357	0.942259	2	TRUE	1.44125e+06	2.94305	0.999999	0.957406	0.042593
POTRI.014G094300.V3.0	(7355095, 7355131)	(7355132, 7355221)	(7355221, 7355315)	5e-06	0.000757	0.02687	3.0161	1.27326	6	TRUE	0.086976	0.088973	0.662625	0.195149	0.467476
POTRI.016G018300.V3.0	(978527, 979255)	(979256, 979336)	(979336, 979412)	5e-06	0.000761	-0.507451	4.62658	-0.881275	2	TRUE	1.44154	2.23192	0.606394	0.961519	-0.355124
POTRI.017G114800.V3.0	(13038417, 13038547)	(13038548, 13038627)	(13038627, 13038764)	7e-06	0.00094	1.24919	5.72471	0.93092	2	TRUE	1.57355	0.683999	0.599315	0.297122	0.302194
POTRI.013G051200.V3.0	(3748505, 3748675)	(3748676, 3748851)	(3748851, 3748927)	7e-06	0.000964	0.882655	4.2002	0.929289	2	TRUE	0.279372	0.181016	0.808268	0.388563	0.419706
POTRI.009G058100.V3.0	(6045275, 6045843)	(6045844, 6046069)	(6046069, 6046280)	7e-06	0.001005	0.773025	3.63582	-1.17425	6	TRUE	0.250337	0.164741	0.154995	0.604897	-0.449902
POTRI.005G207000.V3.0	(22143273, 22143596)	(22143597, 22143660)	(22143660, 22143802)	9e-06	0.001164	1.33019	5.41499	0.920684	2	TRUE	1.2689	0.457625	0.635214	0.274934	0.36028
POTRI.018G150100.V3.0	(16812310, 16812502)	(16812503, 16812638)	(16812638, 16812924)	9e-06	0.001251	0.552794	3.35291	1.23995	6	TRUE	0.156381	0.091959	0.999999	0.586124	0.413875
POTRI.001G473300.V3.0	(50484492, 50484715)	(50484716, 50485016)	(50485016, 50485630)	1e-05	0.001336	0.318612	3.27726	1.23397	6	TRUE	0.160544	0.132697	0.980675	0.543585	0.43709
POTRI.004G002800.V3.0	(196547, 196590)	(196591, 196677)	(196677, 197152)	1.1e-05	0.00135	1.75427	2.83136	1.23269	6	TRUE	1.21747	0.302216	0.898307	0.20872	0.689587
POTRI.014G156000.V3.0	(12164248, 12164298)	(12164299, 12165382)	(12165382, 12165563)	1.1e-05	0.001387	0.879605	3.39929	1.23038	6	TRUE	0.496485	0.233715	0.823623	0.374476	0.449147
POTRI.004G157600.V3.0	(17933595, 17933971)	(17933972, 17934081)	(17934081, 17934152)	1.1e-05	0.001463	1.75919	3.88788	0.908689	2	TRUE	1.62615	0.37369	0.757715	0.311799	0.445915
POTRI.001G035700.V3.0	(2535630, 2535851)	(2535852, 2535955)	(2535955, 2536040)	1.2e-05	0.001471	0.815841	3.31955	1.22624	6	TRUE	0.754938	0.311724	0.789624	0.386157	0.403467
POTRI.T044100.V3.0	(210714, 211969)	(211970, 212072)	(212072, 212429)	1.2e-05	0.001471	-1.09035	1.77132	-1.14574	6	TRUE	0.228697	0.732451	0.147069	0.61606	-0.468992
POTRI.016G118700.V3.0	(12374400, 12374616)	(12374617, 12375255)	(12375255, 12375361)	1.3e-05	0.001519	-0.893816	3.24202	-1.14318	6	TRUE	0.113384	0.191546	0.385132	0.813116	-0.427983
POTRI.003G203600.V3.0	(20473668, 20473868)	(20473869, 20473911)	(20473911, 20474171)	1.3e-05	0.001555	-0.539841	3.04872	1.22036	6	TRUE	0.213405	0.292954	0.884145	0.351761	0.532384
POTRI.006G133000.V3.0	(10945864, 10946319)	(10946320, 10946402)	(10946402, 10946978)	1.3e-05	0.001555	-1.36712	2.96648	-1.14069	6	TRUE	0.123421	0.488273	0.319959	0.861107	-0.541149
POTRI.010G033000.V3.0	(5285666, 5285801)	(5285802, 5285948)	(5285948, 5286431)	1.5e-05	0.001849	1.44071	4.2806	0.897915	2	TRUE	0.827312	0.295598	0.571685	0.254857	0.316828
POTRI.001G471000.V3.0	(50252092, 50252566)	(50252567, 50252701)	(50252701, 50254358)	1.5e-05	0.00188	0.887977	5.13361	0.89618	2	TRUE	0.637839	0.33403	0.974799	0.720202	0.254597
POTRI.T153900.V3.0	(2434, 2512)	(2513, 3370)	(3370, 3467)	1.6e-05	0.001951	0.636691	4.91333	0.89354	2	TRUE	0.340983	0.223082	0.999999	0.68921	0.31079
POTRI.014G080000.V3.0	(6395950, 6396157)	(6396158, 6396311)	(6396311, 6396981)	1.6e-05	0.001954	-0.765086	4.89883	-0.833814	2	TRUE	0.405569	0.649869	0.399507	0.771099	-0.371592
POTRI.006G033300.V3.0	(2228769, 2229037)	(2229038, 2229418)	(2229418, 2230607)	1.7e-05	0.00203	1.99734	6.2184	0.890334	2	TRUE	0.043562	0.010829	1	1	0
POTRI.018G022500.V3.0	(1791360, 1792222)	(1792223, 1792345)	(1792345, 1793800)	1.8e-05	0.002064	0.489404	2.39219	1.20152	6	TRUE	0.055119	0.044529	0.622817	0.212926	0.40989
POTRI.005G238800.V3.0	(24556199, 24557158)	(24557159, 24557503)	(24557503, 24557721)	1.9e-05	0.002151	1.651	4.12497	0.887268	2	TRUE	299321	0.990413	0.81013	0.299813	0.510317
POTRI.002G149800.V3.0	(11154468, 11154898)	(11154899, 11154979)	(11154979, 11155499)	2.1e-05	0.002364	-1.43356	2.3376	-1.11281	6	TRUE	0.033078	0.089078	0.176384	0.56182	-0.385436
POTRI.006G085000.V3.0	(6431880, 6432239)	(6432240, 6432322)	(6432322, 6432586)	2.2e-05	0.002514	-1.53554	1.2533	-1.10843	6	TRUE	0.032922	0.444329	0.087791	0.563784	-0.475993
POTRI.011G166400.V3.0	(18258690, 18258845)	(18258846, 18258950)	(18258950, 18259075)	2.3e-05	0.002541	-1.08705	3.52134	-0.818783	2	TRUE	0.363403	0.965575	0.715856	0.999999	-0.284143
POTRI.001G356800.V3.0	(36536344, 36536495)	(36536496, 36536648)	(36536648, 36536734)	2.4e-05	0.00264	0.779441	3.92515	0.875753	2	TRUE	0.140992	0.074606	0.710222	0.356096	0.354125
POTRI.010G087500.V3.0	(11161431, 11161484)	(11161485, 11161592)	(11161592, 11162174)	2.5e-05	0.002718	-1.13683	2.59569	-1.10246	6	TRUE	0.161698	0.533455	0.477537	0.999997	-0.52246
POTRI.002G139200.V3.0	(10338666, 10338760)	(10338761, 10339049)	(10339049, 10339157)	2.7e-05	0.002892	0.946974	3.5497	0.870275	2	TRUE	0.397192	0.178832	0.939024	0.527095	0.411929
POTRI.005G207900.V3.0	(22210039, 22210115)	(22210116, 22210214)	(22210214, 22211578)	2.8e-05	0.002946	-0.652148	3.75271	-0.809393	2	TRUE	0.224581	0.378325	0.345377	0.71884	-0.373463
POTRI.001G025600.V3.0	(1893511, 1893589)	(1893590, 1894447)	(1894447, 1894540)	2.8e-05	0.002946	0.569116	4.87276	0.86858	2	TRUE	0.321273	0.221986	0.999999	0.710636	0.289363
POTRI.001G205500.V3.0	(20508251, 20508773)	(20508774, 20509738)	(20509738, 20510569)	2.9e-05	0.00301	1.22052	4.05387	0.867141	2	TRUE	2.04643	0.909999	0.840645	0.44656	0.394085
POTRI.006G062300.V3.0	(4571180, 4571247)	(4571248, 4571359)	(4571359, 4571713)	2.8e-05	0.003023	1.58905	2.73832	1.17457	6	TRUE	0.247072	0.075059	0.618686	0.186055	0.432631
POTRI.005G083600.V3.0	(6200619, 6200654)	(6200655, 6200798)	(6200798, 6201556)	3e-05	0.003106	-0.867168	3.74462	-0.806117	2	TRUE	0.383101	0.691444	0.415686	0.754264	-0.338578
POTRI.008G049600.V3.0	(2926546, 2926626)	(2926627, 2926858)	(2926858, 2927103)	3e-05	0.003147	-0.855404	2.02123	-1.09162	6	TRUE	0.060892	0.12397	0.156836	0.593165	-0.43633
POTRI.005G216400.V3.0	(22939688, 22939994)	(22939995, 22940761)	(22940761, 22940867)	3.2e-05	0.003149	1.28491	3.94146	0.863229	2	TRUE	0.325647	0.122481	0.680051	0.242623	0.437428
POTRI.018G150900.V3.0	(16859566, 16859611)	(16859612, 16859715)	(16859715, 16859795)	3.3e-05	0.003401	0.058461	3.31384	1.16549	6	TRUE	0.387403	0.330334	0.950325	0.519904	0.430421
POTRI.008G047400.V3.0	(2780337, 2780488)	(2780489, 2780619)	(2780619, 2780678)	3.2e-05	0.003401	1.19014	2.30332	1.16562	6	TRUE	1.6251	0.430016	0.999997	0.468776	0.531222
POTRI.008G091000.V3.0	(5707114, 5707268)	(5707269, 5707349)	(5707349, 5707521)	3.5e-05	0.00342	0.653354	5.04484	0.858011	2	TRUE	0.523805	0.32858	0.919165	0.633182	0.285982
POTRI.004G161100.V3.0	(18145596, 18145703)	(18145704, 18145928)	(18145928, 18146108)	3.6e-05	0.003441	1.70171	5.64856	0.857243	2	TRUE	0.381897	0.142877	0.444748	0.120509	0.324239
POTRI.005G144600.V3.0	(12373514, 12373971)	(12373972, 12374051)	(12374051, 12374207)	3.4e-05	0.003468	0.608824	2.31695	1.1631	6	TRUE	0.099512	0.074552	0.56677	0.138012	0.428759
POTRI.002G139200.V3.0	(10338549, 10338631)	(10338632, 10338666)	(10338666, 10338760)	3.5e-05	0.003522	0.536693	2.55839	1.16156	6	TRUE	0.152937	0.09195	0.704424	0.240741	0.463684
POTRI.001G116900.V3.0	(9377835, 9377915)	(9377916, 9378003)	(9378003, 9378122)	3.6e-05	0.003593	2.08952	1.9559	1.15975	6	TRUE	0.255921	0.040236	0.480971	0.089122	0.391849
POTRI.014G157300.V3.0	(12268028, 12268337)	(12268338, 12268426)	(12268426, 12268532)	3.7e-05	0.003655	-1.60089	1.58606	-1.07825	6	TRUE	0.122094	1.18262	0.13295	0.565132	-0.432182
POTRI.015G079400.V3.0	(10447779, 10447928)	(10447929, 10448008)	(10448008, 10448426)	4.1e-05	0.003989	0.869005	2.29229	1.15072	6	TRUE	0.227983	0.100537	0.674195	0.1948	0.479395
POTRI.003G137100.V3.0	(15563111, 15563308)	(15563309, 15563372)	(15563372, 15564422)	4.2e-05	0.003989	-0.628082	1.87468	-1.07013	6	TRUE	0.155169	0.293217	0.279435	0.698539	-0.419104
POTRI.006G083700.V3.0	(6341363, 6341562)	(6341563, 6341641)	(6341641, 6341896)	4.1e-05	0.003989	-0.413397	3.64428	-1.07056	6	TRUE	0.186231	0.279841	0.56781	0.954545	-0.386734
POTRI.001G033500.V3.0	(2440164, 2440640)	(2440641, 2440759)	(2440759, 2440842)	4.2e-05	0.004013	-2.31686	1.91665	-1.06904	6	TRUE	0.100514	56410.8	0.165004	0.848998	-0.683995
POTRI.015G006200.V3.0	(394635, 395523)	(395524, 395628)	(395628, 396054)	4.4e-05	0.004165	1.314	2.84957	1.14603	6	TRUE	1.47572	0.77716	0.668283	0.211231	0.457052
POTRI.011G078900.V3.0	(7803444, 7803529)	(7803530, 7803600)	(7803600, 7803723)	4.7e-05	0.004371	0.709319	2.25242	1.14244	6	TRUE	0.182452	0.115901	0.749596	0.289395	0.460201
POTRI.003G030400.V3.0	(3823002, 3823249)	(3823250, 3823689)	(3823689, 3824013)	4.7e-05	0.004426	1.15931	4.93382	0.844592	2	TRUE	0.320051	0.147393	0.569946	0.219701	0.350245
POTRI.001G338900.V3.0	(34242989, 34243187)	(34243188, 34243267)	(34243267, 34243712)	5.1e-05	0.004665	0.65783	3.45973	1.13725	6	TRUE	757692	627779	0.721139	0.343279	0.37786
POTRI.019G079700.V3.0	(11364099, 11364335)	(11364336, 11364409)	(11364409, 11364780)	5.3e-05	0.004757	0.48537	3.89718	0.83981	2	TRUE	0.327202	0.195192	0.981968	0.511574	0.470394
POTRI.001G020900.V3.0	(1593383, 1594145)	(1594146, 1594231)	(1594231, 1594493)	5.4e-05	0.004852	-0.009482	3.14206	-1.05437	6	TRUE	1.1343	0.829361	0.172253	0.692853	-0.5206
POTRI.005G201200.V3.0	(21670333, 21670526)	(21670527, 21670616)	(21670616, 21671206)	5.6e-05	0.005051	-2.01251	2.67538	-1.05127	6	TRUE	0.093484	0.547555	0.083048	0.565234	-0.482186
POTRI.008G100300.V3.0	(6285295, 6285614)	(6285615, 6285730)	(6285730, 6285997)	6e-05	0.005377	0.402277	2.77114	1.12662	6	TRUE	0.086785	0.071977	0.699278	0.244264	0.455013
POTRI.010G043800.V3.0	(7451533, 7451646)	(7451647, 7451774)	(7451774, 7453378)	6.4e-05	0.005777	-1.90895	3.39057	-0.771092	2	TRUE	0.075465	0.317636	0.129124	0.676117	-0.546993
POTRI.014G090600.V3.0	(7112804, 7113040)	(7113041, 7113145)	(7113145, 7113247)	6.7e-05	0.005792	-1.05665	2.26461	-1.04053	6	TRUE	0.222436	0.363153	0.367921	0.77702	-0.409099
POTRI.002G127500.V3.0	(9554297, 9554862)	(9554863, 9555647)	(9555647, 9555811)	6.7e-05	0.005792	0.756601	2.7711	1.12013	6	TRUE	0.484998	0.277143	0.879575	0.387229	0.492346
POTRI.T004400.V3.0	(721378, 721799)	(721800, 721875)	(721875, 721944)	6.9e-05	0.005928	-1.79839	2.77267	-1.03793	6	TRUE	0.07496	0.333038	0.175096	0.72401	-0.548914
POTRI.005G069600.V3.0	(4989756, 4989977)	(4989978, 4990100)	(4990100, 4990326)	7.1e-05	0.005971	0.607204	1.94184	1.11631	6	TRUE	0.194732	0.129405	0.640033	0.234393	0.40564
POTRI.005G100100.V3.0	(7643037, 7643098)	(7643099, 7643298)	(7643298, 7644052)	7.3e-05	0.006131	-0.765057	1.6541	-1.03424	6	TRUE	0.184773	0.44205	0.294933	0.684173	-0.38924
POTRI.008G226200.V3.0	(19392914, 19393436)	(19393437, 19393563)	(19393563, 19393810)	7.1e-05	0.006363	1.36816	5.06093	0.825259	2	TRUE	0.195132	0.079004	0.463496	0.209946	0.25355
POTRI.009G067800.V3.0	(6763551, 6764186)	(6764187, 6764808)	(6764808, 6765449)	7.7e-05	0.006774	1.4753	3.20369	0.821871	2	TRUE	1.65216	0.42392	0.996809	0.594223	0.402586
POTRI.016G009500.V3.0	(475995, 478571)	(478572, 478665)	(478665, 479142)	8.4e-05	0.006933	0.589276	3.27579	1.10514	6	TRUE	0.443478	0.235319	0.767689	0.312909	0.45478
POTRI.008G035600.V3.0	(1974603, 1974896)	(1974897, 1975054)	(1975054, 1975111)	8.5e-05	0.006964	0.563617	3.02145	1.10436	6	TRUE	0.217804	0.140506	0.715811	0.297206	0.418605
POTRI.T063400.V3.0	(178060, 178886)	(178887, 179008)	(179008, 179086)	8.2e-05	0.007041	-1.33946	2.85848	-0.759704	2	TRUE	0.180725	0.403363	0.727775	0.999995	-0.27222
POTRI.009G043200.V3.0	(4981813, 4982040)	(4982041, 4982119)	(4982119, 4982398)	9.4e-05	0.007578	1.49919	2.1426	1.09787	6	TRUE	1.19877	0.313852	0.982681	0.483042	0.499639
POTRI.001G043400.V3.0	(3147711, 3147772)	(3147773, 3147899)	(3147899, 3147984)	9.6e-05	0.007678	1.7161	2.91299	1.09652	6	TRUE	0.910413	0.187197	0.611166	0.152909	0.458257
POTRI.009G099600.V3.0	(8857752, 8857814)	(8857815, 8857878)	(8857878, 8858045)	9.9e-05	0.00787	-1.74876	1.92798	-1.01456	6	TRUE	0.903217	130646	0.333332	0.666664	-0.333332
POTRI.014G018700.V3.0	(1746060, 1747344)	(1747345, 1747933)	(1747933, 1748095)	9.5e-05	0.007987	0.885642	5.47075	0.811645	2	TRUE	0.21907	0.121959	0.513998	0.222202	0.291796
POTRI.004G138400.V3.0	(16032912, 16033055)	(16033056, 16033366)	(16033366, 16033687)	9.8e-05	0.008152	2.32205	3.85985	0.810273	2	TRUE	0.585302	0.092336	0.467784	0.072215	0.395568
POTRI.011G144500.V3.0	(16492175, 16492826)	(16492827, 16492931)	(16492931, 16493003)	0.000107	0.008335	0.214757	2.07123	1.08939	6	TRUE	0.387351	0.276753	0.813103	0.371012	0.442091
POTRI.001G466900.V3.0	(50014330, 50014521)	(50014522, 50014828)	(50014828, 50014975)	0.000107	0.008335	1.30266	2.45873	1.08921	6	TRUE	0.734642	0.330268	0.706008	0.153247	0.552761
POTRI.001G146600.V3.0	(11942542, 11942733)	(11942734, 11942807)	(11942807, 11944086)	0.000109	0.008371	1.26259	2.52234	1.08846	6	TRUE	0.357446	0.128121	0.608024	0.202565	0.405459
POTRI.009G019200.V3.0	(3086879, 3087004)	(3087005, 3087117)	(3087117, 3087650)	0.000109	0.009047	-0.669947	4.04453	-0.745673	2	TRUE	0.174179	0.326695	0.19148	0.605723	-0.414243
POTRI.017G106900.V3.0	(12398118, 12398457)	(12398458, 12398487)	(12398487, 12398600)	0.000112	0.009057	1.96096	5.63752	0.803306	2	TRUE	1.11065	0.232	0.402083	0.129364	0.272719
POTRI.016G084700.V3.0	(6619374, 6619481)	(6619482, 6619544)	(6619544, 6622810)	0.000112	0.009057	0.890258	4.69016	0.803406	2	TRUE	0.48416	0.264796	0.591152	0.282875	0.308277
POTRI.009G149200.V3.0	(11763542, 11764283)	(11764284, 11764393)	(11764393, 11765132)	0.000111	0.009057	-0.992122	6.63783	-0.744734	2	TRUE	0.11944	0.242286	0.248189	0.503705	-0.255516
POTRI.004G078900.V3.0	(6534478, 6534662)	(6534663, 6534737)	(6534737, 6535368)	0.000122	0.009175	-0.519703	2.00609	-1.00067	6	TRUE	0.186852	0.456718	0.434549	0.86399	-0.42944
POTRI.013G101400.V3.0	(11476767, 11477016)	(11477017, 11477085)	(11477085, 11477180)	0.000128	0.009431	0.801561	1.42555	1.07778	6	TRUE	0.393725	0.161514	0.701075	0.247926	0.453148
POTRI.008G103700.V3.0	(6592563, 6592585)	(6592586, 6592724)	(6592724, 6593366)	0.000119	0.009491	-1.01832	6.45747	-0.741493	2	TRUE	0.260847	0.44914	0.255946	0.54213	-0.286184
POTRI.013G110200.V3.0	(12338888, 12339033)	(12339034, 12339118)	(12339118, 12339172)	0.000132	0.009663	-0.663593	2.21686	-0.995854	6	TRUE	18073.4	160643	0.393574	0.722888	-0.329314
POTRI.001G277200.V3.0	(28390941, 28391095)	(28391096, 28391197)	(28391197, 28391575)	0.000141	0.010286	-0.308372	2.36062	-0.991221	6	TRUE	0.228941	0.431899	0.329499	0.748094	-0.418595
POTRI.018G147400.V3.0	(16638060, 16638123)	(16638124, 16638799)	(16638799, 16639139)	0.000147	0.010617	-0.901429	2.63801	-0.988551	6	TRUE	0.118769	0.230868	0.249043	0.632475	-0.383431
POTRI.012G089700.V3.0	(11658669, 11658717)	(11658718, 11658824)	(11658824, 11658977)	0.000135	0.010619	0.628622	5.10565	0.7944	2	TRUE	0.369559	0.238663	0.946389	0.675096	0.271293
POTRI.002G096500.V3.0	(6968373, 6968439)	(6968440, 6968528)	(6968528, 6969122)	0.000166	0.011707	0.687839	3.1365	1.06014	6	TRUE	0.672426	0.341191	0.629469	0.248642	0.380827
POTRI.014G034100.V3.0	(2803363, 2803446)	(2803447, 2803541)	(2803541, 2803642)	0.000168	0.011752	-0.820561	2.13545	-0.979583	6	TRUE	0.130152	0.308841	0.177061	0.525089	-0.348028
POTRI.005G141400.V3.0	(11955408, 11955533)	(11955534, 11955624)	(11955624, 11956649)	0.000151	0.01177	-0.996148	4.07961	-0.729779	2	TRUE	0.231096	0.469357	0.593833	0.865792	-0.271959
POTRI.015G037800.V3.0	(3358209, 3359037)	(3359038, 3359093)	(3359093, 3359526)	0.000153	0.011833	1.87754	4.29434	0.788077	2	TRUE	0.882383	0.223061	0.48524	0.203528	0.281712
POTRI.006G110400.V3.0	(8602932, 8603169)	(8603170, 8603322)	(8603322, 8603610)	0.000171	0.011861	-1.23033	3.03823	-0.97809	6	TRUE	0.065559	0.156606	0.084176	0.452946	-0.36877
POTRI.009G141300.V3.0	(11243526, 11243649)	(11243650, 11243735)	(11243735, 11243943)	0.000175	0.012052	2.17343	1.29348	1.05643	6	TRUE	0.386243	0.0097	0.560845	0.043651	0.517194
POTRI.008G085100.V3.0	(5344450, 5344649)	(5344650, 5345006)	(5345006, 5345149)	0.000176	0.012065	-1.78355	1.62227	-0.976075	6	TRUE	0.039336	0.315022	0.090375	0.571828	-0.481453
POTRI.007G061500.V3.0	(6811340, 6811787)	(6811788, 6811852)	(6811852, 6812098)	0.00016	0.012151	-0.867496	5.36851	-0.726842	2	TRUE	0.418978	0.871159	0.388201	0.631427	-0.243226
POTRI.009G149100.V3.0	(11753048, 11753138)	(11753139, 11753741)	(11753741, 11753803)	0.000188	0.01275	0.178418	1.83467	1.05175	6	TRUE	0.160251	0.126175	0.580211	0.177463	0.402747
POTRI.007G145200.V3.0	(15466516, 15467716)	(15467717, 15467739)	(15467739, 15467999)	0.000211	0.014231	0.117847	3.83735	-0.963947	6	TRUE	0.493216	0.414039	0.528947	0.86984	-0.340893
POTRI.002G084700.V3.0	(5939625, 5939950)	(5939951, 5940072)	(5940072, 5940151)	0.000196	0.014573	0.932564	3.70456	0.775757	2	TRUE	3.49245	1.36389	0.999999	0.648387	0.351612
POTRI.001G402800.V3.0	(42398502, 42398729)	(42398730, 42398969)	(42398969, 42399682)	0.00023	0.015355	-0.333396	3.70352	-0.957863	6	TRUE	0.426573	0.53685	0.640449	0.999999	-0.35955
POTRI.010G068300.V3.0	(9533583, 9533836)	(9533837, 9533940)	(9533940, 9534448)	0.000237	0.015711	0.224845	4.74447	-0.955855	6	TRUE	0.444444	0.368401	0.689755	1	-0.310245
POTRI.005G122900.V3.0	(9579519, 9579580)	(9579581, 9579670)	(9579670, 9579771)	0.000243	0.015894	-0.633207	2.30178	-0.954219	6	TRUE	0.199942	0.383611	0.357386	0.699539	-0.342153
POTRI.009G160300.V3.0	(12373205, 12373713)	(12373714, 12373791)	(12373791, 12373897)	0.00025	0.016274	-2.1796	1.76603	-0.952162	6	TRUE	0.176534	1.57748	0.188047	0.643639	-0.455592
POTRI.008G084200.V3.0	(5293867, 5294365)	(5294366, 5294448)	(5294448, 5294639)	0.000259	0.016788	-0.128134	2.85283	-0.94959	6	TRUE	0.052078	0.065952	0.440492	0.776748	-0.336256
POTRI.010G056900.V3.0	(8641836, 8642116)	(8642117, 8642194)	(8642194, 8642304)	0.000264	0.01695	1.7877	1.14152	1.02837	6	TRUE	0.024453	0.001418	0.442981	0.05921	0.383771
POTRI.008G131800.V3.0	(8693143, 8693331)	(8693332, 8693600)	(8693600, 8695816)	0.000295	0.018634	-0.090886	3.46456	1.02052	6	TRUE	0.073442	0.060158	0.608958	0.215125	0.393833
POTRI.003G105000.V3.0	(12955583, 12955923)	(12955924, 12956027)	(12956027, 12956099)	0.0003	0.018788	-0.492715	3.28578	-0.939567	6	TRUE	0.089787	0.156143	0.186057	0.561523	-0.375466
POTRI.002G151100.V3.0	(11388302, 11388883)	(11388884, 11389292)	(11389292, 11390043)	0.000301	0.018788	1.02206	2.60901	1.01913	6	TRUE	0.250415	0.095255	0.670433	0.263978	0.406455
POTRI.004G236000.V3.0	(24165953, 24166700)	(24166701, 24166757)	(24166757, 24166848)	0.000313	0.019358	0.666063	3.25921	1.01623	6	TRUE	0.290581	0.159993	0.809981	0.431649	0.378332
POTRI.014G195800.V3.0	(18523738, 18523976)	(18523977, 18524088)	(18524088, 18524442)	0.000276	0.019605	1.2191	3.45554	0.758215	2	TRUE	0.360234	0.140198	0.572687	0.205019	0.367668
POTRI.008G156600.V3.0	(10599626, 10599711)	(10599712, 10599977)	(10599977, 10600709)	0.000278	0.019649	0.861788	6.94264	0.757761	2	TRUE	0.608108	0.308599	0.584132	0.230595	0.353537
POTRI.001G356800.V3.0	(36536648, 36536734)	(36536735, 36536971)	(36536971, 36537792)	0.000299	0.020806	0.394141	4.57969	0.754133	2	TRUE	0.199678	0.143979	0.827887	0.545119	0.282768
POTRI.003G109700.V3.0	(13335204, 13335727)	(13335728, 13335816)	(13335816, 13336942)	0.000339	0.020844	-0.183032	4.62571	1.01061	6	TRUE	0.350579	0.356554	0.873148	0.479394	0.393755
POTRI.014G101800.V3.0	(7952694, 7953236)	(7953237, 7953388)	(7953388, 7953642)	0.000363	0.021795	-1.25944	2.93379	-0.926007	6	TRUE	0.064718	0.140386	0.175155	0.519999	-0.344844
POTRI.009G105700.V3.0	(9229036, 9229332)	(9229333, 9229410)	(9229410, 9229488)	0.000362	0.021795	-0.959384	1.85919	-0.926161	6	TRUE	0.047379	0.130875	0.192286	0.555413	-0.363127
POTRI.001G358500.V3.0	(36828765, 36828912)	(36828913, 36829038)	(36829038, 36829334)	0.000362	0.021795	2.3702	2.6511	1.00599	6	TRUE	0.440978	0.045653	0.550402	0.089527	0.460875
POTRI.005G100500.V3.0	(7678309, 7678555)	(7678556, 7678648)	(7678648, 7678821)	0.000317	0.02195	-0.617822	3.9617	-0.691859	2	TRUE	0.31466	0.480555	0.344372	0.67086	-0.326488
POTRI.002G170700.V3.0	(12971143, 12971610)	(12971611, 12971698)	(12971698, 12971764)	0.000385	0.022761	1.21339	2.5334	1.00161	6	TRUE	1.02479	0.303893	0.90465	0.503443	0.401206
POTRI.014G083600.V3.0	(6589633, 6589768)	(6589769, 6590197)	(6590197, 6590671)	0.000395	0.023227	1.1723	2.82075	0.999774	6	TRUE	0.703629	0.250093	0.658143	0.223806	0.434337
POTRI.005G242300.V3.0	(24811774, 24812459)	(24812460, 24812546)	(24812546, 24812798)	0.000411	0.024024	-0.099654	2.35922	0.996974	6	TRUE	0.412923	0.326306	0.967317	0.52941	0.437907
POTRI.010G115600.V3.0	(13363330, 13363801)	(13363802, 13364155)	(13364155, 13364515)	0.000362	0.02441	-1.61821	4.07882	-0.68499	2	TRUE	778125	1.53504e+06	0.838067	0.999999	-0.161933
POTRI.012G018600.V3.0	(1720800, 1721086)	(1721087, 1721185)	(1721185, 1721534)	0.000368	0.024548	0.094346	6.31514	0.743201	2	TRUE	2.1674	1.86032	0.784991	0.478443	0.306548
POTRI.012G020000.V3.0	(1830765, 1833627)	(1833628, 1833737)	(1833737, 1833880)	0.000371	0.024607	2.48127	4.45416	0.742752	2	TRUE	1.01883e+06	614816	0.999998	0.999999	0
POTRI.009G163300.V3.0	(12507076, 12507221)	(12507222, 12507296)	(12507296, 12507610)	0.000452	0.026271	-1.08581	1.13975	-0.910307	6	TRUE	0.031765	0.212899	0.045535	0.439496	-0.393961
POTRI.010G081500.V3.0	(10780202, 10780263)	(10780264, 10780401)	(10780401, 10780467)	0.000458	0.026457	1.27679	1.57217	0.989271	6	TRUE	0.421159	0.125817	0.556126	0.078431	0.477695
POTRI.003G152700.V3.0	(16644690, 16644781)	(16644782, 16644883)	(16644883, 16645009)	0.000411	0.027018	1.69124	5.82948	0.7374	2	TRUE	6.69358	1.44685	0.961593	0.850116	0.111477
POTRI.006G025600.V3.0	(1752996, 1754609)	(1754610, 1755105)	(1755105, 1755845)	0.000417	0.027149	-0.468568	5.3614	-0.677445	2	TRUE	0.081602	0.103571	0.378785	0.608661	-0.229876
POTRI.011G135500.V3.0	(15930680, 15931353)	(15931354, 15931460)	(15931460, 15931554)	0.00049	0.028167	-0.192752	2.55684	0.98436	6	TRUE	0.055373	0.057246	0.67984	0.278411	0.401429
POTRI.008G085000.V3.0	(5333851, 5334485)	(5334486, 5334621)	(5334621, 5335023)	0.000437	0.028268	-2.29759	3.69844	-0.674984	2	TRUE	0.148819	0.850745	0.042019	0.348526	-0.306507
POTRI.002G192200.V3.0	(15306641, 15306777)	(15306778, 15306874)	(15306874, 15307373)	0.000448	0.028822	0.495956	4.64684	0.732791	2	TRUE	0.414697	0.252629	0.631471	0.32328	0.308191
POTRI.004G050200.V3.0	(3901486, 3901893)	(3901894, 3901971)	(3901971, 3902890)	0.000455	0.029101	0.668487	5.27525	0.731965	2	TRUE	0.499697	0.298118	0.64727	0.319954	0.327316
POTRI.010G046000.V3.0	(7676375, 7676572)	(7676573, 7676643)	(7676643, 7676840)	0.000519	0.029231	0.731746	2.07712	0.980147	6	TRUE	0.159381	0.078367	0.481869	0.13161	0.350259
POTRI.002G242900.V3.0	(23522250, 23522357)	(23522358, 23522434)	(23522434, 23523249)	0.000514	0.029231	-0.261112	3.76142	-0.900937	6	TRUE	0.876982	0.955407	0.611999	0.976296	-0.364297
POTRI.018G058900.V3.0	(6325963, 6326102)	(6326103, 6327257)	(6327257, 6327512)	0.000465	0.029357	0.297669	5.30182	0.730873	2	TRUE	0.584438	0.459015	1	0.683453	0.316546
POTRI.001G092900.V3.0	(7327286, 7327414)	(7327415, 7327675)	(7327675, 7329009)	0.000479	0.030104	-2.3063	3.14847	-0.670063	2	TRUE	0.046493	0.242765	0.072117	0.402953	-0.330836
POTRI.001G013600.V3.0	(931891, 932607)	(932608, 932708)	(932708, 933434)	0.00051	0.030941	-1.39735	3.66249	-0.666763	2	TRUE	0.429185	1.06874	0.76877	0.999999	-0.231229
POTRI.010G252400.V3.0	(22387577, 22388133)	(22388134, 22388215)	(22388215, 22388537)	0.000518	0.031128	-2.0637	6.35858	-0.665843	2	TRUE	13.5957	79.8487	0.955269	1	-0.044731
POTRI.012G077500.V3.0	(10319615, 10320898)	(10320899, 10320983)	(10320983, 10321158)	0.000563	0.031526	-0.515815	1.73653	-0.894398	6	TRUE	0.006876	0.012248	0.686074	0.999994	-0.31392
POTRI.001G271300.V3.0	(27893513, 27893587)	(27893588, 27893812)	(27893812, 27893911)	0.000568	0.031641	-0.988549	2.1739	-0.893756	6	TRUE	0.076636	0.150736	0.205043	0.54371	-0.338667
POTRI.010G060500.V3.0	(8932929, 8933025)	(8933026, 8933161)	(8933161, 8933296)	0.000577	0.031838	0.480096	3.35457	0.972412	6	TRUE	0.317876	0.192937	0.576222	0.218673	0.357548
POTRI.003G140500.V3.0	(15786895, 15787012)	(15787013, 15787457)	(15787457, 15788186)	0.000576	0.031838	0.387078	2.96545	0.972592	6	TRUE	0.098905	0.067657	0.654101	0.267181	0.38692
POTRI.005G100900.V3.0	(7713720, 7713856)	(7713857, 7713948)	(7713948, 7714089)	0.000592	0.0325	0.309337	2.97475	0.970532	6	TRUE	0.107672	0.091207	0.746877	0.414027	0.33285
POTRI.006G260200.V3.0	(26357196, 26357426)	(26357427, 26357433)	(26357433, 26357532)	0.000614	0.033199	-0.628069	2.35837	-0.888005	6	TRUE	0.799998	1.36111	0.650791	0.999998	-0.349206
POTRI.009G026000.V3.0	(3703898, 3704103)	(3704104, 3704242)	(3704242, 3704343)	0.000637	0.034095	2.75336	2.39518	0.965169	6	TRUE	0.119681	0.013308	0.431165	0.013181	0.417984
POTRI.006G132400.V3.0	(10883682, 10883712)	(10883713, 10883819)	(10883819, 10883844)	0.000584	0.034483	0.545132	4.89927	0.718515	2	TRUE	0.584517	0.376949	1	0.728929	0.271071
POTRI.013G078500.V3.0	(6828730, 6828942)	(6828943, 6829235)	(6829235, 6829579)	0.000619	0.035992	0.254119	5.33943	0.715376	2	TRUE	1.00255	0.980125	0.808972	0.533487	0.275486
POTRI.014G076600.V3.0	(6198026, 6198154)	(6198155, 6198250)	(6198250, 6198402)	0.000638	0.036701	0.893853	3.51335	0.713718	2	TRUE	0.664041	0.360695	0.779105	0.44239	0.336715
POTRI.003G063500.V3.0	(9225541, 9225627)	(9225628, 9225657)	(9225657, 9225771)	0.00066	0.037583	0.300519	4.23072	0.711859	2	TRUE	0.134923	0.111249	0.903814	0.582612	0.321202
POTRI.009G078700.V3.0	(7557161, 7557315)	(7557316, 7557396)	(7557396, 7557474)	0.000713	0.037632	-0.385074	2.70034	-0.876914	6	TRUE	0.157645	0.253164	0.637933	0.995779	-0.357846
POTRI.001G146200.V3.0	(11899694, 11899759)	(11899760, 11899882)	(11899882, 11900154)	0.000702	0.037918	0.318807	4.26889	0.708485	2	TRUE	1.30074	1.12898	0.616476	0.227388	0.389089
POTRI.013G004800.V3.0	(319024, 319477)	(319478, 319592)	(319592, 319666)	0.000723	0.037954	1.37034	1.8422	0.955777	6	TRUE	0.05471	0.0142	0.373598	0.054481	0.319117
POTRI.011G089500.V3.0	(10754824, 10754921)	(10754922, 10755012)	(10755012, 10755127)	0.000728	0.038016	-2.5499	1.72245	-0.875386	6	TRUE	23221	201498	0.029561	0.403869	-0.374308
POTRI.001G190400.V3.0	(17138943, 17139461)	(17139462, 17139549)	(17139549, 17139679)	0.000731	0.038016	1.31235	2.58822	0.95494	6	TRUE	0.354245	0.089059	0.539469	0.095728	0.443741
POTRI.008G058900.V3.0	(3535854, 3536089)	(3536090, 3536196)	(3536196, 3536741)	0.000762	0.039266	-1.25657	2.32166	-0.871957	6	TRUE	0.28778	0.641268	0.140212	0.549099	-0.408888
POTRI.004G077400.V3.0	(6406656, 6406800)	(6406801, 6406876)	(6406876, 6408025)	0.000775	0.039742	-1.25257	2.07557	-0.870704	6	TRUE	0.1753	0.620146	0.486484	0.889637	-0.403152
POTRI.014G035300.V3.0	(2903622, 2904111)	(2904112, 2904355)	(2904355, 2904978)	0.000782	0.039893	-0.211807	3.26753	-0.870068	6	TRUE	0.310903	0.308726	0.436888	0.774793	-0.337904
POTRI.001G252000.V3.0	(26173113, 26173500)	(26173501, 26173621)	(26173621, 26173831)	0.000787	0.039983	0.135534	2.01145	0.949405	6	TRUE	0.169931	0.155629	0.513724	0.169512	0.344212
POTRI.006G175000.V3.0	(18636878, 18636902)	(18636903, 18637330)	(18637330, 18637622)	0.000799	0.040299	-0.532374	2.98727	-0.868408	6	TRUE	1.19522	1.73013	0.272047	0.703042	-0.430995
POTRI.010G162300.V3.0	(16734387, 16734530)	(16734531, 16735078)	(16735078, 16735170)	0.000726	0.040455	-1.09646	3.59284	-0.647524	2	TRUE	0.407855	0.682142	0.22804	0.593046	-0.365006
POTRI.014G141100.V3.0	(10751117, 10751240)	(10751241, 10752181)	(10752181, 10752237)	0.000809	0.040527	0.514901	3.03196	0.947349	6	TRUE	1.0256	0.712743	0.979668	0.606522	0.373145
POTRI.016G086500.V3.0	(6829350, 6829396)	(6829397, 6829488)	(6829488, 6829902)	0.000761	0.041685	-1.44565	4.31078	-0.644928	2	TRUE	0.300775	1.06724	0.385139	0.698375	-0.313236
POTRI.006G098100.V3.0	(7538928, 7539334)	(7539335, 7539356)	(7539356, 7539404)	0.000763	0.041685	0.75785	4.92298	0.703908	2	TRUE	0.593239	0.375887	0.717564	0.375101	0.342462
POTRI.019G025600.V3.0	(2919471, 2919814)	(2919815, 2919917)	(2919917, 2920147)	0.000775	0.042104	-0.341043	5.30299	-0.64392	2	TRUE	0.261593	0.345799	0.452452	0.692796	-0.240344
POTRI.016G116300.V3.0	(12059871, 12059975)	(12059976, 12060056)	(12060056, 12060343)	0.000782	0.042268	1.2405	2.99732	0.702587	2	TRUE	0.774276	0.326639	0.795885	0.376695	0.41919
POTRI.010G093700.V3.0	(11655376, 11655686)	(11655687, 11656014)	(11656014, 11656149)	0.000813	0.043537	0.329634	4.59143	0.700397	2	TRUE	0.168072	0.125024	0.647225	0.344764	0.302461
POTRI.002G006900.V3.0	(376576, 376689)	(376690, 376758)	(376758, 377615)	0.000811	0.043537	-1.97388	3.70075	-0.641387	2	TRUE	1.20107	5.27029	0.999998	0.999999	-1e-06
POTRI.002G150700.V3.0	(11354483, 11354740)	(11354741, 11354885)	(11354885, 11355017)	0.000823	0.043872	-0.231935	5.47477	-0.640542	2	TRUE	5.0388	3.57192	0.690088	0.924806	-0.234718
POTRI.008G109200.V3.0	(6941820, 6942085)	(6942086, 6942132)	(6942132, 6942509)	0.000843	0.0447	0.416296	4.34947	0.698387	2	TRUE	0.621714	0.337242	0.84656	0.462719	0.383842
POTRI.001G170200.V3.0	(14391990, 14392164)	(14392165, 14393093)	(14393093, 14393151)	0.000914	0.044749	-0.159796	3.74872	-0.858303	6	TRUE	0.285797	0.297872	0.479526	0.823319	-0.343793
POTRI.014G053700.V3.0	(4232731, 4232838)	(4232839, 4232962)	(4232962, 4233025)	0.000873	0.046045	0.478059	4.24257	0.696463	2	TRUE	1.05006	0.562841	0.892324	0.555213	0.337111
POTRI.018G022200.V3.0	(1762399, 1762577)	(1762578, 1762722)	(1762722, 1762812)	0.000976	0.047352	-0.047915	3.18873	-0.853333	6	TRUE	0.608844	0.819346	0.515021	0.858391	-0.34337
POTRI.006G116700.V3.0	(9156713, 9156902)	(9156903, 9157242)	(9157242, 9157575)	0.000912	0.0479	0.323794	5.18797	0.693985	2	TRUE	0.182946	0.143627	0.877197	0.624592	0.252605
POTRI.013G013100.V3.0	(857475, 857604)	(857605, 857687)	(857687, 858243)	0.001049	0.050645	0.250164	2.40927	0.927655	6	TRUE	0.154257	0.1306	0.518964	0.183106	0.335858
POTRI.013G071000.V3.0	(5936930, 5937879)	(5937880, 5938015)	(5938015, 5939163)	0.000975	0.050645	1.07632	3.42866	0.690274	2	TRUE	0.347349	0.170118	0.54059	0.204584	0.336006
POTRI.010G125700.V3.0	(14161171, 14161295)	(14161296, 14161413)	(14161413, 14161674)	0.001075	0.051269	-2.47807	2.01022	-0.845913	6	TRUE	0.012035	0.106014	0.018488	0.356161	-0.337673
POTRI.015G138700.V3.0	(14720455, 14720870)	(14720871, 14721000)	(14721000, 14721108)	0.001074	0.051269	2.08562	1.14733	0.925902	6	TRUE	0.152493	0.000462	0.398147	0.001049	0.397099
POTRI.007G078700.V3.0	(10304137, 10305032)	(10305033, 10305083)	(10305083, 10305337)	0.001027	0.052888	-1.21886	3.09492	-0.628182	2	TRUE	0.31863	0.761796	0.614455	0.825679	-0.211224
POTRI.007G047600.V3.0	(4399965, 4400200)	(4400201, 4400301)	(4400301, 4400441)	0.001132	0.053269	1.01118	1.80445	0.921829	6	TRUE	0.202918	0.097778	0.638606	0.241809	0.396797
POTRI.006G114900.V3.0	(8977094, 8978240)	(8978241, 8978377)	(8978377, 8981052)	0.001141	0.053478	1.2	2.07264	0.921195	6	TRUE	0.327469	0.113494	0.519752	0.20122	0.318532
POTRI.006G025800.V3.0	(1761047, 1761840)	(1761841, 1761928)	(1761928, 1762294)	0.001161	0.053928	0.783042	2.5527	0.919889	6	TRUE	0.118084	0.0455	0.43702	0.081521	0.355498
POTRI.019G081100.V3.0	(11457193, 11457369)	(11457370, 11457473)	(11457473, 11457761)	0.001059	0.054309	0.284721	4.80648	0.685572	2	TRUE	0.574312	0.414447	0.780748	0.451854	0.328894
POTRI.010G171600.V3.0	(17294375, 17294479)	(17294480, 17294585)	(17294585, 17294793)	0.001085	0.055108	0.722639	5.9427	0.684213	2	TRUE	0.447565	0.270567	0.498292	0.291896	0.206396
POTRI.007G009600.V3.0	(750390, 750473)	(750474, 750544)	(750544, 750783)	0.0012	0.055512	0.104218	2.50306	0.917325	6	TRUE	0.308014	0.222718	0.704278	0.37129	0.332988
POTRI.011G127300.V3.0	(15232363, 15235349)	(15235350, 15235470)	(15235470, 15235744)	0.001209	0.055701	-0.517661	3.0593	-0.836876	6	TRUE	0.429103	0.619182	0.386124	0.92773	-0.541606
POTRI.001G025600.V3.0	(1894447, 1894540)	(1894541, 1895049)	(1895049, 1895809)	0.001109	0.055824	0.852641	3.65644	0.682952	2	TRUE	0.144415	0.082273	0.561928	0.259283	0.302645
[truncated: 10,587 more rows]

## Sheet: Xylem_pr_heat
geneID	lowExonCoords	intronCoords	highExonCoords	pValue	adjPValue	logFoldChange	intronExp	statistic	bestA	known	IRAratio_1	IRAratio_2	IRRratio_1	IRRratio_2	IRR_ratio_diff
[truncated: 12,277 more rows]

[truncated: 5 more sheets: Xylem_pr_Salt, Xylem_st_Cold, Xylem_st_Dr, Xylem_st_heat, Xylem_st_Salt]
