# Supplementary material for: Abiotic Stresses Modulate Landscape of Poplar Transcriptome via Alternative Splicing, Differential Intron Retention, and Isoform Ratio Switching
Source: Front Plant Sci. 2018 Feb 12;9:5. doi: 10.3389/fpls.2018.00005 (PMC5816337; doi:10.3389/fpls.2018.00005)
Supplement: Supplementary file 3 [file Data_Sheet_3.zip › Supplementary files 25-28/Supplementary file 26.xlsx]

## Sheet: Leaf-pr-cold
POTRI.011G090200.V3.0	POTRI.011G090300.V3.0:(10862808,10863228)	POTRI.011G090400.V3.0:(10866461,10866725)	POTRI.011G090500.V3.0:(10870336,10870967)	POTRI.011G090600.V3.0:(10884283,10886821)
POTRI.001G000400.V3.0	POTRI.001G000300.V3.0:(8391,8860)
POTRI.001G000300.V3.0	POTRI.001G000400.V3.0:(8391,8860)
POTRI.001G001900.V3.0	POTRI.001G001800.V3.0:(126774,127094)
POTRI.001G001800.V3.0	POTRI.001G001900.V3.0:(126774,127094)
POTRI.001G002200.V3.0	POTRI.001G002100.V3.0:(132743,136645)
POTRI.001G002100.V3.0	POTRI.001G002200.V3.0:(132743,136645)
POTRI.001G003000.V3.0	POTRI.001G002900.V3.0:(175560,176817)
POTRI.001G002900.V3.0	POTRI.001G003000.V3.0:(175560,176817)
POTRI.001G003700.V3.0	POTRI.001G003600.V3.0:(209868,211901)
POTRI.001G003600.V3.0	POTRI.001G003700.V3.0:(209868,213571)
POTRI.001G004300.V3.0	POTRI.001G004200.V3.0:(275014,275262)
POTRI.001G004200.V3.0	POTRI.001G004300.V3.0:(275014,275262)
POTRI.001G004700.V3.0	POTRI.001G004600.V3.0:(303919,304926)
POTRI.001G004600.V3.0	POTRI.001G004700.V3.0:(303919,304926)
POTRI.001G008800.V3.0	POTRI.001G008700.V3.0:(571896,573747)
POTRI.001G008700.V3.0	POTRI.001G008800.V3.0:(571896,573747)
POTRI.001G009900.V3.0	POTRI.001G009800.V3.0:(643504,644577)
POTRI.001G010000.V3.0	POTRI.001G009800.V3.0:(647003,647632)
POTRI.001G009800.V3.0	POTRI.001G009900.V3.0:(643504,644577)	POTRI.001G010000.V3.0:(647003,647632)
POTRI.001G026300.V3.0	POTRI.001G026200.V3.0:(1931948,1931951)
POTRI.001G026200.V3.0	POTRI.001G026300.V3.0:(1931948,1931951)
POTRI.001G027300.V3.0	POTRI.001G027200.V3.0:(2032250,2032401)
POTRI.001G027200.V3.0	POTRI.001G027300.V3.0:(2032250,2033760)
POTRI.001G029100.V3.0	POTRI.001G029000.V3.0:(2141782,2142471)
POTRI.001G029000.V3.0	POTRI.001G029100.V3.0:(2141782,2142471)
POTRI.001G031000.V3.0	POTRI.001G030900.V3.0:(2279741,2279934)
POTRI.001G030900.V3.0	POTRI.001G031000.V3.0:(2279741,2279934)
POTRI.001G033300.V3.0	POTRI.001G033200.V3.0:(2423837,2424247)
POTRI.001G033200.V3.0	POTRI.001G033300.V3.0:(2423837,2424247)
POTRI.001G034800.V3.0	POTRI.001G034700.V3.0:(2501778,2502425)
POTRI.001G034700.V3.0	POTRI.001G034800.V3.0:(2501778,2502425)
POTRI.001G036200.V3.0	POTRI.001G036100.V3.0:(2564715,2566550)
POTRI.001G036100.V3.0	POTRI.001G036200.V3.0:(2565279,2565793)
POTRI.001G041700.V3.0	POTRI.001G041600.V3.0:(3033316,3033387)
POTRI.001G041600.V3.0	POTRI.001G041700.V3.0:(3033316,3033387)
POTRI.001G041900.V3.0	POTRI.001G041800.V3.0:(3051911,3053345)
POTRI.001G041800.V3.0	POTRI.001G041900.V3.0:(3051911,3053345)
POTRI.001G042900.V3.0	POTRI.001G042800.V3.0:(3107642,3107680)
POTRI.001G042800.V3.0	POTRI.001G042900.V3.0:(3107642,3107680)
POTRI.001G044300.V3.0	POTRI.001G044200.V3.0:(3196560,3196624)
POTRI.001G044200.V3.0	POTRI.001G044300.V3.0:(3196560,3196624)
POTRI.001G046900.V3.0	POTRI.001G046800.V3.0:(3492512,3493601)
POTRI.001G046800.V3.0	POTRI.001G046900.V3.0:(3492512,3493601)
POTRI.001G050000.V3.0	POTRI.001G049900.V3.0:(3798461,3799241)
POTRI.001G049900.V3.0	POTRI.001G050000.V3.0:(3798461,3799241)
POTRI.001G050500.V3.0	POTRI.001G050400.V3.0:(3857625,3857886)
POTRI.001G050400.V3.0	POTRI.001G050500.V3.0:(3857625,3857886)
POTRI.001G058300.V3.0	POTRI.001G058200.V3.0:(4421889,4429333)
POTRI.001G058200.V3.0	POTRI.001G058300.V3.0:(4424461,4425107)
POTRI.001G059400.V3.0	POTRI.001G059300.V3.0:(4560233,4561066)
POTRI.001G059300.V3.0	POTRI.001G059400.V3.0:(4560233,4561066)
POTRI.001G064500.V3.0	POTRI.001G064400.V3.0:(5080517,5081127)
POTRI.001G064400.V3.0	POTRI.001G064500.V3.0:(5081114,5082040)
POTRI.001G066600.V3.0	POTRI.001G066500.V3.0:(5272092,5272462)
POTRI.001G066500.V3.0	POTRI.001G066600.V3.0:(5272092,5272462)
POTRI.001G077000.V3.0	POTRI.001G076900.V3.0:(6101634,6101779)
POTRI.001G076900.V3.0	POTRI.001G077000.V3.0:(6101634,6101779)
POTRI.001G077800.V3.0	POTRI.001G077700.V3.0:(6155795,6156431)
POTRI.001G077700.V3.0	POTRI.001G077800.V3.0:(6155795,6156431)
POTRI.001G081700.V3.0	POTRI.001G081600.V3.0:(6451917,6453081)
POTRI.001G081600.V3.0	POTRI.001G081700.V3.0:(6451917,6453081)
POTRI.001G083100.V3.0	POTRI.001G083000.V3.0:(6556388,6556718)
POTRI.001G083000.V3.0	POTRI.001G083100.V3.0:(6556388,6556718)
POTRI.001G085700.V3.0	POTRI.001G085600.V3.0:(6772373,6772826)
POTRI.001G085600.V3.0	POTRI.001G085700.V3.0:(6772373,6772826)
POTRI.001G088500.V3.0	POTRI.001G088400.V3.0:(6986143,6986239)
POTRI.001G088400.V3.0	POTRI.001G088500.V3.0:(6986143,6986239)
POTRI.001G091200.V3.0	POTRI.001G091100.V3.0:(7171232,7171519)
POTRI.001G091100.V3.0	POTRI.001G091200.V3.0:(7171232,7171519)
POTRI.001G092200.V3.0	POTRI.001G092100.V3.0:(7243597,7244567)
POTRI.001G092100.V3.0	POTRI.001G092200.V3.0:(7243597,7244567)
POTRI.001G095000.V3.0	POTRI.001G094900.V3.0:(7483088,7485185)	POTRI.001G095100.V3.0:(7483377,7485189)
POTRI.001G095100.V3.0	POTRI.001G094900.V3.0:(7483377,7485185)
POTRI.001G094900.V3.0	POTRI.001G095000.V3.0:(7483088,7483348)	POTRI.001G095100.V3.0:(7483377,7485185)
POTRI.001G100000.V3.0	POTRI.001G099900.V3.0:(7918552,7918997)
POTRI.001G099900.V3.0	POTRI.001G100000.V3.0:(7918552,7918997)
POTRI.001G102600.V3.0	POTRI.001G102500.V3.0:(8194198,8195024)
POTRI.001G102500.V3.0	POTRI.001G102600.V3.0:(8194198,8195024)
POTRI.001G105100.V3.0	POTRI.001G105000.V3.0:(8377345,8377411)
POTRI.001G105000.V3.0	POTRI.001G105100.V3.0:(8377345,8377411)
POTRI.001G111200.V3.0	POTRI.001G111100.V3.0:(8828381,8828556)
POTRI.001G111100.V3.0	POTRI.001G111200.V3.0:(8828381,8828556)
POTRI.001G114900.V3.0	POTRI.001G114800.V3.0:(9176245,9177725)
POTRI.001G114800.V3.0	POTRI.001G114900.V3.0:(9176245,9177725)
POTRI.001G116900.V3.0	POTRI.001G116800.V3.0:(9373708,9376484)
POTRI.001G116800.V3.0	POTRI.001G116900.V3.0:(9373708,9376484)
POTRI.001G117300.V3.0	POTRI.001G117200.V3.0:(9413432,9414228)
POTRI.001G117200.V3.0	POTRI.001G117300.V3.0:(9413959,9414228)
POTRI.001G122300.V3.0	POTRI.001G122200.V3.0:(9894758,9896726)
POTRI.001G122200.V3.0	POTRI.001G122300.V3.0:(9894758,9896726)
POTRI.001G130000.V3.0	POTRI.001G129900.V3.0:(10501424,10502099)
POTRI.001G129900.V3.0	POTRI.001G130000.V3.0:(10501424,10502099)
POTRI.001G131300.V3.0	POTRI.001G131200.V3.0:(10556155,10556211)
POTRI.001G131200.V3.0	POTRI.001G131300.V3.0:(10556155,10556211)
POTRI.001G131900.V3.0	POTRI.001G131800.V3.0:(10606844,10607246)
POTRI.001G131800.V3.0	POTRI.001G131900.V3.0:(10606844,10607246)
POTRI.001G137300.V3.0	POTRI.001G137200.V3.0:(11013679,11014410)
POTRI.001G137400.V3.0	POTRI.001G137200.V3.0:(11014786,11016090)
POTRI.001G137200.V3.0	POTRI.001G137300.V3.0:(11013679,11014410)	POTRI.001G137400.V3.0:(11014786,11016090)
POTRI.001G139000.V3.0	POTRI.001G138900.V3.0:(11156330,11157199)
POTRI.001G138900.V3.0	POTRI.001G139000.V3.0:(11156330,11157199)
POTRI.001G143300.V3.0	POTRI.001G143200.V3.0:(11643021,11644981)
POTRI.001G143200.V3.0	POTRI.001G143300.V3.0:(11643978,11644981)
POTRI.001G144900.V3.0	POTRI.001G144800.V3.0:(11782566,11783235)
POTRI.001G144800.V3.0	POTRI.001G144900.V3.0:(11782566,11783235)
POTRI.001G145600.V3.0	POTRI.001G145500.V3.0:(11852895,11853137)
POTRI.001G145500.V3.0	POTRI.001G145600.V3.0:(11852895,11853137)
POTRI.001G151000.V3.0	POTRI.001G150900.V3.0:(12452869,12453985)
POTRI.001G150900.V3.0	POTRI.001G151000.V3.0:(12453157,12453618)
POTRI.001G151300.V3.0	POTRI.001G151200.V3.0:(12481316,12481926)
POTRI.001G151200.V3.0	POTRI.001G151300.V3.0:(12481316,12481926)
POTRI.001G153500.V3.0	POTRI.001G153400.V3.0:(12669075,12669830)
POTRI.001G153400.V3.0	POTRI.001G153500.V3.0:(12669075,12669830)
POTRI.001G156700.V3.0	POTRI.001G156600.V3.0:(12977623,12982087)
POTRI.001G156600.V3.0	POTRI.001G156700.V3.0:(12981131,12982087)
POTRI.001G164000.V3.0	POTRI.001G163900.V3.0:(13733174,13734740)
POTRI.001G163900.V3.0	POTRI.001G164000.V3.0:(13733174,13734740)
POTRI.001G165700.V3.0	POTRI.001G165600.V3.0:(13882936,13883561)
POTRI.001G165600.V3.0	POTRI.001G165700.V3.0:(13882936,13883561)
POTRI.001G166100.V3.0	POTRI.001G166000.V3.0:(13935000,13935063)
POTRI.001G166000.V3.0	POTRI.001G166100.V3.0:(13935000,13935063)
POTRI.001G167500.V3.0	POTRI.001G167400.V3.0:(14065398,14066156)
POTRI.001G167400.V3.0	POTRI.001G167500.V3.0:(14065398,14066156)
POTRI.001G169300.V3.0	POTRI.001G169200.V3.0:(14255931,14256313)
POTRI.001G169200.V3.0	POTRI.001G169300.V3.0:(14255931,14256313)
POTRI.001G170900.V3.0	POTRI.001G170800.V3.0:(14480394,14480896)
POTRI.001G170800.V3.0	POTRI.001G170900.V3.0:(14480394,14480896)
POTRI.001G174200.V3.0	POTRI.001G174100.V3.0:(14763411,14764405)
POTRI.001G174100.V3.0	POTRI.001G174200.V3.0:(14763411,14764405)
POTRI.001G180700.V3.0	POTRI.001G180600.V3.0:(15651249,15652092)
POTRI.001G180600.V3.0	POTRI.001G180700.V3.0:(15651740,15652092)
POTRI.001G182000.V3.0	POTRI.001G181900.V3.0:(15874724,15875463)
POTRI.001G181900.V3.0	POTRI.001G182000.V3.0:(15874724,15875463)
POTRI.001G184100.V3.0	POTRI.001G184000.V3.0:(16103613,16105549)
POTRI.001G184000.V3.0	POTRI.001G184100.V3.0:(16103613,16105549)
POTRI.001G187900.V3.0	POTRI.001G187800.V3.0:(16596877,16597095)
POTRI.001G187800.V3.0	POTRI.001G187900.V3.0:(16596877,16597095)
POTRI.001G189300.V3.0	POTRI.001G189200.V3.0:(16824138,16824859)
POTRI.001G189200.V3.0	POTRI.001G189300.V3.0:(16824138,16824859)
POTRI.001G195400.V3.0	POTRI.001G195300.V3.0:(18243065,18243414)
POTRI.001G195300.V3.0	POTRI.001G195400.V3.0:(18243065,18243414)
POTRI.001G195700.V3.0	POTRI.001G195600.V3.0:(18251183,18251494)
POTRI.001G195600.V3.0	POTRI.001G195700.V3.0:(18251183,18251494)
POTRI.001G204800.V3.0	POTRI.001G204700.V3.0:(20341421,20348018)
POTRI.001G204700.V3.0	POTRI.001G204800.V3.0:(20344494,20344727)
POTRI.001G205900.V3.0	POTRI.001G205800.V3.0:(20571367,20573231)
POTRI.001G205800.V3.0	POTRI.001G205900.V3.0:(20571367,20573231)
POTRI.001G208300.V3.0	POTRI.001G208200.V3.0:(20871016,20872342)
POTRI.001G208200.V3.0	POTRI.001G208300.V3.0:(20871016,20872342)
POTRI.001G209700.V3.0	POTRI.001G209600.V3.0:(21049941,21051777)
POTRI.001G209600.V3.0	POTRI.001G209700.V3.0:(21049941,21051777)
POTRI.001G210300.V3.0	POTRI.001G210200.V3.0:(21083894,21084417)
POTRI.001G210200.V3.0	POTRI.001G210300.V3.0:(21083894,21084417)
POTRI.001G210700.V3.0	POTRI.001G210600.V3.0:(21119988,21120523)
POTRI.001G210600.V3.0	POTRI.001G210700.V3.0:(21119988,21120523)
POTRI.001G211200.V3.0	POTRI.001G211100.V3.0:(21159477,21159560)
POTRI.001G211100.V3.0	POTRI.001G211200.V3.0:(21159477,21159560)
POTRI.001G214100.V3.0	POTRI.001G214000.V3.0:(21696074,21696886)
POTRI.001G214000.V3.0	POTRI.001G214100.V3.0:(21696074,21696886)
POTRI.001G216900.V3.0	POTRI.001G216800.V3.0:(22117518,22118114)
POTRI.001G216800.V3.0	POTRI.001G216900.V3.0:(22117518,22118114)
POTRI.001G217900.V3.0	POTRI.001G217800.V3.0:(22375641,22377628)
POTRI.001G217800.V3.0	POTRI.001G217900.V3.0:(22375641,22377628)
POTRI.001G218900.V3.0	POTRI.001G218800.V3.0:(22467848,22468297)
POTRI.001G218800.V3.0	POTRI.001G218900.V3.0:(22467848,22468297)
POTRI.001G219600.V3.0	POTRI.001G219500.V3.0:(22540709,22541379)
POTRI.001G219500.V3.0	POTRI.001G219600.V3.0:(22540709,22541379)
POTRI.001G224900.V3.0	POTRI.001G224800.V3.0:(23557600,23558204)
POTRI.001G224800.V3.0	POTRI.001G224900.V3.0:(23557600,23558204)
POTRI.001G227100.V3.0	POTRI.001G227000.V3.0:(23853026,23853617)
POTRI.001G227000.V3.0	POTRI.001G227100.V3.0:(23853026,23853617)
POTRI.001G230200.V3.0	POTRI.001G230100.V3.0:(24222256,24226199)	POTRI.001G230300.V3.0:(24224584,24225020)
POTRI.001G230300.V3.0	POTRI.001G230100.V3.0:(24224584,24225020)	POTRI.001G230200.V3.0:(24224584,24225020)
POTRI.001G230100.V3.0	POTRI.001G230200.V3.0:(24222256,24226199)	POTRI.001G230300.V3.0:(24224584,24225020)
POTRI.001G235400.V3.0	POTRI.001G235300.V3.0:(24715397,24716672)
POTRI.001G235300.V3.0	POTRI.001G235400.V3.0:(24715397,24716672)
POTRI.001G236100.V3.0	POTRI.001G236000.V3.0:(24776751,24779863)
POTRI.001G236000.V3.0	POTRI.001G236100.V3.0:(24776751,24779863)
POTRI.001G237800.V3.0	POTRI.001G237700.V3.0:(24903810,24904905)
POTRI.001G237700.V3.0	POTRI.001G237800.V3.0:(24903810,24904905)
POTRI.001G238600.V3.0	POTRI.001G238500.V3.0:(24971936,24972369)
POTRI.001G238500.V3.0	POTRI.001G238600.V3.0:(24971936,24972369)
POTRI.001G239800.V3.0	POTRI.001G239700.V3.0:(25092509,25093579)
POTRI.001G239700.V3.0	POTRI.001G239800.V3.0:(25092509,25093579)
POTRI.001G241500.V3.0	POTRI.001G241400.V3.0:(25236894,25237030)
POTRI.001G241400.V3.0	POTRI.001G241500.V3.0:(25236894,25237030)
POTRI.001G242300.V3.0	POTRI.001G242200.V3.0:(25352183,25353088)
POTRI.001G242200.V3.0	POTRI.001G242300.V3.0:(25352183,25353088)
POTRI.001G242600.V3.0	POTRI.001G242500.V3.0:(25373186,25373265)
POTRI.001G242500.V3.0	POTRI.001G242600.V3.0:(25373186,25373265)
POTRI.001G244300.V3.0	POTRI.001G244200.V3.0:(25519721,25519801)
POTRI.001G244200.V3.0	POTRI.001G244300.V3.0:(25519721,25519801)
POTRI.001G244700.V3.0	POTRI.001G244600.V3.0:(25548472,25549342)
POTRI.001G244600.V3.0	POTRI.001G244700.V3.0:(25548472,25549342)
POTRI.001G246600.V3.0	POTRI.001G246500.V3.0:(25716541,25716695)
POTRI.001G246500.V3.0	POTRI.001G246600.V3.0:(25716541,25716695)
POTRI.001G253900.V3.0	POTRI.001G253800.V3.0:(26369509,26370732)
POTRI.001G253800.V3.0	POTRI.001G253900.V3.0:(26369509,26370732)
POTRI.001G254600.V3.0	POTRI.001G254500.V3.0:(26433752,26434063)
POTRI.001G254500.V3.0	POTRI.001G254600.V3.0:(26433752,26434063)
POTRI.001G255300.V3.0	POTRI.001G255200.V3.0:(26488392,26488633)
POTRI.001G255200.V3.0	POTRI.001G255300.V3.0:(26488392,26488633)
POTRI.001G257800.V3.0	POTRI.001G257700.V3.0:(26711059,26711388)
POTRI.001G257700.V3.0	POTRI.001G257800.V3.0:(26711059,26711388)
POTRI.001G262300.V3.0	POTRI.001G262200.V3.0:(27130643,27132799)
POTRI.001G262200.V3.0	POTRI.001G262300.V3.0:(27130643,27132799)
POTRI.001G262500.V3.0	POTRI.001G262400.V3.0:(27142957,27144141)
POTRI.001G262400.V3.0	POTRI.001G262500.V3.0:(27142957,27144141)
POTRI.001G263100.V3.0	POTRI.001G263000.V3.0:(27179493,27179720)
POTRI.001G263000.V3.0	POTRI.001G263100.V3.0:(27179493,27179720)
POTRI.001G263600.V3.0	POTRI.001G263500.V3.0:(27225396,27225538)
POTRI.001G263500.V3.0	POTRI.001G263600.V3.0:(27225396,27225538)
POTRI.001G265500.V3.0	POTRI.001G265400.V3.0:(27350135,27351379)
POTRI.001G265400.V3.0	POTRI.001G265500.V3.0:(27350229,27350887)
POTRI.001G265700.V3.0	POTRI.001G265600.V3.0:(27373550,27373953)
POTRI.001G265600.V3.0	POTRI.001G265700.V3.0:(27373550,27373953)
POTRI.001G266300.V3.0	POTRI.001G266200.V3.0:(27422105,27422844)
POTRI.001G266200.V3.0	POTRI.001G266300.V3.0:(27422105,27422844)
POTRI.001G268300.V3.0	POTRI.001G268200.V3.0:(27627005,27627451)
POTRI.001G268200.V3.0	POTRI.001G268300.V3.0:(27627005,27627451)
POTRI.001G274000.V3.0	POTRI.001G273900.V3.0:(28055848,28056008)
POTRI.001G273900.V3.0	POTRI.001G274000.V3.0:(28055848,28056008)
POTRI.001G275600.V3.0	POTRI.001G275500.V3.0:(28195252,28196538)
POTRI.001G275500.V3.0	POTRI.001G275600.V3.0:(28195252,28196538)
POTRI.001G276000.V3.0	POTRI.001G275900.V3.0:(28245173,28245932)
POTRI.001G275900.V3.0	POTRI.001G276000.V3.0:(28245173,28245932)
POTRI.001G281500.V3.0	POTRI.001G281400.V3.0:(28804887,28805306)
POTRI.001G281400.V3.0	POTRI.001G281500.V3.0:(28804887,28805306)
POTRI.001G282500.V3.0	POTRI.001G282400.V3.0:(28851806,28852725)
POTRI.001G282400.V3.0	POTRI.001G282500.V3.0:(28851806,28852725)
POTRI.001G293500.V3.0	POTRI.001G293400.V3.0:(29860609,29863175)
POTRI.001G293400.V3.0	POTRI.001G293500.V3.0:(29861685,29862504)
POTRI.001G297300.V3.0	POTRI.001G297200.V3.0:(30122680,30124472)
POTRI.001G297200.V3.0	POTRI.001G297300.V3.0:(30122680,30124472)
POTRI.001G301300.V3.0	POTRI.001G301200.V3.0:(30505332,30505416)
POTRI.001G301200.V3.0	POTRI.001G301300.V3.0:(30505332,30505416)
POTRI.001G302800.V3.0	POTRI.001G302700.V3.0:(30637525,30637953)
POTRI.001G302700.V3.0	POTRI.001G302800.V3.0:(30637525,30637953)
POTRI.001G303200.V3.0	POTRI.001G303100.V3.0:(30670890,30670911)
POTRI.001G303100.V3.0	POTRI.001G303200.V3.0:(30670890,30670911)
POTRI.001G304500.V3.0	POTRI.001G304400.V3.0:(30752431,30752634)
POTRI.001G304400.V3.0	POTRI.001G304500.V3.0:(30752431,30752634)
POTRI.001G305000.V3.0	POTRI.001G304900.V3.0:(30787272,30787971)
POTRI.001G304900.V3.0	POTRI.001G305000.V3.0:(30787272,30787971)
POTRI.001G305900.V3.0	POTRI.001G305800.V3.0:(30900693,30902370)
POTRI.001G305800.V3.0	POTRI.001G305900.V3.0:(30900693,30902370)
POTRI.001G316600.V3.0	POTRI.001G316500.V3.0:(32196642,32196818)
POTRI.001G316500.V3.0	POTRI.001G316600.V3.0:(32196642,32196818)
POTRI.001G324100.V3.0	POTRI.001G324000.V3.0:(32807929,32808677)
POTRI.001G324000.V3.0	POTRI.001G324100.V3.0:(32807929,32808677)
POTRI.001G326900.V3.0	POTRI.001G326800.V3.0:(33104063,33105045)
POTRI.001G326800.V3.0	POTRI.001G326900.V3.0:(33104063,33105045)
POTRI.001G327900.V3.0	POTRI.001G327800.V3.0:(33200003,33200602)
POTRI.001G327800.V3.0	POTRI.001G327900.V3.0:(33200003,33200602)
POTRI.001G330000.V3.0	POTRI.001G329900.V3.0:(33357992,33358330)
POTRI.001G329900.V3.0	POTRI.001G330000.V3.0:(33357992,33358330)
POTRI.001G337000.V3.0	POTRI.001G336900.V3.0:(34029948,34030575)
POTRI.001G336900.V3.0	POTRI.001G337000.V3.0:(34029948,34030575)
POTRI.001G339000.V3.0	POTRI.001G338900.V3.0:(34240793,34241542)
POTRI.001G338900.V3.0	POTRI.001G339000.V3.0:(34240793,34241542)
POTRI.001G341500.V3.0	POTRI.001G341400.V3.0:(34628748,34629921)
POTRI.001G341400.V3.0	POTRI.001G341500.V3.0:(34628748,34629921)
POTRI.001G342700.V3.0	POTRI.001G342600.V3.0:(34779775,34779777)
POTRI.001G342600.V3.0	POTRI.001G342700.V3.0:(34779775,34779777)
POTRI.001G346300.V3.0	POTRI.001G346200.V3.0:(35217867,35218307)
POTRI.001G346200.V3.0	POTRI.001G346300.V3.0:(35217867,35218307)
POTRI.001G347500.V3.0	POTRI.001G347400.V3.0:(35341722,35341735)
POTRI.001G347400.V3.0	POTRI.001G347500.V3.0:(35341722,35341735)
POTRI.001G349200.V3.0	POTRI.001G349100.V3.0:(35540267,35540468)
POTRI.001G349100.V3.0	POTRI.001G349200.V3.0:(35540267,35540468)
POTRI.001G353200.V3.0	POTRI.001G353100.V3.0:(36110950,36111162)
POTRI.001G353100.V3.0	POTRI.001G353200.V3.0:(36110950,36111162)
POTRI.001G354800.V3.0	POTRI.001G354700.V3.0:(36223984,36224237)
POTRI.001G354700.V3.0	POTRI.001G354800.V3.0:(36223984,36224237)
POTRI.001G360400.V3.0	POTRI.001G360300.V3.0:(37097353,37098348)
POTRI.001G360300.V3.0	POTRI.001G360400.V3.0:(37097729,37098348)
POTRI.001G362100.V3.0	POTRI.001G362000.V3.0:(37428911,37429488)
POTRI.001G362000.V3.0	POTRI.001G362100.V3.0:(37428911,37429488)
POTRI.001G367700.V3.0	POTRI.001G367600.V3.0:(38028739,38029515)
POTRI.001G367600.V3.0	POTRI.001G367700.V3.0:(38028739,38029515)
POTRI.001G372300.V3.0	POTRI.001G372200.V3.0:(38645940,38647589)
POTRI.001G372200.V3.0	POTRI.001G372300.V3.0:(38645940,38647589)
POTRI.001G372600.V3.0	POTRI.001G372500.V3.0:(38677787,38677981)
POTRI.001G372500.V3.0	POTRI.001G372600.V3.0:(38677787,38677981)
POTRI.001G373800.V3.0	POTRI.001G373700.V3.0:(38830613,38831160)
POTRI.001G373700.V3.0	POTRI.001G373800.V3.0:(38830613,38831160)
POTRI.001G376500.V3.0	POTRI.001G376400.V3.0:(39229408,39230608)
POTRI.001G376400.V3.0	POTRI.001G376500.V3.0:(39229408,39230608)
POTRI.001G376800.V3.0	POTRI.001G376700.V3.0:(39251145,39251294)
POTRI.001G376700.V3.0	POTRI.001G376800.V3.0:(39251145,39251294)
POTRI.001G377600.V3.0	POTRI.001G377500.V3.0:(39313803,39316916)
POTRI.001G377500.V3.0	POTRI.001G377600.V3.0:(39314223,39314852)
POTRI.001G379700.V3.0	POTRI.001G379600.V3.0:(39570903,39571406)
POTRI.001G379600.V3.0	POTRI.001G379700.V3.0:(39570903,39571406)
POTRI.001G383100.V3.0	POTRI.001G383000.V3.0:(39843241,39844043)
POTRI.001G383200.V3.0	POTRI.001G383000.V3.0:(39845903,39846244)
POTRI.001G383000.V3.0	POTRI.001G383100.V3.0:(39843241,39844043)	POTRI.001G383200.V3.0:(39845903,39846244)
POTRI.001G383700.V3.0	POTRI.001G383600.V3.0:(39935036,39935322)
POTRI.001G383600.V3.0	POTRI.001G383700.V3.0:(39935036,39935322)
POTRI.001G384300.V3.0	POTRI.001G384200.V3.0:(39988688,39988906)	POTRI.001G384400.V3.0:(39990957,39991212)	POTRI.001G384500.V3.0:(39992323,39992797)
POTRI.001G384200.V3.0	POTRI.001G384300.V3.0:(39988688,39988906)
POTRI.001G384400.V3.0	POTRI.001G384300.V3.0:(39990957,39991212)
POTRI.001G384500.V3.0	POTRI.001G384300.V3.0:(39991795,39993997)
POTRI.001G386800.V3.0	POTRI.001G386700.V3.0:(40273549,40274056)
POTRI.001G386700.V3.0	POTRI.001G386800.V3.0:(40273549,40274056)
POTRI.001G389600.V3.0	POTRI.001G389500.V3.0:(40775313,40776015)
POTRI.001G389500.V3.0	POTRI.001G389600.V3.0:(40775313,40776015)
POTRI.001G390300.V3.0	POTRI.001G390200.V3.0:(40836132,40837535)
POTRI.001G390200.V3.0	POTRI.001G390300.V3.0:(40836932,40837535)
POTRI.001G391600.V3.0	POTRI.001G391500.V3.0:(41043147,41043957)
POTRI.001G391500.V3.0	POTRI.001G391600.V3.0:(41043147,41043957)
POTRI.001G391800.V3.0	POTRI.001G391700.V3.0:(41052990,41053631)
POTRI.001G391700.V3.0	POTRI.001G391800.V3.0:(41052990,41053631)
POTRI.001G394100.V3.0	POTRI.001G394000.V3.0:(41331128,41331672)
POTRI.001G394000.V3.0	POTRI.001G394100.V3.0:(41331128,41331672)
POTRI.001G400200.V3.0	POTRI.001G400100.V3.0:(42186746,42187813)
POTRI.001G400100.V3.0	POTRI.001G400200.V3.0:(42186746,42187813)
POTRI.001G402700.V3.0	POTRI.001G402600.V3.0:(42384573,42385106)
POTRI.001G402600.V3.0	POTRI.001G402700.V3.0:(42384573,42385106)
POTRI.001G406400.V3.0	POTRI.001G406300.V3.0:(42883617,42887252)
POTRI.001G406300.V3.0	POTRI.001G406400.V3.0:(42885292,42886245)
POTRI.001G413600.V3.0	POTRI.001G413500.V3.0:(43816127,43816825)
POTRI.001G413500.V3.0	POTRI.001G413600.V3.0:(43816127,43816825)
POTRI.001G416000.V3.0	POTRI.001G415900.V3.0:(44101919,44102051)
POTRI.001G415900.V3.0	POTRI.001G416000.V3.0:(44101919,44102051)
POTRI.001G416400.V3.0	POTRI.001G416300.V3.0:(44131598,44132905)
POTRI.001G416300.V3.0	POTRI.001G416400.V3.0:(44131598,44132905)
POTRI.001G421100.V3.0	POTRI.001G421000.V3.0:(44612480,44612857)
POTRI.001G421000.V3.0	POTRI.001G421100.V3.0:(44612480,44612857)
POTRI.001G421300.V3.0	POTRI.001G421200.V3.0:(44624239,44625250)
POTRI.001G421200.V3.0	POTRI.001G421300.V3.0:(44624239,44625250)
POTRI.001G423200.V3.0	POTRI.001G423100.V3.0:(44844724,44844790)
POTRI.001G423100.V3.0	POTRI.001G423200.V3.0:(44844724,44844790)
POTRI.001G425200.V3.0	POTRI.001G425100.V3.0:(44961679,44962326)
POTRI.001G425100.V3.0	POTRI.001G425200.V3.0:(44961679,44962326)
POTRI.001G425700.V3.0	POTRI.001G425600.V3.0:(45086333,45086875)
POTRI.001G425600.V3.0	POTRI.001G425700.V3.0:(45086333,45086670)
POTRI.001G426700.V3.0	POTRI.001G426600.V3.0:(45271605,45271674)
POTRI.001G426600.V3.0	POTRI.001G426700.V3.0:(45271605,45271674)
POTRI.001G429100.V3.0	POTRI.001G429000.V3.0:(45888887,45889119)
POTRI.001G429000.V3.0	POTRI.001G429100.V3.0:(45888887,45889119)
POTRI.001G429900.V3.0	POTRI.001G429800.V3.0:(46014535,46014975)
POTRI.001G429800.V3.0	POTRI.001G429900.V3.0:(46014535,46014975)
POTRI.001G435600.V3.0	POTRI.001G435500.V3.0:(46694877,46695630)
POTRI.001G435500.V3.0	POTRI.001G435600.V3.0:(46694877,46695630)
POTRI.001G438400.V3.0	POTRI.001G438300.V3.0:(47008564,47010305)
POTRI.001G438300.V3.0	POTRI.001G438400.V3.0:(47008564,47010305)
POTRI.001G438900.V3.0	POTRI.001G438800.V3.0:(47026703,47026958)
POTRI.001G438800.V3.0	POTRI.001G438900.V3.0:(47026703,47026958)
POTRI.001G444500.V3.0	POTRI.001G444400.V3.0:(47673776,47674039)
POTRI.001G444400.V3.0	POTRI.001G444500.V3.0:(47673776,47674039)
POTRI.001G447000.V3.0	POTRI.001G446900.V3.0:(47975462,47975876)
POTRI.001G447100.V3.0	POTRI.001G446900.V3.0:(47976389,47977123)
POTRI.001G446900.V3.0	POTRI.001G447000.V3.0:(47975462,47975876)	POTRI.001G447100.V3.0:(47976389,47977123)
POTRI.001G449500.V3.0	POTRI.001G449400.V3.0:(48372297,48373594)
POTRI.001G449400.V3.0	POTRI.001G449500.V3.0:(48372297,48373594)
POTRI.001G453300.V3.0	POTRI.001G453200.V3.0:(48824447,48824673)
POTRI.001G453200.V3.0	POTRI.001G453300.V3.0:(48824447,48824673)
POTRI.001G456600.V3.0	POTRI.001G456500.V3.0:(49094207,49097704)
POTRI.001G456500.V3.0	POTRI.001G456600.V3.0:(49094207,49097704)
POTRI.001G457600.V3.0	POTRI.001G457500.V3.0:(49160761,49160818)
POTRI.001G457500.V3.0	POTRI.001G457600.V3.0:(49160761,49160818)
POTRI.001G458600.V3.0	POTRI.001G458500.V3.0:(49213927,49214213)
POTRI.001G458500.V3.0	POTRI.001G458600.V3.0:(49213927,49214213)
POTRI.001G459700.V3.0	POTRI.001G459600.V3.0:(49360630,49361229)
POTRI.001G459600.V3.0	POTRI.001G459700.V3.0:(49360630,49361229)
POTRI.001G460800.V3.0	POTRI.001G460700.V3.0:(49451998,49452500)
POTRI.001G460700.V3.0	POTRI.001G460800.V3.0:(49451998,49452500)
POTRI.001G465700.V3.0	POTRI.001G465600.V3.0:(49910662,49911215)
POTRI.001G465600.V3.0	POTRI.001G465700.V3.0:(49910662,49911215)
POTRI.001G467900.V3.0	POTRI.001G467800.V3.0:(50069163,50069983)
POTRI.001G468000.V3.0	POTRI.001G467800.V3.0:(50076035,50076852)
POTRI.001G467800.V3.0	POTRI.001G467900.V3.0:(50069163,50069671)	POTRI.001G468000.V3.0:(50076035,50076852)
POTRI.001G470400.V3.0	POTRI.001G470300.V3.0:(50216763,50217687)
POTRI.001G470300.V3.0	POTRI.001G470400.V3.0:(50216763,50217687)
POTRI.001G471700.V3.0	POTRI.001G471600.V3.0:(50291412,50292096)
POTRI.001G471600.V3.0	POTRI.001G471700.V3.0:(50291412,50292096)
POTRI.002G003500.V3.0	POTRI.002G003400.V3.0:(203138,203156)
POTRI.002G003400.V3.0	POTRI.002G003500.V3.0:(203138,203156)
POTRI.002G004400.V3.0	POTRI.002G004300.V3.0:(259675,259871)
POTRI.002G004300.V3.0	POTRI.002G004400.V3.0:(259675,259871)
POTRI.002G004700.V3.0	POTRI.002G004600.V3.0:(267881,268765)
POTRI.002G004600.V3.0	POTRI.002G004700.V3.0:(267881,268765)
POTRI.002G005200.V3.0	POTRI.002G005100.V3.0:(286634,293574)
POTRI.002G005100.V3.0	POTRI.002G005200.V3.0:(290598,292053)
POTRI.002G008800.V3.0	POTRI.002G008700.V3.0:(484202,484981)
POTRI.002G008700.V3.0	POTRI.002G008800.V3.0:(484202,484981)
POTRI.002G009700.V3.0	POTRI.002G009600.V3.0:(557720,559493)
POTRI.002G009600.V3.0	POTRI.002G009700.V3.0:(557720,559493)
POTRI.002G010200.V3.0	POTRI.002G010100.V3.0:(603617,604277)
POTRI.002G010100.V3.0	POTRI.002G010200.V3.0:(603617,604277)
POTRI.002G010900.V3.0	POTRI.002G010800.V3.0:(634752,635199)
POTRI.002G010800.V3.0	POTRI.002G010900.V3.0:(634752,635199)
POTRI.002G011900.V3.0	POTRI.002G011800.V3.0:(700750,701058)
POTRI.002G011800.V3.0	POTRI.002G011900.V3.0:(700750,701058)
POTRI.002G013000.V3.0	POTRI.002G012900.V3.0:(753425,753487)
POTRI.002G012900.V3.0	POTRI.002G013000.V3.0:(753425,753487)
POTRI.002G013400.V3.0	POTRI.002G013300.V3.0:(773424,774756)
POTRI.002G013300.V3.0	POTRI.002G013400.V3.0:(773424,774756)
POTRI.002G014200.V3.0	POTRI.002G014100.V3.0:(827265,827283)
POTRI.002G014100.V3.0	POTRI.002G014200.V3.0:(827265,827283)
POTRI.002G017300.V3.0	POTRI.002G017200.V3.0:(998231,998804)
POTRI.002G017200.V3.0	POTRI.002G017300.V3.0:(998231,998804)
POTRI.002G019500.V3.0	POTRI.002G019400.V3.0:(1127181,1129979)
POTRI.002G019400.V3.0	POTRI.002G019500.V3.0:(1127181,1129979)
POTRI.002G028700.V3.0	POTRI.002G028600.V3.0:(1875617,1877373)
POTRI.002G028600.V3.0	POTRI.002G028700.V3.0:(1875617,1877373)
POTRI.002G032700.V3.0	POTRI.002G032600.V3.0:(2109500,2109876)
POTRI.002G032600.V3.0	POTRI.002G032700.V3.0:(2109500,2109876)
POTRI.002G032900.V3.0	POTRI.002G032800.V3.0:(2114439,2115235)
POTRI.002G032800.V3.0	POTRI.002G032900.V3.0:(2114439,2116416)
POTRI.002G033800.V3.0	POTRI.002G033700.V3.0:(2175961,2176074)
POTRI.002G033700.V3.0	POTRI.002G033800.V3.0:(2175961,2176074)
POTRI.002G034700.V3.0	POTRI.002G034600.V3.0:(2239721,2240142)
POTRI.002G034600.V3.0	POTRI.002G034700.V3.0:(2239721,2240142)
POTRI.002G037000.V3.0	POTRI.002G036900.V3.0:(2371198,2371500)
POTRI.002G036900.V3.0	POTRI.002G037000.V3.0:(2371198,2372198)
POTRI.002G037200.V3.0	POTRI.002G037100.V3.0:(2383944,2386748)
POTRI.002G037100.V3.0	POTRI.002G037200.V3.0:(2385656,2386087)
POTRI.002G040000.V3.0	POTRI.002G039900.V3.0:(2560092,2560412)
POTRI.002G039900.V3.0	POTRI.002G040000.V3.0:(2560092,2560412)
POTRI.002G040900.V3.0	POTRI.002G040800.V3.0:(2601621,2601961)
POTRI.002G040800.V3.0	POTRI.002G040900.V3.0:(2601621,2601961)
POTRI.002G043700.V3.0	POTRI.002G043600.V3.0:(2792194,2792918)
POTRI.002G043600.V3.0	POTRI.002G043700.V3.0:(2792194,2792918)
POTRI.002G045300.V3.0	POTRI.002G045200.V3.0:(2873560,2876387)
POTRI.002G045200.V3.0	POTRI.002G045300.V3.0:(2875174,2875735)
POTRI.002G047900.V3.0	POTRI.002G047800.V3.0:(3110531,3112081)
POTRI.002G047800.V3.0	POTRI.002G047900.V3.0:(3111988,3112081)
POTRI.002G048400.V3.0	POTRI.002G048300.V3.0:(3157120,3157486)
POTRI.002G048300.V3.0	POTRI.002G048400.V3.0:(3157120,3157486)
POTRI.002G056900.V3.0	POTRI.002G056800.V3.0:(3800586,3800807)
POTRI.002G056800.V3.0	POTRI.002G056900.V3.0:(3800586,3800807)
POTRI.002G058600.V3.0	POTRI.002G058500.V3.0:(3939489,3941261)
POTRI.002G058500.V3.0	POTRI.002G058600.V3.0:(3939489,3940297)
POTRI.002G058900.V3.0	POTRI.002G058800.V3.0:(3967028,3967354)
POTRI.002G058800.V3.0	POTRI.002G058900.V3.0:(3967028,3967354)
POTRI.002G060000.V3.0	POTRI.002G059900.V3.0:(4078543,4079112)
POTRI.002G059900.V3.0	POTRI.002G060000.V3.0:(4078543,4079112)
POTRI.002G064100.V3.0	POTRI.002G064000.V3.0:(4317763,4319471)
POTRI.002G064000.V3.0	POTRI.002G064100.V3.0:(4317763,4319471)
POTRI.002G073700.V3.0	POTRI.002G073600.V3.0:(5104176,5104484)
POTRI.002G073800.V3.0	POTRI.002G073600.V3.0:(5106875,5107010)
POTRI.002G073600.V3.0	POTRI.002G073700.V3.0:(5104176,5104484)	POTRI.002G073800.V3.0:(5106875,5107010)
POTRI.002G077600.V3.0	POTRI.002G077500.V3.0:(5361649,5362324)
POTRI.002G077500.V3.0	POTRI.002G077600.V3.0:(5361649,5362324)
POTRI.002G077900.V3.0	POTRI.002G077800.V3.0:(5375634,5375811)
POTRI.002G077800.V3.0	POTRI.002G077900.V3.0:(5375634,5375811)
POTRI.002G081400.V3.0	POTRI.002G081300.V3.0:(5667620,5668671)
POTRI.002G081300.V3.0	POTRI.002G081400.V3.0:(5667620,5668671)
POTRI.002G086300.V3.0	POTRI.002G086200.V3.0:(6073844,6074127)
POTRI.002G086200.V3.0	POTRI.002G086300.V3.0:(6073844,6074127)
POTRI.002G087800.V3.0	POTRI.002G087700.V3.0:(6200274,6201787)
POTRI.002G087700.V3.0	POTRI.002G087800.V3.0:(6201151,6201787)
POTRI.002G093200.V3.0	POTRI.002G093100.V3.0:(6668024,6668040)
POTRI.002G093100.V3.0	POTRI.002G093200.V3.0:(6668024,6668040)
POTRI.002G093600.V3.0	POTRI.002G093500.V3.0:(6696923,6697488)
POTRI.002G093500.V3.0	POTRI.002G093600.V3.0:(6696923,6697488)
POTRI.002G097300.V3.0	POTRI.002G097200.V3.0:(7012394,7013457)
POTRI.002G097200.V3.0	POTRI.002G097300.V3.0:(7012394,7013457)
POTRI.002G103200.V3.0	POTRI.002G103100.V3.0:(7467740,7468207)
POTRI.002G103100.V3.0	POTRI.002G103200.V3.0:(7467740,7468207)
POTRI.002G105900.V3.0	POTRI.002G105800.V3.0:(7717081,7717519)
POTRI.002G105800.V3.0	POTRI.002G105900.V3.0:(7717081,7717519)
POTRI.002G107000.V3.0	POTRI.002G106900.V3.0:(7816383,7827835)	POTRI.002G107100.V3.0:(7824316,7824709)
POTRI.002G107100.V3.0	POTRI.002G106900.V3.0:(7824316,7824709)
POTRI.002G106900.V3.0	POTRI.002G107000.V3.0:(7816383,7817179)	POTRI.002G107100.V3.0:(7824316,7824709)
POTRI.002G107500.V3.0	POTRI.002G107400.V3.0:(7863911,7864096)
POTRI.002G107400.V3.0	POTRI.002G107500.V3.0:(7863911,7864096)
POTRI.002G108000.V3.0	POTRI.002G107900.V3.0:(7945350,7945811)
POTRI.002G107900.V3.0	POTRI.002G108000.V3.0:(7945350,7945811)
POTRI.002G109900.V3.0	POTRI.002G109800.V3.0:(8103861,8104087)
POTRI.002G109800.V3.0	POTRI.002G109900.V3.0:(8103861,8104087)
POTRI.002G115200.V3.0	POTRI.002G115100.V3.0:(8683179,8683499)
POTRI.002G115100.V3.0	POTRI.002G115200.V3.0:(8683179,8683499)
POTRI.002G115700.V3.0	POTRI.002G115600.V3.0:(8695161,8696247)
POTRI.002G115600.V3.0	POTRI.002G115700.V3.0:(8695161,8696247)
POTRI.002G117000.V3.0	POTRI.002G116900.V3.0:(8750205,8750632)	POTRI.002G117100.V3.0:(8758068,8758762)
POTRI.002G116900.V3.0	POTRI.002G117000.V3.0:(8750205,8750632)
POTRI.002G117100.V3.0	POTRI.002G117000.V3.0:(8758068,8758762)
POTRI.002G119900.V3.0	POTRI.002G119800.V3.0:(8998588,8999944)
POTRI.002G119800.V3.0	POTRI.002G119900.V3.0:(8998588,8999944)
POTRI.002G125700.V3.0	POTRI.002G125600.V3.0:(9444910,9445908)
POTRI.002G125600.V3.0	POTRI.002G125700.V3.0:(9444910,9445908)
POTRI.002G127300.V3.0	POTRI.002G127200.V3.0:(9535205,9535299)
POTRI.002G127200.V3.0	POTRI.002G127300.V3.0:(9535205,9535299)
POTRI.002G128700.V3.0	POTRI.002G128600.V3.0:(9628830,9628881)
POTRI.002G128600.V3.0	POTRI.002G128700.V3.0:(9628830,9628881)
POTRI.002G132800.V3.0	POTRI.002G132700.V3.0:(9894118,9894561)
POTRI.002G132700.V3.0	POTRI.002G132800.V3.0:(9894118,9894561)
POTRI.002G134700.V3.0	POTRI.002G134600.V3.0:(10030168,10031157)
POTRI.002G134600.V3.0	POTRI.002G134700.V3.0:(10030168,10031157)
POTRI.002G134900.V3.0	POTRI.002G134800.V3.0:(10039491,10040300)
POTRI.002G134800.V3.0	POTRI.002G134900.V3.0:(10039491,10040300)
POTRI.002G135800.V3.0	POTRI.002G135700.V3.0:(10108852,10109821)
POTRI.002G135700.V3.0	POTRI.002G135800.V3.0:(10108852,10109821)
POTRI.002G136400.V3.0	POTRI.002G136300.V3.0:(10137168,10137629)
POTRI.002G136300.V3.0	POTRI.002G136400.V3.0:(10137168,10137629)
POTRI.002G137700.V3.0	POTRI.002G137600.V3.0:(10210894,10211141)
POTRI.002G137600.V3.0	POTRI.002G137700.V3.0:(10210894,10211141)
POTRI.002G139100.V3.0	POTRI.002G139000.V3.0:(10329868,10330400)
POTRI.002G139000.V3.0	POTRI.002G139100.V3.0:(10329868,10330400)
POTRI.002G142300.V3.0	POTRI.002G142200.V3.0:(10546891,10547186)
POTRI.002G142200.V3.0	POTRI.002G142300.V3.0:(10546891,10547186)
POTRI.002G148400.V3.0	POTRI.002G148300.V3.0:(11014549,11016672)
POTRI.002G148300.V3.0	POTRI.002G148400.V3.0:(11014549,11016672)
POTRI.002G148700.V3.0	POTRI.002G148600.V3.0:(11035972,11040898)
POTRI.002G148600.V3.0	POTRI.002G148700.V3.0:(11039376,11039616)
POTRI.002G155500.V3.0	POTRI.002G155400.V3.0:(11718040,11718252)
POTRI.002G155400.V3.0	POTRI.002G155500.V3.0:(11718040,11718252)
POTRI.002G155900.V3.0	POTRI.002G155800.V3.0:(11735879,11736776)
POTRI.002G155800.V3.0	POTRI.002G155900.V3.0:(11735879,11736776)
POTRI.002G159300.V3.0	POTRI.002G159200.V3.0:(11958080,11959324)
POTRI.002G159200.V3.0	POTRI.002G159300.V3.0:(11958080,11959324)
POTRI.002G164200.V3.0	POTRI.002G164100.V3.0:(12403494,12405717)
POTRI.002G164100.V3.0	POTRI.002G164200.V3.0:(12403977,12404285)
POTRI.002G167100.V3.0	POTRI.002G167000.V3.0:(12620536,12620906)
POTRI.002G167000.V3.0	POTRI.002G167100.V3.0:(12620536,12622481)
POTRI.002G170500.V3.0	POTRI.002G170400.V3.0:(12947145,12948340)
POTRI.002G170400.V3.0	POTRI.002G170500.V3.0:(12947145,12948340)
POTRI.002G170800.V3.0	POTRI.002G170700.V3.0:(12972383,12973059)
POTRI.002G170700.V3.0	POTRI.002G170800.V3.0:(12972383,12973059)
POTRI.002G179900.V3.0	POTRI.002G179800.V3.0:(13970866,13971093)
POTRI.002G179800.V3.0	POTRI.002G179900.V3.0:(13970866,13971093)
POTRI.002G180900.V3.0	POTRI.002G180800.V3.0:(14115012,14115477)
POTRI.002G180800.V3.0	POTRI.002G180900.V3.0:(14115012,14115477)
POTRI.002G181900.V3.0	POTRI.002G181800.V3.0:(14246568,14247552)
POTRI.002G181800.V3.0	POTRI.002G181900.V3.0:(14246568,14247873)
POTRI.002G185300.V3.0	POTRI.002G185200.V3.0:(14488404,14489202)
POTRI.002G185200.V3.0	POTRI.002G185300.V3.0:(14488404,14489202)
POTRI.002G187800.V3.0	POTRI.002G187700.V3.0:(14784081,14784382)
POTRI.002G187700.V3.0	POTRI.002G187800.V3.0:(14784081,14784382)
POTRI.002G188400.V3.0	POTRI.002G188300.V3.0:(14815040,14819698)
POTRI.002G188300.V3.0	POTRI.002G188400.V3.0:(14816296,14819698)
POTRI.002G192500.V3.0	POTRI.002G192400.V3.0:(15349591,15349984)
POTRI.002G192400.V3.0	POTRI.002G192500.V3.0:(15349591,15349984)
POTRI.002G193000.V3.0	POTRI.002G192900.V3.0:(15398964,15400447)
POTRI.002G192900.V3.0	POTRI.002G193000.V3.0:(15398964,15400447)
POTRI.002G195800.V3.0	POTRI.002G195700.V3.0:(15672386,15673689)
POTRI.002G195700.V3.0	POTRI.002G195800.V3.0:(15672386,15673689)
POTRI.002G209800.V3.0	POTRI.002G209700.V3.0:(17959136,17959641)
POTRI.002G209700.V3.0	POTRI.002G209800.V3.0:(17959136,17959641)
POTRI.002G212900.V3.0	POTRI.002G212800.V3.0:(19177093,19178120)
POTRI.002G212800.V3.0	POTRI.002G212900.V3.0:(19177093,19180736)
POTRI.002G221700.V3.0	POTRI.002G221600.V3.0:(20862012,20862823)
POTRI.002G221600.V3.0	POTRI.002G221700.V3.0:(20862012,20862823)
POTRI.002G225600.V3.0	POTRI.002G225500.V3.0:(21446071,21447721)
POTRI.002G225500.V3.0	POTRI.002G225600.V3.0:(21446071,21447721)
POTRI.002G232300.V3.0	POTRI.002G232200.V3.0:(22464371,22467620)
POTRI.002G232200.V3.0	POTRI.002G232300.V3.0:(22465844,22466342)
POTRI.002G236500.V3.0	POTRI.002G236400.V3.0:(22978148,22983466)
POTRI.002G236400.V3.0	POTRI.002G236500.V3.0:(22982352,22983466)
POTRI.002G241100.V3.0	POTRI.002G241000.V3.0:(23347544,23348147)
POTRI.002G241000.V3.0	POTRI.002G241100.V3.0:(23347544,23348147)
POTRI.002G246200.V3.0	POTRI.002G246100.V3.0:(23744978,23745455)
POTRI.002G246100.V3.0	POTRI.002G246200.V3.0:(23744978,23745455)
POTRI.002G249700.V3.0	POTRI.002G249600.V3.0:(24022361,24022447)
POTRI.002G249600.V3.0	POTRI.002G249700.V3.0:(24022361,24022447)
POTRI.002G250600.V3.0	POTRI.002G250500.V3.0:(24077561,24078327)
POTRI.002G250500.V3.0	POTRI.002G250600.V3.0:(24077561,24078327)
POTRI.002G254100.V3.0	POTRI.002G254000.V3.0:(24312738,24312819)
POTRI.002G254000.V3.0	POTRI.002G254100.V3.0:(24312738,24312819)
POTRI.002G256400.V3.0	POTRI.002G256300.V3.0:(24555380,24556396)
POTRI.002G256300.V3.0	POTRI.002G256400.V3.0:(24555380,24556396)
POTRI.002G261600.V3.0	POTRI.002G261500.V3.0:(24964008,24964556)
POTRI.002G261500.V3.0	POTRI.002G261600.V3.0:(24964008,24964556)
POTRI.002G261900.V3.0	POTRI.002G261800.V3.0:(24981648,24982158)
POTRI.002G261800.V3.0	POTRI.002G261900.V3.0:(24981648,24982158)
POTRI.003G001100.V3.0	POTRI.003G001000.V3.0:(194857,195119)
POTRI.003G001000.V3.0	POTRI.003G001100.V3.0:(194857,195119)
POTRI.003G003600.V3.0	POTRI.003G003500.V3.0:(343005,343261)
POTRI.003G003500.V3.0	POTRI.003G003600.V3.0:(343005,343261)
POTRI.003G003800.V3.0	POTRI.003G003700.V3.0:(356498,357210)	POTRI.003G003900.V3.0:(358498,358859)
POTRI.003G003700.V3.0	POTRI.003G003800.V3.0:(356498,357210)
POTRI.003G003900.V3.0	POTRI.003G003800.V3.0:(358498,358859)
POTRI.003G005600.V3.0	POTRI.003G005500.V3.0:(472144,472613)
POTRI.003G005500.V3.0	POTRI.003G005600.V3.0:(472144,472613)
POTRI.003G012200.V3.0	POTRI.003G012100.V3.0:(1448267,1448706)
POTRI.003G012100.V3.0	POTRI.003G012200.V3.0:(1448267,1448706)
POTRI.003G012500.V3.0	POTRI.003G012400.V3.0:(1469032,1469271)
POTRI.003G012600.V3.0	POTRI.003G012400.V3.0:(1469965,1471760)
POTRI.003G012400.V3.0	POTRI.003G012500.V3.0:(1469032,1469271)	POTRI.003G012600.V3.0:(1471031,1471760)
POTRI.003G018400.V3.0	POTRI.003G018300.V3.0:(2234551,2235387)
POTRI.003G018300.V3.0	POTRI.003G018400.V3.0:(2234551,2235387)
POTRI.003G020400.V3.0	POTRI.003G020300.V3.0:(2482695,2484241)
POTRI.003G020300.V3.0	POTRI.003G020400.V3.0:(2482695,2484241)
POTRI.003G021200.V3.0	POTRI.003G021100.V3.0:(2532559,2534287)
POTRI.003G021100.V3.0	POTRI.003G021200.V3.0:(2533661,2534027)
POTRI.003G022200.V3.0	POTRI.003G022100.V3.0:(2668538,2669947)
POTRI.003G022300.V3.0	POTRI.003G022100.V3.0:(2669838,2672452)
POTRI.003G022100.V3.0	POTRI.003G022200.V3.0:(2669085,2669755)	POTRI.003G022300.V3.0:(2670995,2671495)
POTRI.003G023100.V3.0	POTRI.003G023000.V3.0:(2744466,2744897)
POTRI.003G023000.V3.0	POTRI.003G023100.V3.0:(2744466,2744897)
POTRI.003G032000.V3.0	POTRI.003G031900.V3.0:(4025363,4025599)
POTRI.003G031900.V3.0	POTRI.003G032000.V3.0:(4025363,4025599)
POTRI.003G033600.V3.0	POTRI.003G033500.V3.0:(4214845,4214972)
POTRI.003G033500.V3.0	POTRI.003G033600.V3.0:(4214845,4214972)
POTRI.003G034400.V3.0	POTRI.003G034300.V3.0:(4345828,4346612)
POTRI.003G034300.V3.0	POTRI.003G034400.V3.0:(4345828,4346612)
POTRI.003G035100.V3.0	POTRI.003G035000.V3.0:(4474548,4474809)
POTRI.003G035000.V3.0	POTRI.003G035100.V3.0:(4474548,4474809)
POTRI.003G035600.V3.0	POTRI.003G035500.V3.0:(4536827,4540585)	POTRI.003G035700.V3.0:(4540601,4541782)
POTRI.003G035700.V3.0	POTRI.003G035500.V3.0:(4537571,4540585)	POTRI.003G035600.V3.0:(4537571,4541782)
POTRI.003G035500.V3.0	POTRI.003G035600.V3.0:(4536827,4540585)
POTRI.003G037100.V3.0	POTRI.003G037000.V3.0:(4822605,4823584)
POTRI.003G037000.V3.0	POTRI.003G037100.V3.0:(4822605,4823584)
POTRI.003G038000.V3.0	POTRI.003G037900.V3.0:(4918392,4923028)
POTRI.003G037900.V3.0	POTRI.003G038000.V3.0:(4920930,4921507)
POTRI.003G043400.V3.0	POTRI.003G043300.V3.0:(5794190,5794986)
POTRI.003G043300.V3.0	POTRI.003G043400.V3.0:(5794190,5794986)
POTRI.003G044500.V3.0	POTRI.003G044400.V3.0:(5919862,5921634)
POTRI.003G044400.V3.0	POTRI.003G044500.V3.0:(5919862,5921634)
POTRI.003G050100.V3.0	POTRI.003G050000.V3.0:(7359920,7360484)
POTRI.003G050000.V3.0	POTRI.003G050100.V3.0:(7359920,7360484)
POTRI.003G053700.V3.0	POTRI.003G053600.V3.0:(7930802,7931826)
POTRI.003G053600.V3.0	POTRI.003G053700.V3.0:(7930802,7931826)
POTRI.003G057900.V3.0	POTRI.003G057800.V3.0:(8594604,8594918)
POTRI.003G057800.V3.0	POTRI.003G057900.V3.0:(8594604,8594918)
POTRI.003G060700.V3.0	POTRI.003G060600.V3.0:(8836782,8837787)
POTRI.003G060600.V3.0	POTRI.003G060700.V3.0:(8836782,8837787)
POTRI.003G061500.V3.0	POTRI.003G061400.V3.0:(8902749,8905650)
POTRI.003G061400.V3.0	POTRI.003G061500.V3.0:(8903490,8904380)
POTRI.003G062500.V3.0	POTRI.003G062400.V3.0:(9063825,9064231)
POTRI.003G062400.V3.0	POTRI.003G062500.V3.0:(9063825,9064231)
POTRI.003G062900.V3.0	POTRI.003G062800.V3.0:(9104807,9105154)
POTRI.003G062800.V3.0	POTRI.003G062900.V3.0:(9104807,9105154)
POTRI.003G064500.V3.0	POTRI.003G064400.V3.0:(9322376,9322588)
POTRI.003G064400.V3.0	POTRI.003G064500.V3.0:(9322376,9322588)
POTRI.003G065800.V3.0	POTRI.003G065700.V3.0:(9410179,9410432)
POTRI.003G065700.V3.0	POTRI.003G065800.V3.0:(9410179,9410432)
POTRI.003G069500.V3.0	POTRI.003G069400.V3.0:(9777701,9778177)
POTRI.003G069400.V3.0	POTRI.003G069500.V3.0:(9777701,9778177)
POTRI.003G075500.V3.0	POTRI.003G075400.V3.0:(10378675,10380707)
POTRI.003G075400.V3.0	POTRI.003G075500.V3.0:(10378675,10380707)
POTRI.003G078200.V3.0	POTRI.003G078100.V3.0:(10652761,10653031)
POTRI.003G078100.V3.0	POTRI.003G078200.V3.0:(10652761,10653124)
POTRI.003G078400.V3.0	POTRI.003G078300.V3.0:(10655856,10656118)
POTRI.003G078300.V3.0	POTRI.003G078400.V3.0:(10655856,10656118)
POTRI.003G084300.V3.0	POTRI.003G084200.V3.0:(11184454,11185141)
POTRI.003G084200.V3.0	POTRI.003G084300.V3.0:(11184454,11185141)
POTRI.003G086300.V3.0	POTRI.003G086200.V3.0:(11370127,11371251)
POTRI.003G086200.V3.0	POTRI.003G086300.V3.0:(11370127,11371251)
POTRI.003G089400.V3.0	POTRI.003G089300.V3.0:(11660899,11662991)
POTRI.003G089300.V3.0	POTRI.003G089400.V3.0:(11660899,11662991)
POTRI.003G090700.V3.0	POTRI.003G090600.V3.0:(11743971,11744596)
POTRI.003G090600.V3.0	POTRI.003G090700.V3.0:(11743971,11744596)
POTRI.003G095800.V3.0	POTRI.003G095700.V3.0:(12235832,12236474)
POTRI.003G095700.V3.0	POTRI.003G095800.V3.0:(12235832,12236474)
POTRI.003G097500.V3.0	POTRI.003G097400.V3.0:(12410855,12411290)
POTRI.003G097400.V3.0	POTRI.003G097500.V3.0:(12410855,12411290)
POTRI.003G099500.V3.0	POTRI.003G099400.V3.0:(12557501,12559035)
POTRI.003G099400.V3.0	POTRI.003G099500.V3.0:(12557501,12559035)
POTRI.003G105600.V3.0	POTRI.003G105500.V3.0:(12986789,12987581)
POTRI.003G105500.V3.0	POTRI.003G105600.V3.0:(12986789,12987581)
POTRI.003G123100.V3.0	POTRI.003G123000.V3.0:(14500353,14500361)
POTRI.003G123000.V3.0	POTRI.003G123100.V3.0:(14500353,14500361)
POTRI.003G123400.V3.0	POTRI.003G123300.V3.0:(14515833,14516419)
POTRI.003G123300.V3.0	POTRI.003G123400.V3.0:(14515833,14516419)
POTRI.003G130300.V3.0	POTRI.003G130200.V3.0:(14994940,14995166)
POTRI.003G130200.V3.0	POTRI.003G130300.V3.0:(14994940,14995166)
POTRI.003G130800.V3.0	POTRI.003G130700.V3.0:(15031120,15033223)
POTRI.003G130700.V3.0	POTRI.003G130800.V3.0:(15031236,15032288)
POTRI.003G131100.V3.0	POTRI.003G131000.V3.0:(15056474,15056543)
POTRI.003G131000.V3.0	POTRI.003G131100.V3.0:(15056474,15056543)
POTRI.003G132500.V3.0	POTRI.003G132400.V3.0:(15187395,15188390)
POTRI.003G132400.V3.0	POTRI.003G132500.V3.0:(15187395,15188390)
POTRI.003G135200.V3.0	POTRI.003G135100.V3.0:(15430574,15431385)
POTRI.003G135100.V3.0	POTRI.003G135200.V3.0:(15430574,15431385)
POTRI.003G138600.V3.0	POTRI.003G138500.V3.0:(15656901,15657571)
POTRI.003G138500.V3.0	POTRI.003G138600.V3.0:(15656901,15657571)
POTRI.003G139100.V3.0	POTRI.003G139000.V3.0:(15680539,15682015)
POTRI.003G139000.V3.0	POTRI.003G139100.V3.0:(15680539,15682015)
POTRI.003G140400.V3.0	POTRI.003G140300.V3.0:(15781778,15781862)
POTRI.003G140300.V3.0	POTRI.003G140400.V3.0:(15781778,15781862)
POTRI.003G141400.V3.0	POTRI.003G141300.V3.0:(15838161,15838530)
POTRI.003G141300.V3.0	POTRI.003G141400.V3.0:(15838161,15838530)
POTRI.003G143500.V3.0	POTRI.003G143400.V3.0:(15988469,15988592)
POTRI.003G143400.V3.0	POTRI.003G143500.V3.0:(15988469,15988592)
POTRI.003G144800.V3.0	POTRI.003G144700.V3.0:(16098092,16098364)
POTRI.003G144700.V3.0	POTRI.003G144800.V3.0:(16098092,16098364)
POTRI.003G147000.V3.0	POTRI.003G146900.V3.0:(16247900,16248336)
POTRI.003G147100.V3.0	POTRI.003G146900.V3.0:(16251800,16252351)
POTRI.003G147200.V3.0	POTRI.003G146900.V3.0:(16252391,16252996)
POTRI.003G146900.V3.0	POTRI.003G147000.V3.0:(16247900,16248336)	POTRI.003G147100.V3.0:(16251800,16252351)	POTRI.003G147200.V3.0:(16252391,16252996)
POTRI.003G148600.V3.0	POTRI.003G148500.V3.0:(16349492,16351298)
POTRI.003G148500.V3.0	POTRI.003G148600.V3.0:(16349654,16351298)
POTRI.003G151200.V3.0	POTRI.003G151100.V3.0:(16502948,16503121)
POTRI.003G151100.V3.0	POTRI.003G151200.V3.0:(16502948,16503121)
POTRI.003G153500.V3.0	POTRI.003G153400.V3.0:(16680463,16687290)
POTRI.003G153400.V3.0	POTRI.003G153500.V3.0:(16683013,16683822)
POTRI.003G154300.V3.0	POTRI.003G154200.V3.0:(16746509,16747332)
POTRI.003G154200.V3.0	POTRI.003G154300.V3.0:(16746509,16747332)
POTRI.003G155600.V3.0	POTRI.003G155500.V3.0:(16826922,16828421)
POTRI.003G155500.V3.0	POTRI.003G155600.V3.0:(16826922,16828421)
POTRI.003G160200.V3.0	POTRI.003G160100.V3.0:(17180932,17181111)
POTRI.003G160100.V3.0	POTRI.003G160200.V3.0:(17180932,17181111)
POTRI.003G162200.V3.0	POTRI.003G162100.V3.0:(17306071,17306728)
POTRI.003G162100.V3.0	POTRI.003G162200.V3.0:(17306071,17306728)
POTRI.003G163900.V3.0	POTRI.003G163800.V3.0:(17454305,17457153)
POTRI.003G163800.V3.0	POTRI.003G163900.V3.0:(17454305,17454559)
POTRI.003G166300.V3.0	POTRI.003G166200.V3.0:(17689501,17689865)
POTRI.003G166200.V3.0	POTRI.003G166300.V3.0:(17689501,17689865)
POTRI.003G168100.V3.0	POTRI.003G168000.V3.0:(17840563,17841295)
POTRI.003G168000.V3.0	POTRI.003G168100.V3.0:(17840563,17841295)
POTRI.003G170100.V3.0	POTRI.003G170000.V3.0:(18010280,18011616)
POTRI.003G170000.V3.0	POTRI.003G170100.V3.0:(18010280,18011616)
POTRI.003G174100.V3.0	POTRI.003G174000.V3.0:(18313744,18314136)
POTRI.003G174000.V3.0	POTRI.003G174100.V3.0:(18313744,18314136)
POTRI.003G174700.V3.0	POTRI.003G174600.V3.0:(18343263,18343487)
POTRI.003G174600.V3.0	POTRI.003G174700.V3.0:(18343263,18343487)
POTRI.003G177100.V3.0	POTRI.003G177000.V3.0:(18531353,18538541)
POTRI.003G177000.V3.0	POTRI.003G177100.V3.0:(18535169,18535896)
POTRI.003G178100.V3.0	POTRI.003G178000.V3.0:(18592205,18593187)
POTRI.003G178000.V3.0	POTRI.003G178100.V3.0:(18592205,18593187)
POTRI.003G182700.V3.0	POTRI.003G182600.V3.0:(18931286,18931680)
POTRI.003G182800.V3.0	POTRI.003G182600.V3.0:(18932719,18934932)
POTRI.003G182600.V3.0	POTRI.003G182700.V3.0:(18931286,18931680)	POTRI.003G182800.V3.0:(18932719,18935823)
POTRI.003G186800.V3.0	POTRI.003G186700.V3.0:(19277938,19279304)
POTRI.003G186700.V3.0	POTRI.003G186800.V3.0:(19277938,19279304)
POTRI.003G189000.V3.0	POTRI.003G188900.V3.0:(19394893,19396620)
POTRI.003G188900.V3.0	POTRI.003G189000.V3.0:(19394893,19396620)
POTRI.003G189300.V3.0	POTRI.003G189200.V3.0:(19421669,19424147)
POTRI.003G189200.V3.0	POTRI.003G189300.V3.0:(19422656,19424147)
POTRI.003G191400.V3.0	POTRI.003G191300.V3.0:(19567850,19575151)
POTRI.003G191300.V3.0	POTRI.003G191400.V3.0:(19569990,19570502)
POTRI.003G196400.V3.0	POTRI.003G196300.V3.0:(19927435,19928668)
POTRI.003G196300.V3.0	POTRI.003G196400.V3.0:(19927435,19928668)
POTRI.003G201200.V3.0	POTRI.003G201100.V3.0:(20333777,20333811)
POTRI.003G201100.V3.0	POTRI.003G201200.V3.0:(20333777,20333811)
POTRI.003G203200.V3.0	POTRI.003G203100.V3.0:(20450080,20451934)
POTRI.003G203100.V3.0	POTRI.003G203200.V3.0:(20450080,20451934)
POTRI.003G209200.V3.0	POTRI.003G209100.V3.0:(20893323,20893501)
POTRI.003G209100.V3.0	POTRI.003G209200.V3.0:(20893323,20893501)
POTRI.003G212400.V3.0	POTRI.003G212300.V3.0:(21072714,21077540)
POTRI.003G212300.V3.0	POTRI.003G212400.V3.0:(21076680,21077540)
POTRI.003G219700.V3.0	POTRI.003G219600.V3.0:(21520731,21520949)
POTRI.003G219600.V3.0	POTRI.003G219700.V3.0:(21520731,21520949)
POTRI.003G221700.V3.0	POTRI.003G221600.V3.0:(21647139,21647429)
POTRI.003G221600.V3.0	POTRI.003G221700.V3.0:(21647139,21647429)
POTRI.003G221900.V3.0	POTRI.003G221800.V3.0:(21656987,21658149)
POTRI.003G221800.V3.0	POTRI.003G221900.V3.0:(21656987,21658149)
POTRI.003G222900.V3.0	POTRI.003G222800.V3.0:(21708685,21709107)
POTRI.003G222800.V3.0	POTRI.003G222900.V3.0:(21708685,21709107)
POTRI.003G223900.V3.0	POTRI.003G223800.V3.0:(21763448,21765765)
POTRI.003G223800.V3.0	POTRI.003G223900.V3.0:(21763448,21765765)
POTRI.004G000600.V3.0	POTRI.004G000500.V3.0:(79300,79798)
POTRI.004G000500.V3.0	POTRI.004G000600.V3.0:(79300,79798)
POTRI.004G002100.V3.0	POTRI.004G002000.V3.0:(166579,166583)
POTRI.004G002000.V3.0	POTRI.004G002100.V3.0:(166579,166583)
POTRI.004G004100.V3.0	POTRI.004G004000.V3.0:(271010,271571)
POTRI.004G004000.V3.0	POTRI.004G004100.V3.0:(271010,271571)
POTRI.004G005300.V3.0	POTRI.004G005200.V3.0:(336516,337021)
POTRI.004G005200.V3.0	POTRI.004G005300.V3.0:(336516,337021)
POTRI.004G005600.V3.0	POTRI.004G005500.V3.0:(355850,356146)
POTRI.004G005500.V3.0	POTRI.004G005600.V3.0:(355850,356146)
POTRI.004G010700.V3.0	POTRI.004G010600.V3.0:(678017,678531)
POTRI.004G010600.V3.0	POTRI.004G010700.V3.0:(678017,678531)
POTRI.004G011400.V3.0	POTRI.004G011300.V3.0:(725200,725889)
POTRI.004G011300.V3.0	POTRI.004G011400.V3.0:(725200,725889)
POTRI.004G011600.V3.0	POTRI.004G011500.V3.0:(753891,754643)
POTRI.004G011500.V3.0	POTRI.004G011600.V3.0:(753891,754643)
POTRI.004G017300.V3.0	POTRI.004G017200.V3.0:(1148996,1149191)
POTRI.004G017200.V3.0	POTRI.004G017300.V3.0:(1148996,1149191)
POTRI.004G019300.V3.0	POTRI.004G019200.V3.0:(1281902,1282427)
POTRI.004G019200.V3.0	POTRI.004G019300.V3.0:(1281902,1282427)
POTRI.004G021900.V3.0	POTRI.004G021800.V3.0:(1439879,1441152)
POTRI.004G021800.V3.0	POTRI.004G021900.V3.0:(1439879,1441152)
POTRI.004G031300.V3.0	POTRI.004G031200.V3.0:(2275827,2275892)
POTRI.004G031200.V3.0	POTRI.004G031300.V3.0:(2275827,2275892)
POTRI.004G034000.V3.0	POTRI.004G033900.V3.0:(2487794,2489134)
POTRI.004G033900.V3.0	POTRI.004G034000.V3.0:(2487794,2489134)
POTRI.004G037300.V3.0	POTRI.004G037200.V3.0:(2795450,2799622)
POTRI.004G037200.V3.0	POTRI.004G037300.V3.0:(2796632,2796978)
POTRI.004G041300.V3.0	POTRI.004G041200.V3.0:(3160786,3161210)
POTRI.004G041200.V3.0	POTRI.004G041300.V3.0:(3160786,3161210)
POTRI.004G041500.V3.0	POTRI.004G041400.V3.0:(3165892,3165934)
POTRI.004G041400.V3.0	POTRI.004G041500.V3.0:(3165892,3165934)
POTRI.004G042000.V3.0	POTRI.004G041900.V3.0:(3200204,3201321)
POTRI.004G041900.V3.0	POTRI.004G042000.V3.0:(3200204,3201321)
POTRI.004G043800.V3.0	POTRI.004G043700.V3.0:(3309974,3310593)
POTRI.004G043700.V3.0	POTRI.004G043800.V3.0:(3309974,3310593)
POTRI.004G044600.V3.0	POTRI.004G044500.V3.0:(3379987,3384013)
POTRI.004G044500.V3.0	POTRI.004G044600.V3.0:(3382973,3383355)
POTRI.004G047400.V3.0	POTRI.004G047300.V3.0:(3621293,3621520)
POTRI.004G047300.V3.0	POTRI.004G047400.V3.0:(3621293,3621520)
POTRI.004G049800.V3.0	POTRI.004G049700.V3.0:(3875475,3875930)
POTRI.004G049700.V3.0	POTRI.004G049800.V3.0:(3875475,3875930)
POTRI.004G050700.V3.0	POTRI.004G050600.V3.0:(3934812,3937966)
POTRI.004G050600.V3.0	POTRI.004G050700.V3.0:(3934812,3937966)
POTRI.004G062000.V3.0	POTRI.004G061900.V3.0:(5127320,5128268)
POTRI.004G061900.V3.0	POTRI.004G062000.V3.0:(5127320,5128268)
POTRI.004G062300.V3.0	POTRI.004G062200.V3.0:(5144445,5144537)
POTRI.004G062200.V3.0	POTRI.004G062300.V3.0:(5144445,5144537)
POTRI.004G067500.V3.0	POTRI.004G067400.V3.0:(5616927,5618130)
POTRI.004G067400.V3.0	POTRI.004G067500.V3.0:(5616927,5618130)
POTRI.004G079500.V3.0	POTRI.004G079400.V3.0:(6578898,6579367)
POTRI.004G079400.V3.0	POTRI.004G079500.V3.0:(6578898,6579367)
POTRI.004G081300.V3.0	POTRI.004G081200.V3.0:(6705500,6705574)
POTRI.004G081200.V3.0	POTRI.004G081300.V3.0:(6705500,6705574)
POTRI.004G081900.V3.0	POTRI.004G081800.V3.0:(6747783,6753475)
POTRI.004G081800.V3.0	POTRI.004G081900.V3.0:(6747998,6749208)
POTRI.004G083400.V3.0	POTRI.004G083300.V3.0:(6890980,6890989)
POTRI.004G083300.V3.0	POTRI.004G083400.V3.0:(6890980,6890989)
POTRI.004G085300.V3.0	POTRI.004G085200.V3.0:(7066835,7070353)
POTRI.004G085200.V3.0	POTRI.004G085300.V3.0:(7067432,7070353)
POTRI.004G085800.V3.0	POTRI.004G085700.V3.0:(7132051,7132082)
POTRI.004G085700.V3.0	POTRI.004G085800.V3.0:(7132051,7132082)
POTRI.004G086800.V3.0	POTRI.004G086700.V3.0:(7264665,7264871)
POTRI.004G086700.V3.0	POTRI.004G086800.V3.0:(7264665,7264871)
POTRI.004G087200.V3.0	POTRI.004G087100.V3.0:(7289835,7290850)
POTRI.004G087100.V3.0	POTRI.004G087200.V3.0:(7290123,7290430)
POTRI.004G087500.V3.0	POTRI.004G087400.V3.0:(7306075,7307131)
POTRI.004G087400.V3.0	POTRI.004G087500.V3.0:(7306075,7307131)
POTRI.004G091300.V3.0	POTRI.004G091200.V3.0:(7762378,7762400)
POTRI.004G091200.V3.0	POTRI.004G091300.V3.0:(7762378,7762400)
POTRI.004G092200.V3.0	POTRI.004G092100.V3.0:(7803031,7804749)
POTRI.004G092100.V3.0	POTRI.004G092200.V3.0:(7803031,7804749)
POTRI.004G092400.V3.0	POTRI.004G092300.V3.0:(7807813,7807842)
POTRI.004G092300.V3.0	POTRI.004G092400.V3.0:(7807813,7807842)
POTRI.004G093700.V3.0	POTRI.004G093600.V3.0:(7967872,7968581)
POTRI.004G093600.V3.0	POTRI.004G093700.V3.0:(7967872,7968581)
POTRI.004G100600.V3.0	POTRI.004G100500.V3.0:(8733526,8734021)
POTRI.004G100500.V3.0	POTRI.004G100600.V3.0:(8733526,8734021)
POTRI.004G100800.V3.0	POTRI.004G100700.V3.0:(8753279,8754283)
POTRI.004G100700.V3.0	POTRI.004G100800.V3.0:(8753279,8754283)
POTRI.004G103600.V3.0	POTRI.004G103500.V3.0:(9101383,9101998)
POTRI.004G103500.V3.0	POTRI.004G103600.V3.0:(9101383,9101998)
POTRI.004G112000.V3.0	POTRI.004G111900.V3.0:(10143051,10143266)
POTRI.004G111900.V3.0	POTRI.004G112000.V3.0:(10143051,10143266)
POTRI.004G116000.V3.0	POTRI.004G115900.V3.0:(10714762,10715356)
POTRI.004G115900.V3.0	POTRI.004G116000.V3.0:(10714762,10715356)
POTRI.004G117200.V3.0	POTRI.004G117100.V3.0:(10849687,10850864)
POTRI.004G117100.V3.0	POTRI.004G117200.V3.0:(10849687,10850864)
POTRI.004G121600.V3.0	POTRI.004G121500.V3.0:(11506177,11506184)
POTRI.004G121500.V3.0	POTRI.004G121600.V3.0:(11506177,11506184)
POTRI.004G125600.V3.0	POTRI.004G125500.V3.0:(12143486,12143760)
POTRI.004G125500.V3.0	POTRI.004G125600.V3.0:(12143486,12143760)
POTRI.004G129300.V3.0	POTRI.004G129200.V3.0:(14264962,14266000)
POTRI.004G129200.V3.0	POTRI.004G129300.V3.0:(14264962,14266000)
POTRI.004G132300.V3.0	POTRI.004G132200.V3.0:(15089916,15091349)
POTRI.004G132200.V3.0	POTRI.004G132300.V3.0:(15089916,15091349)
POTRI.004G139000.V3.0	POTRI.004G138900.V3.0:(16110041,16110652)
POTRI.004G139100.V3.0	POTRI.004G138900.V3.0:(16112048,16112419)
POTRI.004G138900.V3.0	POTRI.004G139000.V3.0:(16110041,16110652)	POTRI.004G139100.V3.0:(16112048,16112419)
POTRI.004G141100.V3.0	POTRI.004G141000.V3.0:(16448141,16449147)
POTRI.004G141000.V3.0	POTRI.004G141100.V3.0:(16448141,16449147)
POTRI.004G145300.V3.0	POTRI.004G145200.V3.0:(16849867,16850308)
POTRI.004G145200.V3.0	POTRI.004G145300.V3.0:(16849867,16850308)
POTRI.004G146700.V3.0	POTRI.004G146600.V3.0:(16973492,16974344)
POTRI.004G146800.V3.0	POTRI.004G146600.V3.0:(16975777,16977005)
POTRI.004G146600.V3.0	POTRI.004G146700.V3.0:(16973492,16974344)	POTRI.004G146800.V3.0:(16975777,16977005)
POTRI.004G147900.V3.0	POTRI.004G147800.V3.0:(17076686,17076788)	POTRI.004G148000.V3.0:(17077164,17079784)
POTRI.004G147800.V3.0	POTRI.004G147900.V3.0:(17076686,17076788)
POTRI.004G148000.V3.0	POTRI.004G147900.V3.0:(17077164,17079784)
POTRI.004G148300.V3.0	POTRI.004G148200.V3.0:(17083324,17083956)
POTRI.004G148200.V3.0	POTRI.004G148300.V3.0:(17083324,17083956)
POTRI.004G155200.V3.0	POTRI.004G155100.V3.0:(17629707,17631558)
POTRI.004G155100.V3.0	POTRI.004G155200.V3.0:(17630641,17631040)
POTRI.004G158100.V3.0	POTRI.004G158000.V3.0:(17956286,17956810)
POTRI.004G158000.V3.0	POTRI.004G158100.V3.0:(17956286,17956810)
POTRI.004G160900.V3.0	POTRI.004G160800.V3.0:(18131034,18131801)
POTRI.004G160800.V3.0	POTRI.004G160900.V3.0:(18131034,18131801)
POTRI.004G162900.V3.0	POTRI.004G162800.V3.0:(18386686,18386930)
POTRI.004G162800.V3.0	POTRI.004G162900.V3.0:(18386686,18386930)
POTRI.004G166700.V3.0	POTRI.004G166600.V3.0:(18653820,18654111)
POTRI.004G166600.V3.0	POTRI.004G166700.V3.0:(18653820,18654111)
POTRI.004G171900.V3.0	POTRI.004G171800.V3.0:(19071785,19071901)
POTRI.004G171800.V3.0	POTRI.004G171900.V3.0:(19071785,19071901)
POTRI.004G176900.V3.0	POTRI.004G176800.V3.0:(19480293,19486793)
POTRI.004G176800.V3.0	POTRI.004G176900.V3.0:(19483221,19484058)
POTRI.004G178800.V3.0	POTRI.004G178700.V3.0:(19620579,19620839)
POTRI.004G178700.V3.0	POTRI.004G178800.V3.0:(19620579,19620839)
POTRI.004G187300.V3.0	POTRI.004G187200.V3.0:(20266932,20267865)
POTRI.004G187400.V3.0	POTRI.004G187200.V3.0:(20268664,20269374)
POTRI.004G187200.V3.0	POTRI.004G187300.V3.0:(20266932,20267865)	POTRI.004G187400.V3.0:(20268664,20269374)
POTRI.004G195500.V3.0	POTRI.004G195400.V3.0:(20885873,20888083)
POTRI.004G195400.V3.0	POTRI.004G195500.V3.0:(20885873,20888083)
POTRI.004G201100.V3.0	POTRI.004G201000.V3.0:(21245047,21245298)
POTRI.004G201000.V3.0	POTRI.004G201100.V3.0:(21245047,21245298)
POTRI.004G202600.V3.0	POTRI.004G202500.V3.0:(21313662,21313980)
POTRI.004G202500.V3.0	POTRI.004G202600.V3.0:(21313662,21313980)
POTRI.004G207400.V3.0	POTRI.004G207300.V3.0:(21617098,21618453)
POTRI.004G207300.V3.0	POTRI.004G207400.V3.0:(21617098,21618453)
POTRI.004G207700.V3.0	POTRI.004G207600.V3.0:(21632249,21632989)
POTRI.004G207600.V3.0	POTRI.004G207700.V3.0:(21632249,21632989)
POTRI.004G209000.V3.0	POTRI.004G208900.V3.0:(21715902,21716195)	POTRI.004G209100.V3.0:(21719477,21720682)
POTRI.004G208900.V3.0	POTRI.004G209000.V3.0:(21715902,21716195)
POTRI.004G209100.V3.0	POTRI.004G209000.V3.0:(21719477,21720682)
POTRI.004G209700.V3.0	POTRI.004G209600.V3.0:(21739033,21740154)
POTRI.004G209600.V3.0	POTRI.004G209700.V3.0:(21739033,21740154)
POTRI.004G210900.V3.0	POTRI.004G210800.V3.0:(21837652,21838561)
POTRI.004G210800.V3.0	POTRI.004G210900.V3.0:(21837652,21838561)
POTRI.004G214500.V3.0	POTRI.004G214400.V3.0:(22192996,22195783)
POTRI.004G214400.V3.0	POTRI.004G214500.V3.0:(22192996,22193820)
POTRI.004G215400.V3.0	POTRI.004G215300.V3.0:(22246647,22246972)
POTRI.004G215300.V3.0	POTRI.004G215400.V3.0:(22246647,22246972)
POTRI.004G215700.V3.0	POTRI.004G215600.V3.0:(22267987,22268781)
POTRI.004G215600.V3.0	POTRI.004G215700.V3.0:(22267987,22268781)
POTRI.004G222700.V3.0	POTRI.004G222600.V3.0:(22881844,22882097)
POTRI.004G222600.V3.0	POTRI.004G222700.V3.0:(22881844,22882097)
POTRI.004G226500.V3.0	POTRI.004G226400.V3.0:(23209019,23210091)
POTRI.004G226400.V3.0	POTRI.004G226500.V3.0:(23209019,23210091)
POTRI.004G227300.V3.0	POTRI.004G227200.V3.0:(23255903,23256467)
POTRI.004G227200.V3.0	POTRI.004G227300.V3.0:(23255903,23256467)
POTRI.004G235300.V3.0	POTRI.004G235200.V3.0:(24097043,24098768)
POTRI.004G235200.V3.0	POTRI.004G235300.V3.0:(24097043,24100025)
POTRI.005G003600.V3.0	POTRI.005G003500.V3.0:(215110,215191)
POTRI.005G003500.V3.0	POTRI.005G003600.V3.0:(215110,215191)
POTRI.005G004200.V3.0	POTRI.005G004100.V3.0:(255159,259662)
POTRI.005G004100.V3.0	POTRI.005G004200.V3.0:(256726,257374)
POTRI.005G004500.V3.0	POTRI.005G004400.V3.0:(267381,272187)
POTRI.005G004400.V3.0	POTRI.005G004500.V3.0:(269065,269505)
POTRI.005G018500.V3.0	POTRI.005G018400.V3.0:(1476938,1477786)
POTRI.005G018400.V3.0	POTRI.005G018500.V3.0:(1476938,1477786)
POTRI.005G020700.V3.0	POTRI.005G020600.V3.0:(1597482,1597747)
POTRI.005G020600.V3.0	POTRI.005G020700.V3.0:(1597482,1597747)
POTRI.005G027100.V3.0	POTRI.005G027000.V3.0:(1980142,1980550)
POTRI.005G027000.V3.0	POTRI.005G027100.V3.0:(1980142,1980550)
POTRI.005G030400.V3.0	POTRI.005G030300.V3.0:(2261857,2267191)
POTRI.005G030300.V3.0	POTRI.005G030400.V3.0:(2264688,2265579)
POTRI.005G033700.V3.0	POTRI.005G033600.V3.0:(2505349,2505690)
POTRI.005G033600.V3.0	POTRI.005G033700.V3.0:(2505349,2505690)
POTRI.005G038800.V3.0	POTRI.005G038700.V3.0:(2829798,2830705)
POTRI.005G038700.V3.0	POTRI.005G038800.V3.0:(2829798,2830705)
POTRI.005G039200.V3.0	POTRI.005G039100.V3.0:(2854688,2856554)
POTRI.005G039100.V3.0	POTRI.005G039200.V3.0:(2855436,2855725)
POTRI.005G039400.V3.0	POTRI.005G039300.V3.0:(2862338,2868477)
POTRI.005G039300.V3.0	POTRI.005G039400.V3.0:(2866671,2867813)
POTRI.005G044800.V3.0	POTRI.005G044700.V3.0:(3287895,3288936)
POTRI.005G044700.V3.0	POTRI.005G044800.V3.0:(3287895,3288936)
POTRI.005G049000.V3.0	POTRI.005G048900.V3.0:(3550177,3550192)
POTRI.005G048900.V3.0	POTRI.005G049000.V3.0:(3550177,3550192)
POTRI.005G049600.V3.0	POTRI.005G049500.V3.0:(3583221,3583802)
POTRI.005G049500.V3.0	POTRI.005G049600.V3.0:(3583221,3583802)
POTRI.005G051000.V3.0	POTRI.005G050900.V3.0:(3655174,3655875)
POTRI.005G050900.V3.0	POTRI.005G051000.V3.0:(3655174,3655460)
POTRI.005G051500.V3.0	POTRI.005G051400.V3.0:(3687165,3687513)
POTRI.005G051400.V3.0	POTRI.005G051500.V3.0:(3687165,3687513)
POTRI.005G052500.V3.0	POTRI.005G052400.V3.0:(3739925,3740491)
POTRI.005G052400.V3.0	POTRI.005G052500.V3.0:(3739925,3740491)
POTRI.005G054200.V3.0	POTRI.005G054100.V3.0:(3868539,3869027)
POTRI.005G054100.V3.0	POTRI.005G054200.V3.0:(3868539,3869027)
POTRI.005G056600.V3.0	POTRI.005G056500.V3.0:(3978709,3979035)
POTRI.005G056700.V3.0	POTRI.005G056500.V3.0:(3980771,3981509)
POTRI.005G056500.V3.0	POTRI.005G056600.V3.0:(3978709,3979035)	POTRI.005G056700.V3.0:(3980771,3981509)
POTRI.005G058900.V3.0	POTRI.005G058800.V3.0:(4150439,4152537)
POTRI.005G058800.V3.0	POTRI.005G058900.V3.0:(4150439,4152537)
POTRI.005G059800.V3.0	POTRI.005G059700.V3.0:(4208638,4208922)
POTRI.005G059700.V3.0	POTRI.005G059800.V3.0:(4208638,4208922)
POTRI.005G061300.V3.0	POTRI.005G061200.V3.0:(4299579,4299791)
POTRI.005G061200.V3.0	POTRI.005G061300.V3.0:(4299579,4299791)
POTRI.005G063400.V3.0	POTRI.005G063300.V3.0:(4557365,4558913)
POTRI.005G063300.V3.0	POTRI.005G063400.V3.0:(4557365,4558913)
POTRI.005G066400.V3.0	POTRI.005G066300.V3.0:(4782097,4782340)
POTRI.005G066300.V3.0	POTRI.005G066400.V3.0:(4782097,4782340)
POTRI.005G066800.V3.0	POTRI.005G066700.V3.0:(4801203,4801428)
POTRI.005G066700.V3.0	POTRI.005G066800.V3.0:(4801203,4801428)
POTRI.005G068300.V3.0	POTRI.005G068200.V3.0:(4899134,4899475)
POTRI.005G068200.V3.0	POTRI.005G068300.V3.0:(4899134,4899475)
POTRI.005G070700.V3.0	POTRI.005G070600.V3.0:(5072054,5072663)
POTRI.005G070600.V3.0	POTRI.005G070700.V3.0:(5072054,5072663)
POTRI.005G071200.V3.0	POTRI.005G071100.V3.0:(5129930,5130067)
POTRI.005G071100.V3.0	POTRI.005G071200.V3.0:(5129930,5130067)
POTRI.005G071500.V3.0	POTRI.005G071400.V3.0:(5144165,5144400)
POTRI.005G071400.V3.0	POTRI.005G071500.V3.0:(5144165,5144400)
POTRI.005G075500.V3.0	POTRI.005G075400.V3.0:(5527183,5527317)
POTRI.005G075400.V3.0	POTRI.005G075500.V3.0:(5527183,5527317)
POTRI.005G077700.V3.0	POTRI.005G077600.V3.0:(5733541,5733598)	POTRI.005G077800.V3.0:(5737430,5737621)
POTRI.005G077600.V3.0	POTRI.005G077700.V3.0:(5733541,5733598)
POTRI.005G077800.V3.0	POTRI.005G077700.V3.0:(5737430,5737621)
POTRI.005G080400.V3.0	POTRI.005G080300.V3.0:(5917690,5918078)
POTRI.005G080300.V3.0	POTRI.005G080400.V3.0:(5917690,5918078)
POTRI.005G081800.V3.0	POTRI.005G081700.V3.0:(6014518,6015103)
POTRI.005G081900.V3.0	POTRI.005G081700.V3.0:(6016400,6017393)
POTRI.005G081700.V3.0	POTRI.005G081800.V3.0:(6014518,6015103)	POTRI.005G081900.V3.0:(6016400,6017393)
POTRI.005G082500.V3.0	POTRI.005G082400.V3.0:(6070911,6071373)
POTRI.005G082400.V3.0	POTRI.005G082500.V3.0:(6070911,6071373)
POTRI.005G086000.V3.0	POTRI.005G085900.V3.0:(6388093,6388751)
POTRI.005G085900.V3.0	POTRI.005G086000.V3.0:(6388093,6388751)
POTRI.005G090200.V3.0	POTRI.005G090100.V3.0:(6709102,6709323)
POTRI.005G090100.V3.0	POTRI.005G090200.V3.0:(6709102,6709323)
POTRI.005G091300.V3.0	POTRI.005G091200.V3.0:(6779139,6779514)
POTRI.005G091200.V3.0	POTRI.005G091300.V3.0:(6779139,6779514)
POTRI.005G093400.V3.0	POTRI.005G093300.V3.0:(6988997,6991966)
POTRI.005G093300.V3.0	POTRI.005G093400.V3.0:(6989698,6990639)
POTRI.005G095000.V3.0	POTRI.005G094900.V3.0:(7101127,7101886)
POTRI.005G094900.V3.0	POTRI.005G095000.V3.0:(7101127,7101886)
POTRI.005G095400.V3.0	POTRI.005G095300.V3.0:(7140559,7142613)
POTRI.005G095300.V3.0	POTRI.005G095400.V3.0:(7140559,7142613)
POTRI.005G106300.V3.0	POTRI.005G106200.V3.0:(8150665,8150878)
POTRI.005G106200.V3.0	POTRI.005G106300.V3.0:(8150665,8150878)
POTRI.005G108800.V3.0	POTRI.005G108700.V3.0:(8358719,8359319)
POTRI.005G108700.V3.0	POTRI.005G108800.V3.0:(8358719,8359319)
POTRI.005G110100.V3.0	POTRI.005G110000.V3.0:(8466718,8467426)
POTRI.005G110000.V3.0	POTRI.005G110100.V3.0:(8466718,8467426)
POTRI.005G120000.V3.0	POTRI.005G119900.V3.0:(9293389,9294124)
POTRI.005G119900.V3.0	POTRI.005G120000.V3.0:(9293389,9294124)
POTRI.005G121100.V3.0	POTRI.005G121000.V3.0:(9436098,9437320)
POTRI.005G121000.V3.0	POTRI.005G121100.V3.0:(9436098,9437320)
POTRI.005G121600.V3.0	POTRI.005G121500.V3.0:(9464541,9465036)
POTRI.005G121500.V3.0	POTRI.005G121600.V3.0:(9464541,9465036)
POTRI.005G125100.V3.0	POTRI.005G125000.V3.0:(9763058,9763801)
POTRI.005G125000.V3.0	POTRI.005G125100.V3.0:(9763058,9763801)
POTRI.005G126700.V3.0	POTRI.005G126600.V3.0:(9991634,9992249)
POTRI.005G126600.V3.0	POTRI.005G126700.V3.0:(9991634,9992249)
POTRI.005G129600.V3.0	POTRI.005G129500.V3.0:(10394376,10398298)
POTRI.005G129500.V3.0	POTRI.005G129600.V3.0:(10396210,10396750)
POTRI.005G136100.V3.0	POTRI.005G136000.V3.0:(11133639,11133845)
POTRI.005G136000.V3.0	POTRI.005G136100.V3.0:(11133639,11133845)
POTRI.005G137200.V3.0	POTRI.005G137100.V3.0:(11297132,11297828)
POTRI.005G137100.V3.0	POTRI.005G137200.V3.0:(11297132,11297828)
POTRI.005G137800.V3.0	POTRI.005G137700.V3.0:(11404951,11408582)
POTRI.005G137700.V3.0	POTRI.005G137800.V3.0:(11408015,11408582)
POTRI.005G155400.V3.0	POTRI.005G155300.V3.0:(15307984,15318935)
POTRI.005G155300.V3.0	POTRI.005G155400.V3.0:(15315135,15316286)
POTRI.005G155900.V3.0	POTRI.005G155700.V3.0:(15406366,15416013)	POTRI.005G155800.V3.0:(15406775,15408860)
POTRI.005G155800.V3.0	POTRI.005G155700.V3.0:(15406775,15408860)	POTRI.005G155900.V3.0:(15407724,15408860)
POTRI.005G155700.V3.0	POTRI.005G155800.V3.0:(15406775,15408860)	POTRI.005G155900.V3.0:(15407724,15408874)
POTRI.005G160000.V3.0	POTRI.005G159900.V3.0:(16100694,16101390)
POTRI.005G159900.V3.0	POTRI.005G160000.V3.0:(16100694,16101390)
POTRI.005G162200.V3.0	POTRI.005G162100.V3.0:(16589101,16589734)
POTRI.005G162100.V3.0	POTRI.005G162200.V3.0:(16589101,16589734)
POTRI.005G162700.V3.0	POTRI.005G162600.V3.0:(16704837,16705375)
POTRI.005G162600.V3.0	POTRI.005G162700.V3.0:(16704837,16705375)
POTRI.005G164300.V3.0	POTRI.005G164200.V3.0:(16973399,16973743)
POTRI.005G164200.V3.0	POTRI.005G164300.V3.0:(16973399,16973743)
POTRI.005G165100.V3.0	POTRI.005G165000.V3.0:(17093127,17093179)
POTRI.005G165000.V3.0	POTRI.005G165100.V3.0:(17093127,17093179)
POTRI.005G170900.V3.0	POTRI.005G170800.V3.0:(18557684,18558026)
POTRI.005G170800.V3.0	POTRI.005G170900.V3.0:(18557684,18558026)
POTRI.005G171100.V3.0	POTRI.005G171000.V3.0:(18562508,18563430)
POTRI.005G171000.V3.0	POTRI.005G171100.V3.0:(18562508,18563430)
POTRI.005G174600.V3.0	POTRI.005G174500.V3.0:(19002457,19002953)
POTRI.005G174500.V3.0	POTRI.005G174600.V3.0:(19002457,19002953)
POTRI.005G177200.V3.0	POTRI.005G177100.V3.0:(19301342,19301357)
POTRI.005G177100.V3.0	POTRI.005G177200.V3.0:(19301342,19301357)
POTRI.005G179400.V3.0	POTRI.005G179300.V3.0:(19569367,19570882)
POTRI.005G179300.V3.0	POTRI.005G179400.V3.0:(19569367,19570882)
POTRI.005G183100.V3.0	POTRI.005G183000.V3.0:(19972768,19972973)
POTRI.005G183000.V3.0	POTRI.005G183100.V3.0:(19972768,19974916)
POTRI.005G183500.V3.0	POTRI.005G183400.V3.0:(19991986,19992434)
POTRI.005G183400.V3.0	POTRI.005G183500.V3.0:(19991986,19992434)
POTRI.005G188600.V3.0	POTRI.005G188500.V3.0:(20601531,20601819)
POTRI.005G188500.V3.0	POTRI.005G188600.V3.0:(20601531,20601819)
POTRI.005G189700.V3.0	POTRI.005G189600.V3.0:(20710965,20711652)
POTRI.005G189600.V3.0	POTRI.005G189700.V3.0:(20710965,20711652)
POTRI.005G196200.V3.0	POTRI.005G196100.V3.0:(21269900,21270187)
POTRI.005G196100.V3.0	POTRI.005G196200.V3.0:(21269900,21270187)
POTRI.005G197600.V3.0	POTRI.005G197500.V3.0:(21374245,21374454)
POTRI.005G197700.V3.0	POTRI.005G197500.V3.0:(21374967,21375951)
POTRI.005G197500.V3.0	POTRI.005G197600.V3.0:(21374245,21374454)	POTRI.005G197700.V3.0:(21374967,21375951)
POTRI.005G198300.V3.0	POTRI.005G198200.V3.0:(21427291,21427692)
POTRI.005G198200.V3.0	POTRI.005G198300.V3.0:(21427291,21427692)
POTRI.005G199400.V3.0	POTRI.005G199300.V3.0:(21497312,21498354)
POTRI.005G199500.V3.0	POTRI.005G199300.V3.0:(21498363,21499060)
POTRI.005G199300.V3.0	POTRI.005G199400.V3.0:(21497312,21498354)	POTRI.005G199500.V3.0:(21498363,21499060)
POTRI.005G202100.V3.0	POTRI.005G202000.V3.0:(21731944,21733205)
POTRI.005G202000.V3.0	POTRI.005G202100.V3.0:(21731944,21733205)
POTRI.005G202700.V3.0	POTRI.005G202600.V3.0:(21764674,21764876)
POTRI.005G202600.V3.0	POTRI.005G202700.V3.0:(21764674,21764876)
POTRI.005G203100.V3.0	POTRI.005G203000.V3.0:(21776165,21776845)
POTRI.005G203000.V3.0	POTRI.005G203100.V3.0:(21776165,21776845)
POTRI.005G205000.V3.0	POTRI.005G204900.V3.0:(21972561,21973922)
POTRI.005G204900.V3.0	POTRI.005G205000.V3.0:(21972561,21973922)
POTRI.005G207800.V3.0	POTRI.005G207700.V3.0:(22200988,22201245)
POTRI.005G207700.V3.0	POTRI.005G207800.V3.0:(22200988,22201245)
POTRI.005G208000.V3.0	POTRI.005G207900.V3.0:(22212375,22212644)
POTRI.005G207900.V3.0	POTRI.005G208000.V3.0:(22212375,22212644)
POTRI.005G208800.V3.0	POTRI.005G208700.V3.0:(22275781,22275879)
POTRI.005G208700.V3.0	POTRI.005G208800.V3.0:(22275781,22275879)
POTRI.005G209400.V3.0	POTRI.005G209300.V3.0:(22335323,22335351)
POTRI.005G209300.V3.0	POTRI.005G209400.V3.0:(22335323,22335351)
POTRI.005G212100.V3.0	POTRI.005G212000.V3.0:(22575472,22575473)
POTRI.005G212000.V3.0	POTRI.005G212100.V3.0:(22575472,22575473)
POTRI.005G213000.V3.0	POTRI.005G212900.V3.0:(22622756,22623602)
POTRI.005G212900.V3.0	POTRI.005G213000.V3.0:(22622756,22623602)
POTRI.005G215300.V3.0	POTRI.005G215200.V3.0:(22803854,22804480)
POTRI.005G215200.V3.0	POTRI.005G215300.V3.0:(22803854,22804480)
POTRI.005G217900.V3.0	POTRI.005G217800.V3.0:(23034913,23035139)
POTRI.005G217800.V3.0	POTRI.005G217900.V3.0:(23034913,23035139)
POTRI.005G220800.V3.0	POTRI.005G220700.V3.0:(23220344,23220483)
POTRI.005G220700.V3.0	POTRI.005G220800.V3.0:(23220344,23220483)
POTRI.005G226200.V3.0	POTRI.005G226100.V3.0:(23635421,23636613)
POTRI.005G226100.V3.0	POTRI.005G226200.V3.0:(23636037,23636322)
POTRI.005G226600.V3.0	POTRI.005G226500.V3.0:(23656004,23656024)
POTRI.005G226500.V3.0	POTRI.005G226600.V3.0:(23656004,23656024)
POTRI.005G228500.V3.0	POTRI.005G228400.V3.0:(23776358,23776881)
POTRI.005G228400.V3.0	POTRI.005G228500.V3.0:(23776358,23776881)
POTRI.005G228800.V3.0	POTRI.005G228700.V3.0:(23798963,23799586)
POTRI.005G228700.V3.0	POTRI.005G228800.V3.0:(23798963,23799586)
POTRI.005G229400.V3.0	POTRI.005G229300.V3.0:(23836127,23837425)
POTRI.005G229300.V3.0	POTRI.005G229400.V3.0:(23836127,23837425)
POTRI.005G229700.V3.0	POTRI.005G229600.V3.0:(23851240,23852752)
POTRI.005G229600.V3.0	POTRI.005G229700.V3.0:(23851240,23852752)
POTRI.005G231700.V3.0	POTRI.005G231600.V3.0:(24020626,24021234)
POTRI.005G231600.V3.0	POTRI.005G231700.V3.0:(24020626,24021234)
POTRI.005G232300.V3.0	POTRI.005G232200.V3.0:(24050317,24052346)
POTRI.005G232200.V3.0	POTRI.005G232300.V3.0:(24050317,24052346)
POTRI.005G236900.V3.0	POTRI.005G236800.V3.0:(24399498,24400034)
POTRI.005G236800.V3.0	POTRI.005G236900.V3.0:(24399498,24400034)
POTRI.005G238900.V3.0	POTRI.005G238800.V3.0:(24561389,24561956)
POTRI.005G238800.V3.0	POTRI.005G238900.V3.0:(24561389,24561956)
POTRI.005G239300.V3.0	POTRI.005G239200.V3.0:(24586795,24588103)
POTRI.005G239200.V3.0	POTRI.005G239300.V3.0:(24586795,24588103)
POTRI.005G243100.V3.0	POTRI.005G243000.V3.0:(24855570,24857057)
POTRI.005G243000.V3.0	POTRI.005G243100.V3.0:(24855570,24857057)
POTRI.005G244000.V3.0	POTRI.005G243900.V3.0:(24901482,24901761)
POTRI.005G243900.V3.0	POTRI.005G244000.V3.0:(24901482,24901761)
POTRI.005G249300.V3.0	POTRI.005G249200.V3.0:(25224831,25226603)
POTRI.005G249200.V3.0	POTRI.005G249300.V3.0:(25224831,25226603)
POTRI.005G252500.V3.0	POTRI.005G252400.V3.0:(25440461,25442204)
POTRI.005G252400.V3.0	POTRI.005G252500.V3.0:(25440461,25442204)
POTRI.005G253200.V3.0	POTRI.005G253100.V3.0:(25475235,25476508)
POTRI.005G253100.V3.0	POTRI.005G253200.V3.0:(25475235,25476508)
POTRI.005G255000.V3.0	POTRI.005G254900.V3.0:(25559792,25561352)
POTRI.005G254900.V3.0	POTRI.005G255000.V3.0:(25559792,25561352)
POTRI.005G255400.V3.0	POTRI.005G255300.V3.0:(25577760,25578951)
POTRI.005G255300.V3.0	POTRI.005G255400.V3.0:(25577760,25578951)
POTRI.005G258200.V3.0	POTRI.005G258100.V3.0:(25742688,25742885)
POTRI.005G258100.V3.0	POTRI.005G258200.V3.0:(25742688,25742885)
POTRI.005G258500.V3.0	POTRI.005G258400.V3.0:(25751811,25752562)
POTRI.005G258400.V3.0	POTRI.005G258500.V3.0:(25751811,25752562)
POTRI.006G000800.V3.0	POTRI.006G000700.V3.0:(62353,62768)
POTRI.006G000700.V3.0	POTRI.006G000800.V3.0:(62353,62768)
POTRI.006G003600.V3.0	POTRI.006G003500.V3.0:(269717,270719)
POTRI.006G003500.V3.0	POTRI.006G003600.V3.0:(269717,270719)
POTRI.006G004400.V3.0	POTRI.006G004300.V3.0:(319014,319038)
POTRI.006G004300.V3.0	POTRI.006G004400.V3.0:(319014,319038)
POTRI.006G007500.V3.0	POTRI.006G007400.V3.0:(514684,518851)
POTRI.006G007400.V3.0	POTRI.006G007500.V3.0:(518265,518851)
POTRI.006G008400.V3.0	POTRI.006G008300.V3.0:(562200,563313)
POTRI.006G008300.V3.0	POTRI.006G008400.V3.0:(562200,563313)
POTRI.006G013100.V3.0	POTRI.006G013000.V3.0:(873950,874796)
POTRI.006G013000.V3.0	POTRI.006G013100.V3.0:(873950,874796)
POTRI.006G016400.V3.0	POTRI.006G016300.V3.0:(1110604,1110846)
POTRI.006G016300.V3.0	POTRI.006G016400.V3.0:(1110604,1110846)
POTRI.006G018100.V3.0	POTRI.006G018000.V3.0:(1188130,1188465)
POTRI.006G018000.V3.0	POTRI.006G018100.V3.0:(1188130,1188465)
POTRI.006G019300.V3.0	POTRI.006G019200.V3.0:(1278231,1283056)
POTRI.006G019200.V3.0	POTRI.006G019300.V3.0:(1278231,1280146)
POTRI.006G022900.V3.0	POTRI.006G022800.V3.0:(1602926,1604205)
POTRI.006G023000.V3.0	POTRI.006G022800.V3.0:(1605702,1606428)
POTRI.006G022800.V3.0	POTRI.006G022900.V3.0:(1602926,1604205)	POTRI.006G023000.V3.0:(1605702,1606428)
POTRI.006G024400.V3.0	POTRI.006G024300.V3.0:(1705399,1709977)
POTRI.006G024300.V3.0	POTRI.006G024400.V3.0:(1705608,1706496)
POTRI.006G024700.V3.0	POTRI.006G024600.V3.0:(1718205,1720205)
POTRI.006G024600.V3.0	POTRI.006G024700.V3.0:(1718205,1720205)
POTRI.006G025500.V3.0	POTRI.006G025400.V3.0:(1745200,1746077)
POTRI.006G025400.V3.0	POTRI.006G025500.V3.0:(1745200,1746077)
POTRI.006G026100.V3.0	POTRI.006G026000.V3.0:(1779579,1779592)
POTRI.006G026000.V3.0	POTRI.006G026100.V3.0:(1779579,1779592)
POTRI.006G026400.V3.0	POTRI.006G026300.V3.0:(1792727,1794065)
POTRI.006G026300.V3.0	POTRI.006G026400.V3.0:(1793657,1794065)
POTRI.006G030900.V3.0	POTRI.006G030800.V3.0:(2087496,2087897)
POTRI.006G030800.V3.0	POTRI.006G030900.V3.0:(2087496,2087897)
POTRI.006G033300.V3.0	POTRI.006G033200.V3.0:(2228769,2229130)
POTRI.006G033200.V3.0	POTRI.006G033300.V3.0:(2228769,2229130)
POTRI.006G040700.V3.0	POTRI.006G040600.V3.0:(2896216,2896412)
POTRI.006G040600.V3.0	POTRI.006G040700.V3.0:(2896216,2896412)
POTRI.006G041700.V3.0	POTRI.006G041600.V3.0:(2977763,2978270)
POTRI.006G041600.V3.0	POTRI.006G041700.V3.0:(2977763,2978270)
POTRI.006G042100.V3.0	POTRI.006G042000.V3.0:(2995801,2995818)
POTRI.006G042000.V3.0	POTRI.006G042100.V3.0:(2995801,2995818)
POTRI.006G045800.V3.0	POTRI.006G045700.V3.0:(3236425,3237664)
POTRI.006G045700.V3.0	POTRI.006G045800.V3.0:(3236425,3237664)
POTRI.006G051500.V3.0	POTRI.006G051400.V3.0:(3708051,3708142)
POTRI.006G051400.V3.0	POTRI.006G051500.V3.0:(3708051,3708142)
POTRI.006G052000.V3.0	POTRI.006G051900.V3.0:(3734407,3734842)
POTRI.006G051900.V3.0	POTRI.006G052000.V3.0:(3734407,3734842)
POTRI.006G053100.V3.0	POTRI.006G053000.V3.0:(3831484,3831844)
POTRI.006G053000.V3.0	POTRI.006G053100.V3.0:(3831484,3831844)
POTRI.006G055800.V3.0	POTRI.006G055900.V3.0:(4081423,4081941)
POTRI.006G059400.V3.0	POTRI.006G059300.V3.0:(4322187,4322755)
POTRI.006G059300.V3.0	POTRI.006G059400.V3.0:(4322187,4322755)
POTRI.006G059800.V3.0	POTRI.006G059700.V3.0:(4354142,4356553)
POTRI.006G059700.V3.0	POTRI.006G059800.V3.0:(4354769,4355678)
POTRI.006G067900.V3.0	POTRI.006G067800.V3.0:(5078087,5078728)
POTRI.006G067800.V3.0	POTRI.006G067900.V3.0:(5078087,5078728)
POTRI.006G071800.V3.0	POTRI.006G071700.V3.0:(5340686,5344553)
POTRI.006G071900.V3.0	POTRI.006G071700.V3.0:(5344821,5345186)
POTRI.006G071700.V3.0	POTRI.006G071800.V3.0:(5340686,5344553)	POTRI.006G071900.V3.0:(5344821,5345186)
POTRI.006G075700.V3.0	POTRI.006G075600.V3.0:(5682096,5682912)
POTRI.006G075600.V3.0	POTRI.006G075700.V3.0:(5682096,5682912)
POTRI.006G077900.V3.0	POTRI.006G077800.V3.0:(5891226,5891399)
POTRI.006G077800.V3.0	POTRI.006G077900.V3.0:(5891226,5891399)
POTRI.006G080800.V3.0	POTRI.006G080700.V3.0:(6104392,6104738)
POTRI.006G080700.V3.0	POTRI.006G080800.V3.0:(6104392,6104738)
POTRI.006G081500.V3.0	POTRI.006G081400.V3.0:(6145787,6146220)
POTRI.006G081400.V3.0	POTRI.006G081500.V3.0:(6145787,6146220)
POTRI.006G084100.V3.0	POTRI.006G084000.V3.0:(6361942,6362348)
POTRI.006G084000.V3.0	POTRI.006G084100.V3.0:(6361942,6362348)
POTRI.006G085500.V3.0	POTRI.006G085400.V3.0:(6463902,6464527)
POTRI.006G085400.V3.0	POTRI.006G085500.V3.0:(6463902,6464527)
POTRI.006G089200.V3.0	POTRI.006G089100.V3.0:(6775556,6776382)
POTRI.006G089300.V3.0	POTRI.006G089100.V3.0:(6777615,6778523)
POTRI.006G089100.V3.0	POTRI.006G089200.V3.0:(6775556,6776382)	POTRI.006G089300.V3.0:(6777615,6778523)
POTRI.006G096500.V3.0	POTRI.006G096400.V3.0:(7361340,7361784)
POTRI.006G096400.V3.0	POTRI.006G096500.V3.0:(7361340,7361784)
POTRI.006G098700.V3.0	POTRI.006G098600.V3.0:(7597430,7597658)
POTRI.006G098600.V3.0	POTRI.006G098700.V3.0:(7597430,7597658)
POTRI.006G100000.V3.0	POTRI.006G099900.V3.0:(7678871,7679077)
POTRI.006G099900.V3.0	POTRI.006G100000.V3.0:(7678871,7679077)
POTRI.006G101700.V3.0	POTRI.006G101600.V3.0:(7861161,7861215)
POTRI.006G101600.V3.0	POTRI.006G101700.V3.0:(7861161,7861215)
POTRI.006G102300.V3.0	POTRI.006G102200.V3.0:(7917743,7918744)
POTRI.006G102200.V3.0	POTRI.006G102300.V3.0:(7917743,7918744)
POTRI.006G104900.V3.0	POTRI.006G104800.V3.0:(8097965,8098961)
POTRI.006G104800.V3.0	POTRI.006G104900.V3.0:(8097965,8098961)
POTRI.006G110300.V3.0	POTRI.006G110200.V3.0:(8600466,8600735)
POTRI.006G110200.V3.0	POTRI.006G110300.V3.0:(8600466,8600735)
POTRI.006G111600.V3.0	POTRI.006G111500.V3.0:(8716862,8719791)
POTRI.006G111500.V3.0	POTRI.006G111600.V3.0:(8716862,8719791)
POTRI.006G115900.V3.0	POTRI.006G115800.V3.0:(9103222,9103558)
POTRI.006G115800.V3.0	POTRI.006G115900.V3.0:(9103222,9103558)
POTRI.006G116300.V3.0	POTRI.006G116200.V3.0:(9136448,9137091)
POTRI.006G116200.V3.0	POTRI.006G116300.V3.0:(9136448,9137091)
POTRI.006G116700.V3.0	POTRI.006G116600.V3.0:(9155491,9156056)
POTRI.006G116600.V3.0	POTRI.006G116700.V3.0:(9155491,9156056)
POTRI.006G117100.V3.0	POTRI.006G117000.V3.0:(9205828,9207060)
POTRI.006G117000.V3.0	POTRI.006G117100.V3.0:(9205828,9207060)
POTRI.006G120300.V3.0	POTRI.006G120200.V3.0:(9524372,9525029)
POTRI.006G120200.V3.0	POTRI.006G120300.V3.0:(9524372,9525029)
POTRI.006G120900.V3.0	POTRI.006G120800.V3.0:(9601022,9602337)
POTRI.006G120800.V3.0	POTRI.006G120900.V3.0:(9601022,9602337)
POTRI.006G124400.V3.0	POTRI.006G124300.V3.0:(9984586,9984781)
POTRI.006G124300.V3.0	POTRI.006G124400.V3.0:(9984586,9984781)
POTRI.006G126400.V3.0	POTRI.006G126300.V3.0:(10206099,10207172)
POTRI.006G126300.V3.0	POTRI.006G126400.V3.0:(10206099,10207172)
POTRI.006G127100.V3.0	POTRI.006G127000.V3.0:(10274426,10279455)
POTRI.006G127000.V3.0	POTRI.006G127100.V3.0:(10278436,10279455)
POTRI.006G131300.V3.0	POTRI.006G131200.V3.0:(10751095,10752587)
POTRI.006G131200.V3.0	POTRI.006G131300.V3.0:(10751095,10752587)
POTRI.006G133800.V3.0	POTRI.006G133700.V3.0:(11010241,11010379)
POTRI.006G133700.V3.0	POTRI.006G133800.V3.0:(11010241,11010379)
POTRI.006G135400.V3.0	POTRI.006G135300.V3.0:(11178169,11178641)
POTRI.006G135300.V3.0	POTRI.006G135400.V3.0:(11178169,11178641)
POTRI.006G136200.V3.0	POTRI.006G136100.V3.0:(11224944,11226562)
POTRI.006G136100.V3.0	POTRI.006G136200.V3.0:(11224944,11226562)
POTRI.006G136900.V3.0	POTRI.006G136800.V3.0:(11291608,11291719)
POTRI.006G136800.V3.0	POTRI.006G136900.V3.0:(11291608,11291719)
POTRI.006G138400.V3.0	POTRI.006G138300.V3.0:(11522089,11523352)
POTRI.006G138300.V3.0	POTRI.006G138400.V3.0:(11522089,11523352)
POTRI.006G140500.V3.0	POTRI.006G140400.V3.0:(11795248,11795657)
POTRI.006G140400.V3.0	POTRI.006G140500.V3.0:(11795248,11795657)
POTRI.006G142900.V3.0	POTRI.006G142800.V3.0:(12061648,12061797)
POTRI.006G142800.V3.0	POTRI.006G142900.V3.0:(12061648,12061797)
POTRI.006G143600.V3.0	POTRI.006G143500.V3.0:(12123541,12123589)
POTRI.006G143500.V3.0	POTRI.006G143600.V3.0:(12123541,12123589)
POTRI.006G144000.V3.0	POTRI.006G143900.V3.0:(12202619,12202896)
POTRI.006G143900.V3.0	POTRI.006G144000.V3.0:(12202619,12202896)
POTRI.006G148500.V3.0	POTRI.006G148400.V3.0:(12762672,12763264)
POTRI.006G148400.V3.0	POTRI.006G148500.V3.0:(12762672,12763264)
POTRI.006G153400.V3.0	POTRI.006G153300.V3.0:(13651253,13651710)
POTRI.006G153300.V3.0	POTRI.006G153400.V3.0:(13651253,13651710)
POTRI.006G154100.V3.0	POTRI.006G154000.V3.0:(13754048,13755292)
POTRI.006G154000.V3.0	POTRI.006G154100.V3.0:(13754997,13755292)
POTRI.006G155600.V3.0	POTRI.006G155500.V3.0:(14044306,14046301)
POTRI.006G155500.V3.0	POTRI.006G155600.V3.0:(14044306,14044575)
POTRI.006G168700.V3.0	POTRI.006G168600.V3.0:(17407383,17408858)	POTRI.006G168800.V3.0:(17407737,17408858)
POTRI.006G168800.V3.0	POTRI.006G168600.V3.0:(17407737,17409248)	POTRI.006G168700.V3.0:(17407737,17408858)
POTRI.006G168600.V3.0	POTRI.006G168700.V3.0:(17407383,17408858)	POTRI.006G168800.V3.0:(17407737,17409248)
POTRI.006G171600.V3.0	POTRI.006G171500.V3.0:(17932997,17933417)
POTRI.006G171500.V3.0	POTRI.006G171600.V3.0:(17932997,17933417)
POTRI.006G174700.V3.0	POTRI.006G174600.V3.0:(18587418,18587899)
POTRI.006G174600.V3.0	POTRI.006G174700.V3.0:(18587418,18587899)
POTRI.006G177200.V3.0	POTRI.006G177100.V3.0:(19052006,19052102)
POTRI.006G177100.V3.0	POTRI.006G177200.V3.0:(19052006,19052102)
POTRI.006G178700.V3.0	POTRI.006G178600.V3.0:(19238512,19240084)
POTRI.006G178600.V3.0	POTRI.006G178700.V3.0:(19238512,19240084)
POTRI.006G189500.V3.0	POTRI.006G189400.V3.0:(20417796,20420648)
POTRI.006G189400.V3.0	POTRI.006G189500.V3.0:(20417796,20420648)
POTRI.006G192300.V3.0	POTRI.006G192200.V3.0:(20692688,20692939)
POTRI.006G192200.V3.0	POTRI.006G192300.V3.0:(20692688,20692939)
POTRI.006G195800.V3.0	POTRI.006G195700.V3.0:(21174240,21175083)
POTRI.006G195700.V3.0	POTRI.006G195800.V3.0:(21174240,21175083)
POTRI.006G199600.V3.0	POTRI.006G199500.V3.0:(21485379,21485932)	POTRI.006G199700.V3.0:(21485389,21486444)
POTRI.006G199700.V3.0	POTRI.006G199500.V3.0:(21485389,21485932)	POTRI.006G199600.V3.0:(21485389,21486444)
POTRI.006G199500.V3.0	POTRI.006G199600.V3.0:(21485379,21485932)	POTRI.006G199700.V3.0:(21485389,21485932)
POTRI.006G200500.V3.0	POTRI.006G200400.V3.0:(21557368,21558048)
POTRI.006G200400.V3.0	POTRI.006G200500.V3.0:(21557368,21558048)
POTRI.006G203700.V3.0	POTRI.006G203600.V3.0:(21908254,21908288)
POTRI.006G203600.V3.0	POTRI.006G203700.V3.0:(21908254,21908288)
POTRI.006G206300.V3.0	POTRI.006G206200.V3.0:(22177831,22183190)
POTRI.006G206200.V3.0	POTRI.006G206300.V3.0:(22180807,22181454)
POTRI.006G209400.V3.0	POTRI.006G209300.V3.0:(22453541,22454264)
POTRI.006G209300.V3.0	POTRI.006G209400.V3.0:(22453541,22454264)
POTRI.006G212600.V3.0	POTRI.006G212500.V3.0:(22639120,22639289)
POTRI.006G212500.V3.0	POTRI.006G212600.V3.0:(22639120,22639289)
POTRI.006G217300.V3.0	POTRI.006G217200.V3.0:(22993678,22995115)
POTRI.006G217200.V3.0	POTRI.006G217300.V3.0:(22993678,22995115)
POTRI.006G220900.V3.0	POTRI.006G220800.V3.0:(23320895,23321769)
POTRI.006G220800.V3.0	POTRI.006G220900.V3.0:(23320895,23321769)
POTRI.006G223000.V3.0	POTRI.006G222900.V3.0:(23541272,23541851)
POTRI.006G222900.V3.0	POTRI.006G223000.V3.0:(23541272,23541851)
POTRI.006G224600.V3.0	POTRI.006G224500.V3.0:(23643581,23645288)	POTRI.006G224700.V3.0:(23645358,23645657)
POTRI.006G224500.V3.0	POTRI.006G224600.V3.0:(23643581,23645288)
POTRI.006G224700.V3.0	POTRI.006G224600.V3.0:(23645358,23645657)
POTRI.006G227800.V3.0	POTRI.006G227700.V3.0:(23901657,23901985)
POTRI.006G227700.V3.0	POTRI.006G227800.V3.0:(23901657,23901985)
POTRI.006G228000.V3.0	POTRI.006G227900.V3.0:(23914647,23914679)
POTRI.006G227900.V3.0	POTRI.006G228000.V3.0:(23914647,23914679)
POTRI.006G229500.V3.0	POTRI.006G229400.V3.0:(24044008,24046955)
POTRI.006G229400.V3.0	POTRI.006G229500.V3.0:(24045260,24045799)
POTRI.006G229700.V3.0	POTRI.006G229600.V3.0:(24056319,24057517)
POTRI.006G229600.V3.0	POTRI.006G229700.V3.0:(24056319,24056660)
POTRI.006G233900.V3.0	POTRI.006G233800.V3.0:(24343750,24344832)
POTRI.006G233800.V3.0	POTRI.006G233900.V3.0:(24343750,24344832)
POTRI.006G236900.V3.0	POTRI.006G236800.V3.0:(24611494,24612078)
POTRI.006G236800.V3.0	POTRI.006G236900.V3.0:(24611494,24612078)
POTRI.006G238500.V3.0	POTRI.006G238400.V3.0:(24740981,24741947)
POTRI.006G238400.V3.0	POTRI.006G238500.V3.0:(24740981,24741947)
POTRI.006G242900.V3.0	POTRI.006G242800.V3.0:(25107348,25108006)
POTRI.006G242800.V3.0	POTRI.006G242900.V3.0:(25107348,25108006)
POTRI.006G243500.V3.0	POTRI.006G243400.V3.0:(25140673,25141184)
POTRI.006G243400.V3.0	POTRI.006G243500.V3.0:(25140673,25141184)
POTRI.006G245100.V3.0	POTRI.006G245000.V3.0:(25287532,25290439)
POTRI.006G245000.V3.0	POTRI.006G245100.V3.0:(25287532,25290439)
POTRI.006G245500.V3.0	POTRI.006G245400.V3.0:(25313539,25316310)
POTRI.006G245400.V3.0	POTRI.006G245500.V3.0:(25313539,25316310)
POTRI.006G246500.V3.0	POTRI.006G246400.V3.0:(25381093,25381270)
POTRI.006G246400.V3.0	POTRI.006G246500.V3.0:(25381093,25381270)
POTRI.006G246900.V3.0	POTRI.006G246800.V3.0:(25396403,25396788)
POTRI.006G246800.V3.0	POTRI.006G246900.V3.0:(25396403,25396788)
POTRI.006G247600.V3.0	POTRI.006G247500.V3.0:(25452374,25453561)
POTRI.006G247500.V3.0	POTRI.006G247600.V3.0:(25452374,25453561)
POTRI.006G250200.V3.0	POTRI.006G250100.V3.0:(25655781,25658307)
POTRI.006G250100.V3.0	POTRI.006G250200.V3.0:(25655781,25658307)
POTRI.006G252400.V3.0	POTRI.006G252300.V3.0:(25789326,25789350)
POTRI.006G252300.V3.0	POTRI.006G252400.V3.0:(25789326,25789350)
POTRI.006G256000.V3.0	POTRI.006G255900.V3.0:(26054431,26054506)
POTRI.006G255900.V3.0	POTRI.006G256000.V3.0:(26054431,26054506)
POTRI.006G259800.V3.0	POTRI.006G259700.V3.0:(26317544,26320147)	POTRI.006G259900.V3.0:(26318097,26319019)
POTRI.006G259900.V3.0	POTRI.006G259700.V3.0:(26318097,26319019)
POTRI.006G259700.V3.0	POTRI.006G259800.V3.0:(26317544,26317865)	POTRI.006G259900.V3.0:(26318097,26319019)
POTRI.006G260200.V3.0	POTRI.006G260100.V3.0:(26353269,26353339)
POTRI.006G260100.V3.0	POTRI.006G260200.V3.0:(26353269,26353339)
POTRI.006G266800.V3.0	POTRI.006G266700.V3.0:(26869751,26869778)
POTRI.006G266700.V3.0	POTRI.006G266800.V3.0:(26869751,26869778)
POTRI.006G270800.V3.0	POTRI.006G270700.V3.0:(27245550,27246863)
POTRI.006G270700.V3.0	POTRI.006G270800.V3.0:(27245550,27246863)
POTRI.006G273700.V3.0	POTRI.006G273600.V3.0:(27441087,27441698)
POTRI.006G273600.V3.0	POTRI.006G273700.V3.0:(27441087,27441698)
POTRI.006G277500.V3.0	POTRI.006G277400.V3.0:(27682889,27684071)
POTRI.006G277400.V3.0	POTRI.006G277500.V3.0:(27682889,27684071)
POTRI.006G278300.V3.0	POTRI.006G278200.V3.0:(27726982,27727101)	POTRI.006G278400.V3.0:(27728310,27729308)
POTRI.006G278200.V3.0	POTRI.006G278300.V3.0:(27726982,27727101)
POTRI.006G278400.V3.0	POTRI.006G278300.V3.0:(27728310,27729308)
POTRI.006G278800.V3.0	POTRI.006G278700.V3.0:(27736852,27739049)
POTRI.006G278700.V3.0	POTRI.006G278800.V3.0:(27736852,27737235)
POTRI.006G281300.V3.0	POTRI.006G281200.V3.0:(27904961,27905154)
POTRI.006G281200.V3.0	POTRI.006G281300.V3.0:(27904961,27905504)
POTRI.007G005000.V3.0	POTRI.007G004900.V3.0:(369968,371138)
POTRI.007G004900.V3.0	POTRI.007G005000.V3.0:(369968,371138)
POTRI.007G005200.V3.0	POTRI.007G005100.V3.0:(376288,377915)
POTRI.007G005300.V3.0	POTRI.007G005100.V3.0:(379691,380015)
POTRI.007G005100.V3.0	POTRI.007G005200.V3.0:(377481,377915)	POTRI.007G005300.V3.0:(379691,380015)
POTRI.007G006500.V3.0	POTRI.007G006400.V3.0:(449904,451553)
POTRI.007G006400.V3.0	POTRI.007G006500.V3.0:(449904,451553)
POTRI.007G008400.V3.0	POTRI.007G008300.V3.0:(655208,659728)	POTRI.007G008500.V3.0:(658295,659728)
POTRI.007G008500.V3.0	POTRI.007G008300.V3.0:(658295,660783)	POTRI.007G008400.V3.0:(658859,659728)
POTRI.007G008300.V3.0	POTRI.007G008500.V3.0:(658295,660783)	POTRI.007G008400.V3.0:(658859,659728)
POTRI.007G009900.V3.0	POTRI.007G009800.V3.0:(774333,775139)
POTRI.007G009800.V3.0	POTRI.007G009900.V3.0:(774333,775139)
POTRI.007G010500.V3.0	POTRI.007G010400.V3.0:(810863,811751)
POTRI.007G010400.V3.0	POTRI.007G010500.V3.0:(810863,811751)
POTRI.007G011500.V3.0	POTRI.007G011400.V3.0:(910802,911661)
POTRI.007G011400.V3.0	POTRI.007G011500.V3.0:(910802,911661)
POTRI.007G012300.V3.0	POTRI.007G012200.V3.0:(970857,970960)
POTRI.007G012200.V3.0	POTRI.007G012300.V3.0:(970857,970960)
POTRI.007G015700.V3.0	POTRI.007G015600.V3.0:(1160229,1160875)	POTRI.007G015800.V3.0:(1164582,1165274)
POTRI.007G015600.V3.0	POTRI.007G015700.V3.0:(1160229,1160875)
POTRI.007G015800.V3.0	POTRI.007G015700.V3.0:(1164582,1165274)
POTRI.007G018800.V3.0	POTRI.007G018700.V3.0:(1442351,1442648)
POTRI.007G018700.V3.0	POTRI.007G018800.V3.0:(1442351,1442648)
POTRI.007G021100.V3.0	POTRI.007G021000.V3.0:(1591713,1591928)
POTRI.007G021000.V3.0	POTRI.007G021100.V3.0:(1591713,1591928)
POTRI.007G022100.V3.0	POTRI.007G022000.V3.0:(1674210,1677481)
POTRI.007G022000.V3.0	POTRI.007G022100.V3.0:(1674210,1677481)
POTRI.007G024400.V3.0	POTRI.007G024300.V3.0:(1843269,1844012)
POTRI.007G024300.V3.0	POTRI.007G024400.V3.0:(1843269,1844012)
POTRI.007G027100.V3.0	POTRI.007G027000.V3.0:(2057517,2057553)
POTRI.007G027000.V3.0	POTRI.007G027100.V3.0:(2057517,2057553)
POTRI.007G032300.V3.0	POTRI.007G032200.V3.0:(2454249,2455234)
POTRI.007G032200.V3.0	POTRI.007G032300.V3.0:(2454249,2455234)
POTRI.007G046100.V3.0	POTRI.007G046000.V3.0:(4094464,4094465)
POTRI.007G046000.V3.0	POTRI.007G046100.V3.0:(4094464,4094465)
POTRI.007G049000.V3.0	POTRI.007G048900.V3.0:(4669423,4669454)	POTRI.007G049100.V3.0:(4675208,4675892)
POTRI.007G048900.V3.0	POTRI.007G049000.V3.0:(4669423,4669454)
POTRI.007G049100.V3.0	POTRI.007G049000.V3.0:(4675208,4675892)
POTRI.007G052500.V3.0	POTRI.007G052400.V3.0:(5258794,5259094)
POTRI.007G052400.V3.0	POTRI.007G052500.V3.0:(5258794,5264162)
POTRI.007G052900.V3.0	POTRI.007G052800.V3.0:(5296524,5296883)
POTRI.007G052800.V3.0	POTRI.007G052900.V3.0:(5296524,5296883)
POTRI.007G055000.V3.0	POTRI.007G054900.V3.0:(5746125,5746406)
POTRI.007G054900.V3.0	POTRI.007G055000.V3.0:(5746125,5746406)
POTRI.007G059200.V3.0	POTRI.007G059100.V3.0:(6336798,6337305)
POTRI.007G059100.V3.0	POTRI.007G059200.V3.0:(6336798,6337305)
POTRI.007G069900.V3.0	POTRI.007G069800.V3.0:(9119781,9120622)
POTRI.007G069800.V3.0	POTRI.007G069900.V3.0:(9119781,9120622)
POTRI.007G074600.V3.0	POTRI.007G074500.V3.0:(9801245,9801275)
POTRI.007G074500.V3.0	POTRI.007G074600.V3.0:(9801245,9801275)
POTRI.007G080700.V3.0	POTRI.007G080600.V3.0:(10444865,10446521)
POTRI.007G080600.V3.0	POTRI.007G080700.V3.0:(10444865,10445665)
POTRI.007G082100.V3.0	POTRI.007G082000.V3.0:(10617422,10618713)
POTRI.007G082000.V3.0	POTRI.007G082100.V3.0:(10617422,10618713)
POTRI.007G085400.V3.0	POTRI.007G085300.V3.0:(11091167,11092087)
POTRI.007G085300.V3.0	POTRI.007G085400.V3.0:(11091167,11092087)
POTRI.007G087800.V3.0	POTRI.007G087700.V3.0:(11367459,11373221)	POTRI.007G087900.V3.0:(11371203,11371523)
POTRI.007G087900.V3.0	POTRI.007G087700.V3.0:(11371203,11371523)	POTRI.007G087800.V3.0:(11371203,11371523)
POTRI.007G087700.V3.0	POTRI.007G087800.V3.0:(11367459,11373221)	POTRI.007G087900.V3.0:(11371203,11371523)
POTRI.007G093100.V3.0	POTRI.007G093000.V3.0:(11988547,11988868)
POTRI.007G093000.V3.0	POTRI.007G093100.V3.0:(11988547,11988868)
POTRI.007G093500.V3.0	POTRI.007G093400.V3.0:(12027090,12027823)
POTRI.007G093600.V3.0	POTRI.007G093400.V3.0:(12036855,12037777)
POTRI.007G093400.V3.0	POTRI.007G093500.V3.0:(12027090,12027823)	POTRI.007G093600.V3.0:(12036855,12037777)
POTRI.007G097800.V3.0	POTRI.007G097700.V3.0:(12410699,12410865)
POTRI.007G097700.V3.0	POTRI.007G097800.V3.0:(12410699,12410865)
POTRI.007G101600.V3.0	POTRI.007G101500.V3.0:(12677944,12678798)
POTRI.007G101500.V3.0	POTRI.007G101600.V3.0:(12677944,12678798)
POTRI.007G104100.V3.0	POTRI.007G104000.V3.0:(12857021,12857277)
POTRI.007G104000.V3.0	POTRI.007G104100.V3.0:(12857021,12857277)
POTRI.007G106600.V3.0	POTRI.007G106500.V3.0:(13059879,13060310)
POTRI.007G106500.V3.0	POTRI.007G106600.V3.0:(13059879,13060310)
POTRI.007G109600.V3.0	POTRI.007G109500.V3.0:(13292230,13292855)
POTRI.007G109500.V3.0	POTRI.007G109600.V3.0:(13292230,13292855)
POTRI.007G114500.V3.0	POTRI.007G114400.V3.0:(13595627,13596357)	POTRI.007G114600.V3.0:(13597598,13599455)	POTRI.007G114700.V3.0:(13599043,13599366)
POTRI.007G114400.V3.0	POTRI.007G114500.V3.0:(13595627,13596357)
POTRI.007G114600.V3.0	POTRI.007G114500.V3.0:(13597598,13599455)	POTRI.007G114700.V3.0:(13599043,13599366)
POTRI.007G114700.V3.0	POTRI.007G114500.V3.0:(13599043,13599366)	POTRI.007G114600.V3.0:(13599043,13599366)
POTRI.007G115800.V3.0	POTRI.007G115700.V3.0:(13698251,13698347)
POTRI.007G115700.V3.0	POTRI.007G115800.V3.0:(13698251,13698347)
POTRI.007G123200.V3.0	POTRI.007G123100.V3.0:(14100578,14100936)
POTRI.007G123100.V3.0	POTRI.007G123200.V3.0:(14100578,14100936)
POTRI.007G127100.V3.0	POTRI.007G127000.V3.0:(14324526,14324621)
POTRI.007G127000.V3.0	POTRI.007G127100.V3.0:(14324526,14324621)
POTRI.007G127900.V3.0	POTRI.007G127800.V3.0:(14382396,14383574)
POTRI.007G127800.V3.0	POTRI.007G127900.V3.0:(14382396,14383574)
POTRI.007G131900.V3.0	POTRI.007G131800.V3.0:(14612749,14613965)
POTRI.007G131800.V3.0	POTRI.007G131900.V3.0:(14613623,14613965)
POTRI.007G132900.V3.0	POTRI.007G132800.V3.0:(14674205,14674731)
POTRI.007G132800.V3.0	POTRI.007G132900.V3.0:(14674205,14674731)
POTRI.007G134300.V3.0	POTRI.007G134200.V3.0:(14758572,14758614)
POTRI.007G134200.V3.0	POTRI.007G134300.V3.0:(14758572,14758614)
POTRI.007G134900.V3.0	POTRI.007G134800.V3.0:(14789975,14790584)
POTRI.007G134800.V3.0	POTRI.007G134900.V3.0:(14789975,14790584)
POTRI.007G135600.V3.0	POTRI.007G135500.V3.0:(14850823,14851992)
POTRI.007G135500.V3.0	POTRI.007G135600.V3.0:(14851097,14851516)
POTRI.007G135900.V3.0	POTRI.007G135800.V3.0:(14863874,14865257)
POTRI.007G135800.V3.0	POTRI.007G135900.V3.0:(14863874,14865257)
POTRI.007G137400.V3.0	POTRI.007G137300.V3.0:(14954053,14954410)
POTRI.007G137300.V3.0	POTRI.007G137400.V3.0:(14954053,14954410)
POTRI.007G138900.V3.0	POTRI.007G138800.V3.0:(15023724,15025700)
POTRI.007G138800.V3.0	POTRI.007G138900.V3.0:(15023724,15024582)
POTRI.007G142000.V3.0	POTRI.007G141900.V3.0:(15212046,15212659)
POTRI.007G141900.V3.0	POTRI.007G142000.V3.0:(15212046,15212659)
POTRI.007G143200.V3.0	POTRI.007G143100.V3.0:(15283416,15285705)
POTRI.007G143100.V3.0	POTRI.007G143200.V3.0:(15283416,15285705)
POTRI.007G146000.V3.0	POTRI.007G145900.V3.0:(15506482,15506525)
POTRI.007G145900.V3.0	POTRI.007G146000.V3.0:(15506482,15506525)
POTRI.007G147100.V3.0	POTRI.007G147000.V3.0:(15584537,15584617)
POTRI.007G147000.V3.0	POTRI.007G147100.V3.0:(15584537,15584617)
POTRI.008G003100.V3.0	POTRI.008G003000.V3.0:(182493,183354)
POTRI.008G003000.V3.0	POTRI.008G003100.V3.0:(182493,183354)
POTRI.008G014400.V3.0	POTRI.008G014300.V3.0:(775562,776656)	POTRI.008G014500.V3.0:(781717,781947)
POTRI.008G014300.V3.0	POTRI.008G014400.V3.0:(775562,776656)
POTRI.008G014500.V3.0	POTRI.008G014400.V3.0:(781717,781947)
POTRI.008G018700.V3.0	POTRI.008G018600.V3.0:(983218,984098)
POTRI.008G018600.V3.0	POTRI.008G018700.V3.0:(983218,984098)
POTRI.008G021600.V3.0	POTRI.008G021500.V3.0:(1121747,1122013)
POTRI.008G021500.V3.0	POTRI.008G021600.V3.0:(1121747,1122013)
POTRI.008G022300.V3.0	POTRI.008G022200.V3.0:(1153219,1154475)
POTRI.008G022200.V3.0	POTRI.008G022300.V3.0:(1153219,1154475)
POTRI.008G023600.V3.0	POTRI.008G023500.V3.0:(1221032,1221870)
POTRI.008G023500.V3.0	POTRI.008G023600.V3.0:(1221032,1221870)
POTRI.008G023800.V3.0	POTRI.008G023700.V3.0:(1236750,1236790)
POTRI.008G023700.V3.0	POTRI.008G023800.V3.0:(1236750,1236790)
POTRI.008G025400.V3.0	POTRI.008G025300.V3.0:(1318982,1319395)
POTRI.008G025300.V3.0	POTRI.008G025400.V3.0:(1318982,1319395)
POTRI.008G027000.V3.0	POTRI.008G026900.V3.0:(1440668,1441208)
POTRI.008G026900.V3.0	POTRI.008G027000.V3.0:(1440668,1441208)
POTRI.008G030100.V3.0	POTRI.008G030000.V3.0:(1655435,1655879)
POTRI.008G030000.V3.0	POTRI.008G030100.V3.0:(1655435,1655879)
POTRI.008G033100.V3.0	POTRI.008G033000.V3.0:(1832091,1832615)
POTRI.008G033000.V3.0	POTRI.008G033100.V3.0:(1832091,1832615)
POTRI.008G035200.V3.0	POTRI.008G035100.V3.0:(1937607,1940240)
POTRI.008G035100.V3.0	POTRI.008G035200.V3.0:(1939072,1940240)
POTRI.008G035400.V3.0	POTRI.008G035300.V3.0:(1956682,1957313)
POTRI.008G035300.V3.0	POTRI.008G035400.V3.0:(1956682,1957313)
POTRI.008G037500.V3.0	POTRI.008G037400.V3.0:(2089027,2089769)
POTRI.008G037400.V3.0	POTRI.008G037500.V3.0:(2089027,2089769)
POTRI.008G040600.V3.0	POTRI.008G040500.V3.0:(2291626,2294627)
POTRI.008G040500.V3.0	POTRI.008G040600.V3.0:(2291626,2291954)
POTRI.008G043600.V3.0	POTRI.008G043500.V3.0:(2484526,2485165)
POTRI.008G043500.V3.0	POTRI.008G043600.V3.0:(2484526,2485165)
POTRI.008G046300.V3.0	POTRI.008G046200.V3.0:(2705205,2706774)
POTRI.008G046200.V3.0	POTRI.008G046300.V3.0:(2705205,2706005)
POTRI.008G047000.V3.0	POTRI.008G046900.V3.0:(2750553,2751011)
POTRI.008G046900.V3.0	POTRI.008G047000.V3.0:(2750553,2751011)
POTRI.008G049000.V3.0	POTRI.008G048900.V3.0:(2888738,2891773)
POTRI.008G048900.V3.0	POTRI.008G049000.V3.0:(2888738,2891773)
POTRI.008G052300.V3.0	POTRI.008G052200.V3.0:(3086076,3086401)
POTRI.008G052200.V3.0	POTRI.008G052300.V3.0:(3086076,3086401)
POTRI.008G053400.V3.0	POTRI.008G053300.V3.0:(3159301,3160136)
POTRI.008G053300.V3.0	POTRI.008G053400.V3.0:(3159301,3160136)
POTRI.008G056700.V3.0	POTRI.008G056600.V3.0:(3353377,3353860)
POTRI.008G056600.V3.0	POTRI.008G056700.V3.0:(3353377,3353860)
POTRI.008G059700.V3.0	POTRI.008G059600.V3.0:(3588424,3588873)
POTRI.008G059600.V3.0	POTRI.008G059700.V3.0:(3588424,3588873)
POTRI.008G064200.V3.0	POTRI.008G064100.V3.0:(3878805,3878981)
POTRI.008G064100.V3.0	POTRI.008G064200.V3.0:(3878805,3878981)
POTRI.008G064600.V3.0	POTRI.008G064500.V3.0:(3902803,3903427)
POTRI.008G064500.V3.0	POTRI.008G064600.V3.0:(3902803,3903427)
POTRI.008G067200.V3.0	POTRI.008G067100.V3.0:(4079457,4080499)
POTRI.008G067100.V3.0	POTRI.008G067200.V3.0:(4079457,4080499)
POTRI.008G069000.V3.0	POTRI.008G068900.V3.0:(4193749,4200179)
POTRI.008G068900.V3.0	POTRI.008G069000.V3.0:(4193749,4200179)
POTRI.008G071400.V3.0	POTRI.008G071300.V3.0:(4406459,4407043)
POTRI.008G071300.V3.0	POTRI.008G071400.V3.0:(4406459,4407043)
POTRI.008G074400.V3.0	POTRI.008G074300.V3.0:(4655885,4656420)
POTRI.008G074300.V3.0	POTRI.008G074400.V3.0:(4655885,4656420)
POTRI.008G074900.V3.0	POTRI.008G074800.V3.0:(4672431,4673384)
POTRI.008G074800.V3.0	POTRI.008G074900.V3.0:(4672431,4673384)
POTRI.008G077200.V3.0	POTRI.008G077100.V3.0:(4792896,4793176)
POTRI.008G077100.V3.0	POTRI.008G077200.V3.0:(4792896,4793176)
POTRI.008G078300.V3.0	POTRI.008G078200.V3.0:(4856273,4859695)
POTRI.008G078200.V3.0	POTRI.008G078300.V3.0:(4857139,4857780)
POTRI.008G079200.V3.0	POTRI.008G079100.V3.0:(4922483,4922974)
POTRI.008G079100.V3.0	POTRI.008G079200.V3.0:(4922483,4922974)
POTRI.008G080200.V3.0	POTRI.008G080100.V3.0:(5003116,5004023)
POTRI.008G080100.V3.0	POTRI.008G080200.V3.0:(5003116,5004023)
POTRI.008G083500.V3.0	POTRI.008G083400.V3.0:(5253982,5254118)
POTRI.008G083400.V3.0	POTRI.008G083500.V3.0:(5253982,5254118)
POTRI.008G085300.V3.0	POTRI.008G085200.V3.0:(5348763,5349647)
POTRI.008G085200.V3.0	POTRI.008G085300.V3.0:(5348763,5349647)
POTRI.008G090000.V3.0	POTRI.008G089900.V3.0:(5645618,5645847)
POTRI.008G089900.V3.0	POTRI.008G090000.V3.0:(5645618,5645847)
POTRI.008G090600.V3.0	POTRI.008G090500.V3.0:(5677779,5679201)
POTRI.008G090500.V3.0	POTRI.008G090600.V3.0:(5677779,5679201)
POTRI.008G096600.V3.0	POTRI.008G096500.V3.0:(6030242,6030556)
POTRI.008G096500.V3.0	POTRI.008G096600.V3.0:(6030242,6030556)
POTRI.008G100400.V3.0	POTRI.008G100300.V3.0:(6286319,6286857)
POTRI.008G100300.V3.0	POTRI.008G100400.V3.0:(6286319,6286857)
POTRI.008G101200.V3.0	POTRI.008G101100.V3.0:(6374210,6375207)
POTRI.008G101100.V3.0	POTRI.008G101200.V3.0:(6374210,6375207)
POTRI.008G103000.V3.0	POTRI.008G102900.V3.0:(6535632,6536108)	POTRI.008G103100.V3.0:(6536162,6536530)
POTRI.008G102900.V3.0	POTRI.008G103000.V3.0:(6535632,6536108)
POTRI.008G103100.V3.0	POTRI.008G103000.V3.0:(6536162,6536530)
POTRI.008G106300.V3.0	POTRI.008G106200.V3.0:(6738388,6738813)
POTRI.008G106200.V3.0	POTRI.008G106300.V3.0:(6738388,6738813)
POTRI.008G107100.V3.0	POTRI.008G107000.V3.0:(6796500,6796743)
POTRI.008G107000.V3.0	POTRI.008G107100.V3.0:(6796500,6796743)
POTRI.008G111000.V3.0	POTRI.008G110900.V3.0:(7073597,7075092)
POTRI.008G110900.V3.0	POTRI.008G111000.V3.0:(7073597,7075092)
POTRI.008G111300.V3.0	POTRI.008G111200.V3.0:(7093244,7093694)
POTRI.008G111200.V3.0	POTRI.008G111300.V3.0:(7093244,7093694)
POTRI.008G111600.V3.0	POTRI.008G111500.V3.0:(7104319,7104461)
POTRI.008G111500.V3.0	POTRI.008G111600.V3.0:(7104319,7104461)
POTRI.008G112600.V3.0	POTRI.008G112500.V3.0:(7183581,7183937)
POTRI.008G112500.V3.0	POTRI.008G112600.V3.0:(7183581,7183937)
POTRI.008G116300.V3.0	POTRI.008G116200.V3.0:(7446437,7447870)
POTRI.008G116200.V3.0	POTRI.008G116300.V3.0:(7446437,7447870)
POTRI.008G119100.V3.0	POTRI.008G119000.V3.0:(7678710,7679613)
POTRI.008G119000.V3.0	POTRI.008G119100.V3.0:(7678710,7679613)
POTRI.008G124500.V3.0	POTRI.008G124400.V3.0:(8105681,8106139)
POTRI.008G124400.V3.0	POTRI.008G124500.V3.0:(8105681,8106139)
POTRI.008G129700.V3.0	POTRI.008G129600.V3.0:(8498258,8500194)
POTRI.008G129600.V3.0	POTRI.008G129700.V3.0:(8498258,8500194)
POTRI.008G134700.V3.0	POTRI.008G134600.V3.0:(8943628,8943822)
POTRI.008G134600.V3.0	POTRI.008G134700.V3.0:(8943628,8943822)
POTRI.008G143800.V3.0	POTRI.008G143700.V3.0:(9658711,9659499)
POTRI.008G143700.V3.0	POTRI.008G143800.V3.0:(9658711,9659499)
POTRI.008G145200.V3.0	POTRI.008G145100.V3.0:(9777439,9778674)
POTRI.008G145100.V3.0	POTRI.008G145200.V3.0:(9777439,9777795)
POTRI.008G146000.V3.0	POTRI.008G145900.V3.0:(9822481,9824851)
POTRI.008G145900.V3.0	POTRI.008G146000.V3.0:(9822481,9824851)
POTRI.008G146300.V3.0	POTRI.008G146200.V3.0:(9840084,9840372)
POTRI.008G146200.V3.0	POTRI.008G146300.V3.0:(9840084,9840372)
POTRI.008G146900.V3.0	POTRI.008G146800.V3.0:(9893129,9893719)
POTRI.008G146800.V3.0	POTRI.008G146900.V3.0:(9893129,9893719)
POTRI.008G147500.V3.0	POTRI.008G147400.V3.0:(9931249,9931467)
POTRI.008G147400.V3.0	POTRI.008G147500.V3.0:(9931249,9931467)
POTRI.008G148500.V3.0	POTRI.008G148400.V3.0:(10009976,10010716)
POTRI.008G148400.V3.0	POTRI.008G148500.V3.0:(10009976,10010716)
POTRI.008G151400.V3.0	POTRI.008G151300.V3.0:(10262148,10262464)
POTRI.008G151300.V3.0	POTRI.008G151400.V3.0:(10262148,10262464)
POTRI.008G152900.V3.0	POTRI.008G152800.V3.0:(10379071,10379271)
POTRI.008G152800.V3.0	POTRI.008G152900.V3.0:(10379071,10379271)
POTRI.008G154400.V3.0	POTRI.008G154300.V3.0:(10452885,10453646)
POTRI.008G154300.V3.0	POTRI.008G154400.V3.0:(10452885,10453646)
POTRI.008G155100.V3.0	POTRI.008G155000.V3.0:(10486941,10487447)
POTRI.008G155000.V3.0	POTRI.008G155100.V3.0:(10486941,10489500)
POTRI.008G155400.V3.0	POTRI.008G155300.V3.0:(10494304,10494925)
POTRI.008G155300.V3.0	POTRI.008G155400.V3.0:(10494304,10494925)
POTRI.008G158000.V3.0	POTRI.008G157900.V3.0:(10703790,10709392)
POTRI.008G157900.V3.0	POTRI.008G158000.V3.0:(10705478,10709392)
POTRI.008G159100.V3.0	POTRI.008G159000.V3.0:(10802639,10803301)
POTRI.008G159000.V3.0	POTRI.008G159100.V3.0:(10802639,10803301)
POTRI.008G160500.V3.0	POTRI.008G160400.V3.0:(10890066,10892250)
POTRI.008G160400.V3.0	POTRI.008G160500.V3.0:(10890066,10891536)
POTRI.008G167900.V3.0	POTRI.008G167800.V3.0:(11481866,11485678)
POTRI.008G167800.V3.0	POTRI.008G167900.V3.0:(11483679,11484636)
POTRI.008G168400.V3.0	POTRI.008G168300.V3.0:(11515548,11516297)
POTRI.008G168300.V3.0	POTRI.008G168400.V3.0:(11515548,11516297)
POTRI.008G168900.V3.0	POTRI.008G168800.V3.0:(11534895,11535321)
POTRI.008G168800.V3.0	POTRI.008G168900.V3.0:(11534895,11535321)
POTRI.008G170500.V3.0	POTRI.008G170400.V3.0:(11654599,11654901)
POTRI.008G170400.V3.0	POTRI.008G170500.V3.0:(11654599,11654901)
POTRI.008G172200.V3.0	POTRI.008G172100.V3.0:(11740992,11741597)
POTRI.008G172100.V3.0	POTRI.008G172200.V3.0:(11740992,11741597)
POTRI.008G176800.V3.0	POTRI.008G176700.V3.0:(12063306,12064015)
POTRI.008G176700.V3.0	POTRI.008G176800.V3.0:(12063306,12064015)
POTRI.008G178900.V3.0	POTRI.008G178800.V3.0:(12215827,12216299)
POTRI.008G178800.V3.0	POTRI.008G178900.V3.0:(12215827,12216299)
POTRI.008G180100.V3.0	POTRI.008G180000.V3.0:(12287477,12297720)	POTRI.008G180200.V3.0:(12294383,12294967)
POTRI.008G180200.V3.0	POTRI.008G180000.V3.0:(12294383,12294967)
POTRI.008G180000.V3.0	POTRI.008G180100.V3.0:(12291319,12291625)	POTRI.008G180200.V3.0:(12294383,12294967)
POTRI.008G184300.V3.0	POTRI.008G184200.V3.0:(12623088,12623537)
POTRI.008G184200.V3.0	POTRI.008G184300.V3.0:(12623088,12623537)
POTRI.008G185700.V3.0	POTRI.008G185600.V3.0:(12736417,12738992)
POTRI.008G185600.V3.0	POTRI.008G185700.V3.0:(12737730,12738589)
POTRI.008G191100.V3.0	POTRI.008G191000.V3.0:(13279080,13283182)
POTRI.008G191000.V3.0	POTRI.008G191100.V3.0:(13279080,13283865)
POTRI.008G191700.V3.0	POTRI.008G191600.V3.0:(13328158,13328341)
POTRI.008G191600.V3.0	POTRI.008G191700.V3.0:(13328158,13328341)
POTRI.008G193600.V3.0	POTRI.008G193500.V3.0:(13476397,13479314)
POTRI.008G193500.V3.0	POTRI.008G193600.V3.0:(13476397,13478208)
POTRI.008G194800.V3.0	POTRI.008G194700.V3.0:(13589308,13592752)
POTRI.008G194700.V3.0	POTRI.008G194800.V3.0:(13589308,13592752)
POTRI.008G196000.V3.0	POTRI.008G195900.V3.0:(13681341,13684031)
POTRI.008G195900.V3.0	POTRI.008G196000.V3.0:(13681341,13684031)
POTRI.008G198400.V3.0	POTRI.008G198300.V3.0:(13871188,13871608)
POTRI.008G198300.V3.0	POTRI.008G198400.V3.0:(13871188,13871608)
POTRI.008G201800.V3.0	POTRI.008G201700.V3.0:(14212097,14213070)
POTRI.008G201700.V3.0	POTRI.008G201800.V3.0:(14212097,14213070)
POTRI.008G206700.V3.0	POTRI.008G206600.V3.0:(15126402,15126700)
POTRI.008G206600.V3.0	POTRI.008G206700.V3.0:(15126402,15126700)
POTRI.008G214400.V3.0	POTRI.008G214300.V3.0:(17047106,17047496)
POTRI.008G214300.V3.0	POTRI.008G214400.V3.0:(17047106,17047496)
POTRI.008G215300.V3.0	POTRI.008G215200.V3.0:(17419699,17421801)
POTRI.008G215200.V3.0	POTRI.008G215300.V3.0:(17419699,17421801)
POTRI.008G225400.V3.0	POTRI.008G225300.V3.0:(19329644,19329868)
POTRI.008G225300.V3.0	POTRI.008G225400.V3.0:(19329644,19329868)
POTRI.009G008000.V3.0	POTRI.009G007900.V3.0:(1425360,1425713)
POTRI.009G007900.V3.0	POTRI.009G008000.V3.0:(1425360,1425713)
POTRI.009G012500.V3.0	POTRI.009G012400.V3.0:(2149070,2149074)
POTRI.009G012400.V3.0	POTRI.009G012500.V3.0:(2149070,2149074)
POTRI.009G015300.V3.0	POTRI.009G015100.V3.0:(2608804,2611927)	POTRI.009G015200.V3.0:(2609873,2610646)
POTRI.009G015200.V3.0	POTRI.009G015100.V3.0:(2609873,2612974)	POTRI.009G015300.V3.0:(2611156,2611927)
POTRI.009G015100.V3.0	POTRI.009G015200.V3.0:(2609873,2610646)	POTRI.009G015300.V3.0:(2611156,2611927)
POTRI.009G017200.V3.0	POTRI.009G017100.V3.0:(2857969,2858366)
POTRI.009G017100.V3.0	POTRI.009G017200.V3.0:(2857969,2858366)
POTRI.009G017600.V3.0	POTRI.009G017500.V3.0:(2924865,2925106)
POTRI.009G017500.V3.0	POTRI.009G017600.V3.0:(2924865,2925106)
POTRI.009G019000.V3.0	POTRI.009G018900.V3.0:(3074235,3074603)
POTRI.009G018900.V3.0	POTRI.009G019000.V3.0:(3074235,3074603)
POTRI.009G021900.V3.0	POTRI.009G021800.V3.0:(3366205,3366255)
POTRI.009G021800.V3.0	POTRI.009G021900.V3.0:(3366205,3366255)
POTRI.009G022100.V3.0	POTRI.009G022000.V3.0:(3378454,3378823)
POTRI.009G022200.V3.0	POTRI.009G022000.V3.0:(3379094,3379788)
POTRI.009G022000.V3.0	POTRI.009G022100.V3.0:(3378454,3378823)	POTRI.009G022200.V3.0:(3379094,3379788)
POTRI.009G025400.V3.0	POTRI.009G025300.V3.0:(3660147,3660543)
POTRI.009G025300.V3.0	POTRI.009G025400.V3.0:(3660147,3660543)
POTRI.009G028200.V3.0	POTRI.009G028100.V3.0:(3894022,3899254)
POTRI.009G028100.V3.0	POTRI.009G028200.V3.0:(3897363,3899254)
POTRI.009G029700.V3.0	POTRI.009G029600.V3.0:(4036990,4037069)
POTRI.009G029600.V3.0	POTRI.009G029700.V3.0:(4036990,4037069)
POTRI.009G030500.V3.0	POTRI.009G030400.V3.0:(4101341,4101377)
POTRI.009G030400.V3.0	POTRI.009G030500.V3.0:(4101341,4101377)
POTRI.009G031400.V3.0	POTRI.009G031300.V3.0:(4179476,4180849)
POTRI.009G031300.V3.0	POTRI.009G031400.V3.0:(4179476,4180849)
POTRI.009G032400.V3.0	POTRI.009G032300.V3.0:(4279879,4282898)
POTRI.009G032300.V3.0	POTRI.009G032400.V3.0:(4279879,4282898)
POTRI.009G034400.V3.0	POTRI.009G034300.V3.0:(4439056,4439243)
POTRI.009G034300.V3.0	POTRI.009G034400.V3.0:(4439056,4439243)
POTRI.009G036800.V3.0	POTRI.009G036700.V3.0:(4580396,4581028)
POTRI.009G036700.V3.0	POTRI.009G036800.V3.0:(4580396,4581028)
POTRI.009G038400.V3.0	POTRI.009G038300.V3.0:(4673533,4674056)
POTRI.009G038300.V3.0	POTRI.009G038400.V3.0:(4673533,4674056)
POTRI.009G039200.V3.0	POTRI.009G039100.V3.0:(4715844,4716208)
POTRI.009G039100.V3.0	POTRI.009G039200.V3.0:(4715844,4716208)
POTRI.009G040300.V3.0	POTRI.009G040200.V3.0:(4778117,4778205)	POTRI.009G040400.V3.0:(4778849,4779303)
POTRI.009G040200.V3.0	POTRI.009G040300.V3.0:(4778117,4778205)
POTRI.009G040400.V3.0	POTRI.009G040300.V3.0:(4778849,4779303)
POTRI.009G041200.V3.0	POTRI.009G041100.V3.0:(4834559,4834680)
POTRI.009G041100.V3.0	POTRI.009G041200.V3.0:(4834559,4834680)
POTRI.009G051800.V3.0	POTRI.009G051700.V3.0:(5631046,5632496)
POTRI.009G051700.V3.0	POTRI.009G051800.V3.0:(5631046,5632496)
POTRI.009G052100.V3.0	POTRI.009G052000.V3.0:(5662900,5663119)
POTRI.009G052000.V3.0	POTRI.009G052100.V3.0:(5662900,5663119)
POTRI.009G053400.V3.0	POTRI.009G053300.V3.0:(5733067,5734316)
POTRI.009G053300.V3.0	POTRI.009G053400.V3.0:(5733067,5734316)
POTRI.009G058700.V3.0	POTRI.009G058600.V3.0:(6126689,6127099)
POTRI.009G058600.V3.0	POTRI.009G058700.V3.0:(6126689,6127099)
POTRI.009G059600.V3.0	POTRI.009G059500.V3.0:(6189217,6190359)
POTRI.009G059500.V3.0	POTRI.009G059600.V3.0:(6189217,6190359)
POTRI.009G064500.V3.0	POTRI.009G064400.V3.0:(6528284,6528387)
POTRI.009G064400.V3.0	POTRI.009G064500.V3.0:(6528284,6528387)
POTRI.009G068500.V3.0	POTRI.009G068400.V3.0:(6800514,6801226)
POTRI.009G068400.V3.0	POTRI.009G068500.V3.0:(6800514,6801226)
POTRI.009G071300.V3.0	POTRI.009G071200.V3.0:(7013841,7014866)
POTRI.009G071200.V3.0	POTRI.009G071300.V3.0:(7013841,7014866)
POTRI.009G071500.V3.0	POTRI.009G071400.V3.0:(7019119,7019404)
POTRI.009G071400.V3.0	POTRI.009G071500.V3.0:(7019119,7019404)
POTRI.009G079100.V3.0	POTRI.009G079000.V3.0:(7595064,7598182)
POTRI.009G079000.V3.0	POTRI.009G079100.V3.0:(7595064,7598182)
POTRI.009G079400.V3.0	POTRI.009G079300.V3.0:(7602114,7603142)
POTRI.009G079300.V3.0	POTRI.009G079400.V3.0:(7602620,7602944)
POTRI.009G082600.V3.0	POTRI.009G082500.V3.0:(7806546,7807108)
POTRI.009G082500.V3.0	POTRI.009G082600.V3.0:(7806546,7807108)
POTRI.009G085500.V3.0	POTRI.009G085400.V3.0:(8008876,8009448)
POTRI.009G085400.V3.0	POTRI.009G085500.V3.0:(8008876,8009448)
POTRI.009G088100.V3.0	POTRI.009G088000.V3.0:(8161241,8161710)
POTRI.009G088000.V3.0	POTRI.009G088100.V3.0:(8161241,8161710)
POTRI.009G093300.V3.0	POTRI.009G093200.V3.0:(8483842,8484262)
POTRI.009G093200.V3.0	POTRI.009G093300.V3.0:(8483842,8484262)
POTRI.009G097700.V3.0	POTRI.009G097600.V3.0:(8744250,8746146)
POTRI.009G097600.V3.0	POTRI.009G097700.V3.0:(8744250,8744967)
POTRI.009G098700.V3.0	POTRI.009G098600.V3.0:(8802643,8804008)
POTRI.009G098600.V3.0	POTRI.009G098700.V3.0:(8802643,8804008)
POTRI.009G100000.V3.0	POTRI.009G099900.V3.0:(8868013,8868553)
POTRI.009G099900.V3.0	POTRI.009G100000.V3.0:(8868013,8868553)
POTRI.009G105800.V3.0	POTRI.009G105700.V3.0:(9229620,9230224)
POTRI.009G105700.V3.0	POTRI.009G105800.V3.0:(9229620,9230224)
POTRI.009G111700.V3.0	POTRI.009G111600.V3.0:(9532523,9533635)
POTRI.009G111600.V3.0	POTRI.009G111700.V3.0:(9532523,9533635)
POTRI.009G112200.V3.0	POTRI.009G112100.V3.0:(9572548,9573791)
POTRI.009G112100.V3.0	POTRI.009G112200.V3.0:(9572548,9573791)
POTRI.009G122200.V3.0	POTRI.009G122100.V3.0:(10202884,10203241)
POTRI.009G122100.V3.0	POTRI.009G122200.V3.0:(10202884,10203241)
POTRI.009G122600.V3.0	POTRI.009G122500.V3.0:(10232806,10233789)
POTRI.009G122500.V3.0	POTRI.009G122600.V3.0:(10232806,10233789)
POTRI.009G131700.V3.0	POTRI.009G131600.V3.0:(10679129,10679328)
POTRI.009G131600.V3.0	POTRI.009G131700.V3.0:(10679129,10679328)
POTRI.009G137300.V3.0	POTRI.009G137200.V3.0:(11015977,11016448)
POTRI.009G137200.V3.0	POTRI.009G137300.V3.0:(11015977,11016448)
POTRI.009G140100.V3.0	POTRI.009G140000.V3.0:(11186435,11188297)
POTRI.009G140000.V3.0	POTRI.009G140100.V3.0:(11186435,11188297)
POTRI.009G144400.V3.0	POTRI.009G144300.V3.0:(11434417,11434753)
POTRI.009G144300.V3.0	POTRI.009G144400.V3.0:(11434417,11434753)
POTRI.009G146600.V3.0	POTRI.009G146500.V3.0:(11574410,11579144)
POTRI.009G146500.V3.0	POTRI.009G146600.V3.0:(11576294,11576868)
POTRI.009G155600.V3.0	POTRI.009G155500.V3.0:(12117314,12117481)
POTRI.009G155500.V3.0	POTRI.009G155600.V3.0:(12117314,12117481)
POTRI.009G156200.V3.0	POTRI.009G156100.V3.0:(12151164,12152048)
POTRI.009G156100.V3.0	POTRI.009G156200.V3.0:(12151164,12152048)
POTRI.009G156400.V3.0	POTRI.009G156300.V3.0:(12157613,12158673)
POTRI.009G156300.V3.0	POTRI.009G156400.V3.0:(12157613,12158673)
POTRI.009G158500.V3.0	POTRI.009G158400.V3.0:(12267166,12267844)
POTRI.009G158400.V3.0	POTRI.009G158500.V3.0:(12267166,12267844)
POTRI.009G161900.V3.0	POTRI.009G161800.V3.0:(12450581,12451113)	POTRI.009G162000.V3.0:(12454842,12455449)
POTRI.009G161800.V3.0	POTRI.009G161900.V3.0:(12450581,12451113)
POTRI.009G162000.V3.0	POTRI.009G161900.V3.0:(12454842,12455449)
POTRI.009G163500.V3.0	POTRI.009G163400.V3.0:(12519360,12520435)
POTRI.009G163400.V3.0	POTRI.009G163500.V3.0:(12519360,12520435)
POTRI.009G165500.V3.0	POTRI.009G165400.V3.0:(12638994,12639207)
POTRI.009G165400.V3.0	POTRI.009G165500.V3.0:(12638994,12639207)
POTRI.009G168500.V3.0	POTRI.009G168400.V3.0:(12799741,12801365)
POTRI.009G168400.V3.0	POTRI.009G168500.V3.0:(12799741,12801365)
POTRI.009G168700.V3.0	POTRI.009G168600.V3.0:(12821591,12823086)
POTRI.009G168600.V3.0	POTRI.009G168700.V3.0:(12821591,12823086)
POTRI.010G002500.V3.0	POTRI.010G002400.V3.0:(245684,249917)
POTRI.010G002400.V3.0	POTRI.010G002500.V3.0:(245684,249917)
POTRI.010G003500.V3.0	POTRI.010G003400.V3.0:(324263,325235)
POTRI.010G003400.V3.0	POTRI.010G003500.V3.0:(324263,325235)
POTRI.010G013000.V3.0	POTRI.010G012900.V3.0:(1659565,1661882)
POTRI.010G012900.V3.0	POTRI.010G013000.V3.0:(1660200,1660540)
POTRI.010G013700.V3.0	POTRI.010G013600.V3.0:(1710658,1712165)
POTRI.010G013600.V3.0	POTRI.010G013700.V3.0:(1710658,1712165)
POTRI.010G014900.V3.0	POTRI.010G014800.V3.0:(1854002,1854485)
POTRI.010G014800.V3.0	POTRI.010G014900.V3.0:(1854002,1854485)
POTRI.010G019300.V3.0	POTRI.010G019200.V3.0:(2612640,2613642)
POTRI.010G019200.V3.0	POTRI.010G019300.V3.0:(2612640,2613642)
POTRI.010G035200.V3.0	POTRI.010G035100.V3.0:(6122426,6122650)
POTRI.010G035100.V3.0	POTRI.010G035200.V3.0:(6122426,6122650)
POTRI.010G035400.V3.0	POTRI.010G035300.V3.0:(6147937,6148089)
POTRI.010G035300.V3.0	POTRI.010G035400.V3.0:(6147937,6148089)
POTRI.010G036200.V3.0	POTRI.010G036100.V3.0:(6241308,6241487)
POTRI.010G036100.V3.0	POTRI.010G036200.V3.0:(6241308,6241487)
POTRI.010G037200.V3.0	POTRI.010G037100.V3.0:(6386860,6387121)
POTRI.010G037100.V3.0	POTRI.010G037200.V3.0:(6386860,6387121)
POTRI.010G037500.V3.0	POTRI.010G037400.V3.0:(6393203,6393419)
POTRI.010G037400.V3.0	POTRI.010G037500.V3.0:(6393203,6393419)
POTRI.010G046300.V3.0	POTRI.010G046200.V3.0:(7686651,7687386)
POTRI.010G046200.V3.0	POTRI.010G046300.V3.0:(7686651,7687386)
POTRI.010G047500.V3.0	POTRI.010G047400.V3.0:(7870049,7870300)
POTRI.010G047400.V3.0	POTRI.010G047500.V3.0:(7870049,7870300)
POTRI.010G048200.V3.0	POTRI.010G048100.V3.0:(7917145,7917235)
POTRI.010G048100.V3.0	POTRI.010G048200.V3.0:(7917145,7917235)
POTRI.010G049100.V3.0	POTRI.010G049000.V3.0:(7980735,7981371)
POTRI.010G049000.V3.0	POTRI.010G049100.V3.0:(7980735,7981371)
POTRI.010G056300.V3.0	POTRI.010G056200.V3.0:(8575439,8575904)
POTRI.010G056200.V3.0	POTRI.010G056300.V3.0:(8575439,8575904)
POTRI.010G057500.V3.0	POTRI.010G057400.V3.0:(8690300,8690312)
POTRI.010G057400.V3.0	POTRI.010G057500.V3.0:(8690300,8690312)
POTRI.010G058400.V3.0	POTRI.010G058300.V3.0:(8769587,8770067)
POTRI.010G058300.V3.0	POTRI.010G058400.V3.0:(8769587,8770067)
POTRI.010G058600.V3.0	POTRI.010G058500.V3.0:(8772477,8773264)
POTRI.010G058500.V3.0	POTRI.010G058600.V3.0:(8772477,8773264)
POTRI.010G058800.V3.0	POTRI.010G058700.V3.0:(8777727,8777888)
POTRI.010G058700.V3.0	POTRI.010G058800.V3.0:(8777727,8777888)
POTRI.010G059500.V3.0	POTRI.010G059400.V3.0:(8814274,8820938)
POTRI.010G059400.V3.0	POTRI.010G059500.V3.0:(8815868,8817050)
POTRI.010G060600.V3.0	POTRI.010G060500.V3.0:(8930468,8930883)
POTRI.010G060500.V3.0	POTRI.010G060600.V3.0:(8930468,8930883)
POTRI.010G062100.V3.0	POTRI.010G062000.V3.0:(9021338,9021668)
POTRI.010G062200.V3.0	POTRI.010G062000.V3.0:(9031001,9031320)
POTRI.010G062000.V3.0	POTRI.010G062100.V3.0:(9021338,9021668)	POTRI.010G062200.V3.0:(9031001,9031320)
POTRI.010G062700.V3.0	POTRI.010G062600.V3.0:(9077693,9078146)
POTRI.010G062600.V3.0	POTRI.010G062700.V3.0:(9077693,9078146)
POTRI.010G066800.V3.0	POTRI.010G066700.V3.0:(9390021,9390357)
POTRI.010G066900.V3.0	POTRI.010G066700.V3.0:(9391625,9391731)
POTRI.010G066700.V3.0	POTRI.010G066800.V3.0:(9390021,9390357)	POTRI.010G066900.V3.0:(9391625,9391731)
POTRI.010G076000.V3.0	POTRI.010G075900.V3.0:(10206181,10207361)
POTRI.010G075900.V3.0	POTRI.010G076000.V3.0:(10206181,10207361)
POTRI.010G084400.V3.0	POTRI.010G084300.V3.0:(11023614,11024000)
POTRI.010G084300.V3.0	POTRI.010G084400.V3.0:(11023614,11024000)
POTRI.010G088700.V3.0	POTRI.010G088600.V3.0:(11246967,11247110)
POTRI.010G088600.V3.0	POTRI.010G088700.V3.0:(11246967,11247110)
POTRI.010G091300.V3.0	POTRI.010G091200.V3.0:(11476189,11476779)
POTRI.010G091200.V3.0	POTRI.010G091300.V3.0:(11476189,11476779)
POTRI.010G091700.V3.0	POTRI.010G091600.V3.0:(11504980,11507028)
POTRI.010G091600.V3.0	POTRI.010G091700.V3.0:(11504980,11507028)
POTRI.010G093100.V3.0	POTRI.010G093000.V3.0:(11618332,11621494)
POTRI.010G093000.V3.0	POTRI.010G093100.V3.0:(11619742,11621494)
POTRI.010G095900.V3.0	POTRI.010G095800.V3.0:(11831159,11834280)
POTRI.010G095800.V3.0	POTRI.010G095900.V3.0:(11831159,11834280)
POTRI.010G100400.V3.0	POTRI.010G100300.V3.0:(12188058,12188123)
POTRI.010G100300.V3.0	POTRI.010G100400.V3.0:(12188058,12188123)
POTRI.010G106000.V3.0	POTRI.010G105900.V3.0:(12591522,12592669)
POTRI.010G105900.V3.0	POTRI.010G106000.V3.0:(12591522,12592669)
POTRI.010G110500.V3.0	POTRI.010G110400.V3.0:(12935886,12936968)
POTRI.010G110400.V3.0	POTRI.010G110500.V3.0:(12935886,12936968)
POTRI.010G113100.V3.0	POTRI.010G113000.V3.0:(13162856,13163646)
POTRI.010G113000.V3.0	POTRI.010G113100.V3.0:(13162856,13163646)
POTRI.010G117600.V3.0	POTRI.010G117500.V3.0:(13512141,13513998)
POTRI.010G117500.V3.0	POTRI.010G117600.V3.0:(13512141,13513998)
POTRI.010G123500.V3.0	POTRI.010G123400.V3.0:(13981119,13982127)
POTRI.010G123400.V3.0	POTRI.010G123500.V3.0:(13981119,13982127)
POTRI.010G124600.V3.0	POTRI.010G124500.V3.0:(14076340,14076522)
POTRI.010G124500.V3.0	POTRI.010G124600.V3.0:(14076340,14076522)
POTRI.010G125500.V3.0	POTRI.010G125400.V3.0:(14148169,14148418)
POTRI.010G125400.V3.0	POTRI.010G125500.V3.0:(14148169,14148418)
POTRI.010G129900.V3.0	POTRI.010G129800.V3.0:(14502014,14502163)
POTRI.010G129800.V3.0	POTRI.010G129900.V3.0:(14502014,14502163)
POTRI.010G132500.V3.0	POTRI.010G132400.V3.0:(14723359,14723951)
POTRI.010G132400.V3.0	POTRI.010G132500.V3.0:(14723359,14723951)
POTRI.010G133100.V3.0	POTRI.010G133000.V3.0:(14769248,14769773)
POTRI.010G133000.V3.0	POTRI.010G133100.V3.0:(14769248,14769773)
POTRI.010G134200.V3.0	POTRI.010G134100.V3.0:(14850882,14852662)
POTRI.010G134100.V3.0	POTRI.010G134200.V3.0:(14850882,14852662)
POTRI.010G138500.V3.0	POTRI.010G138400.V3.0:(15108079,15109278)
POTRI.010G138400.V3.0	POTRI.010G138500.V3.0:(15108079,15109278)
POTRI.010G143000.V3.0	POTRI.010G142900.V3.0:(15431322,15432271)
POTRI.010G142900.V3.0	POTRI.010G143000.V3.0:(15431322,15432271)
POTRI.010G144300.V3.0	POTRI.010G144200.V3.0:(15494588,15494908)
POTRI.010G144200.V3.0	POTRI.010G144300.V3.0:(15494588,15494908)
POTRI.010G147100.V3.0	POTRI.010G147000.V3.0:(15646821,15647589)
POTRI.010G147000.V3.0	POTRI.010G147100.V3.0:(15646821,15647589)
POTRI.010G151900.V3.0	POTRI.010G151800.V3.0:(15992509,15993400)
POTRI.010G151800.V3.0	POTRI.010G151900.V3.0:(15992509,15993400)
POTRI.010G157200.V3.0	POTRI.010G157100.V3.0:(16400293,16401435)
POTRI.010G157100.V3.0	POTRI.010G157200.V3.0:(16400293,16401435)
POTRI.010G161000.V3.0	POTRI.010G160900.V3.0:(16658690,16658759)
POTRI.010G160900.V3.0	POTRI.010G161000.V3.0:(16658690,16658759)
POTRI.010G164000.V3.0	POTRI.010G163900.V3.0:(16829117,16829778)
POTRI.010G163900.V3.0	POTRI.010G164000.V3.0:(16829117,16829778)
POTRI.010G166500.V3.0	POTRI.010G166400.V3.0:(16972521,16972884)	POTRI.010G166600.V3.0:(16974099,16974354)
POTRI.010G166400.V3.0	POTRI.010G166500.V3.0:(16972521,16972884)
POTRI.010G166600.V3.0	POTRI.010G166500.V3.0:(16974099,16974354)
POTRI.010G167100.V3.0	POTRI.010G167000.V3.0:(16985069,16987864)
POTRI.010G167000.V3.0	POTRI.010G167100.V3.0:(16985069,16987864)
POTRI.010G173900.V3.0	POTRI.010G173800.V3.0:(17440671,17441134)
POTRI.010G173800.V3.0	POTRI.010G173900.V3.0:(17440671,17441134)
POTRI.010G178300.V3.0	POTRI.010G178200.V3.0:(17740553,17741059)
POTRI.010G178200.V3.0	POTRI.010G178300.V3.0:(17740553,17741059)
POTRI.010G179000.V3.0	POTRI.010G178900.V3.0:(17794013,17794138)	POTRI.010G179100.V3.0:(17794274,17794504)	POTRI.010G179200.V3.0:(17798082,17798396)
POTRI.010G178900.V3.0	POTRI.010G179000.V3.0:(17794013,17794138)
POTRI.010G179100.V3.0	POTRI.010G179000.V3.0:(17794274,17794504)
POTRI.010G179200.V3.0	POTRI.010G179000.V3.0:(17797560,17798932)
POTRI.010G182500.V3.0	POTRI.010G182400.V3.0:(18017789,18018805)
POTRI.010G182400.V3.0	POTRI.010G182500.V3.0:(18017789,18018805)
POTRI.010G189200.V3.0	POTRI.010G189100.V3.0:(18489760,18491193)
POTRI.010G189100.V3.0	POTRI.010G189200.V3.0:(18489760,18491193)
POTRI.010G190200.V3.0	POTRI.010G190100.V3.0:(18554234,18554514)
POTRI.010G190100.V3.0	POTRI.010G190200.V3.0:(18554234,18554514)
POTRI.010G193600.V3.0	POTRI.010G193500.V3.0:(18805994,18806858)
POTRI.010G193500.V3.0	POTRI.010G193600.V3.0:(18805994,18806858)
POTRI.010G193900.V3.0	POTRI.010G193800.V3.0:(18816818,18817077)
POTRI.010G193800.V3.0	POTRI.010G193900.V3.0:(18816818,18817077)
POTRI.010G194500.V3.0	POTRI.010G194400.V3.0:(18840901,18841106)
POTRI.010G194400.V3.0	POTRI.010G194500.V3.0:(18840901,18841106)
POTRI.010G198500.V3.0	POTRI.010G198400.V3.0:(19098981,19100703)
POTRI.010G198400.V3.0	POTRI.010G198500.V3.0:(19098981,19100703)
POTRI.010G199100.V3.0	POTRI.010G199000.V3.0:(19126617,19128679)
POTRI.010G199000.V3.0	POTRI.010G199100.V3.0:(19126617,19131549)
POTRI.010G201600.V3.0	POTRI.010G201500.V3.0:(19320495,19321595)
POTRI.010G201500.V3.0	POTRI.010G201600.V3.0:(19320495,19321595)
POTRI.010G202200.V3.0	POTRI.010G202100.V3.0:(19384031,19384179)
POTRI.010G202100.V3.0	POTRI.010G202200.V3.0:(19384031,19384179)
POTRI.010G204200.V3.0	POTRI.010G204100.V3.0:(19545761,19545899)
POTRI.010G204100.V3.0	POTRI.010G204200.V3.0:(19545761,19545899)
POTRI.010G205100.V3.0	POTRI.010G205000.V3.0:(19602693,19603725)
POTRI.010G205000.V3.0	POTRI.010G205100.V3.0:(19602693,19603725)
POTRI.010G207400.V3.0	POTRI.010G207300.V3.0:(19748562,19749009)
POTRI.010G207300.V3.0	POTRI.010G207400.V3.0:(19748562,19749009)
POTRI.010G212200.V3.0	POTRI.010G212100.V3.0:(20042215,20043579)
POTRI.010G212100.V3.0	POTRI.010G212200.V3.0:(20042215,20043579)
POTRI.010G214200.V3.0	POTRI.010G214100.V3.0:(20187505,20188149)
POTRI.010G214100.V3.0	POTRI.010G214200.V3.0:(20187505,20188149)
POTRI.010G215400.V3.0	POTRI.010G215300.V3.0:(20260662,20261185)
POTRI.010G215300.V3.0	POTRI.010G215400.V3.0:(20260662,20261185)
POTRI.010G217500.V3.0	POTRI.010G217400.V3.0:(20394619,20394694)
POTRI.010G217400.V3.0	POTRI.010G217500.V3.0:(20394619,20394694)
POTRI.010G219000.V3.0	POTRI.010G218800.V3.0:(20478570,20483660)	POTRI.010G218900.V3.0:(20479587,20480627)	POTRI.010G219100.V3.0:(20483310,20483660)
POTRI.010G218900.V3.0	POTRI.010G218800.V3.0:(20478570,20483660)	POTRI.010G219000.V3.0:(20482230,20483136)	POTRI.010G219100.V3.0:(20483310,20483660)
POTRI.010G219100.V3.0	POTRI.010G218800.V3.0:(20483310,20484066)
POTRI.010G218800.V3.0	POTRI.010G218900.V3.0:(20479587,20480627)	POTRI.010G219000.V3.0:(20482230,20483136)	POTRI.010G219100.V3.0:(20483310,20484066)
POTRI.010G221800.V3.0	POTRI.010G221700.V3.0:(20659826,20659990)
POTRI.010G221700.V3.0	POTRI.010G221800.V3.0:(20659826,20659990)
POTRI.010G225200.V3.0	POTRI.010G225100.V3.0:(20876152,20876529)
POTRI.010G225100.V3.0	POTRI.010G225200.V3.0:(20876152,20876529)
POTRI.010G225800.V3.0	POTRI.010G225700.V3.0:(20908787,20909040)
POTRI.010G225700.V3.0	POTRI.010G225800.V3.0:(20908787,20909040)
POTRI.010G227300.V3.0	POTRI.010G227200.V3.0:(21045817,21045819)
POTRI.010G227200.V3.0	POTRI.010G227300.V3.0:(21045817,21045819)
POTRI.010G228900.V3.0	POTRI.010G228800.V3.0:(21145527,21146437)
POTRI.010G228800.V3.0	POTRI.010G228900.V3.0:(21145527,21146437)
POTRI.010G230700.V3.0	POTRI.010G230600.V3.0:(21266718,21267355)
POTRI.010G230600.V3.0	POTRI.010G230700.V3.0:(21266718,21267355)
POTRI.010G233600.V3.0	POTRI.010G233500.V3.0:(21428397,21429536)
POTRI.010G233500.V3.0	POTRI.010G233600.V3.0:(21428397,21429536)
POTRI.010G235300.V3.0	POTRI.010G235200.V3.0:(21551206,21551458)
POTRI.010G235200.V3.0	POTRI.010G235300.V3.0:(21551206,21551458)
POTRI.010G237200.V3.0	POTRI.010G237100.V3.0:(21657249,21657476)
POTRI.010G237100.V3.0	POTRI.010G237200.V3.0:(21657249,21657476)
POTRI.010G238500.V3.0	POTRI.010G238400.V3.0:(21737675,21738995)
POTRI.010G238400.V3.0	POTRI.010G238500.V3.0:(21737675,21738995)
POTRI.010G240100.V3.0	POTRI.010G240000.V3.0:(21786863,21787412)
POTRI.010G240000.V3.0	POTRI.010G240100.V3.0:(21786863,21787412)
POTRI.010G241900.V3.0	POTRI.010G241800.V3.0:(21863589,21863862)
POTRI.010G241800.V3.0	POTRI.010G241900.V3.0:(21863589,21863862)
POTRI.010G242500.V3.0	POTRI.010G242400.V3.0:(21885025,21885394)
POTRI.010G242400.V3.0	POTRI.010G242500.V3.0:(21885025,21885394)
POTRI.010G246700.V3.0	POTRI.010G246600.V3.0:(22077258,22077898)	POTRI.010G246800.V3.0:(22078222,22078280)
POTRI.010G246600.V3.0	POTRI.010G246700.V3.0:(22077258,22077898)
POTRI.010G246800.V3.0	POTRI.010G246700.V3.0:(22078222,22078280)
POTRI.010G249200.V3.0	POTRI.010G249100.V3.0:(22218398,22219165)
POTRI.010G249100.V3.0	POTRI.010G249200.V3.0:(22218398,22219165)
POTRI.010G249900.V3.0	POTRI.010G249800.V3.0:(22258103,22259187)
POTRI.010G249800.V3.0	POTRI.010G249900.V3.0:(22258103,22259187)
POTRI.010G252600.V3.0	POTRI.010G252500.V3.0:(22395092,22395435)
POTRI.010G252500.V3.0	POTRI.010G252600.V3.0:(22395092,22395435)
POTRI.010G253100.V3.0	POTRI.010G253000.V3.0:(22413688,22414496)
POTRI.010G253000.V3.0	POTRI.010G253100.V3.0:(22413688,22414496)
POTRI.010G255100.V3.0	POTRI.010G255000.V3.0:(22527729,22527997)
POTRI.010G255000.V3.0	POTRI.010G255100.V3.0:(22527729,22527997)
POTRI.011G001800.V3.0	POTRI.011G001700.V3.0:(96958,99505)
POTRI.011G001700.V3.0	POTRI.011G001800.V3.0:(96958,99505)
POTRI.011G003600.V3.0	POTRI.011G003500.V3.0:(261129,261484)
POTRI.011G003500.V3.0	POTRI.011G003600.V3.0:(261129,261484)
POTRI.011G006700.V3.0	POTRI.011G006600.V3.0:(526540,527683)
POTRI.011G006600.V3.0	POTRI.011G006700.V3.0:(526540,527683)
POTRI.011G008900.V3.0	POTRI.011G008800.V3.0:(665658,666374)
POTRI.011G008800.V3.0	POTRI.011G008900.V3.0:(665658,666374)
POTRI.011G010900.V3.0	POTRI.011G010800.V3.0:(832759,836630)
POTRI.011G010800.V3.0	POTRI.011G010900.V3.0:(832759,834842)
POTRI.011G012700.V3.0	POTRI.011G012600.V3.0:(994516,999306)
POTRI.011G012600.V3.0	POTRI.011G012700.V3.0:(994857,996805)
POTRI.011G014400.V3.0	POTRI.011G014300.V3.0:(1133536,1133612)
POTRI.011G014300.V3.0	POTRI.011G014400.V3.0:(1133536,1133612)
POTRI.011G022700.V3.0	POTRI.011G022600.V3.0:(1895186,1895461)
POTRI.011G022600.V3.0	POTRI.011G022700.V3.0:(1895186,1895461)
POTRI.011G023200.V3.0	POTRI.011G023100.V3.0:(1930198,1930724)
POTRI.011G023100.V3.0	POTRI.011G023200.V3.0:(1930198,1930724)
POTRI.011G027000.V3.0	POTRI.011G026900.V3.0:(2205572,2206004)
POTRI.011G026900.V3.0	POTRI.011G027000.V3.0:(2205572,2206004)
POTRI.011G031000.V3.0	POTRI.011G030900.V3.0:(2587364,2588001)
POTRI.011G030900.V3.0	POTRI.011G031000.V3.0:(2587364,2588001)
POTRI.011G045900.V3.0	POTRI.011G045800.V3.0:(3892118,3892249)	POTRI.011G046000.V3.0:(3894842,3895117)
POTRI.011G045800.V3.0	POTRI.011G045900.V3.0:(3892118,3892249)
POTRI.011G046000.V3.0	POTRI.011G045900.V3.0:(3894842,3895117)
POTRI.011G046300.V3.0	POTRI.011G046200.V3.0:(3911795,3912921)
POTRI.011G046200.V3.0	POTRI.011G046300.V3.0:(3911795,3912921)
POTRI.011G052500.V3.0	POTRI.011G052400.V3.0:(4484559,4493095)
POTRI.011G052400.V3.0	POTRI.011G052500.V3.0:(4492581,4493095)
POTRI.011G056000.V3.0	POTRI.011G055900.V3.0:(4909993,4910399)
POTRI.011G055900.V3.0	POTRI.011G056000.V3.0:(4909993,4910399)
POTRI.011G056500.V3.0	POTRI.011G056400.V3.0:(4948725,4949252)
POTRI.011G056400.V3.0	POTRI.011G056500.V3.0:(4948725,4949252)
POTRI.011G056700.V3.0	POTRI.011G056600.V3.0:(4956083,4957961)
POTRI.011G056600.V3.0	POTRI.011G056700.V3.0:(4956083,4957961)
POTRI.011G060100.V3.0	POTRI.011G060000.V3.0:(5386568,5390960)
POTRI.011G060000.V3.0	POTRI.011G060100.V3.0:(5387389,5388343)
POTRI.011G064700.V3.0	POTRI.011G064600.V3.0:(5919722,5921693)
POTRI.011G064600.V3.0	POTRI.011G064700.V3.0:(5919722,5921693)
POTRI.011G069400.V3.0	POTRI.011G069300.V3.0:(6470681,6471086)
POTRI.011G069300.V3.0	POTRI.011G069400.V3.0:(6470681,6471086)
POTRI.011G077600.V3.0	POTRI.011G077500.V3.0:(7678483,7682082)
POTRI.011G077500.V3.0	POTRI.011G077600.V3.0:(7681240,7681568)
[truncated: 39,335 more rows]

## Sheet: Leaf-st-cold
POTRI.011G090300.V3.0:(10862808,10863228)	POTRI.011G090400.V3.0:(10866461,10866725)	POTRI.011G090500.V3.0:(10870336,10870967)	POTRI.011G090600.V3.0:(10884283,10886821)
POTRI.001G384200.V3.0:(39988688,39988906)	POTRI.001G384400.V3.0:(39990957,39991212)	POTRI.001G384500.V3.0:(39992323,39992797)
POTRI.003G147000.V3.0:(16247900,16248336)	POTRI.003G147100.V3.0:(16251800,16252351)	POTRI.003G147200.V3.0:(16252391,16252996)
POTRI.007G114400.V3.0:(13595627,13596357)	POTRI.007G114600.V3.0:(13597598,13599455)	POTRI.007G114700.V3.0:(13599043,13599366)
POTRI.010G178900.V3.0:(17794013,17794138)	POTRI.010G179100.V3.0:(17794274,17794504)	POTRI.010G179200.V3.0:(17798082,17798396)
POTRI.010G218800.V3.0:(20478570,20483660)	POTRI.010G218900.V3.0:(20479587,20480627)	POTRI.010G219100.V3.0:(20483310,20483660)
POTRI.010G218800.V3.0:(20478570,20483660)	POTRI.010G219000.V3.0:(20482230,20483136)	POTRI.010G219100.V3.0:(20483310,20483660)
POTRI.010G218900.V3.0:(20479587,20480627)	POTRI.010G219000.V3.0:(20482230,20483136)	POTRI.010G219100.V3.0:(20483310,20484066)
POTRI.013G092000.V3.0:(9832721,9835520)	POTRI.013G092200.V3.0:(9836303,9837370)	POTRI.013G092300.V3.0:(9839675,9840871)
POTRI.015G076800.V3.0:(10166594,10167988)	POTRI.015G076900.V3.0:(10176865,10177433)	POTRI.015G077000.V3.0:(10192403,10193161)
POTRI.017G045600.V3.0:(3802230,3802610)	POTRI.017G045700.V3.0:(3803574,3803867)	POTRI.017G045800.V3.0:(3807098,3807448)

## Sheet: Co-regulated DIRs
POTRI.011G090300.V3.0:(10862808,10863228)	POTRI.011G090400.V3.0:(10866461,10866725)	POTRI.011G090500.V3.0:(10870336,10870967)	POTRI.011G090600.V3.0:(10884283,10886821)
POTRI.001G384200.V3.0:(39988688,39988906)	POTRI.001G384400.V3.0:(39990957,39991212)	POTRI.001G384500.V3.0:(39992323,39992797)
POTRI.003G147000.V3.0:(16247900,16248336)	POTRI.003G147100.V3.0:(16251800,16252351)	POTRI.003G147200.V3.0:(16252391,16252996)
POTRI.007G114400.V3.0:(13595627,13596357)	POTRI.007G114600.V3.0:(13597598,13599455)	POTRI.007G114700.V3.0:(13599043,13599366)
POTRI.010G178900.V3.0:(17794013,17794138)	POTRI.010G179100.V3.0:(17794274,17794504)	POTRI.010G179200.V3.0:(17798082,17798396)
POTRI.010G218800.V3.0:(20478570,20483660)	POTRI.010G218900.V3.0:(20479587,20480627)	POTRI.010G219100.V3.0:(20483310,20483660)
POTRI.010G218800.V3.0:(20478570,20483660)	POTRI.010G219000.V3.0:(20482230,20483136)	POTRI.010G219100.V3.0:(20483310,20483660)
POTRI.010G218900.V3.0:(20479587,20480627)	POTRI.010G219000.V3.0:(20482230,20483136)	POTRI.010G219100.V3.0:(20483310,20484066)
POTRI.013G092000.V3.0:(9832721,9835520)	POTRI.013G092200.V3.0:(9836303,9837370)	POTRI.013G092300.V3.0:(9839675,9840871)
POTRI.015G076800.V3.0:(10166594,10167988)	POTRI.015G076900.V3.0:(10176865,10177433)	POTRI.015G077000.V3.0:(10192403,10193161)
POTRI.017G045600.V3.0:(3802230,3802610)	POTRI.017G045700.V3.0:(3803574,3803867)	POTRI.017G045800.V3.0:(3807098,3807448)
POTRI.001G009900.V3.0:(643504,644577)	POTRI.001G010000.V3.0:(647003,647632)
POTRI.001G095000.V3.0:(7483088,7483348)	POTRI.001G095100.V3.0:(7483377,7485185)
POTRI.001G094900.V3.0:(7483088,7485185)	POTRI.001G095100.V3.0:(7483377,7485189)
POTRI.001G137300.V3.0:(11013679,11014410)	POTRI.001G137400.V3.0:(11014786,11016090)
POTRI.001G230100.V3.0:(24224584,24225020)	POTRI.001G230200.V3.0:(24224584,24225020)
POTRI.001G230100.V3.0:(24222256,24226199)	POTRI.001G230300.V3.0:(24224584,24225020)
POTRI.001G230200.V3.0:(24222256,24226199)	POTRI.001G230300.V3.0:(24224584,24225020)
POTRI.001G383100.V3.0:(39843241,39844043)	POTRI.001G383200.V3.0:(39845903,39846244)
POTRI.001G447000.V3.0:(47975462,47975876)	POTRI.001G447100.V3.0:(47976389,47977123)
POTRI.001G467900.V3.0:(50069163,50069671)	POTRI.001G468000.V3.0:(50076035,50076852)
POTRI.002G073700.V3.0:(5104176,5104484)	POTRI.002G073800.V3.0:(5106875,5107010)
POTRI.002G106900.V3.0:(7816383,7827835)	POTRI.002G107100.V3.0:(7824316,7824709)
POTRI.002G107000.V3.0:(7816383,7817179)	POTRI.002G107100.V3.0:(7824316,7824709)
POTRI.002G116900.V3.0:(8750205,8750632)	POTRI.002G117100.V3.0:(8758068,8758762)
POTRI.003G003700.V3.0:(356498,357210)	POTRI.003G003900.V3.0:(358498,358859)
POTRI.003G012500.V3.0:(1469032,1469271)	POTRI.003G012600.V3.0:(1471031,1471760)
POTRI.003G022200.V3.0:(2669085,2669755)	POTRI.003G022300.V3.0:(2670995,2671495)
POTRI.003G035500.V3.0:(4537571,4540585)	POTRI.003G035600.V3.0:(4537571,4541782)
POTRI.003G035500.V3.0:(4536827,4540585)	POTRI.003G035700.V3.0:(4540601,4541782)
POTRI.003G182700.V3.0:(18931286,18931680)	POTRI.003G182800.V3.0:(18932719,18935823)
POTRI.004G139000.V3.0:(16110041,16110652)	POTRI.004G139100.V3.0:(16112048,16112419)
POTRI.004G146700.V3.0:(16973492,16974344)	POTRI.004G146800.V3.0:(16975777,16977005)
POTRI.004G147800.V3.0:(17076686,17076788)	POTRI.004G148000.V3.0:(17077164,17079784)
POTRI.004G187300.V3.0:(20266932,20267865)	POTRI.004G187400.V3.0:(20268664,20269374)
POTRI.004G208900.V3.0:(21715902,21716195)	POTRI.004G209100.V3.0:(21719477,21720682)
POTRI.005G056600.V3.0:(3978709,3979035)	POTRI.005G056700.V3.0:(3980771,3981509)
POTRI.005G077600.V3.0:(5733541,5733598)	POTRI.005G077800.V3.0:(5737430,5737621)
POTRI.005G081800.V3.0:(6014518,6015103)	POTRI.005G081900.V3.0:(6016400,6017393)
POTRI.005G155700.V3.0:(15406366,15416013)	POTRI.005G155800.V3.0:(15406775,15408860)
POTRI.005G155700.V3.0:(15406775,15408860)	POTRI.005G155900.V3.0:(15407724,15408860)
POTRI.005G155800.V3.0:(15406775,15408860)	POTRI.005G155900.V3.0:(15407724,15408874)
POTRI.005G197600.V3.0:(21374245,21374454)	POTRI.005G197700.V3.0:(21374967,21375951)
POTRI.005G199400.V3.0:(21497312,21498354)	POTRI.005G199500.V3.0:(21498363,21499060)
POTRI.006G022900.V3.0:(1602926,1604205)	POTRI.006G023000.V3.0:(1605702,1606428)
POTRI.006G071800.V3.0:(5340686,5344553)	POTRI.006G071900.V3.0:(5344821,5345186)
POTRI.006G089200.V3.0:(6775556,6776382)	POTRI.006G089300.V3.0:(6777615,6778523)
POTRI.006G168600.V3.0:(17407737,17409248)	POTRI.006G168700.V3.0:(17407737,17408858)
POTRI.006G168600.V3.0:(17407383,17408858)	POTRI.006G168800.V3.0:(17407737,17408858)
POTRI.006G168700.V3.0:(17407383,17408858)	POTRI.006G168800.V3.0:(17407737,17409248)
POTRI.006G199500.V3.0:(21485389,21485932)	POTRI.006G199600.V3.0:(21485389,21486444)
POTRI.006G199600.V3.0:(21485379,21485932)	POTRI.006G199700.V3.0:(21485389,21485932)
POTRI.006G199500.V3.0:(21485379,21485932)	POTRI.006G199700.V3.0:(21485389,21486444)
POTRI.006G224500.V3.0:(23643581,23645288)	POTRI.006G224700.V3.0:(23645358,23645657)
POTRI.006G259700.V3.0:(26317544,26320147)	POTRI.006G259900.V3.0:(26318097,26319019)
POTRI.006G259800.V3.0:(26317544,26317865)	POTRI.006G259900.V3.0:(26318097,26319019)
POTRI.006G278200.V3.0:(27726982,27727101)	POTRI.006G278400.V3.0:(27728310,27729308)
POTRI.007G005200.V3.0:(377481,377915)	POTRI.007G005300.V3.0:(379691,380015)
POTRI.007G008300.V3.0:(658295,660783)	POTRI.007G008400.V3.0:(658859,659728)
POTRI.007G008500.V3.0:(658295,660783)	POTRI.007G008400.V3.0:(658859,659728)
POTRI.007G008300.V3.0:(655208,659728)	POTRI.007G008500.V3.0:(658295,659728)
POTRI.007G015600.V3.0:(1160229,1160875)	POTRI.007G015800.V3.0:(1164582,1165274)
POTRI.007G048900.V3.0:(4669423,4669454)	POTRI.007G049100.V3.0:(4675208,4675892)
POTRI.007G087700.V3.0:(11371203,11371523)	POTRI.007G087800.V3.0:(11371203,11371523)
POTRI.007G087700.V3.0:(11367459,11373221)	POTRI.007G087900.V3.0:(11371203,11371523)
POTRI.007G087800.V3.0:(11367459,11373221)	POTRI.007G087900.V3.0:(11371203,11371523)
POTRI.007G093500.V3.0:(12027090,12027823)	POTRI.007G093600.V3.0:(12036855,12037777)
POTRI.007G114500.V3.0:(13599043,13599366)	POTRI.007G114600.V3.0:(13599043,13599366)
POTRI.007G114500.V3.0:(13597598,13599455)	POTRI.007G114700.V3.0:(13599043,13599366)
POTRI.008G014300.V3.0:(775562,776656)	POTRI.008G014500.V3.0:(781717,781947)
POTRI.008G102900.V3.0:(6535632,6536108)	POTRI.008G103100.V3.0:(6536162,6536530)
POTRI.008G180000.V3.0:(12287477,12297720)	POTRI.008G180200.V3.0:(12294383,12294967)
POTRI.008G180100.V3.0:(12291319,12291625)	POTRI.008G180200.V3.0:(12294383,12294967)
POTRI.009G015100.V3.0:(2608804,2611927)	POTRI.009G015200.V3.0:(2609873,2610646)
POTRI.009G015100.V3.0:(2609873,2612974)	POTRI.009G015300.V3.0:(2611156,2611927)
POTRI.009G015200.V3.0:(2609873,2610646)	POTRI.009G015300.V3.0:(2611156,2611927)
POTRI.009G022100.V3.0:(3378454,3378823)	POTRI.009G022200.V3.0:(3379094,3379788)
POTRI.009G040200.V3.0:(4778117,4778205)	POTRI.009G040400.V3.0:(4778849,4779303)
POTRI.009G161800.V3.0:(12450581,12451113)	POTRI.009G162000.V3.0:(12454842,12455449)
POTRI.010G062100.V3.0:(9021338,9021668)	POTRI.010G062200.V3.0:(9031001,9031320)
POTRI.010G066800.V3.0:(9390021,9390357)	POTRI.010G066900.V3.0:(9391625,9391731)
POTRI.010G166400.V3.0:(16972521,16972884)	POTRI.010G166600.V3.0:(16974099,16974354)
POTRI.010G246600.V3.0:(22077258,22077898)	POTRI.010G246800.V3.0:(22078222,22078280)
POTRI.011G045800.V3.0:(3892118,3892249)	POTRI.011G046000.V3.0:(3894842,3895117)
POTRI.011G113600.V3.0:(13860615,13860825)	POTRI.011G113800.V3.0:(13861100,13861201)
POTRI.011G136800.V3.0:(16024408,16025005)	POTRI.011G136900.V3.0:(16029700,16030304)
POTRI.011G169400.V3.0:(18453323,18453730)	POTRI.011G169500.V3.0:(18455700,18455892)
POTRI.012G024800.V3.0:(2136908,2141810)	POTRI.012G024900.V3.0:(2139982,2140610)
POTRI.012G024900.V3.0:(2139982,2140610)	POTRI.012G025000.V3.0:(2140833,2141810)
POTRI.012G119700.V3.0:(13978381,13978949)	POTRI.012G119900.V3.0:(13979702,13980279)
POTRI.013G061600.V3.0:(4654778,4656104)	POTRI.013G061700.V3.0:(4656234,4656931)
POTRI.013G092100.V3.0:(9836044,9839896)	POTRI.013G092200.V3.0:(9836303,9837370)
POTRI.014G054500.V3.0:(4266128,4266611)	POTRI.014G054600.V3.0:(4271481,4271686)
POTRI.014G130000.V3.0:(9924346,9924464)	POTRI.014G130200.V3.0:(9924577,9924984)
POTRI.014G150400.V3.0:(11537317,11537941)	POTRI.014G150500.V3.0:(11538272,11538762)
POTRI.015G019600.V3.0:(1392508,1392837)	POTRI.015G019700.V3.0:(1394394,1394676)
POTRI.015G037900.V3.0:(3359241,3359444)	POTRI.015G038000.V3.0:(3360393,3360681)
POTRI.015G058500.V3.0:(7978540,7979624)	POTRI.015G058700.V3.0:(7979960,7980887)
POTRI.015G061100.V3.0:(8359480,8359747)	POTRI.015G061200.V3.0:(8360640,8360822)
POTRI.015G146000.V3.0:(15113271,15113906)	POTRI.015G146200.V3.0:(15114429,15114603)
POTRI.016G009900.V3.0:(504902,505287)	POTRI.016G010000.V3.0:(505157,506402)
POTRI.016G009900.V3.0:(505157,505287)	POTRI.016G010100.V3.0:(506075,506402)
POTRI.016G010000.V3.0:(505157,506402)	POTRI.016G010100.V3.0:(506075,508028)
POTRI.016G031100.V3.0:(1739493,1740202)	POTRI.016G031000.V3.0:(1740187,1740202)
POTRI.016G030900.V3.0:(1739493,1740202)	POTRI.016G031000.V3.0:(1740187,1742421)
POTRI.016G030900.V3.0:(1740187,1740202)	POTRI.016G031100.V3.0:(1740187,1742421)
POTRI.016G123000.V3.0:(12710112,12710488)	POTRI.016G123100.V3.0:(12711263,12711633)
POTRI.016G139100.V3.0:(14142137,14142217)	POTRI.016G139300.V3.0:(14145190,14145735)
POTRI.017G086700.V3.0:(10431637,10432224)	POTRI.017G086800.V3.0:(10433862,10434304)
POTRI.017G150400.V3.0:(15590522,15590902)	POTRI.017G150500.V3.0:(15593911,15595378)
POTRI.017G150300.V3.0:(15590522,15595378)	POTRI.017G150500.V3.0:(15593911,15595957)
POTRI.018G055400.V3.0:(5821521,5822632)	POTRI.018G055500.V3.0:(5824169,5824729)
POTRI.018G085900.V3.0:(11290221,11293856)	POTRI.018G086100.V3.0:(11304834,11305025)
POTRI.018G093200.V3.0:(12217550,12218081)	POTRI.018G093300.V3.0:(12218275,12218634)
POTRI.018G100800.V3.0:(12854232,12855479)	POTRI.018G100900.V3.0:(12856614,12858470)
POTRI.018G100700.V3.0:(12856103,12858470)	POTRI.018G101000.V3.0:(12858746,12859166)
POTRI.018G115300.V3.0:(13990838,13991048)	POTRI.018G115400.V3.0:(13991622,13993446)
POTRI.019G013500.V3.0:(1518149,1518598)	POTRI.019G013600.V3.0:(1519345,1519707)
POTRI.019G054700.V3.0:(8444561,8444918)	POTRI.019G054800.V3.0:(8459222,8459441)
POTRI.019G072000.V3.0:(10596785,10597300)	POTRI.019G072100.V3.0:(10600028,10600617)
POTRI.019G095000.V3.0:(12595612,12595963)	POTRI.019G095100.V3.0:(12597486,12597791)
POTRI.T048000.V3.0:(77813,78975)	POTRI.T048100.V3.0:(78874,83687)
POTRI.T048000.V3.0:(78874,78975)	POTRI.T048200.V3.0:(81148,81739)
POTRI.T068800.V3.0:(93353,93638)	POTRI.T069000.V3.0:(94232,94466)
