# Supplementary material for: Abiotic Stresses Modulate Landscape of Poplar Transcriptome via Alternative Splicing, Differential Intron Retention, and Isoform Ratio Switching
Source: Front Plant Sci. 2018 Feb 12;9:5. doi: 10.3389/fpls.2018.00005 (PMC5816337; doi:10.3389/fpls.2018.00005)
Supplement: Supplementary file 4 [file Data_Sheet_4.zip › Supplementary File 29.txt]

	Stress treatment
Gene ID	DCL1	DCL2	DCL3	DCR1	DCR2	DCR3	DCX1	DCX2	DCX3	DIWL1	DIWL2	DIWL3	DIWR1	DIWR2	DIWR3	DIWX1	DIWX2	DIWX3	S24HL1	S24HL2	S24HL3	S24HR1	S24HR2	S24HR3	S24HX1	S24HX2	S24HX3	H12HL1	H12HL2	H12HL3	H12HR1	H12HR2	H12HR3	H12HX1	H12HX2	H12HX3	C24HL1	C24HL2	C24HL3	C24HR1	C24HR2	C24HR3	C24HX1	C24HX2	C24HX3	DEXL1	DEXL2	DEXL3	DEXR1
Potri.001G000100	0.00	0.00	0.00	0.00	0.00	0.00	0.00	0.00	0.00	0.00	0.00	0.00	0.00	0.00	0.00	0.00	0.00	0.00	0.00	0.00	0.00	0.00	0.00	0.00	0.00	0.00	0.00	0.00	0.00	0.00	0.00	0.00	0.00	0.00	0.00	0.00	0.00	0.00	0.00	0.00	0.00	0.00	0.00	0.00	0.00	0.00	0.00	0.00	0.00
Potri.001G000200	0.00	0.00	0.00	0.00	0.00	0.00	0.00	0.00	0.00	0.00	0.00	0.00	0.00	0.00	0.00	0.00	0.00	0.00	0.00	0.00	0.00	0.00	0.00	0.00	0.00	0.00	0.00	0.00	0.00	0.00	0.00	0.00	0.00	0.00	0.00	0.00	0.00	0.00	0.00	0.00	0.00	0.00	0.00	0.00	0.00	0.00	0.00	0.00	0.00
Potri.001G000300	0.00	0.00	0.00	0.00	0.00	0.00	0.00	0.00	0.00	0.00	0.00	0.00	0.00	0.00	0.00	0.00	0.00	0.00	0.00	0.00	0.00	0.00	0.00	0.00	0.00	0.00	0.00	0.00	0.00	0.00	0.16	0.00	0.00	0.00	0.00	0.00	0.00	0.00	0.00	0.00	0.00	0.00	0.00	0.00	0.00	0.00	0.00	0.00	0.00
Potri.001G000400	8.49	10.11	7.17	16.61	16.59	14.64	10.49	10.14	10.27	10.45	11.29	10.75	9.67	9.18	9.97	9.33	10.06	8.91	10.58	8.70	8.97	10.46	9.92	8.13	10.86	10.03	11.05	11.52	12.02	10.78	19.48	16.94	18.23	9.29	7.77	7.28	7.54	6.19	6.54	7.14	14.18	7.51	7.63	7.54	5.77	6.11	6.78	7.01	13.67
Potri.001G000500	0.00	0.00	0.00	0.00	0.00	0.00	0.00	0.00	0.04	0.00	0.00	0.00	0.00	0.05	0.00	0.00	0.00	0.00	0.00	0.00	0.00	0.00	0.00	0.00	0.00	0.00	0.00	0.00	0.00	0.00	0.00	0.00	0.00	0.05	0.00	0.00	0.00	0.00	0.00	0.00	0.00	0.07	0.00	0.00	0.00	0.00	0.00	0.00	0.00
Potri.001G000600	0.00	0.00	0.00	0.00	0.00	0.00	0.00	0.00	0.00	0.00	0.00	0.00	0.10	0.00	0.00	0.00	0.00	0.00	0.00	0.00	0.00	0.00	0.00	0.00	0.05	0.00	0.00	0.00	0.00	0.00	0.00	0.00	0.00	0.11	0.10	0.00	0.00	0.00	0.00	0.07	0.00	0.00	0.00	0.00	0.00	0.00	0.00	0.00	0.00
Potri.001G000700	20.00	24.23	22.00	40.25	43.09	40.96	36.45	37.48	36.64	19.26	24.11	20.38	43.37	40.91	39.92	37.50	36.57	39.36	22.90	16.70	21.12	47.32	40.68	39.19	38.86	36.37	46.28	24.84	25.31	23.99	35.60	31.58	31.24	29.60	26.13	21.47	23.39	24.51	26.36	32.90	40.32	32.07	34.28	29.95	36.60	20.25	24.60	23.64	39.51
Potri.001G000800	1.18	1.71	1.35	2.11	2.82	2.89	5.26	4.69	4.93	0.76	0.77	0.76	5.22	4.24	2.20	5.37	5.77	4.05	0.13	0.08	0.11	3.63	3.29	2.71	6.81	6.65	6.54	0.10	0.00	0.13	1.95	1.37	1.44	1.68	1.44	0.40	0.13	0.04	0.28	3.27	3.26	2.61	6.15	6.92	5.17	1.08	0.86	1.08	1.31
Potri.001G000900	43.58	44.27	42.05	78.18	80.79	75.97	68.15	71.62	68.87	43.01	45.27	42.94	59.34	71.26	73.75	60.93	59.32	56.25	34.19	32.63	33.60	57.25	56.80	52.98	66.89	68.73	65.26	55.16	54.63	51.75	68.45	66.09	62.65	49.50	44.73	31.94	25.85	29.80	27.99	33.75	51.10	29.38	37.29	31.85	36.92	38.91	41.61	46.00	84.19
Potri.001G001000	1.07	1.30	0.60	0.00	0.09	0.00	0.00	0.00	0.00	0.19	0.43	0.34	0.00	0.00	0.00	0.00	0.00	0.00	0.45	0.49	0.65	0.09	0.00	0.00	0.00	0.09	0.00	0.00	0.24	0.22	0.00	0.09	0.00	0.11	0.00	0.00	0.18	0.73	0.50	0.00	0.00	0.00	0.00	0.00	0.00	0.00	0.00	0.00	0.00
Potri.001G001100	3.15	2.01	3.01	4.37	3.96	4.76	0.00	0.00	0.00	0.51	0.37	0.26	1.61	2.32	1.41	0.00	0.00	0.00	2.31	2.39	2.86	7.28	4.11	2.76	0.06	0.06	0.00	0.74	0.22	0.86	3.10	0.95	0.85	0.00	0.06	0.07	2.73	3.22	1.20	4.63	4.95	4.33	0.00	0.00	0.00	0.00	0.05	0.06	4.02
Potri.001G001200	0.00	0.00	0.00	0.00	0.00	0.00	0.03	0.00	0.00	0.00	0.00	0.00	0.00	0.00	0.00	0.00	0.00	0.00	0.00	0.00	0.00	0.00	0.03	0.03	0.00	0.00	0.00	0.00	0.00	0.00	0.03	0.00	0.00	0.00	0.00	0.00	0.00	0.00	0.00	0.08	0.00	0.00	0.00	0.00	0.05	0.00	0.03	0.03	0.02
Potri.001G001300	17.10	17.89	17.38	23.51	23.16	21.48	13.62	14.22	14.73	20.29	22.65	20.30	28.44	20.87	21.82	18.43	16.18	15.89	19.76	18.83	15.92	21.89	21.99	18.92	15.85	15.94	14.29	36.74	38.28	38.37	29.71	26.23	24.78	16.00	15.62	10.97	22.50	21.42	19.05	21.92	19.87	25.84	16.30	18.35	19.59	18.95	21.91	19.98	27.29
Potri.001G001400	3.28	4.28	3.21	4.13	2.99	3.64	4.67	3.72	4.43	3.53	3.31	2.34	4.19	4.13	3.87	4.78	4.98	5.42	2.76	2.03	2.22	3.49	3.33	2.78	5.63	4.45	4.97	1.55	1.89	1.73	4.22	4.54	5.05	5.22	6.03	6.07	1.76	1.79	2.29	3.70	5.58	3.27	4.18	3.64	4.31	3.21	2.78	4.16	4.65
Potri.001G001500	7.92	8.65	8.36	19.84	19.25	21.45	14.13	13.28	14.14	8.90	7.88	8.04	13.90	14.50	11.23	13.06	11.26	10.28	8.70	6.72	6.74	16.22	13.36	12.87	12.15	13.47	15.89	8.84	8.82	7.73	16.64	16.79	15.48	16.70	16.47	17.88	10.20	10.65	9.82	16.74	16.08	16.76	13.57	16.61	14.69	7.90	8.51	9.25	13.26
Potri.001G001600	41.29	34.86	36.69	92.61	94.35	93.42	36.02	35.35	37.06	23.90	23.79	27.19	37.58	42.28	34.20	39.32	35.34	41.51	38.76	35.05	38.05	73.67	68.15	54.55	33.62	36.29	35.34	36.24	42.63	36.03	79.18	91.77	92.78	50.53	50.03	62.59	51.84	49.45	46.31	81.62	80.45	67.10	41.29	43.81	47.36	24.37	37.99	31.27	50.85
Potri.001G001700	7.41	8.93	8.57	7.04	8.79	7.80	11.81	11.67	11.08	7.69	8.52	7.88	8.72	8.94	9.11	13.02	12.07	11.27	4.37	2.49	2.57	10.97	11.43	9.06	13.74	11.11	14.01	2.54	2.92	2.73	8.55	8.43	8.41	12.59	11.46	6.85	1.50	2.36	2.48	8.23	6.19	11.56	11.42	12.07	11.12	10.38	9.09	12.51	8.02
Potri.001G001800	0.99	1.08	0.97	2.15	2.55	2.94	1.05	1.34	1.06	0.84	1.32	1.07	1.86	1.85	2.03	3.06	1.66	2.12	1.05	0.83	0.68	1.92	1.81	1.37	0.93	1.63	1.05	3.26	3.57	4.44	9.09	7.75	7.29	12.84	11.81	10.33	2.33	2.20	2.60	3.34	3.49	4.26	4.75	2.24	5.52	0.88	1.16	0.82	2.57
Potri.001G001900	0.00	0.00	0.00	0.00	0.00	0.00	0.00	0.00	0.00	0.00	0.00	0.00	0.00	0.00	0.00	0.00	0.00	0.00	0.00	0.00	0.00	0.00	0.00	0.00	0.00	0.00	0.00	0.00	0.00	0.00	0.00	0.00	0.20	0.55	0.00	0.31	0.00	0.00	0.00	0.00	0.00	0.00	0.00	0.00	0.00	0.00	0.00	0.00	0.00
Potri.001G002000	98.37	96.99	88.76	117.82	124.08	116.39	67.40	66.56	71.40	82.09	92.18	81.44	468.73	226.46	167.56	153.96	134.39	141.73	87.36	76.04	83.54	172.52	169.54	186.91	105.74	120.35	92.01	208.83	225.62	210.20	177.85	222.13	186.61	159.96	154.09	122.61	143.91	141.52	120.94	184.84	149.27	244.92	119.18	164.97	138.87	77.94	94.06	76.08	123.87
Potri.001G002100	0.10	0.61	0.35	0.30	0.43	0.30	0.21	0.18	0.18	0.45	0.20	0.10	0.46	0.54	0.19	0.12	0.57	0.30	0.11	0.10	0.00	0.11	0.31	0.51	0.00	0.33	0.33	0.16	0.14	0.38	0.94	0.65	0.73	0.50	0.49	0.00	0.00	0.21	0.00	0.16	0.00	0.70	0.00	0.22	0.20	0.71	0.42	0.11	0.10
Potri.001G002200	0.40	0.28	0.38	0.80	1.68	1.37	1.40	0.55	0.96	0.02	0.03	0.05	0.26	0.85	0.85	2.16	1.11	0.69	0.19	0.58	0.35	0.41	0.66	0.54	3.75	2.65	2.57	0.04	0.00	0.06	0.29	0.11	0.07	0.41	0.31	0.04	0.42	0.00	0.15	0.79	0.97	0.13	0.65	1.48	0.69	0.03	0.00	0.03	0.70
Potri.001G002300	5.08	5.53	4.81	3.86	3.76	4.08	16.01	13.35	17.45	4.19	5.83	4.21	8.53	10.32	12.21	22.87	19.34	18.65	5.06	4.02	5.08	4.76	5.05	4.55	17.11	21.88	19.06	1.68	2.13	1.35	4.66	5.35	5.60	8.32	8.26	2.92	2.30	2.26	2.68	2.57	4.59	2.22	8.77	8.42	10.91	4.29	3.92	4.80	5.05
Potri.001G002400	7.52	9.53	8.52	0.52	0.22	0.52	0.64	0.76	0.28	4.65	5.58	6.79	0.00	0.11	0.10	2.08	0.99	0.53	1.65	1.50	1.80	0.79	0.98	1.60	1.23	0.90	1.50	1.49	0.72	0.80	0.22	0.11	0.00	0.52	1.28	1.32	4.60	6.46	4.03	1.63	0.58	1.63	0.00	0.23	0.00	1.79	1.21	1.60	0.00
Potri.001G002500	106.94	103.16	105.56	57.48	51.77	53.37	35.24	34.79	37.97	127.98	122.52	128.59	49.72	48.66	47.23	57.23	57.02	59.25	89.51	100.65	99.75	53.80	52.80	47.55	57.67	53.87	47.87	293.01	313.97	321.38	109.01	138.76	142.16	121.17	115.24	117.54	105.69	104.44	99.64	67.17	63.10	72.74	40.98	47.39	52.36	108.00	113.60	116.25	44.09
Potri.001G002600	0.20	0.20	0.17	1.80	1.61	1.70	2.27	1.81	2.20	0.17	0.13	0.16	0.78	1.06	0.97	1.49	2.11	2.27	0.21	0.12	0.18	1.30	1.66	1.90	1.74	1.62	2.70	0.21	0.59	0.17	2.28	2.00	2.14	4.91	6.76	4.07	0.00	0.00	0.00	1.58	0.90	0.73	1.15	1.49	1.09	0.33	0.14	0.25	1.02
Potri.001G002700	0.61	0.71	0.67	0.23	0.19	0.12	0.36	0.27	0.47	1.77	1.30	1.29	0.47	0.32	0.45	0.48	0.89	0.47	0.06	0.22	0.13	0.32	0.43	0.12	0.50	0.63	0.39	0.19	0.16	0.45	0.12	0.44	0.59	0.81	1.22	2.06	1.23	0.88	1.25	1.28	0.40	1.22	2.42	1.78	2.53	0.83	0.55	0.71	0.39
Potri.001G002800	0.00	0.09	0.00	67.46	65.15	57.21	0.05	0.00	0.00	0.00	0.00	0.00	7.54	3.13	1.43	0.05	0.04	0.00	0.00	0.04	0.00	33.93	27.14	21.80	0.00	0.00	0.00	0.15	0.13	0.00	15.46	8.78	7.91	0.06	0.06	0.00	0.00	0.00	0.00	48.68	42.74	41.49	0.00	0.00	0.00	0.00	0.05	0.05	0.75
Potri.001G002900	0.00	0.08	0.00	0.24	0.26	0.00	0.00	0.00	0.00	0.00	0.08	0.08	0.09	0.09	0.23	0.00	0.00	0.00	0.00	0.00	0.00	0.17	0.08	0.00	0.00	0.00	0.00	0.00	0.00	0.00	0.00	0.09	0.07	0.00	0.10	0.00	0.00	0.00	0.00	0.12	0.44	0.28	0.00	0.00	0.00	0.00	0.08	0.00	0.00
Potri.001G003000	0.00	0.00	0.00	14.39	13.54	11.96	0.00	0.00	0.00	0.00	0.00	0.00	3.23	0.84	0.89	0.00	0.00	0.00	0.00	0.00	0.00	14.15	10.13	10.12	0.00	0.00	0.06	0.00	0.00	0.00	7.77	5.13	3.51	0.00	0.00	0.00	0.00	0.00	0.00	7.85	8.07	8.29	0.00	0.00	0.00	0.00	0.00	0.00	0.49
Potri.001G003100	1.24	1.12	1.00	8.22	10.16	8.49	0.82	0.85	0.38	2.04	2.39	2.33	6.19	4.78	4.53	1.78	1.29	0.85	0.49	0.44	1.00	6.87	6.15	3.97	0.41	0.23	0.14	1.94	1.94	2.26	9.89	5.50	5.59	0.58	0.31	0.30	0.44	0.27	0.98	4.22	5.77	4.33	0.17	0.18	0.17	2.14	1.55	1.76	8.67
Potri.001G003200	0.19	0.54	0.40	1.36	1.34	1.30	3.72	4.45	4.38	0.16	0.05	0.11	3.21	3.54	2.18	17.18	9.54	6.91	0.76	0.41	1.03	3.54	3.83	2.71	2.27	1.46	2.34	0.34	0.59	0.47	0.91	1.08	1.52	1.43	1.69	1.15	0.17	0.00	0.41	1.37	1.39	1.84	2.40	4.66	5.31	0.05	0.11	0.03	0.53
Potri.001G003300	0.42	0.09	0.20	1.19	0.96	0.85	1.23	0.98	1.31	0.30	0.50	0.49	1.63	0.97	1.08	0.94	2.00	1.04	0.24	0.13	0.53	1.01	0.70	0.68	1.19	0.92	1.23	0.64	0.37	0.51	1.72	1.54	1.02	1.52	0.44	0.31	0.37	0.48	0.60	0.56	0.86	1.01	0.44	1.07	0.96	0.59	0.19	0.63	1.79
Potri.001G003400	8.58	7.64	6.75	6.69	5.96	6.80	5.45	6.39	6.56	11.60	12.60	12.72	7.40	6.28	8.01	4.64	5.94	4.92	17.29	21.38	18.03	5.90	6.72	5.28	5.69	6.09	4.37	19.90	19.55	17.46	12.15	11.62	10.54	7.75	6.26	3.42	8.94	8.12	9.98	2.85	3.46	2.77	2.24	2.98	4.03	9.00	8.79	8.65	9.65
Potri.001G003500	1.38	1.87	1.10	5.89	6.00	5.47	8.59	8.40	8.24	3.11	2.23	1.92	8.08	6.88	6.96	8.80	6.24	6.40	1.40	1.41	1.59	2.54	2.83	3.08	9.12	9.00	7.64	2.92	2.56	3.19	9.22	7.20	7.25	8.61	8.95	5.27	1.54	1.41	1.70	3.79	4.36	2.94	6.66	5.44	6.94	2.53	3.63	3.86	8.07
Potri.001G003600	0.00	0.08	0.00	0.00	0.00	0.00	0.08	0.00	0.00	0.00	0.00	0.00	0.00	0.00	0.00	0.00	0.00	0.16	0.00	0.00	0.00	0.00	0.00	0.00	0.00	0.00	0.00	0.00	0.00	0.00	0.00	0.00	0.00	0.00	0.00	0.00	0.16	0.00	0.00	0.00	0.00	0.00	0.00	0.00	0.00	0.00	0.00	0.00	0.07
Potri.001G003700	2.20	1.91	1.46	3.51	3.04	3.12	3.01	3.55	3.95	3.23	3.70	3.50	7.30	4.94	4.18	5.33	4.44	4.43	2.41	2.87	3.11	3.59	3.52	2.66	4.27	3.48	3.99	5.02	5.24	6.51	4.98	4.18	3.95	4.82	4.91	4.68	3.50	2.49	2.46	5.46	3.06	5.20	4.69	6.39	4.25	2.86	3.32	3.03	2.91
Potri.001G003800	13.39	13.77	12.15	57.54	51.59	49.72	46.78	52.69	57.54	12.26	14.46	16.44	96.11	79.99	62.48	97.11	84.73	70.61	8.84	8.94	8.20	67.48	66.05	60.55	69.54	83.53	54.60	11.16	9.99	13.20	70.10	60.36	47.47	44.67	52.52	19.72	22.99	20.88	25.78	55.70	40.65	56.40	36.39	43.73	56.58	15.82	20.92	26.32	41.89
Potri.001G003900	4.32	5.00	5.74	5.48	5.47	6.31	7.41	7.34	7.39	4.70	4.36	4.44	5.78	5.70	6.17	7.74	8.97	7.82	1.65	0.92	1.13	4.77	5.41	4.70	8.41	7.04	7.12	1.04	1.46	1.48	6.38	5.38	5.09	6.09	6.47	3.03	0.89	0.88	1.61	5.42	9.28	5.79	8.24	9.47	8.22	5.43	4.53	5.14	5.54
Potri.001G004000	2.28	2.50	2.58	3.06	2.77	2.68	9.28	7.66	8.91	1.41	2.69	1.95	3.50	3.93	3.65	8.67	8.67	8.28	1.81	1.86	1.88	3.34	3.43	2.60	12.53	10.59	11.99	0.88	1.10	1.12	3.36	3.04	2.39	8.15	7.42	5.19	3.09	3.14	2.69	5.77	4.44	5.52	10.32	9.50	9.83	1.57	2.00	1.78	1.93
Potri.001G004100	23.25	27.28	33.67	160.49	143.45	149.15	308.65	316.38	283.53	2.69	3.02	4.41	165.09	233.22	174.09	273.63	240.51	197.47	3.40	2.38	2.92	84.85	94.92	63.34	181.77	242.14	189.88	1.07	1.57	1.51	83.27	62.99	69.62	197.22	199.86	205.54	6.88	6.39	17.12	113.05	134.50	99.43	267.29	135.74	216.46	6.68	9.32	9.45	110.71
Potri.001G004200	7.70	8.08	8.98	6.46	6.39	6.52	7.84	6.86	7.13	8.32	8.15	8.39	10.54	9.21	8.16	8.46	9.93	8.69	5.06	3.62	3.89	8.33	7.43	7.06	8.44	8.90	8.12	4.45	5.73	5.83	9.17	9.50	8.03	10.63	11.28	6.46	4.24	4.45	6.32	8.75	9.19	8.65	7.40	8.06	7.99	9.29	9.33	10.05	6.74
Potri.001G004300	4.76	5.30	5.27	5.05	4.33	5.62	3.68	2.94	3.99	5.82	6.36	5.90	5.56	5.56	7.70	5.34	4.66	6.22	3.10	3.51	2.56	7.39	7.39	6.28	5.27	4.29	5.24	7.41	8.60	7.00	8.86	8.73	9.36	11.89	11.38	4.94	1.87	2.30	1.86	2.72	1.94	3.02	1.53	2.58	2.04	3.67	5.02	5.92	4.95
Potri.001G004400	0.00	0.12	0.00	0.00	0.00	0.00	0.00	0.00	0.00	0.00	0.00	0.00	0.00	0.00	0.00	0.00	0.00	0.00	0.00	0.00	0.00	0.00	0.00	0.00	0.00	0.00	0.00	0.00	0.00	0.00	0.00	0.00	0.00	0.00	0.00	0.00	0.00	0.00	0.00	0.00	0.00	0.00	0.00	0.00	0.00	0.12	0.00	0.00	0.00
Potri.001G004500	28.69	30.72	27.61	58.73	56.87	59.81	22.30	24.41	24.82	27.95	30.31	28.31	45.86	40.94	45.97	28.76	24.29	33.79	26.12	29.58	30.85	42.40	45.62	35.41	29.08	27.13	28.75	96.08	99.52	89.08	55.69	58.51	53.19	39.03	34.15	31.30	30.27	29.26	25.36	24.27	60.28	22.81	18.71	15.22	19.38	26.43	29.60	27.63	65.06
Potri.001G004600	98.64	79.48	91.19	107.45	97.42	102.58	77.31	83.62	69.03	49.00	41.76	43.11	45.41	47.05	31.17	37.44	33.29	27.88	63.40	59.61	64.98	80.93	80.01	53.81	79.22	76.01	86.41	13.04	11.38	13.27	40.79	23.65	20.89	29.04	30.26	21.13	32.38	30.33	39.38	95.21	115.93	85.69	56.09	47.38	60.55	40.64	34.54	34.58	35.47
Potri.001G004700	0.22	0.49	0.37	0.21	0.22	0.28	3.85	3.88	4.27	0.21	0.28	0.35	0.16	0.08	0.94	6.61	7.63	5.84	0.07	0.00	0.00	0.68	0.43	0.21	2.16	4.07	3.15	0.00	0.00	0.00	0.00	0.07	0.00	0.35	0.43	0.49	0.58	0.00	0.27	0.54	0.00	0.60	7.81	7.26	9.44	0.21	0.29	0.00	0.27
Potri.001G004800	18.01	18.75	18.11	21.31	21.18	22.44	15.79	18.89	17.82	12.91	13.45	12.89	19.36	19.39	17.90	25.20	23.40	26.59	11.15	7.61	8.10	22.46	19.53	22.11	14.80	13.71	11.74	12.15	13.79	13.85	27.04	28.64	28.98	38.62	38.85	30.54	8.89	9.23	10.51	23.73	28.59	24.55	20.63	23.10	23.01	12.23	15.40	16.29	16.20
Potri.001G004900	0.00	0.00	0.00	0.00	0.00	0.15	0.00	0.00	0.00	0.00	0.00	0.00	0.00	0.00	0.14	0.00	0.00	0.00	0.00	0.00	0.00	0.00	0.00	0.00	0.00	0.00	0.00	0.00	0.00	0.00	0.00	0.00	0.54	0.00	0.00	0.00	0.00	0.00	0.00	0.00	0.00	0.00	0.00	0.00	0.00	0.00	0.00	0.00	0.00
Potri.001G005000	3.37	3.82	3.92	5.45	5.83	5.19	3.86	3.44	4.21	5.98	6.00	6.07	7.42	5.57	6.19	3.78	4.33	4.24	3.12	2.01	2.55	5.77	4.60	5.71	4.15	4.96	3.26	6.59	5.51	5.15	7.95	6.73	8.93	3.91	5.15	3.33	4.40	4.15	4.42	5.22	6.54	5.53	4.20	3.55	5.26	3.58	3.71	4.29	5.56
Potri.001G005100	2.37	2.24	2.42	1.32	1.35	1.34	0.11	0.10	0.10	1.71	1.41	2.13	0.44	0.71	1.11	0.06	0.03	0.14	2.69	2.66	2.41	1.06	0.99	0.50	0.47	0.12	0.24	1.21	1.78	1.78	0.46	0.62	0.47	0.24	0.07	0.46	5.45	4.90	6.59	1.62	1.02	1.19	0.27	0.24	0.05	1.85	1.81	2.15	0.99
Potri.001G005200	5.97	5.34	6.63	2.26	2.70	1.38	0.23	0.42	0.41	4.32	8.31	6.18	1.05	1.49	1.55	0.80	0.87	0.69	2.66	1.53	2.46	1.48	1.43	1.17	1.22	0.00	0.76	7.25	4.13	3.79	2.63	2.71	3.54	0.58	0.00	0.00	0.96	0.98	2.21	1.07	1.26	0.79	0.90	0.00	0.00	6.48	8.17	9.75	1.31
Potri.001G005300	0.27	0.61	0.65	0.62	0.52	0.66	0.82	0.52	0.58	0.52	0.78	0.80	0.94	0.53	0.55	0.43	0.41	0.66	0.12	0.16	0.15	0.40	0.44	0.20	0.58	0.71	0.60	0.09	0.40	0.47	0.95	0.52	0.65	0.79	0.52	0.36	0.18	0.12	0.05	0.27	0.67	0.40	0.17	0.25	0.28	0.83	0.60	0.75	0.81
Potri.001G005400	0.00	0.00	0.00	6.91	7.35	8.00	1.60	1.63	2.12	0.11	0.00	0.00	8.01	5.66	5.10	0.17	0.28	1.13	0.08	0.14	0.00	10.50	8.66	6.54	1.27	2.42	2.14	0.00	0.00	0.00	12.36	10.49	7.40	4.12	2.29	1.36	0.00	0.00	0.00	5.81	8.32	4.78	2.05	1.78	1.75	0.08	0.08	0.08	7.03
Potri.001G005500	18.21	18.84	19.81	32.15	30.01	30.63	140.85	131.08	143.66	10.61	11.21	12.64	20.16	26.23	24.63	79.19	79.16	92.00	11.46	11.58	12.13	35.65	41.27	31.53	109.31	101.62	141.54	7.82	8.75	7.91	20.13	17.21	14.38	62.61	60.70	41.10	15.40	17.05	18.67	38.41	27.61	36.96	149.39	158.76	102.66	14.54	15.48	15.34	22.04
Potri.001G005600	0.00	0.00	0.00	2.13	2.19	3.05	0.12	0.11	0.42	0.00	0.00	0.00	0.27	1.14	1.47	4.92	1.56	1.77	0.00	0.00	0.00	3.71	3.03	2.50	0.00	0.00	0.00	0.00	0.00	0.00	0.61	0.44	0.80	0.00	0.00	0.08	0.00	0.00	0.00	3.01	2.25	2.23	0.00	0.00	0.80	0.06	0.00	0.00	0.89
Potri.001G005700	0.00	0.08	0.00	0.38	0.33	0.19	0.47	0.42	0.38	0.03	0.00	0.04	0.04	0.25	0.07	0.72	0.48	0.39	0.08	0.04	0.00	0.08	0.40	0.04	0.33	0.21	0.13	0.00	0.00	0.00	0.20	0.00	0.00	0.10	0.00	0.00	0.00	0.00	0.00	0.12	0.05	0.07	0.00	0.00	0.23	0.00	0.00	0.00	0.22
Potri.001G005800	0.00	0.00	0.00	0.00	0.00	0.00	0.00	0.00	0.00	0.00	0.00	0.00	0.00	0.00	0.00	0.00	0.00	0.00	0.00	0.00	0.00	0.00	0.00	0.00	0.00	0.00	0.00	0.00	0.00	0.00	0.00	0.00	0.00	0.00	0.00	0.00	0.00	0.00	0.00	0.00	0.00	0.00	0.00	0.00	0.00	0.00	0.00	0.00	0.00
Potri.001G005900	95.19	97.44	91.85	2.13	2.15	2.14	4.98	5.13	5.23	107.08	101.42	114.24	2.46	2.69	2.87	3.99	3.08	3.26	140.36	130.44	143.89	2.48	1.90	1.78	5.82	6.21	6.11	75.32	82.73	80.81	2.01	1.28	1.51	3.33	3.00	4.29	134.80	136.24	137.81	4.04	3.01	3.79	13.11	10.82	15.94	111.14	89.18	76.56	3.41
Potri.001G006000	0.54	0.47	0.46	7.04	5.24	6.11	0.21	0.28	0.23	0.75	0.89	0.52	3.93	5.82	4.42	0.30	0.30	0.11	0.44	0.40	0.78	3.58	4.32	2.92	0.50	0.39	0.63	0.49	0.51	0.66	10.97	6.77	7.87	0.26	0.51	0.29	0.44	0.33	0.30	5.44	7.24	3.52	0.10	1.13	0.20	0.11	0.33	0.51	8.93
Potri.001G006100	1.49	1.08	1.02	0.75	0.62	0.46	0.97	0.94	0.76	0.74	0.98	0.82	0.59	0.99	0.26	0.93	1.48	1.17	0.55	0.84	0.85	0.56	0.44	0.81	2.34	2.11	1.68	1.30	1.27	0.89	1.02	0.98	0.86	1.30	1.08	0.43	0.19	0.26	0.12	0.38	0.71	0.69	0.12	0.20	0.24	0.74	0.93	0.83	0.26
Potri.001G006200	0.15	0.11	0.19	2.59	2.74	3.42	0.47	0.84	0.85	0.13	0.04	0.35	1.46	2.12	2.19	0.71	0.61	0.93	0.07	0.00	0.04	3.97	3.53	2.64	0.57	0.46	0.59	0.11	0.15	0.05	4.11	2.36	2.71	0.76	0.96	0.75	0.07	0.00	0.00	4.15	2.34	1.48	0.07	0.38	0.07	0.25	0.11	0.35	3.51
Potri.001G006300	2.06	2.05	2.37	4.81	3.67	4.01	1.54	1.85	2.17	3.80	4.08	2.70	4.80	4.22	4.46	2.92	2.81	2.15	3.34	2.93	3.24	3.74	3.07	3.28	2.99	2.02	3.21	3.95	4.75	3.97	6.33	6.41	5.96	2.74	2.42	1.89	3.05	2.77	2.70	6.07	6.86	3.60	2.96	3.94	2.75	3.46	2.34	3.06	6.68
Potri.001G006400	28.15	26.17	27.94	35.96	38.46	35.48	33.56	41.01	34.94	39.06	34.17	32.82	49.76	45.20	43.28	45.96	44.99	43.02	25.23	20.35	19.46	49.46	44.03	44.05	43.98	43.95	38.65	57.66	65.92	57.34	37.68	41.73	42.80	46.19	42.68	36.79	10.71	11.49	13.31	23.40	18.96	27.62	25.77	29.17	29.61	30.88	32.66	28.31	32.76
Potri.001G006500	0.10	0.13	0.19	2.71	2.18	2.76	0.28	0.34	0.14	0.07	0.16	0.06	1.27	1.67	2.38	0.29	0.12	0.19	0.13	0.21	0.07	2.42	3.36	2.27	0.10	0.03	0.10	0.10	0.21	0.20	2.09	1.36	1.52	0.27	0.42	0.26	0.19	0.00	0.18	2.17	1.74	1.34	0.12	0.27	0.67	0.19	0.06	0.17	1.26
Potri.001G006600	0.00	0.00	0.03	0.03	0.03	0.06	0.00	0.00	0.00	0.00	0.00	0.00	0.00	0.00	0.00	0.00	0.00	0.00	0.00	0.00	0.00	0.00	0.00	0.06	0.10	0.00	0.00	0.00	0.00	0.00	0.03	0.00	0.03	0.00	0.00	0.00	0.00	0.00	0.00	0.00	0.00	0.00	0.00	0.00	0.00	0.00	0.00	0.00	0.00
Potri.001G006700	10.70	4.19	6.85	30.57	30.59	33.92	5.85	5.07	5.64	2.02	1.68	3.89	9.80	17.33	14.33	5.46	6.17	6.71	2.80	1.37	1.23	24.27	21.60	17.72	5.43	4.50	5.14	0.38	0.33	0.24	16.85	9.84	9.21	7.08	7.57	3.16	0.39	0.56	0.77	12.35	15.32	8.68	4.89	5.75	3.32	3.02	8.62	5.64	16.35
Potri.001G006800	0.00	0.00	0.00	0.58	2.03	1.77	0.00	0.00	0.00	0.00	0.00	0.00	0.07	0.00	0.00	0.00	0.00	0.00	0.00	0.00	0.00	0.00	0.00	0.00	0.00	0.00	0.00	0.00	0.00	0.00	0.07	0.14	0.24	5.18	4.41	2.57	0.00	0.00	0.00	0.00	0.00	0.00	0.00	0.00	0.00	0.00	0.00	0.00	0.12
Potri.001G006900	0.00	0.00	0.00	1.36	1.07	2.23	0.00	0.00	0.00	0.00	0.00	0.00	0.18	0.17	0.07	0.00	0.00	0.00	0.00	0.00	0.00	0.08	0.08	0.00	0.00	0.00	0.00	0.00	0.00	0.00	0.00	0.16	0.07	5.01	3.76	2.15	0.00	0.00	0.00	0.00	0.11	0.13	0.00	0.00	0.00	0.00	0.00	0.00	0.15
Potri.001G007000	0.93	1.46	1.83	9.77	11.03	11.68	2.64	4.26	4.99	6.83	2.66	7.71	30.18	27.10	42.46	12.52	17.74	28.92	3.10	1.09	1.55	2.94	3.15	2.33	1.91	1.13	1.26	9.61	13.67	15.02	40.98	32.65	32.80	3.75	4.58	9.00	0.52	0.53	0.29	2.64	5.82	3.28	1.37	2.38	3.80	12.61	18.38	14.94	77.82
Potri.001G007100	0.00	0.00	0.00	0.00	0.00	0.00	0.00	0.00	0.00	0.09	0.06	0.00	0.00	0.00	0.00	0.00	0.00	0.00	0.00	0.00	0.00	0.00	0.00	0.00	0.00	0.00	0.00	0.00	0.08	0.00	0.06	0.12	0.05	0.07	0.07	0.16	0.00	0.00	0.00	0.09	0.00	0.00	0.00	0.00	0.00	0.00	0.06	0.00	0.00
Potri.001G007200	7.88	9.27	7.82	11.04	11.50	12.47	3.16	3.48	2.26	6.07	5.74	7.83	4.94	6.32	5.97	3.25	2.51	1.79	9.42	7.52	7.44	3.13	4.34	3.71	1.26	1.33	1.10	3.31	4.61	3.36	8.97	5.96	4.89	0.80	0.67	0.51	6.11	5.92	5.35	2.27	4.32	3.23	1.07	0.89	0.80	5.33	7.35	7.11	8.50
Potri.001G007300	9.30	10.25	8.24	31.77	38.21	35.48	3.26	2.09	2.50	8.02	6.83	9.63	8.66	7.13	7.46	3.73	2.80	3.17	10.51	8.43	7.11	10.19	8.40	10.44	1.16	1.44	2.00	3.26	2.96	2.72	15.76	12.12	9.58	2.63	1.88	1.58	11.41	11.18	9.56	6.41	10.99	4.47	1.19	1.14	1.26	4.23	9.22	7.48	19.62
Potri.001G007400	0.00	0.00	0.00	0.00	0.00	0.00	0.00	0.00	0.00	0.00	0.00	0.00	0.00	0.00	0.00	0.00	0.00	0.00	0.00	0.00	0.00	0.00	0.00	0.07	0.00	0.00	0.00	0.00	0.00	0.00	0.00	0.00	0.00	0.00	0.00	0.00	0.00	0.00	0.00	0.00	0.00	0.00	0.00	0.00	0.00	0.00	0.00	0.00	0.00
Potri.001G007500	0.37	0.54	0.31	8.82	6.51	7.18	0.00	0.33	0.16	0.54	0.00	0.54	1.63	2.33	1.72	1.05	0.51	0.72	0.94	0.85	0.00	3.46	6.68	8.39	0.00	0.19	0.00	0.00	0.50	0.23	5.04	5.00	8.14	0.00	0.00	0.00	0.00	0.38	0.69	0.84	3.20	0.31	0.00	0.39	0.35	0.00	0.19	0.20	5.62
Potri.001G007600	0.00	0.00	0.00	0.00	0.00	0.00	0.00	0.00	0.00	0.00	0.00	0.00	0.00	0.00	0.00	0.00	0.00	0.00	0.00	0.00	0.00	0.00	0.00	0.00	0.00	0.00	0.00	0.00	0.00	0.00	0.00	0.00	0.00	0.00	0.00	0.00	0.00	0.00	0.00	0.00	0.00	0.00	0.00	0.00	0.00	0.00	0.00	0.00	0.00
Potri.001G007700	0.00	0.00	0.00	8.42	3.96	2.98	0.00	0.00	0.00	0.00	0.00	0.00	0.27	0.05	0.00	0.06	0.00	0.00	0.05	0.05	0.00	11.55	6.96	7.92	0.00	0.00	0.00	0.00	0.00	0.00	6.45	3.81	3.23	20.41	23.99	14.72	0.00	0.00	0.00	4.11	2.58	6.65	0.00	0.00	0.00	0.00	0.00	0.00	0.00
Potri.001G007800	32.74	31.45	27.85	49.25	47.34	50.40	36.48	34.37	32.68	27.00	29.13	26.06	26.11	26.81	30.62	32.77	29.11	30.56	31.84	29.11	28.13	28.26	28.48	26.54	40.47	39.17	35.27	15.69	17.26	14.18	27.97	21.06	24.00	19.81	19.08	15.79	33.95	33.72	37.23	26.56	36.12	21.64	30.15	32.49	33.65	22.45	24.16	23.35	34.83
Potri.001G007900	29.97	28.89	30.22	22.20	21.52	21.00	23.93	24.41	23.85	22.11	19.97	18.63	18.37	19.05	18.37	23.48	26.89	22.42	24.37	22.23	22.92	16.75	15.99	17.67	29.22	32.06	29.89	22.48	23.11	23.19	23.63	25.29	24.56	28.54	25.91	22.08	17.83	19.79	18.61	20.65	28.91	23.81	18.58	21.68	18.76	22.22	24.66	23.76	21.81
Potri.001G008000	5.19	6.26	4.85	5.39	5.43	5.27	5.65	5.12	5.10	4.40	4.71	4.54	6.07	6.33	4.86	5.25	4.70	3.19	4.67	5.43	5.62	3.96	3.22	2.63	6.43	6.57	5.86	3.74	4.73	3.56	6.28	6.93	5.82	3.28	3.16	1.72	4.83	3.60	4.80	3.93	4.31	2.34	2.65	1.53	3.85	4.16	4.61	3.22	5.35
Potri.001G008100	0.00	0.00	0.13	23.01	28.77	28.80	0.00	0.00	0.00	0.00	0.00	0.00	4.73	5.99	6.81	0.00	0.00	0.00	0.00	0.00	0.00	47.05	57.80	68.42	0.00	0.00	0.00	0.00	0.00	0.00	4.32	3.46	3.07	0.00	0.00	0.00	0.00	0.00	0.00	3.83	3.17	2.66	0.00	0.00	0.00	0.00	0.00	0.00	4.68
Potri.001G008200	0.00	0.00	0.00	0.45	0.49	0.46	0.00	0.00	0.00	0.00	0.00	0.00	0.00	0.00	0.00	0.00	0.00	0.15	0.00	0.00	0.00	1.64	1.74	4.52	0.16	0.00	0.00	0.00	0.00	0.00	0.16	0.00	0.28	0.00	0.00	0.21	0.00	0.00	0.00	0.00	0.21	0.00	0.00	0.00	0.00	0.00	0.00	0.00	0.00
Potri.001G008300	6.46	6.28	6.21	17.77	21.63	19.21	9.21	6.97	7.78	8.86	6.49	7.64	9.01	11.69	14.19	8.66	9.56	7.47	8.66	8.45	6.14	13.50	14.43	11.81	7.81	7.39	9.94	10.83	13.17	10.96	14.59	8.98	9.23	5.05	6.61	3.61	6.91	8.92	5.58	12.79	8.31	11.99	9.64	5.93	8.20	9.42	12.58	17.40	14.10
Potri.001G008400	27.13	23.90	19.33	31.20	31.37	27.17	32.75	24.38	32.31	39.22	38.38	49.99	50.38	39.26	40.33	37.88	42.62	33.95	38.43	34.94	28.77	12.83	11.12	10.94	40.92	41.37	42.89	76.83	78.19	73.06	59.19	45.42	43.20	20.79	16.19	15.03	20.80	21.87	22.48	15.57	26.30	15.22	21.59	16.43	20.37	50.36	69.06	78.69	43.66
Potri.001G008500	0.77	0.87	1.19	35.22	24.95	32.19	10.18	14.29	8.62	0.37	0.62	0.12	20.99	20.87	19.85	8.99	8.70	4.65	0.13	0.35	0.20	25.84	29.45	18.93	13.45	8.70	9.97	1.17	1.11	0.94	53.12	36.70	33.23	1.70	2.19	1.90	0.26	0.52	0.24	22.80	42.14	24.72	7.97	7.33	17.23	0.31	0.26	0.34	22.71
Potri.001G008600	0.00	0.00	0.00	0.09	0.19	0.09	0.09	0.00	0.00	0.00	0.00	0.00	0.72	0.59	0.96	0.00	0.00	0.00	0.00	0.00	0.00	0.49	0.19	0.09	0.00	0.00	0.00	0.00	0.00	0.00	0.28	0.00	0.08	0.00	0.00	0.00	0.00	0.00	0.00	0.70	0.75	0.16	0.00	0.00	0.00	0.09	0.00	0.00	1.12
Potri.001G008700	20.15	27.41	26.07	3.87	4.23	4.17	13.62	11.56	12.71	21.16	28.05	16.58	16.42	10.65	10.52	12.92	14.63	12.57	12.05	10.23	11.53	9.41	9.49	7.68	18.41	22.01	15.72	4.80	6.55	5.79	8.84	7.85	7.72	10.89	10.00	5.30	10.53	12.35	12.60	18.33	12.60	19.65	19.39	15.37	21.11	21.52	21.55	25.58	7.27
Potri.001G008800	11.46	11.18	11.13	11.13	10.69	10.90	15.59	13.98	14.21	11.31	11.72	12.61	13.39	12.35	10.85	13.21	15.65	14.43	8.13	6.28	6.41	11.06	9.79	9.10	14.39	15.08	15.61	8.24	9.71	9.08	15.45	14.46	12.87	12.28	11.21	7.11	5.23	5.50	7.84	11.15	11.83	10.36	14.08	14.79	12.70	14.10	13.81	15.74	12.38
Potri.001G008900	0.00	0.07	0.00	0.77	0.49	0.85	0.00	0.06	0.06	0.10	0.07	0.13	2.31	3.05	1.13	0.08	0.06	0.00	0.07	0.00	0.00	0.28	0.75	0.20	0.00	0.28	0.00	0.00	0.00	0.00	1.29	2.74	3.09	0.08	0.16	0.09	0.00	0.14	0.00	0.10	1.08	0.23	0.39	0.14	0.00	0.07	0.21	0.07	1.31
Potri.001G009000	0.62	1.02	0.57	0.06	0.00	0.00	0.00	0.05	0.00	0.40	0.24	0.35	0.00	0.00	0.00	0.00	0.00	0.00	0.62	0.68	1.08	0.00	0.00	0.00	0.06	0.06	0.13	0.19	0.25	0.08	0.00	0.00	0.00	0.00	0.07	0.00	0.37	0.38	0.46	0.18	0.08	0.00	0.00	0.00	0.00	0.42	0.19	0.45	0.00
Potri.001G009100	4.89	2.95	5.89	13.99	12.35	13.60	84.69	86.26	91.31	0.29	0.38	0.38	7.81	13.60	8.92	66.12	48.53	51.00	2.41	0.85	2.45	7.90	10.25	8.66	89.51	94.90	118.09	0.20	0.00	0.48	4.49	3.54	4.84	11.45	11.03	15.63	0.80	0.54	2.20	5.73	7.67	4.39	48.52	50.58	49.18	1.02	1.06	0.42	7.96
Potri.001G009200	0.37	0.18	0.16	15.41	14.26	13.18	0.00	0.65	0.16	0.27	0.54	0.36	17.65	16.95	21.40	0.83	0.00	0.00	0.19	0.68	0.95	3.44	0.74	1.27	0.00	0.00	0.00	2.53	1.23	2.03	19.62	11.25	13.74	0.22	0.00	0.00	0.37	1.51	0.68	3.60	5.62	1.85	0.00	0.39	0.00	0.00	0.00	0.00	25.87
Potri.001G009300	0.00	0.00	0.00	0.51	0.78	0.31	0.00	0.00	0.00	0.00	0.00	0.00	0.00	0.00	0.10	0.00	0.00	0.00	0.00	0.00	0.00	0.56	0.22	0.00	0.00	0.00	0.00	0.00	0.00	0.00	0.43	0.00	0.00	0.00	0.00	0.00	0.00	0.00	0.00	0.00	0.29	0.18	0.00	0.00	0.00	0.00	0.00	0.00	0.40
Potri.001G009400	0.00	0.00	0.00	0.00	0.00	0.00	0.00	0.00	0.00	0.00	0.00	0.00	0.00	0.00	0.00	0.00	0.00	0.00	0.00	0.00	0.00	0.18	0.00	0.17	0.00	0.00	0.00	0.00	0.00	0.00	0.00	0.00	0.00	0.00	0.00	0.00	0.00	0.00	0.00	0.00	0.00	0.85	0.00	0.00	0.00	0.00	0.00	0.00	0.00
Potri.001G009500	6.76	5.87	5.75	14.46	15.70	15.14	16.29	18.72	15.81	7.78	9.02	7.92	34.27	29.77	29.83	16.85	15.80	13.93	5.04	9.11	8.89	18.88	16.71	18.86	19.74	17.97	14.48	29.01	24.24	31.47	25.06	22.06	21.80	16.16	13.79	12.78	8.75	4.54	6.41	15.68	17.95	16.10	11.88	12.76	14.87	6.54	4.92	5.40	18.26
Potri.001G009600	0.71	0.57	0.69	7.40	6.57	6.83	0.97	1.75	1.16	0.78	0.70	0.68	1.60	2.84	2.48	1.21	0.79	0.73	0.36	0.47	0.39	3.88	3.81	2.09	0.87	0.51	0.70	1.07	2.00	1.64	4.37	1.69	2.15	2.60	2.24	1.11	0.71	0.53	0.91	3.20	3.32	2.58	2.21	2.30	2.47	0.87	1.35	2.07	3.41
Potri.001G009700	44.26	44.94	45.48	64.55	66.74	65.53	53.78	55.39	54.72	38.91	32.72	36.28	57.92	58.35	63.48	65.21	66.11	65.32	37.61	26.44	33.50	55.86	58.24	53.41	55.41	53.47	55.15	18.20	23.63	20.30	63.26	59.92	63.01	62.56	59.07	49.50	48.88	52.86	50.26	67.10	65.88	61.58	87.62	88.49	89.00	48.13	56.69	65.30	67.03
Potri.001G009800	25.73	25.66	21.36	1.26	0.77	0.72	1.28	1.86	1.66	29.91	36.85	31.33	2.07	1.52	1.50	1.26	1.53	1.13	34.35	40.43	39.09	1.18	0.98	1.28	4.20	3.67	3.72	46.21	42.30	44.78	1.95	1.59	1.54	1.70	1.44	1.43	41.95	41.53	38.08	5.10	3.06	5.85	4.87	5.55	5.71	25.32	23.57	17.89	1.07
Potri.001G009900	0.00	0.00	0.00	0.00	0.00	0.00	0.00	0.00	0.00	0.00	0.00	0.00	0.00	0.00	0.00	0.00	0.00	0.00	0.00	0.00	0.00	0.00	0.00	0.00	0.00	0.00	0.00	0.00	0.00	0.00	0.14	0.00	0.00	0.00	0.00	0.00	0.00	0.00	0.00	0.21	0.00	0.00	0.00	0.00	0.00	0.00	0.00	0.00	0.00
Potri.001G010000	3.99	4.48	4.46	3.19	3.39	2.52	1.96	2.29	2.64	4.58	5.06	3.23	5.73	3.87	2.93	4.02	3.08	2.33	4.46	4.41	3.34	5.32	5.14	4.85	4.30	2.71	2.91	0.10	0.27	0.34	3.58	2.41	3.19	1.82	2.02	2.41	3.18	1.83	3.05	12.56	10.09	10.30	3.24	3.29	5.44	3.00	2.29	2.24	1.45
Potri.001G010100	1.93	3.89	3.54	2.74	3.55	2.19	2.37	1.15	3.11	3.89	3.40	2.58	4.54	3.45	2.30	2.71	2.58	1.94	3.01	1.83	2.63	2.49	2.61	3.85	6.85	4.72	2.85	0.21	0.37	0.51	2.14	1.49	1.69	1.16	1.46	1.21	1.53	1.84	1.40	3.51	4.74	5.74	2.21	1.72	1.82	1.87	1.94	2.31	1.58
Potri.001G010200	5.31	4.99	4.79	2.73	3.54	3.07	3.47	2.38	2.64	5.61	6.80	4.34	5.48	3.90	3.59	3.77	2.87	3.46	5.55	4.19	3.69	4.40	4.25	4.01	4.15	3.53	3.97	0.52	0.69	0.37	2.76	2.75	1.96	2.03	1.42	2.15	5.12	1.94	3.27	11.61	9.17	11.61	2.68	5.38	4.22	3.22	3.38	2.62	2.52
Potri.001G010300	0.00	0.14	0.00	6.32	7.01	6.43	0.37	0.37	0.40	0.03	0.09	0.05	1.35	1.58	2.37	0.37	0.48	1.10	0.10	0.09	0.05	6.35	3.68	4.77	0.63	0.44	0.25	0.07	0.00	0.00	3.55	1.37	2.15	0.11	0.06	0.32	0.00	0.00	0.18	2.55	4.63	1.81	0.62	1.18	0.71	0.09	0.00	0.10	3.33
Potri.001G010400	7.20	7.17	7.13	4.68	4.66	4.86	3.39	3.47	3.21	4.45	4.78	5.21	5.05	4.21	4.24	5.63	7.12	6.64	5.55	5.02	5.26	4.81	4.26	4.08	4.38	5.10	3.98	11.36	11.52	11.92	9.55	8.52	8.03	6.51	6.93	2.86	5.10	6.08	4.69	8.89	5.14	8.43	7.19	11.19	6.21	4.69	6.65	6.39	2.81
Potri.001G010500	6.09	6.24	6.41	9.76	10.15	10.43	9.11	7.98	9.75	14.78	11.57	12.06	15.20	18.84	18.58	10.82	13.90	13.36	7.61	6.01	7.47	14.70	14.14	14.51	7.98	8.54	8.32	5.55	7.82	6.30	11.31	11.51	12.20	5.93	6.35	4.60	7.28	8.32	6.32	10.32	8.26	8.98	12.42	12.66	13.82	15.96	19.09	27.31	18.51
Potri.001G010600	0.00	0.00	0.16	30.66	28.63	30.45	2.84	2.28	1.97	0.07	0.37	0.18	5.50	7.63	12.13	2.71	4.66	5.60	0.10	0.00	0.00	17.21	19.29	23.12	0.89	0.90	1.43	0.29	0.13	0.00	9.55	9.24	10.86	0.46	0.00	0.26	0.00	0.00	0.00	1.73	7.13	0.00	0.18	0.00	1.09	0.09	0.10	0.40	16.56
Potri.001G010700	8.79	10.26	9.86	1.97	1.56	1.61	1.10	1.02	0.73	8.96	11.05	7.25	1.28	2.11	1.17	0.57	0.79	0.84	6.12	5.53	5.29	4.08	2.83	3.87	2.18	2.32	2.04	2.00	2.23	2.11	3.86	4.50	6.34	0.67	0.36	0.55	2.96	3.74	3.94	2.73	4.16	3.71	0.86	1.90	0.76	10.72	9.25	12.28	3.43
Potri.001G010800	21.05	22.97	23.37	13.49	15.27	15.08	10.98	9.51	9.14	26.61	27.35	27.04	9.74	11.35	10.94	8.26	8.50	8.35	24.32	22.28	23.40	12.41	13.67	12.51	11.76	14.15	10.29	11.53	14.51	12.69	11.23	7.91	9.95	3.89	2.88	2.06	33.19	28.92	40.33	11.35	13.00	10.60	5.33	6.31	7.65	22.76	24.71	28.39	14.18
Potri.001G010900	0.00	0.00	0.05	0.11	0.06	0.11	0.00	0.00	0.00	0.00	0.00	0.00	0.06	0.18	0.00	0.00	0.00	0.00	0.00	0.00	0.00	0.00	0.11	0.00	0.00	0.00	0.00	0.00	0.00	0.00	0.06	0.00	0.00	0.00	0.00	0.00	0.00	0.00	0.10	0.00	0.00	0.00	0.00	0.00	0.00	0.00	0.00	0.06	0.21
Potri.001G011000	0.26	0.15	0.26	0.88	0.80	0.85	0.10	0.23	0.13	0.08	0.20	0.15	0.85	0.81	1.34	0.52	0.24	0.25	0.26	0.14	0.05	0.32	0.57	0.36	0.05	0.05	0.00	0.00	0.14	0.13	0.99	0.75	0.77	0.00	0.00	0.00	0.00	0.42	0.10	0.47	0.07	0.00	0.49	0.32	2.05	0.05	0.42	0.44	1.38
Potri.001G011100	0.00	0.00	0.00	0.00	0.00	0.00	0.00	0.00	0.00	0.00	0.00	0.00	0.00	0.00	0.00	0.00	0.00	0.00	0.00	0.00	0.00	0.00	0.00	0.00	0.00	0.00	0.00	0.00	0.00	0.00	0.00	0.00	0.00	0.00	0.00	0.00	0.00	0.00	0.00	0.00	0.00	0.00	0.00	0.00	0.00	0.00	0.00	0.00	0.00
Potri.001G011200	7.72	13.75	16.22	0.54	0.98	0.92	0.09	0.58	0.20	2.86	2.72	2.65	0.47	0.35	0.40	0.64	0.13	0.18	19.25	5.54	6.29	0.54	0.90	0.65	0.05	0.00	0.05	3.25	4.18	2.50	0.95	0.39	1.29	0.11	0.00	0.00	4.69	6.72	7.40	0.85	0.63	0.48	0.81	0.69	6.00	2.31	2.40	1.35	0.87
Potri.001G011300	1.76	3.07	2.89	7.77	8.86	8.04	1.32	1.10	1.42	0.57	0.45	0.62	6.51	5.31	3.99	1.98	0.85	1.21	2.58	3.40	2.68	9.33	8.03	7.53	0.52	0.24	0.34	0.21	0.43	0.57	3.48	3.44	5.59	0.22	0.11	0.06	3.17	3.32	4.12	7.49	5.15	9.26	0.35	0.29	1.31	0.40	0.37	0.34	8.09
Potri.001G011400	0.00	0.00	0.00	0.00	0.00	0.00	0.00	0.00	0.00	0.00	0.00	0.00	0.00	0.00	0.00	0.00	0.00	0.00	0.00	0.00	0.00	0.00	0.00	0.00	0.00	0.00	0.00	0.00	0.00	0.00	0.00	0.00	0.00	0.00	0.00	0.00	0.00	0.00	0.00	0.00	0.00	0.00	0.00	0.00	0.00	0.00	0.00	0.00	0.00
Potri.001G011500	9.93	7.52	9.11	0.25	0.16	0.26	0.00	0.00	0.00	6.29	4.28	4.76	0.35	0.00	0.00	0.72	0.24	0.36	12.48	23.01	12.27	0.33	0.11	0.05	0.11	0.06	0.00	1.54	0.85	1.76	0.00	0.05	0.00	0.00	0.00	0.00	23.39	14.08	12.72	0.00	0.07	0.09	0.10	0.00	0.00	3.31	4.24	4.14	0.00
Potri.001G011600	0.00	0.00	0.00	0.00	0.00	0.00	0.00	0.00	0.00	0.00	0.00	0.00	0.00	0.00	0.00	0.00	0.00	0.00	0.00	0.00	0.00	0.00	0.00	0.00	0.00	0.00	0.00	0.00	0.00	0.00	0.00	0.00	0.00	0.00	0.00	0.00	0.00	0.00	0.00	0.00	0.00	0.00	0.00	0.00	0.00	0.00	0.00	0.00	0.00
Potri.001G011700	32.46	33.32	31.50	0.11	0.04	0.04	0.81	0.92	0.57	44.57	51.11	63.79	0.13	0.41	0.43	0.22	0.68	0.45	36.07	37.82	39.21	0.24	0.27	0.23	2.13	1.79	2.11	33.32	29.19	33.64	0.35	0.36	0.38	1.27	0.88	1.00	39.23	42.87	27.38	0.00	0.00	0.20	0.22	0.08	0.15	40.04	22.39	19.08	0.18
Potri.001G011800	14.82	13.54	13.56	13.23	13.22	13.55	12.09	10.91	11.97	13.87	13.13	13.78	14.76	11.54	11.97	17.03	12.97	14.87	12.20	9.49	12.30	14.85	14.11	15.84	14.02	13.82	16.62	8.33	10.73	9.58	24.23	29.49	28.60	56.26	55.25	99.94	10.55	12.96	11.22	18.88	11.09	18.65	13.63	20.31	14.02	17.43	17.93	16.68	11.67
Potri.001G011900	18.84	20.97	19.98	29.99	30.32	32.91	24.75	24.26	24.34	15.43	16.59	16.28	25.05	22.32	24.99	27.01	26.53	25.93	8.14	5.43	6.49	21.24	20.10	19.23	26.05	24.96	23.58	6.61	7.92	7.65	23.44	17.50	19.73	14.80	14.76	10.31	6.26	6.23	7.44	17.08	25.19	15.14	24.33	22.38	22.68	16.30	18.30	21.50	29.18
Potri.001G012000	11.49	12.87	13.55	13.92	13.84	15.30	18.04	16.47	17.36	4.52	6.76	5.43	9.11	11.26	10.28	19.41	17.72	15.38	3.06	1.55	1.67	10.10	9.52	8.57	13.18	11.37	10.90	2.46	3.04	2.43	10.52	8.95	7.97	7.27	9.61	5.94	2.52	1.51	4.22	8.36	13.32	8.81	14.00	15.47	14.53	10.69	8.81	12.18	12.24
Potri.001G012100	0.00	0.00	0.00	0.00	0.00	0.00	0.00	0.00	0.00	0.00	0.00	0.00	0.00	0.00	0.00	0.00	0.00	0.00	0.00	0.00	0.00	0.00	0.00	0.00	0.00	0.00	0.00	0.00	0.00	0.00	0.00	0.00	0.00	0.00	0.00	0.00	0.00	0.00	0.00	0.00	0.00	0.00	0.00	0.00	0.00	0.00	0.00	0.00	0.00
Potri.001G012200	4.23	4.09	4.18	23.38	22.33	23.53	7.46	12.34	8.27	3.12	3.04	3.58	11.52	12.51	13.48	7.70	7.50	5.50	1.65	1.10	1.01	18.84	22.64	16.36	9.34	4.83	6.49	1.21	1.28	1.19	18.28	11.46	9.95	6.87	6.25	2.72	1.37	1.10	1.71	16.67	14.83	16.18	5.30	6.22	12.46	3.18	3.56	4.80	10.88
Potri.001G012300	1.63	1.72	1.59	0.70	0.55	0.63	5.24	5.78	6.03	1.07	1.69	1.73	0.13	0.06	0.11	4.14	6.60	4.12	1.76	1.81	1.86	0.70	1.00	0.35	10.13	10.96	8.34	0.09	0.20	0.04	0.62	0.37	0.36	2.17	1.88	1.71	0.30	0.91	0.49	0.13	0.12	0.05	2.45	4.43	3.17	0.72	0.68	1.18	0.13
Potri.001G012400	0.00	0.00	0.00	0.20	0.22	0.10	0.10	0.09	0.09	0.00	0.00	0.00	0.00	0.00	0.30	0.00	0.10	0.10	0.00	0.00	0.00	0.11	0.42	0.00	0.11	0.00	0.00	0.00	0.00	0.00	0.32	0.22	0.09	0.00	0.00	0.00	0.00	0.00	0.00	0.00	0.14	0.00	0.00	0.00	0.00	0.00	0.00	0.00	0.10
Potri.001G012500	0.00	0.00	0.00	0.00	0.00	0.00	0.00	0.00	0.00	0.00	0.00	0.00	0.00	0.00	0.00	0.00	0.00	0.00	0.00	0.00	0.00	0.00	0.00	0.00	0.00	0.00	0.00	0.00	0.00	0.00	0.00	0.00	0.00	0.00	0.00	0.00	0.00	0.00	0.00	0.00	0.00	0.00	0.00	0.00	0.00	0.00	0.00	0.00	0.00
Potri.001G012600	0.00	0.00	0.00	0.00	0.00	0.00	0.00	0.00	0.00	0.00	0.00	0.00	0.00	0.00	0.00	0.00	0.00	0.00	0.00	0.00	0.07	0.00	0.00	0.00	0.00	0.00	0.00	0.00	0.00	0.00	0.00	0.00	0.00	0.00	0.00	0.00	0.00	0.00	0.00	0.00	0.00	0.00	0.00	0.00	0.00	0.00	0.00	0.00	0.00
Potri.001G012700	3.27	4.71	5.25	1.03	1.00	0.82	0.12	0.00	0.10	1.93	1.76	1.92	1.33	3.66	1.57	0.00	0.00	0.00	0.55	0.22	0.63	1.31	1.57	0.53	0.00	0.00	0.00	0.18	0.00	0.96	1.15	0.62	0.95	0.00	0.00	0.00	0.24	0.62	0.45	0.36	0.08	0.10	0.00	0.00	0.00	1.35	1.83	1.65	0.61
Potri.001G012800	7.11	7.02	6.98	7.53	7.45	7.66	4.41	4.30	5.20	5.54	5.39	5.32	6.96	7.04	6.08	11.45	9.21	10.41	5.94	5.06	4.87	6.83	6.08	4.71	6.23	4.72	6.18	8.57	10.04	9.63	14.36	12.58	13.75	11.05	9.39	7.20	6.07	6.82	6.88	9.53	11.89	9.47	9.54	10.33	11.35	5.42	6.54	5.71	6.05
Potri.001G012900	0.00	0.00	0.00	0.00	0.00	0.00	0.00	0.00	0.00	0.00	0.00	0.00	0.00	0.00	0.00	0.00	0.00	0.00	0.00	0.00	0.00	0.00	0.00	0.00	0.00	0.00	0.00	0.00	0.00	0.00	0.00	0.00	0.09	0.00	0.00	0.00	0.00	0.00	0.00	0.00	0.00	0.00	0.00	0.00	0.00	0.00	0.00	0.00	0.00
Potri.001G013000	0.24	0.52	0.20	0.45	0.06	0.23	3.24	6.71	7.29	0.09	0.11	0.06	0.84	1.11	0.82	78.76	16.37	16.35	1.14	0.27	0.30	1.83	0.29	0.12	2.54	0.61	1.00	0.18	0.55	0.07	0.12	0.12	0.62	0.57	0.63	0.32	0.48	0.60	0.55	0.53	0.00	0.20	1.00	0.86	4.11	0.00	0.00	0.00	2.54
Potri.001G013100	0.00	0.00	0.00	0.00	0.00	0.00	0.00	0.00	0.00	0.00	0.00	0.00	0.00	0.00	0.00	0.00	0.00	0.00	0.00	0.00	0.00	0.00	0.00	0.00	0.00	0.00	0.00	0.00	0.00	0.00	0.00	0.00	0.00	0.00	0.00	0.00	0.00	0.00	0.00	0.00	0.00	0.00	0.00	0.00	0.00	0.00	0.00	0.00	0.00
Potri.001G013200	12.27	10.39	13.55	20.08	20.19	20.77	10.33	9.48	10.61	12.86	10.88	13.07	21.26	16.50	18.27	16.83	13.86	15.93	12.21	12.25	12.13	11.50	9.52	10.01	11.56	10.66	9.65	18.54	17.66	20.17	22.49	23.38	22.91	10.37	10.31	10.56	14.87	13.99	13.02	12.35	24.55	9.01	11.55	8.75	11.15	8.88	11.57	9.34	21.61
Potri.001G013300	6.58	7.11	6.84	8.85	7.71	8.01	7.25	7.18	6.77	4.67	5.78	6.77	6.55	8.92	7.07	11.63	7.99	9.27	4.89	5.61	5.98	7.28	6.10	5.67	6.88	5.54	6.21	9.81	11.12	10.07	20.54	25.05	28.53	47.31	51.48	52.48	6.20	6.53	7.55	11.61	12.06	10.80	10.49	11.52	11.80	4.60	6.61	5.33	6.95
Potri.001G013400	3.72	3.04	3.13	0.00	0.00	0.00	10.70	16.31	10.50	0.85	2.01	0.45	0.00	0.00	0.03	2.92	2.20	1.44	3.80	3.09	2.78	0.03	0.00	0.09	41.06	55.79	48.60	4.47	3.34	4.01	0.00	0.00	0.00	1.08	0.51	1.54	3.86	2.09	2.75	0.09	0.16	0.15	48.58	40.19	56.24	1.23	0.44	0.52	0.00
Potri.001G013500	4.23	3.88	3.91	15.11	15.50	15.67	9.60	9.06	9.35	3.80	2.38	3.79	9.17	11.11	11.40	13.83	9.56	11.82	2.53	2.64	2.26	16.36	19.60	14.99	13.56	11.47	10.40	8.16	9.25	8.11	15.97	11.27	12.00	14.24	13.59	6.40	1.54	2.36	1.35	21.30	18.10	19.60	13.38	11.59	14.30	4.02	5.95	7.52	11.68
Potri.001G013600	2.89	3.54	3.32	1.88	2.01	1.99	1.52	1.96	1.85	1.96	1.27	2.08	2.80	1.83	2.08	3.27	3.06	3.90	2.17	1.32	1.81	2.00	1.64	2.17	2.88	2.25	2.32	1.49	1.96	2.05	2.81	2.52	2.19	2.02	2.34	1.25	1.25	2.16	1.14	1.16	1.19	2.02	1.65	2.85	1.16	2.67	3.84	3.95	2.55
Potri.001G013700	9.24	7.69	7.34	15.86	15.62	14.33	13.43	12.58	10.21	8.49	9.60	10.60	12.18	11.76	10.57	9.59	9.91	10.58	9.61	8.92	8.81	12.18	9.25	7.93	10.55	13.61	12.30	11.54	11.70	9.44	15.95	14.30	14.43	10.59	10.86	4.39	11.11	7.58	8.24	21.79	16.26	21.31	8.05	6.14	10.16	9.25	7.59	9.54	13.83
Potri.001G013800	9.61	10.85	12.25	9.94	10.29	9.34	13.36	11.33	12.03	14.82	15.09	12.80	17.24	12.45	14.15	14.92	15.56	12.86	7.40	6.62	7.57	12.50	8.44	8.98	11.88	12.25	12.06	8.45	9.79	8.74	14.80	15.86	15.67	11.34	10.43	8.11	3.24	3.46	4.04	2.57	3.81	2.72	8.87	7.63	8.66	13.48	12.56	12.56	15.75
Potri.001G013900	40.41	37.09	39.03	33.45	34.67	32.97	27.17	28.98	28.30	36.39	32.08	38.21	24.28	30.22	30.12	24.69	28.97	26.39	46.43	40.18	45.76	21.71	21.63	19.63	17.68	17.91	19.62	62.63	56.18	65.18	38.22	36.36	30.80	22.56	20.38	15.79	29.24	33.18	27.35	19.75	30.69	18.05	18.00	16.19	18.45	38.29	36.04	38.11	42.46
Potri.001G014000	3.95	3.68	4.62	2.54	3.05	2.25	1.58	1.35	1.58	5.34	5.76	5.29	1.42	1.67	1.31	1.42	1.55	0.98	3.13	3.64	3.19	2.02	1.73	1.30	1.71	1.93	1.84	3.88	3.11	2.89	2.18	1.59	1.76	1.10	0.85	0.55	2.73	2.97	2.45	1.18	1.58	1.31	0.59	0.79	0.59	3.24	2.44	3.04	2.02
Potri.001G014100	0.21	0.50	0.69	0.00	0.00	0.00	0.00	0.00	0.05	0.02	0.03	0.06	0.00	0.00	0.00	0.34	0.06	0.09	1.91	0.56	0.69	0.00	0.00	0.00	0.00	0.00	0.00	0.00	0.04	0.07	0.00	0.00	0.00	0.00	0.00	0.00	0.12	0.25	0.17	0.00	0.00	0.00	0.00	0.00	0.00	0.00	0.06	0.00	0.00
Potri.001G014200	0.08	0.31	0.00	0.00	0.33	0.00	0.00	0.07	0.00	0.17	0.38	0.15	0.17	0.25	0.15	0.18	0.29	0.00	0.08	0.00	0.08	0.16	0.08	0.08	0.00	0.08	0.08	0.00	0.00	0.10	0.00	0.08	0.00	0.00	0.00	0.00	0.00	0.16	0.15	0.00	0.21	0.00	0.00	0.00	0.15	0.15	0.32	0.17	0.07
Potri.001G014300	0.10	0.00	0.00	0.00	0.00	0.00	0.00	0.00	0.00	0.00	0.00	0.00	0.00	0.00	0.00	0.00	0.00	0.00	0.00	0.00	0.00	0.00	0.00	0.00	0.00	0.00	0.00	0.00	0.00	0.00	0.00	0.00	0.00	0.00	0.00	0.00	0.00	0.00	0.00	0.00	0.00	0.00	0.00	0.00	0.00	0.00	0.00	0.00	0.00
Potri.001G014400	0.06	0.03	0.00	0.00	0.00	0.00	0.00	0.03	0.00	0.02	0.00	0.00	0.00	0.00	0.00	0.00	0.03	0.00	0.00	0.00	0.00	0.00	0.00	0.00	0.00	0.00	0.00	0.00	0.00	0.00	0.00	0.00	0.00	0.00	0.00	0.00	0.00	0.00	0.00	0.00	0.00	0.00	0.00	0.00	0.00	0.00	0.00	0.03	0.00
Potri.001G014500	0.00	0.00	0.00	0.00	0.00	0.00	0.00	0.00	0.00	0.00	0.00	0.00	0.00	0.00	0.18	0.55	0.27	0.47	0.00	0.00	0.00	0.00	0.00	0.00	0.00	0.00	0.00	0.00	0.00	0.12	0.00	0.00	0.00	0.00	0.00	0.00	0.00	0.00	0.00	0.00	0.00	0.00	0.00	0.00	0.00	0.00	0.00	0.00	0.00
Potri.001G014600	0.00	0.00	0.00	0.00	0.00	0.00	0.00	0.00	0.00	0.00	0.00	0.00	0.00	0.00	0.00	0.20	0.14	0.00	0.03	0.00	0.00	0.03	0.00	0.00	0.00	0.00	0.00	0.00	0.00	0.00	0.00	0.00	0.00	0.00	0.18	0.00	0.00	0.06	0.00	0.00	0.00	0.00	0.00	0.00	0.00	0.00	0.00	0.00	0.00
Potri.001G014700	0.03	0.08	0.00	0.00	0.00	0.00	0.00	0.00	0.00	0.00	0.03	0.00	0.10	0.03	0.00	0.65	0.29	0.28	0.00	0.00	0.00	0.00	0.00	0.00	0.00	0.00	0.00	0.00	0.00	0.00	0.00	0.00	0.00	0.00	0.00	0.00	0.00	0.00	0.00	0.00	0.00	0.00	0.00	0.00	0.00	0.00	0.00	0.03	0.00
Potri.001G014800	0.00	0.00	0.00	0.00	0.00	0.00	0.00	0.00	0.00	0.00	0.00	0.00	0.00	0.00	0.00	0.00	0.00	0.00	0.00	0.00	0.00	0.00	0.00	0.00	0.00	0.00	0.00	0.00	0.00	0.00	0.00	0.00	0.00	0.00	0.00	0.00	0.00	0.00	0.00	0.00	0.00	0.00	0.00	0.00	0.00	0.00	0.00	0.00	0.00
Potri.001G014900	1.05	1.31	1.46	1.12	1.11	1.23	0.61	0.97	0.92	1.82	1.77	2.29	0.75	1.06	1.09	0.74	1.02	0.79	0.76	1.05	0.98	1.15	1.24	1.67	0.44	0.71	0.69	1.05	1.61	1.36	1.87	1.32	1.26	0.71	0.77	0.13	1.05	2.28	2.12	1.57	1.04	2.07	0.74	1.84	0.86	1.27	1.09	1.48	0.69
Potri.001G015000	31.06	34.11	27.41	21.83	21.02	21.25	21.32	19.16	21.45	22.60	30.28	27.52	22.24	19.04	18.26	21.72	19.68	24.44	35.99	36.98	36.32	24.61	23.35	22.20	28.81	23.47	26.25	19.00	24.94	19.50	17.74	15.24	16.95	13.33	14.52	12.94	29.63	32.30	30.84	49.40	32.83	50.03	27.14	44.80	28.34	26.18	29.44	30.99	20.42
Potri.001G015100	0.31	0.08	0.07	11.48	15.16	17.77	0.21	0.23	0.04	0.19	0.08	0.33	4.26	6.72	2.50	0.00	0.00	0.00	0.00	0.00	0.00	11.48	19.81	4.40	0.00	0.00	0.00	0.00	0.00	0.00	6.68	2.07	2.59	0.00	0.00	0.00	0.09	0.00	0.16	2.48	14.01	2.47	0.25	0.09	0.33	0.25	0.35	0.00	4.27
Potri.001G015200	0.00	0.00	0.00	0.00	0.00	0.00	0.00	0.00	0.00	0.00	0.00	0.00	0.00	0.00	0.00	0.00	0.00	0.00	0.00	0.00	0.00	0.00	0.00	0.00	0.00	0.00	0.00	0.00	0.00	0.00	0.00	0.00	0.00	0.00	0.00	0.00	0.00	0.00	0.00	0.00	0.00	0.00	0.00	0.00	0.00	0.00	0.00	0.00	0.00
Potri.001G015300	4.21	4.72	6.21	0.00	0.00	0.00	0.00	0.02	0.02	1.59	1.17	3.61	0.00	0.00	0.00	0.00	0.00	0.00	0.08	0.09	0.00	0.00	0.00	0.00	0.00	0.00	0.00	0.04	0.17	0.03	0.00	0.00	0.02	0.00	0.00	0.00	0.67	0.42	2.43	0.00	0.00	0.00	0.00	0.00	0.00	3.05	2.26	1.24	0.00
Potri.001G015400	210.56	209.61	217.87	0.00	0.00	0.00	0.17	0.25	0.19	215.58	210.93	234.91	0.21	0.28	0.09	0.08	0.11	0.05	111.14	131.80	133.34	0.02	0.02	0.05	0.15	0.10	0.23	134.95	134.89	130.47	0.00	0.00	0.00	0.00	0.11	0.03	71.85	70.21	86.38	0.00	0.06	0.00	0.05	0.05	0.05	184.50	126.87	92.80	0.00
Potri.001G015500	88.19	175.43	139.58	0.00	0.00	0.00	0.17	0.15	0.23	208.94	260.52	153.50	0.05	0.18	0.20	0.03	0.02	0.07	0.42	0.36	0.53	0.05	0.02	0.05	0.00	0.03	0.00	10.47	7.14	9.07	0.00	0.03	0.02	0.00	0.00	0.00	11.81	6.21	8.88	0.00	0.03	0.00	0.00	0.00	0.00	97.91	51.86	20.24	0.00
Potri.001G015600	373.30	523.81	696.70	0.00	0.00	0.00	0.25	0.43	0.16	503.16	246.80	464.78	0.39	0.24	0.24	0.00	0.09	0.05	43.94	19.01	24.43	0.10	0.05	0.05	0.10	0.05	0.10	98.27	297.51	91.00	0.00	0.00	0.00	0.06	0.11	0.00	67.06	83.82	157.82	0.00	0.00	0.04	0.04	0.00	0.00	359.49	725.12	193.62	0.00
Potri.001G015700	0.69	0.25	0.63	10.72	11.34	10.93	1.47	1.99	1.35	0.33	0.19	0.80	2.62	4.91	3.72	1.23	1.15	1.98	0.03	0.00	0.00	8.63	8.98	5.49	1.06	0.83	0.91	0.17	0.04	0.14	4.03	1.90	1.86	1.56	2.06	0.97	0.52	0.59	0.16	5.33	3.53	4.92	0.11	0.48	1.78	0.86	1.91	0.93	4.86
Potri.001G015800	0.00	0.00	0.00	0.00	0.00	0.00	0.00	0.00	0.00	0.00	0.00	0.00	0.00	0.00	0.00	0.00	0.00	0.00	0.00	0.00	0.00	0.00	0.00	0.00	0.00	0.00	0.00	0.00	0.00	0.00	0.00	0.00	0.00	0.00	0.00	0.00	0.00	0.00	0.00	0.00	0.00	0.00	0.00	0.00	0.00	0.00	0.00	0.00	0.00
Potri.001G015900	14.87	15.65	13.46	19.91	20.75	22.41	9.61	10.44	10.64	10.39	11.04	11.21	14.62	14.99	12.61	13.10	13.14	15.11	15.73	15.00	14.95	15.82	14.73	18.10	8.60	9.98	9.42	9.96	9.99	10.26	19.77	23.63	25.36	14.80	15.10	12.37	16.95	19.38	16.41	17.71	14.13	17.08	7.00	9.08	8.95	14.15	15.58	16.82	15.28
Potri.001G016000	0.91	1.09	0.80	2.82	3.39	4.09	1.75	1.01	1.20	0.89	0.98	0.77	1.69	1.90	1.88	0.98	0.86	1.15	0.89	0.48	0.80	3.44	3.00	2.95	1.90	2.00	1.30	0.64	0.75	0.90	8.88	11.20	10.88	5.45	4.21	3.68	0.56	0.57	0.91	0.79	0.93	0.76	0.79	0.58	0.53	1.22	0.88	0.99	2.12
Potri.001G016100	0.00	0.00	0.00	0.00	0.00	0.00	0.00	0.00	0.00	0.00	0.00	0.00	0.00	0.00	0.00	0.00	0.00	0.00	0.00	0.00	0.00	0.00	0.00	0.00	0.00	0.00	0.00	0.00	0.00	0.00	0.00	0.10	0.17	0.00	0.22	0.00	0.00	0.00	0.00	0.00	0.00	0.00	0.00	0.00	0.00	0.00	0.00	0.00	0.00
Potri.001G016200	8.63	9.80	12.39	3.55	4.09	3.13	4.10	6.99	5.51	19.68	18.58	21.54	6.84	8.32	10.65	7.19	7.75	7.84	7.26	6.84	5.92	7.22	5.88	5.39	9.48	5.47	8.71	20.16	18.99	18.44	8.06	8.41	8.46	5.39	4.25	3.57	2.07	1.76	1.04	3.97	2.19	3.81	1.13	1.45	1.19	16.84	18.23	19.43	10.58
Potri.001G016300	24.83	26.65	25.36	7.31	6.90	6.67	1.13	1.20	0.98	21.24	27.24	28.46	4.26	7.49	6.17	4.21	1.73	1.67	16.95	14.40	15.90	5.65	3.34	2.98	0.95	1.05	0.89	10.13	12.46	10.63	2.87	2.05	2.27	0.32	0.68	0.30	18.91	17.34	16.24	9.71	5.19	7.49	0.58	0.55	0.91	12.58	15.33	13.32	5.12
Potri.001G016400	0.00	0.00	0.00	0.00	0.00	0.00	0.00	0.00	0.00	0.00	0.00	0.00	0.00	0.00	0.00	0.00	0.00	0.00	0.00	0.00	0.00	0.00	0.00	0.00	0.00	0.00	0.00	0.00	0.00	0.00	0.00	0.00	0.00	0.00	0.00	0.00	0.00	0.00	0.00	0.00	0.00	0.00	0.00	0.00	0.00	0.00	0.00	0.00	0.00
Potri.001G016500	0.00	0.00	0.00	0.00	0.00	0.05	0.00	0.00	0.00	0.00	0.00	0.00	0.00	0.00	0.00	0.06	0.00	0.15	0.00	0.00	0.00	0.00	0.00	0.00	0.00	0.00	0.00	0.00	0.00	0.00	0.00	0.00	0.00	0.00	0.00	0.00	0.00	0.00	0.00	0.00	0.00	0.00	0.00	0.00	0.00	0.00	0.00	0.00	0.00
Potri.001G016600	12.17	10.70	9.18	10.26	11.24	9.54	2.93	4.35	2.51	7.98	11.05	10.37	7.63	7.05	7.30	4.79	2.69	2.21	9.33	13.81	13.61	5.56	4.82	4.18	3.75	3.83	3.40	11.50	9.82	10.82	7.77	6.38	5.32	1.20	1.17	0.60	5.61	3.87	6.29	9.55	6.32	7.26	1.81	1.74	2.11	12.90	7.59	5.68	6.33
Potri.001G016700	6.07	6.24	6.39	29.88	28.35	28.92	3.28	3.96	3.24	3.73	5.16	4.25	10.91	12.81	14.65	3.76	2.56	2.98	5.50	8.29	6.26	20.16	17.11	12.04	3.06	1.50	2.59	6.60	5.90	6.08	10.14	7.64	8.61	1.85	2.34	1.10	2.73	3.33	3.85	19.49	13.98	15.80	2.05	2.26	2.21	3.95	3.82	3.32	9.84
Potri.001G016800	0.12	0.12	0.17	0.67	0.94	0.68	0.45	0.22	0.43	0.18	0.12	0.12	0.41	0.39	0.23	0.28	0.27	0.32	0.04	0.04	0.09	0.26	0.79	0.37	0.30	0.26	0.00	0.06	0.00	0.00	0.29	0.09	0.36	0.05	0.05	0.17	0.00	0.00	0.08	0.93	0.77	0.69	0.55	0.17	0.47	0.08	0.25	0.35	0.53
Potri.001G016900	1.60	1.55	2.30	50.83	49.03	48.20	2.69	5.12	2.27	1.98	1.25	1.24	10.51	15.44	23.79	1.62	0.76	0.52	2.00	2.79	1.41	31.48	33.17	20.25	2.88	1.10	2.98	2.08	2.43	2.42	10.81	5.88	5.78	1.10	2.51	1.43	0.77	0.31	1.27	40.52	19.00	29.87	1.43	1.27	6.01	2.73	2.22	3.43	12.66
Potri.001G017000	13.70	14.90	13.85	7.16	6.49	5.38	2.61	1.70	2.91	20.80	13.35	13.46	4.08	4.99	5.73	2.69	2.57	3.17	6.82	5.50	6.28	10.79	8.59	11.46	1.87	1.58	1.53	6.01	8.71	5.58	10.12	15.24	16.24	5.96	4.38	3.68	2.14	3.11	1.20	9.44	10.85	11.45	2.36	2.93	2.93	24.80	17.53	16.14	6.50
Potri.001G017100	0.12	0.23	0.20	2.35	1.57	1.58	0.24	0.35	0.24	0.23	0.12	0.04	0.48	0.79	1.15	0.27	0.11	0.08	0.08	0.15	0.08	1.08	1.20	1.02	0.29	0.12	0.08	0.00	0.05	0.10	1.16	0.79	0.46	0.10	0.14	0.11	0.00	0.49	0.15	2.28	1.01	1.94	0.15	0.25	0.91	0.35	0.20	0.63	0.51
Potri.001G017200	0.00	0.00	0.00	0.00	0.00	0.00	0.00	0.00	0.00	0.00	0.00	0.00	0.00	0.00	0.00	0.00	0.00	0.00	0.00	0.00	0.00	0.00	0.00	0.00	0.00	0.00	0.00	0.00	0.00	0.00	0.00	0.00	0.00	0.00	0.00	0.00	0.00	0.00	0.00	0.00	0.00	0.00	0.00	0.00	0.00	0.00	0.00	0.00	0.00
Potri.001G017300	19.51	22.00	21.35	9.57	10.03	10.58	12.83	12.57	12.54	42.62	49.92	37.44	19.82	21.53	22.51	17.95	17.34	11.65	14.13	11.46	9.89	4.29	3.69	4.04	16.25	13.54	14.76	8.46	10.36	7.97	10.12	6.66	6.51	7.68	8.66	4.15	5.42	7.90	7.03	2.73	4.15	3.14	6.09	7.60	6.81	28.80	23.20	31.46	17.62
Potri.001G017400	0.00	0.00	0.00	0.00	0.00	0.00	0.00	0.00	0.00	0.00	0.00	0.00	0.00	0.00	0.00	0.00	0.00	0.00	0.00	0.00	0.00	0.00	0.00	0.00	0.00	0.00	0.00	0.00	0.00	0.00	0.00	0.00	0.00	0.00	0.00	0.00	0.00	0.00	0.00	0.00	0.00	0.00	0.00	0.00	0.00	0.00	0.00	0.00	0.00
Potri.001G017500	0.15	0.15	0.30	21.74	20.18	22.80	0.20	0.31	0.47	0.11	0.29	0.19	4.05	6.11	9.04	0.68	0.37	0.54	0.00	0.00	0.00	6.42	8.21	4.31	0.16	0.00	0.00	0.00	0.20	0.00	12.25	7.09	9.64	1.10	1.43	1.23	0.00	0.10	0.09	1.97	7.42	1.43	0.00	0.11	0.38	0.64	0.92	1.70	41.62
Potri.001G017600	0.21	0.14	0.50	0.36	0.21	0.50	0.03	0.18	0.18	0.13	0.10	0.10	0.27	0.51	0.42	0.59	0.51	0.27	0.25	0.22	0.11	0.22	0.49	0.24	0.39	0.11	0.04	0.11	0.09	0.09	0.77	0.61	1.00	0.08	0.12	0.05	0.14	0.00	0.06	0.10	0.28	0.41	0.00	0.15	0.07	0.27	0.11	0.40	0.45
Potri.001G017700	11.23	12.87	11.50	7.20	6.88	8.24	0.54	0.90	0.68	5.65	4.83	6.01	1.52	2.06	1.32	0.62	0.54	0.65	5.22	3.81	4.74	6.09	8.83	10.01	0.53	0.37	0.29	1.26	2.27	1.11	1.59	2.04	2.01	0.43	0.47	0.27	6.46	6.32	14.29	3.68	5.03	2.90	0.37	1.24	0.67	4.72	4.59	4.73	4.31
Potri.001G017800	2.85	3.69	3.79	0.90	0.97	0.46	0.00	0.41	0.20	1.20	1.15	2.27	0.00	0.49	0.44	0.00	0.00	0.23	1.92	0.87	1.22	0.98	1.42	2.55	0.00	0.00	0.25	0.00	0.00	0.29	0.00	0.00	0.00	0.00	0.00	0.00	5.25	7.28	11.84	2.48	0.94	3.16	0.45	0.49	0.45	2.07	3.34	0.99	0.43
Potri.001G017900	0.00	0.00	0.07	0.42	0.27	0.38	0.00	0.00	0.04	0.03	0.04	0.00	0.15	0.23	0.41	0.00	0.04	0.00	0.00	0.00	0.00	0.18	0.49	0.13	0.00	0.00	0.00	0.00	0.00	0.05	0.13	0.41	0.31	0.00	0.00	0.00	0.00	0.00	0.00	0.40	0.47	0.29	0.00	0.00	0.00	0.04	0.04	0.05	0.45
Potri.001G018000	0.00	0.21	0.00	0.00	0.33	0.00	0.00	0.00	0.09	0.08	0.00	0.00	0.12	0.00	0.10	0.00	0.10	0.42	0.00	0.30	0.00	0.22	0.21	0.21	0.11	0.00	0.00	0.00	0.14	0.00	0.22	0.00	0.09	0.39	0.13	0.14	0.00	0.00	0.00	0.48	0.57	0.18	0.00	0.45	0.61	0.00	0.00	0.00	0.10
Potri.001G018100	10.63	11.80	8.80	5.97	5.74	5.30	5.64	4.12	4.62	14.26	14.52	17.84	6.04	5.32	5.17	4.66	4.51	4.79	8.57	13.02	13.59	3.79	4.37	4.30	4.50	4.88	4.90	11.88	10.73	13.17	8.38	7.90	7.67	5.77	5.73	3.44	25.21	24.33	21.70	8.24	6.85	7.97	5.42	5.15	5.11	9.21	10.21	9.28	5.98
Potri.001G018200	46.73	38.97	32.98	39.17	38.34	40.24	227.77	217.41	196.47	23.02	26.08	20.89	35.77	47.11	47.31	145.85	199.56	152.34	32.48	28.14	27.31	34.10	33.25	31.14	148.45	181.67	166.58	17.81	15.49	18.66	35.08	23.12	23.28	45.64	38.72	42.66	21.72	19.54	25.14	23.01	28.17	22.69	242.85	155.29	210.52	28.17	24.47	29.37	54.24
Potri.001G018300	3.34	2.45	2.69	10.44	11.08	10.76	29.41	23.56	38.85	1.40	1.45	1.11	32.34	41.38	44.84	39.75	42.09	39.85	4.31	3.94	3.54	18.22	12.32	9.80	24.86	24.83	22.68	6.69	6.63	6.15	10.06	12.26	10.90	10.20	11.04	7.81	5.25	3.56	4.74	29.95	15.78	32.66	7.20	9.97	14.83	1.03	0.83	0.66	24.40
Potri.001G018400	0.00	0.00	0.00	0.69	0.79	0.70	0.00	0.00	0.00	0.00	0.00	0.00	0.34	0.18	0.10	0.00	0.00	0.00	0.00	0.00	0.00	1.08	1.08	0.41	0.00	0.00	0.00	0.00	0.00	0.00	0.24	0.11	0.12	0.00	0.00	0.00	0.00	0.00	0.00	0.94	0.64	1.33	0.00	0.00	0.00	0.00	0.00	0.00	0.13
Potri.001G018500	9.07	11.95	12.60	26.31	29.28	26.25	8.59	10.68	9.49	15.61	14.34	15.40	19.53	22.14	20.75	13.37	12.26	12.42	10.97	10.98	12.68	16.01	12.92	13.15	10.85	10.44	8.70	26.25	27.09	27.78	55.17	70.12	73.87	38.86	33.88	55.38	9.89	12.41	8.38	12.41	22.73	9.33	4.92	5.44	8.24	7.15	9.05	8.13	28.43
Potri.001G018600	39.10	32.16	32.53	58.28	58.17	55.45	50.30	54.68	50.41	49.74	45.82	46.14	97.28	77.93	68.53	53.85	52.72	43.41	41.80	45.64	48.61	49.83	36.36	42.39	43.27	61.95	53.37	125.55	101.78	128.17	138.50	174.42	138.00	58.34	62.68	49.95	48.91	44.99	55.16	30.11	70.48	28.62	36.56	31.54	44.86	35.73	37.25	39.40	100.11
Potri.001G018700	0.57	0.84	0.75	1.44	1.32	1.29	8.55	6.76	6.48	0.22	0.38	0.29	0.62	0.75	1.16	4.69	4.38	3.00	0.03	0.00	0.15	1.88	2.79	2.07	9.56	10.96	14.12	0.32	0.08	0.22	0.98	1.01	0.76	1.29	2.25	1.57	0.00	0.12	0.17	1.65	1.50	1.14	6.52	4.85	6.57	0.38	0.51	0.78	1.28
Potri.001G018800	12.36	12.09	12.42	15.52	14.94	14.43	11.13	11.24	12.26	15.82	18.25	16.79	21.43	19.30	16.61	13.41	12.51	14.87	13.80	13.86	11.99	14.81	12.56	12.80	11.29	10.12	10.61	18.97	20.99	19.49	22.61	19.77	17.75	11.97	12.12	6.13	9.72	8.20	11.29	14.72	25.10	14.02	10.99	10.15	14.32	10.11	14.18	15.04	18.49
Potri.001G018900	0.00	0.00	0.00	0.00	0.00	0.00	0.00	0.00	0.00	0.00	0.00	0.00	0.00	0.00	0.00	0.00	0.00	0.00	0.00	0.00	0.00	0.00	0.08	0.00	0.00	0.00	0.00	0.00	0.00	0.00	0.00	0.00	0.00	0.00	0.00	0.00	0.00	0.00	0.00	0.00	0.00	0.00	0.00	0.00	0.00	0.00	0.00	0.00	0.00
Potri.001G019000	11.11	11.20	11.45	4.79	4.82	4.70	16.47	12.08	16.51	10.66	11.71	11.58	10.55	7.85	7.95	14.83	16.69	11.97	7.53	5.43	5.74	8.43	7.71	8.26	27.51	25.30	21.13	7.57	8.49	7.89	7.04	6.06	5.71	7.81	10.05	4.82	6.31	5.88	7.80	10.06	7.42	10.48	32.05	33.82	26.44	10.81	11.31	11.96	5.23
Potri.001G019100	2.89	3.91	4.63	11.02	12.05	12.49	15.16	8.89	11.40	3.27	2.33	3.90	8.10	8.99	10.77	7.60	10.96	11.11	3.70	2.57	2.74	6.57	4.67	5.65	17.40	17.97	17.44	4.60	6.63	5.63	14.55	19.42	18.33	18.95	18.75	19.57	11.85	19.79	11.47	18.91	25.99	17.74	24.09	36.90	18.39	4.08	7.37	5.57	13.18
Potri.001G019200	1.95	1.57	2.34	4.95	3.84	5.28	4.85	4.76	4.53	3.63	2.25	3.94	5.96	6.18	5.49	4.29	5.72	5.43	1.30	1.18	1.07	3.77	3.14	2.93	5.95	5.34	4.13	1.83	2.10	1.98	7.77	11.29	12.58	8.15	8.25	9.10	3.26	3.48	4.07	6.46	4.99	6.77	6.02	8.47	5.70	2.13	2.88	2.35	4.59
Potri.001G019300	0.00	0.00	0.00	0.00	0.00	0.00	0.25	0.00	0.22	0.00	0.00	0.00	0.00	0.00	0.24	0.00	0.24	0.00	0.00	0.00	0.00	0.27	0.00	0.25	0.00	0.00	0.00	0.00	0.00	0.00	0.00	0.00	0.00	0.31	0.00	0.00	0.00	0.00	0.00	0.00	0.00	0.00	0.00	0.00	0.00	0.00	0.00	0.00	0.00
Potri.001G019400	0.78	0.89	0.81	6.74	6.57	6.60	1.93	1.96	1.83	0.43	0.13	0.57	3.30	4.99	4.52	4.82	2.04	1.99	1.43	0.75	0.85	3.87	2.59	2.15	1.40	0.81	0.82	0.28	0.18	0.22	3.34	1.37	1.64	1.71	2.15	1.04	0.55	0.37	0.25	2.67	2.78	1.37	1.03	1.14	0.95	0.31	0.60	0.67	6.68
Potri.001G019500	1.48	2.06	1.81	1.18	1.14	0.81	1.25	1.23	1.00	1.75	1.43	2.42	1.10	0.80	1.02	1.81	2.05	1.23	1.60	1.01	1.63	1.00	1.10	1.05	1.24	1.18	1.53	3.06	2.50	3.08	2.59	2.25	2.08	2.30	2.49	1.04	2.09	2.20	1.92	1.21	0.93	2.01	0.76	2.31	1.07	1.79	1.79	1.72	0.67
Potri.001G019600	2.96	2.81	2.29	5.50	5.70	5.28	2.28	1.98	2.94	1.78	2.28	2.04	5.06	6.19	5.87	2.80	2.51	2.77	1.88	2.04	2.19	5.90	7.17	6.89	2.59	2.17	2.46	1.82	1.02	1.18	5.38	2.88	3.25	2.68	2.54	1.79	1.67	1.16	1.41	4.42	4.08	3.37	1.25	2.01	1.37	1.74	1.91	2.65	5.55
Potri.001G019700	15.44	20.78	7.77	8.59	6.52	6.73	2.99	2.18	23.13	11.16	11.43	8.32	14.09	34.04	11.22	27.79	11.43	12.68	16.69	5.08	3.81	18.32	10.63	6.29	10.45	1.83	2.64	3.42	8.23	3.14	2.73	2.73	3.51	2.61	0.85	0.65	7.43	31.40	14.26	28.24	2.44	20.05	3.79	26.10	3.93	100.29	92.21	263.19	7.12
Potri.001G019800	0.00	0.00	0.00	0.00	0.00	0.00	0.00	0.00	0.00	0.00	0.00	0.00	0.00	0.00	0.00	0.00	0.00	0.00	0.00	0.00	0.00	0.00	0.00	0.00	0.00	0.00	0.00	0.00	0.00	0.00	0.00	0.00	0.00	0.00	0.00	0.00	0.00	0.00	0.00	0.00	0.00	0.00	0.00	0.00	0.00	0.00	0.00	0.00	0.00
Potri.001G019900	0.00	0.09	0.08	4.19	5.81	6.26	0.00	0.00	0.08	0.07	0.09	0.00	2.48	1.86	1.57	0.21	0.00	0.00	0.00	0.00	0.00	21.41	22.71	8.31	0.00	0.00	0.00	0.00	0.00	0.00	1.32	0.78	0.41	0.00	0.22	0.38	0.00	0.00	0.00	38.09	4.11	23.22	0.00	0.20	0.00	0.55	0.28	1.98	0.43
Potri.001G020000	0.09	0.18	0.00	21.99	22.95	22.90	0.00	0.08	0.00	0.26	0.00	0.09	5.29	6.73	2.28	0.51	0.08	0.09	0.37	0.58	0.19	73.35	96.23	35.23	0.00	0.19	0.10	0.00	0.00	0.00	4.83	1.69	2.39	0.00	0.21	0.37	0.55	1.68	0.17	145.74	23.12	122.03	0.00	0.00	0.00	0.09	0.09	0.00	2.25
Potri.001G020100	0.00	0.00	0.00	1.25	0.58	1.09	0.09	0.00	0.00	0.00	0.00	0.00	0.10	0.59	0.09	0.00	0.17	0.00	0.00	0.00	0.00	4.01	3.49	1.67	0.00	0.00	0.00	0.00	0.00	0.00	0.47	0.10	0.00	0.00	0.11	0.00	0.00	0.00	0.00	10.62	1.88	7.56	0.00	0.00	0.00	0.00	0.00	0.30	0.09
Potri.001G020200	6.01	4.71	5.09	11.46	10.94	9.23	6.73	8.21	7.74	5.77	7.86	7.70	15.76	8.46	7.33	6.97	8.88	5.81	5.62	6.75	6.20	18.33	11.20	12.54	5.84	6.96	6.41	9.28	9.40	7.95	10.50	10.66	7.19	4.99	6.47	4.28	4.36	3.92	3.83	20.99	8.80	20.40	2.28	3.57	1.71	5.87	7.16	8.57	3.74
Potri.001G020300	17.45	21.37	24.94	27.71	27.72	26.60	43.68	46.42	45.98	16.73	21.40	17.56	46.51	36.49	32.84	47.39	50.26	31.80	12.67	9.67	9.43	37.11	28.54	25.60	49.32	50.67	46.53	9.79	11.08	10.68	39.06	32.05	33.28	40.97	41.81	25.73	19.91	18.56	30.96	77.23	51.56	81.35	80.80	90.66	80.24	18.08	20.43	20.33	19.24
Potri.001G020400	0.00	0.00	0.00	0.00	0.00	0.00	0.00	0.00	0.00	0.00	0.00	0.00	0.00	0.00	0.00	0.00	0.00	0.00	0.00	0.00	0.00	0.00	0.00	0.00	0.00	0.00	0.00	0.00	0.00	0.00	0.05	0.00	0.00	0.00	0.00	0.00	0.00	0.00	0.00	0.00	0.00	0.00	0.00	0.00	0.00	0.00	0.00	0.00	0.00
Potri.001G020500	0.94	0.73	0.95	1.07	1.16	0.27	0.09	1.07	0.88	1.50	1.18	1.17	0.93	1.17	1.13	0.84	0.94	1.27	0.86	0.69	1.26	1.45	0.93	1.01	1.15	0.88	1.69	1.86	3.13	2.87	3.01	1.45	1.97	1.36	1.33	0.25	1.32	1.73	1.04	2.39	0.62	1.41	0.71	1.37	1.59	0.46	1.23	1.28	0.43
Potri.001G020600	0.39	0.17	0.12	0.09	0.16	0.25	0.35	0.86	0.37	0.01	0.06	0.06	0.06	0.02	0.05	0.31	0.29	0.17	0.02	0.05	0.06	0.02	0.00	0.04	0.10	0.14	0.10	0.06	0.05	0.12	0.06	0.06	0.05	0.40	0.49	0.53	0.04	0.04	0.00	0.09	0.10	0.00	0.22	0.25	0.52	0.11	0.04	0.04	0.02
Potri.001G020700	8.35	8.54	8.40	11.91	11.43	11.26	5.64	6.80	6.14	11.48	8.38	9.22	10.60	11.25	11.05	7.74	6.34	6.24	11.85	9.79	10.51	12.59	10.19	10.33	9.06	8.46	6.96	15.27	12.54	14.37	15.24	14.79	15.46	11.42	11.23	7.57	10.68	13.32	12.51	14.75	11.86	14.93	9.53	12.50	9.75	10.17	9.29	8.41	8.20
Potri.001G020800	3.71	3.76	4.38	11.87	12.56	11.88	6.25	6.49	6.63	2.92	2.89	3.83	11.45	11.29	11.23	10.60	8.02	12.06	5.15	4.99	5.95	18.06	23.28	28.22	6.77	7.45	5.72	1.90	2.79	1.87	10.09	9.23	9.41	7.00	7.69	5.48	11.36	21.45	5.15	21.17	12.31	23.48	8.97	13.94	9.94	3.09	5.12	4.44	11.24
Potri.001G020900	0.65	0.92	1.22	5.50	4.81	5.80	1.13	0.89	0.87	0.86	0.62	0.72	5.28	9.35	15.55	7.58	2.23	1.98	0.08	0.05	0.17	3.58	1.53	1.71	0.36	0.25	0.09	0.33	0.11	0.23	3.85	5.38	5.12	0.58	0.41	0.83	0.05	0.22	0.55	3.66	3.59	3.40	2.33	2.18	3.44	1.41	3.52	5.10	8.53
Potri.001G021000	0.32	0.63	1.04	5.61	5.46	4.99	0.57	0.71	0.52	0.80	0.91	1.62	5.75	6.14	6.26	0.62	0.62	0.50	0.20	0.06	0.07	5.88	6.25	4.98	0.56	0.03	0.58	0.59	0.09	0.12	3.76	3.74	2.94	0.55	1.22	0.39	0.59	0.73	0.84	5.04	7.36	6.25	0.73	0.94	1.40	0.69	1.53	1.26	7.19
Potri.001G021100	2.37	3.10	2.37	3.18	3.45	3.47	2.73	2.83	2.83	2.58	3.25	2.55	3.59	3.11	3.03	3.68	3.71	3.17	3.32	3.00	2.57	2.70	2.52	2.11	2.08	2.49	1.89	3.15	4.08	3.45	4.31	5.17	5.18	7.44	8.39	5.69	3.09	1.53	2.38	3.04	4.00	3.45	2.50	2.68	2.81	3.05	3.76	4.08	2.69
Potri.001G021200	0.08	0.08	0.00	0.00	0.00	0.00	0.00	0.00	0.00	0.00	0.00	0.08	0.00	0.00	0.00	0.00	0.00	0.00	0.00	0.07	0.00	0.00	0.00	0.00	0.00	0.00	0.00	0.00	0.00	0.00	0.00	0.00	0.00	0.00	0.00	0.00	0.32	0.00	0.00	0.00	0.00	0.00	0.00	0.00	0.00	0.00	0.00	0.00	0.00
Potri.001G021300	0.80	0.89	1.06	0.00	0.12	0.00	0.00	0.00	0.00	0.17	0.33	0.00	0.00	0.00	0.00	0.00	0.00	0.00	0.00	0.00	0.00	0.00	0.00	0.00	0.00	0.00	0.00	0.00	0.00	0.00	0.11	0.00	0.50	0.00	0.00	0.00	0.00	0.23	0.00	0.00	0.00	0.00	0.00	0.00	0.00	2.10	2.64	4.66	0.00
Potri.001G021400	0.00	0.00	0.00	0.19	0.00	0.00	0.00	0.00	0.00	0.00	0.00	0.00	0.00	0.00	0.00	0.00	0.00	0.00	0.00	0.00	0.00	0.00	0.00	0.00	0.00	0.00	0.00	0.00	0.00	0.00	0.00	0.00	0.17	0.00	0.00	0.26	0.00	0.00	0.00	0.00	0.00	0.00	0.00	0.00	0.00	0.00	0.00	0.00	0.00
Potri.001G021500	2.63	2.96	3.46	2.26	2.88	2.30	4.33	3.65	4.57	4.79	4.33	3.26	4.06	4.10	4.03	5.29	4.52	4.16	0.79	0.38	0.49	2.71	3.09	2.69	5.44	6.99	6.88	1.36	2.30	1.02	7.52	5.41	6.57	13.23	10.11	6.74	0.84	0.49	0.88	2.23	2.36	2.08	4.61	4.97	5.72	4.45	4.33	3.75	4.04
Potri.001G021600	3.01	2.49	2.20	7.88	9.34	8.79	3.15	2.19	2.65	2.58	2.57	3.13	7.76	8.41	8.59	5.07	4.07	4.47	4.12	3.13	1.86	6.78	6.04	5.55	1.75	1.77	2.44	4.04	4.81	4.11	11.30	13.96	12.23	4.90	5.67	3.31	1.11	1.95	1.21	3.75	2.98	2.92	1.42	0.52	1.04	2.19	3.39	3.73	9.54
Potri.001G021700	0.00	0.00	0.00	0.00	0.00	0.00	0.00	0.00	0.00	0.00	0.00	0.00	0.00	0.00	0.00	0.00	0.00	0.00	0.00	0.00	0.00	0.00	0.00	0.00	0.00	0.00	0.00	0.00	0.00	0.00	0.00	0.00	0.00	0.00	0.00	0.00	0.00	0.00	0.00	0.00	0.00	0.00	0.00	0.00	0.00	0.00	0.00	0.00	0.00
Potri.001G021800	0.00	0.00	0.00	0.00	0.00	0.00	0.00	0.00	0.00	0.00	0.00	0.00	0.00	0.00	0.00	0.00	0.00	0.00	0.00	0.00	0.00	0.00	0.00	0.00	0.00	0.00	0.00	0.00	0.00	0.00	0.00	0.00	0.00	0.22	0.22	0.25	0.00	0.00	0.00	0.00	0.00	0.00	0.00	0.00	0.00	0.00	0.00	0.00	0.00
Potri.001G021900	0.00	0.00	0.00	0.00	0.00	0.00	0.00	0.00	0.00	0.00	0.00	0.00	0.00	0.00	0.00	0.00	0.00	0.00	0.00	0.10	0.00	0.00	0.00	0.00	0.00	0.00	0.00	0.00	0.00	0.00	0.00	0.00	0.00	0.00	0.00	0.00	0.00	0.11	0.00	0.00	0.00	0.00	0.00	0.00	0.00	0.00	0.00	0.00	0.00
Potri.001G022000	0.00	0.00	0.00	0.00	0.00	0.00	0.00	0.00	0.00	0.00	0.00	0.00	0.00	0.00	0.00	0.00	0.00	0.00	0.00	0.00	0.00	0.00	0.00	0.00	0.00	0.00	0.00	0.00	0.00	0.00	0.00	0.00	0.00	0.00	0.00	0.00	0.00	0.00	0.00	0.00	0.00	0.00	0.00	0.00	0.00	0.00	0.00	0.00	0.00
Potri.001G022100	0.00	0.00	0.00	0.00	0.00	0.00	0.00	0.00	0.00	0.00	0.00	0.00	0.00	0.00	0.00	0.00	0.00	0.00	0.00	0.00	0.00	0.00	0.00	0.00	0.00	0.00	0.00	0.00	0.00	0.00	0.00	0.00	0.00	0.00	0.00	0.00	0.00	0.00	0.00	0.00	0.00	0.00	0.00	0.00	0.00	0.00	0.00	0.00	0.00
Potri.001G022200	0.00	0.00	0.00	0.00	0.00	0.00	0.00	0.00	0.00	0.00	0.00	0.00	0.00	0.00	0.00	0.00	0.00	0.00	0.00	0.00	0.00	0.00	0.00	0.00	0.00	0.00	0.00	0.00	0.00	0.00	0.00	0.00	0.00	0.00	0.00	0.00	0.00	0.00	0.00	0.00	0.00	0.00	0.00	0.00	0.00	0.00	0.00	0.00	0.00
Potri.001G022300	0.00	0.00	0.00	0.00	0.00	0.00	0.00	0.00	0.14	0.00	0.00	0.00	0.00	0.00	0.00	0.00	0.00	0.00	0.00	0.00	0.00	0.00	0.00	0.00	0.00	0.00	0.00	0.00	0.00	0.00	0.00	0.00	0.00	0.00	0.00	0.00	0.00	0.00	0.00	0.00	0.00	0.00	0.00	0.00	0.00	0.00	0.00	0.00	0.00
Potri.001G022400	6.41	5.07	5.39	1.97	2.14	1.79	2.48	2.41	1.84	5.17	5.26	6.14	2.29	2.02	2.14	3.18	2.58	1.87	5.81	6.34	5.53	1.54	1.70	1.17	2.44	1.70	1.50	4.19	5.45	3.82	3.13	2.99	2.28	3.59	5.08	2.30	4.49	4.27	4.27	1.45	1.18	1.86	2.67	1.86	3.22	6.57	5.77	7.49	1.91
Potri.001G022500	16.64	16.65	18.62	2.40	2.83	3.39	3.08	3.03	3.09	24.02	24.07	27.46	4.10	3.50	3.87	2.53	3.21	2.40	15.73	22.49	19.38	3.07	2.85	3.18	4.45	4.45	3.44	32.62	28.36	33.97	4.90	3.63	3.37	3.45	2.98	2.74	12.96	10.70	14.56	3.05	3.13	3.20	3.42	3.90	3.31	15.63	10.20	12.06	3.22
Potri.001G022600	0.00	0.22	0.00	0.00	0.23	0.00	0.00	0.00	0.19	0.00	0.22	0.00	0.00	0.00	0.00	0.26	0.00	0.22	0.00	0.00	0.00	0.00	0.00	0.22	0.00	0.24	0.00	0.00	0.00	0.00	0.00	0.00	0.00	0.28	0.00	0.00	0.00	0.00	0.42	0.00	0.00	0.00	1.29	0.95	0.00	0.00	0.00	0.00	0.00
Potri.001G022700	4.97	5.19	5.70	17.77	15.70	16.24	41.94	43.86	37.96	2.85	3.75	3.10	14.36	13.67	17.28	25.36	23.12	19.86	4.93	4.21	5.16	12.18	11.82	8.76	36.58	39.34	37.41	3.15	2.81	3.12	14.80	13.00	11.32	19.59	20.93	12.13	8.42	6.61	9.88	22.14	21.84	18.45	41.16	42.28	46.27	3.79	4.59	3.92	12.34
Potri.001G022800	0.00	0.00	0.00	0.00	0.00	0.00	0.00	0.00	0.00	0.00	0.00	0.00	0.00	0.00	0.00	0.00	0.00	0.00	0.00	0.00	0.00	0.00	0.00	0.00	0.00	0.00	0.00	0.00	0.00	0.00	0.00	0.00	0.00	0.00	0.00	0.00	0.00	0.00	0.00	0.00	0.00	0.00	0.00	0.00	0.00	0.00	0.00	0.00	0.00
Potri.001G022900	0.45	0.14	0.22	9.65	9.46	8.97	0.18	0.13	0.13	0.19	0.25	0.21	4.51	6.72	6.11	0.17	0.14	0.47	0.41	0.24	0.27	12.14	15.32	17.68	0.00	0.00	0.20	0.00	0.05	0.00	3.15	1.99	3.01	0.04	0.00	0.00	0.37	0.38	0.27	3.55	4.02	3.52	0.21	0.31	0.14	0.14	0.45	0.04	4.61
Potri.001G023000	4.88	5.26	4.88	7.45	6.52	6.30	5.17	4.49	5.46	6.66	6.07	5.44	7.10	5.21	5.31	5.40	5.54	4.26	3.45	3.61	3.79	4.89	3.65	3.85	5.60	4.64	3.46	5.37	6.22	5.79	10.28	10.86	8.34	6.03	5.89	5.12	3.22	2.73	2.34	2.60	6.17	2.78	2.26	2.64	3.14	3.36	4.97	3.99	8.72
Potri.001G023100	26.86	26.08	22.33	41.66	43.62	37.93	32.78	36.93	35.00	27.93	26.99	26.22	74.14	58.55	58.46	35.00	31.21	23.46	39.98	41.88	40.20	56.30	44.88	47.66	53.62	50.51	53.40	32.54	30.91	35.61	62.31	64.12	59.08	83.25	98.80	132.15	17.23	17.76	12.61	83.81	49.97	108.85	36.86	53.40	49.41	37.69	33.20	24.81	50.69
Potri.001G023200	0.00	0.00	0.00	0.00	0.00	0.00	0.00	0.00	0.00	0.00	0.00	0.00	0.00	0.00	0.00	0.00	0.00	0.00	0.00	0.00	0.00	0.00	0.00	0.00	0.00	0.00	0.00	0.00	0.00	0.00	0.00	0.00	0.00	0.00	0.00	0.00	0.00	0.00	0.00	0.00	0.00	0.00	0.00	0.00	0.00	0.00	0.00	0.00	0.00
Potri.001G023300	0.00	0.00	0.00	0.00	0.00	0.00	0.00	0.00	0.00	0.00	0.00	0.00	0.00	0.00	0.00	0.00	0.00	0.00	0.00	0.00	0.00	0.00	0.00	0.00	0.00	0.00	0.00	0.00	0.00	0.00	0.00	0.00	0.00	0.00	0.00	0.00	0.00	0.00	0.00	0.00	0.00	0.00	0.00	0.00	0.00	0.00	0.00	0.00	0.00
Potri.001G023400	0.00	0.00	0.03	1.02	1.39	1.24	0.10	0.00	0.00	0.00	0.00	0.00	0.53	0.22	0.29	0.04	0.00	0.00	0.00	0.00	0.00	5.48	3.45	3.26	0.04	0.00	0.00	0.00	0.00	0.00	0.80	0.86	1.15	0.00	0.00	0.00	0.00	0.00	0.00	1.76	0.46	2.89	0.00	0.00	0.13	0.00	0.00	0.07	0.25
Potri.001G023500	4.69	7.49	8.04	7.36	7.35	6.54	2.84	1.65	3.91	5.13	6.04	10.36	6.74	5.72	6.26	3.40	5.93	8.00	6.85	4.26	4.53	6.88	5.47	5.03	3.43	4.62	3.44	6.87	6.80	6.99	8.07	6.57	6.16	1.65	2.30	1.53	7.33	6.06	6.50	19.80	14.44	20.18	5.76	10.90	6.18	6.78	12.02	10.87	5.29
Potri.001G023600	0.00	0.00	0.00	0.27	0.10	0.18	0.09	0.00	0.08	0.00	0.00	0.00	0.00	0.00	0.00	0.00	0.00	0.00	0.00	0.00	0.00	0.00	0.00	0.00	0.29	0.00	0.10	0.00	0.00	0.00	0.10	0.00	0.00	0.23	0.00	0.00	0.00	0.00	0.00	0.00	0.00	0.00	0.00	0.00	0.00	0.00	0.00	0.00	0.00
Potri.001G023700	0.00	0.00	0.00	0.00	0.00	0.00	0.00	0.00	0.00	0.00	0.00	0.00	0.00	0.00	0.00	0.00	0.00	0.00	0.00	0.00	0.00	0.00	0.00	0.00	0.00	0.00	0.00	0.00	0.00	0.00	0.00	0.00	0.00	0.00	0.00	0.00	0.00	0.00	0.00	0.00	0.00	0.00	0.00	0.00	0.00	0.00	0.00	0.00	0.00
Potri.001G023800	0.35	0.17	0.29	3.61	3.44	4.23	12.80	7.63	11.95	0.08	0.22	0.00	4.11	3.25	2.67	12.84	11.06	8.61	0.06	0.05	0.24	1.79	0.98	1.13	12.48	9.28	16.50	0.00	0.08	0.07	0.69	0.59	0.71	3.13	2.79	4.97	0.12	0.12	0.21	3.54	5.95	2.79	15.45	14.31	17.60	0.45	0.06	0.12	3.27
Potri.001G023900	0.05	0.10	0.00	0.42	0.51	0.48	0.92	0.52	0.29	0.04	0.00	0.05	0.27	0.26	0.41	1.16	1.40	1.77	0.00	0.00	0.00	0.10	0.44	0.14	0.86	0.82	0.57	0.00	0.00	0.00	0.35	0.51	0.22	0.00	0.00	0.00	0.00	0.00	0.00	0.15	0.39	0.08	1.49	0.93	0.56	0.00	0.00	0.05	0.45
Potri.001G024000	8.79	7.04	7.73	8.16	7.69	7.67	7.10	6.62	6.86	11.65	10.23	10.77	15.42	11.00	12.19	8.22	6.82	7.79	12.61	11.40	10.74	8.39	6.88	5.41	7.25	6.83	8.18	13.47	12.88	10.53	8.79	7.04	6.54	5.49	5.07	3.06	18.98	15.97	18.20	19.34	15.04	23.54	12.57	12.53	15.45	8.98	12.94	12.70	11.67
Potri.001G024100	20.44	17.67	19.12	51.97	53.20	53.07	71.13	71.41	74.76	20.01	16.63	19.20	118.41	81.11	61.73	77.18	83.54	60.90	19.64	12.70	16.10	57.09	51.18	49.38	107.08	92.57	97.39	9.40	11.61	9.23	86.63	81.04	71.54	39.86	36.18	31.32	8.22	7.69	9.29	72.43	60.28	71.98	42.07	46.39	53.21	20.66	23.62	24.91	49.48
Potri.001G024200	19.50	20.09	20.01	3.45	3.16	3.25	5.38	5.10	4.93	25.90	28.44	33.51	5.39	4.29	3.98	4.63	4.76	3.27	31.96	33.64	36.91	2.90	4.45	3.26	7.14	6.33	7.29	33.40	33.29	36.30	6.76	5.70	5.48	4.49	3.77	2.01	30.18	31.24	37.89	4.00	2.84	3.28	3.72	3.56	2.89	32.15	27.96	25.75	3.33
Potri.001G024300	11.73	10.76	14.60	7.80	8.08	8.04	9.84	11.10	9.70	21.97	19.05	16.18	21.94	15.02	9.13	10.66	9.65	6.77	17.37	19.23	15.56	12.42	12.63	9.18	13.33	19.92	14.30	23.40	27.58	22.20	10.42	10.17	9.24	6.53	7.02	4.45	37.42	28.96	51.86	9.82	9.60	6.59	12.88	14.00	15.81	10.35	9.17	13.13	5.01
Potri.001G024400	0.00	0.27	0.00	0.00	0.00	0.00	0.00	0.00	0.00	0.10	0.00	0.00	0.00	0.00	0.00	0.00	0.00	0.00	0.14	0.00	0.15	0.00	0.00	0.14	0.00	0.00	0.00	0.43	0.00	0.00	0.00	0.15	0.00	0.00	0.00	0.00	0.00	0.00	0.00	0.00	0.00	0.00	0.00	0.00	0.00	0.00	0.00	0.15	0.00
Potri.001G024500	7.80	7.57	8.28	8.90	9.32	10.71	6.11	5.79	5.64	5.43	6.19	5.50	7.56	9.21	7.41	12.06	9.49	11.37	8.96	10.91	8.21	8.84	8.19	6.81	4.79	5.37	3.95	10.82	11.03	9.11	11.74	11.41	13.71	8.85	7.40	6.21	12.42	11.50	11.83	19.31	14.26	17.58	14.89	17.95	16.33	6.15	8.57	8.63	5.69
Potri.001G024600	8.46	9.93	8.23	6.63	8.59	6.85	1.04	1.26	1.05	7.48	7.63	6.72	4.58	1.86	1.60	0.87	1.24	1.00	4.17	3.73	3.25	5.16	3.84	3.35	0.38	0.67	0.25	2.95	3.04	2.90	2.74	2.13	1.88	0.21	0.20	0.20	1.26	1.15	2.71	3.97	4.78	3.76	0.97	0.67	0.57	6.45	5.12	6.17	1.20
Potri.001G024700	0.00	0.00	0.00	0.00	0.00	0.00	0.00	0.00	0.00	0.00	0.00	0.00	0.00	0.00	0.00	0.00	0.00	0.00	0.00	0.00	0.00	0.00	0.00	0.00	0.00	0.00	0.00	0.00	0.00	0.00	0.00	0.00	0.00	0.00	0.00	0.00	0.00	0.00	0.00	0.00	0.00	0.00	0.00	0.00	0.00	0.00	0.00	0.00	0.00
Potri.001G024800	8.02	9.00	9.50	16.24	19.67	18.59	1.77	3.31	2.31	1.72	2.95	3.09	5.20	6.46	3.39	0.95	0.57	0.71	0.23	0.36	0.23	4.08	8.43	4.42	0.87	0.59	1.20	0.43	0.30	0.48	9.37	2.97	3.30	4.01	2.86	0.76	0.11	0.35	1.04	3.46	2.68	1.60	1.49	0.59	1.70	5.80	3.64	4.97	4.69
Potri.001G024900	13.00	18.17	16.47	27.95	41.33	45.62	4.01	8.64	7.39	1.77	1.68	2.82	5.22	10.88	4.94	0.20	0.28	1.08	0.18	0.20	0.14	3.31	13.86	3.18	0.36	0.55	0.57	0.95	0.71	0.43	13.00	3.94	4.97	14.10	8.43	6.76	0.00	0.18	0.33	1.80	5.29	0.37	0.34	0.28	2.93	5.86	3.31	6.01	12.52
Potri.001G025000	0.00	0.00	0.00	0.00	0.00	0.00	0.00	0.00	0.00	0.00	0.00	0.00	0.00	0.00	0.00	0.00	0.00	0.00	0.00	0.00	0.00	0.00	0.00	0.00	0.00	0.00	0.00	0.00	0.00	0.00	0.00	0.00	0.00	0.00	0.00	0.00	0.00	0.00	0.00	0.00	0.00	0.00	0.00	0.00	0.00	0.00	0.00	0.00	0.00
Potri.001G025100	48.16	42.71	36.38	4.28	5.06	5.13	10.84	5.94	5.71	7.12	8.92	3.83	12.23	11.61	4.19	0.45	1.19	0.97	54.59	50.31	54.72	3.38	4.06	4.36	17.20	19.79	14.22	2.97	2.11	2.71	1.23	2.03	1.91	6.11	6.15	8.00	14.66	15.52	19.56	37.63	35.74	37.97	30.35	32.76	30.89	20.01	13.61	14.87	2.83
Potri.001G025200	0.04	0.08	0.00	297.78	296.87	294.96	0.00	0.04	0.15	0.03	0.04	0.00	144.62	156.79	162.56	0.00	0.00	0.00	0.04	0.08	0.13	366.44	402.00	365.15	0.09	0.00	0.00	0.00	0.00	0.00	64.13	39.95	31.95	0.00	0.00	0.00	0.17	0.09	0.00	369.63	286.15	347.01	0.08	0.09	0.08	0.21	0.09	0.09	121.09
Potri.001G025300	5.99	5.49	7.80	42.37	44.37	39.21	9.35	15.78	13.43	4.64	4.08	2.83	21.26	28.08	27.62	30.39	19.23	35.51	6.32	5.10	6.88	40.98	44.39	31.85	9.50	8.05	9.73	19.09	19.08	14.63	36.44	19.90	25.19	15.95	15.77	10.66	8.48	9.49	7.02	37.97	28.18	30.29	9.85	12.11	16.50	8.83	12.99	13.34	24.35
Potri.001G025400	2.17	2.35	1.72	5.32	5.11	5.45	3.18	5.42	3.96	1.54	1.40	1.37	4.64	4.11	3.57	4.13	4.65	4.74	1.99	1.27	1.77	6.65	6.39	6.83	1.71	1.99	2.05	1.44	1.81	1.72	3.66	3.30	3.90	2.74	2.31	1.19	1.04	0.63	0.84	3.06	5.29	2.92	1.56	1.55	1.90	1.58	1.52	1.80	3.91
Potri.001G025500	0.07	0.07	0.06	0.14	0.07	0.14	0.00	0.06	0.00	0.31	0.21	0.07	0.00	0.15	0.00	0.00	0.13	0.07	0.07	0.00	0.15	0.37	0.29	0.07	0.22	0.07	0.08	0.00	0.10	0.09	0.29	0.00	0.00	1.22	0.68	1.85	0.15	0.00	0.00	0.22	0.00	0.00	0.14	0.30	0.00	0.07	0.07	0.08	0.13
Potri.001G025600	8.88	7.14	8.00	9.11	9.71	9.95	10.71	9.50	10.10	9.85	10.00	8.45	12.87	10.57	9.72	9.03	10.34	8.81	5.06	5.38	3.82	6.42	7.65	8.16	11.24	13.70	12.49	5.08	5.55	3.87	11.75	11.19	10.26	8.28	9.53	7.34	3.42	1.56	2.93	6.59	13.26	7.52	8.52	5.87	6.07	7.11	7.39	10.21	8.26
Potri.001G025700	0.38	0.11	0.20	0.03	0.03	0.11	0.06	0.03	0.10	0.21	0.26	0.37	0.00	0.06	0.05	0.20	0.13	0.09	0.27	0.30	0.15	0.06	0.06	0.03	0.03	0.00	0.06	0.04	0.16	0.04	0.00	0.06	0.08	0.00	0.00	0.00	0.06	0.24	0.05	0.04	0.16	0.15	0.06	0.00	0.06	0.03	0.18	0.12	0.05
Potri.001G025800	0.00	0.00	0.00	0.00	0.03	0.00	0.00	0.00	0.00	0.00	0.00	0.00	0.00	0.00	0.03	0.00	0.00	0.00	0.00	0.00	0.00	0.00	0.00	0.00	0.00	0.00	0.00	0.00	0.00	0.00	0.03	0.00	0.03	0.00	0.00	0.00	0.00	0.00	0.00	0.00	0.04	0.00	0.00	0.00	0.00	0.00	0.00	0.00	0.03
Potri.001G025900	0.00	0.00	0.00	0.00	0.00	0.00	0.00	0.00	0.00	0.00	0.00	0.00	0.00	0.00	0.00	0.00	0.00	0.00	0.00	0.00	0.00	0.00	0.00	0.00	0.00	0.00	0.00	0.00	0.00	0.00	0.00	0.00	0.00	0.00	0.00	0.00	0.00	0.00	0.00	0.00	0.00	0.00	0.00	0.00	0.00	0.00	0.00	0.00	0.00
Potri.001G026000	14.16	11.54	14.58	10.98	11.97	10.99	12.09	12.57	11.66	16.68	8.93	13.74	23.03	19.36	20.53	14.45	17.05	17.09	9.63	7.13	8.07	19.05	18.29	19.72	15.51	14.11	15.17	10.50	10.11	10.06	16.79	26.06	23.20	25.92	23.12	30.90	11.99	15.91	13.12	28.17	9.13	34.95	19.63	28.60	20.88	16.44	21.43	15.59	12.59
Potri.001G026100	18.57	16.38	17.25	22.31	23.16	22.34	22.15	24.18	22.69	22.67	21.95	19.50	54.07	31.92	28.51	32.03	32.32	33.88	15.24	12.76	12.59	23.03	24.09	24.70	23.12	23.53	25.78	20.38	25.33	18.24	42.11	40.25	39.22	38.42	35.65	22.32	16.20	22.08	18.93	41.68	24.02	51.01	52.85	72.70	49.21	21.63	23.47	21.68	33.36
Potri.001G026200	0.68	1.01	1.36	3.45	2.69	2.91	1.11	1.10	2.11	1.27	1.00	1.21	2.42	3.42	4.09	2.53	3.25	5.85	3.65	2.23	3.77	8.74	11.39	19.27	0.88	1.22	1.38	3.29	4.14	3.74	5.77	6.36	7.99	5.70	4.29	2.79	1.54	0.83	1.42	1.28	1.96	1.72	1.10	0.75	0.76	1.18	2.04	1.28	4.90
Potri.001G026300	32.70	30.04	31.89	18.16	17.25	15.90	16.92	17.19	19.61	31.55	30.67	37.36	24.10	24.62	23.62	30.57	27.39	31.11	27.86	25.16	23.21	22.93	21.02	20.24	17.94	18.62	16.39	43.49	44.19	50.64	21.06	21.70	16.79	34.01	34.97	29.13	23.56	23.07	24.13	34.19	16.18	37.07	21.07	28.97	25.23	27.16	30.57	28.43	18.33
Potri.001G026400	0.78	0.68	0.55	0.15	0.08	0.08	0.16	0.11	0.14	0.53	0.44	0.35	0.18	0.26	0.19	0.18	0.00	0.04	0.46	0.34	0.38	0.30	0.29	0.20	0.00	0.17	0.00	0.19	0.16	0.10	0.16	0.13	0.00	0.10	0.14	0.06	0.41	0.84	0.61	0.18	0.05	0.48	0.31	0.00	0.23	0.24	0.29	0.51	0.04
Potri.001G026500	0.00	0.00	0.00	0.00	0.00	0.00	0.00	0.00	0.00	0.00	0.00	0.00	0.18	0.00	0.00	0.18	0.15	0.00	0.00	0.00	0.00	0.00	0.00	0.00	0.16	0.00	0.00	0.24	0.00	0.00	0.32	0.00	0.14	0.19	0.19	0.00	0.32	0.00	0.00	0.00	0.00	0.00	0.30	0.00	0.00	0.00	0.16	0.17	0.00
Potri.001G026600	30.77	33.35	28.29	29.79	28.95	26.64	87.75	77.06	80.24	21.72	22.25	26.51	32.13	29.28	30.15	63.62	54.83	59.38	43.97	37.89	38.50	35.17	31.94	37.16	51.96	57.00	66.92	25.51	29.85	26.05	29.39	32.26	27.81	59.71	67.37	82.69	75.96	80.83	77.08	52.91	31.42	58.24	120.28	106.16	90.42	28.34	30.33	37.07	24.86
Potri.001G026700	4.04	4.05	3.76	8.14	6.61	7.32	4.60	4.63	4.66	4.68	4.29	4.00	5.52	5.33	4.70	5.75	5.31	5.89	3.04	4.14	4.39	4.62	4.88	5.57	3.83	3.65	3.95	4.88	6.88	4.46	9.21	8.01	8.61	5.91	4.70	3.51	3.32	3.91	2.17	3.64	5.39	2.96	2.13	2.26	2.78	4.29	4.72	5.64	5.68
Potri.001G026800	10.59	10.21	11.92	9.12	8.58	8.81	10.83	12.03	10.06	11.30	9.74	10.52	14.28	14.62	14.30	13.81	14.47	14.05	5.21	4.33	4.66	14.02	12.10	11.68	12.55	13.26	9.50	9.18	9.59	10.26	11.58	10.10	9.66	11.90	10.93	6.79	8.10	7.60	8.88	22.18	12.60	23.41	18.93	23.39	20.45	10.16	11.31	11.75	8.40
Potri.001G026900	1.24	1.21	1.37	1.54	1.64	1.72	3.36	3.79	3.54	0.90	0.94	1.00	2.29	2.81	2.17	3.78	4.05	3.41	0.63	0.35	0.53	1.88	1.71	1.19	4.08	4.14	4.03	0.37	0.52	0.44	1.96	1.50	1.79	7.62	10.29	10.77	0.52	0.43	0.56	1.68	2.20	2.22	3.17	3.69	3.97	0.94	1.01	1.10	1.30
Potri.001G027000	3.27	2.22	2.97	110.50	105.97	106.39	23.51	28.73	27.31	0.43	0.44	1.00	56.34	54.11	48.82	16.72	15.55	18.08	7.48	6.64	10.52	123.52	110.42	130.95	30.70	34.14	29.52	1.29	1.48	1.44	51.48	61.17	50.49	19.04	18.52	14.14	6.31	8.15	9.06	25.50	50.56	27.59	14.65	13.19	15.60	0.13	0.33	0.75	52.34
Potri.001G027100	0.04	0.15	0.10	8.06	6.08	6.75	253.74	204.54	248.40	0.03	0.04	0.04	106.89	60.68	55.43	161.94	154.06	81.13	0.24	0.14	0.08	4.03	7.02	7.10	769.36	778.82	596.98	0.00	0.00	0.10	5.99	7.15	11.36	63.87	50.73	33.40	0.00	0.08	0.22	2.71	6.56	2.36	142.03	202.95	130.94	0.34	0.48	0.78	14.48
Potri.001G027200	0.60	0.79	0.71	0.74	0.64	0.81	6.97	6.38	7.73	0.75	0.82	0.87	2.71	2.22	1.62	6.65	7.74	5.76	0.16	0.11	0.00	1.68	1.50	1.62	22.90	25.53	31.82	0.10	0.04	0.08	1.41	0.81	0.90	2.72	2.76	1.14	0.00	0.19	0.12	2.25	0.54	1.93	2.66	3.59	1.65	0.73	1.13	1.02	0.89
Potri.001G027300	0.00	0.00	0.00	0.00	0.00	0.00	0.00	0.00	0.00	0.00	0.00	0.00	0.00	0.00	0.00	0.00	0.00	0.00	0.00	0.00	0.00	0.00	0.00	0.00	0.00	0.00	0.00	0.00	0.00	0.00	0.00	0.00	0.00	0.00	0.00	0.00	0.00	0.00	0.00	0.00	0.00	0.00	0.00	0.00	0.00	0.00	0.00	0.00	0.00
Potri.001G027400	15.46	15.83	14.69	21.98	24.27	22.87	15.17	17.22	15.63	20.30	16.43	20.48	28.75	26.53	28.14	21.95	25.71	27.50	7.66	6.44	6.99	16.61	16.60	15.69	17.54	19.30	18.20	21.59	25.64	21.88	26.04	22.38	19.56	16.08	14.68	9.70	12.02	10.52	13.99	23.21	35.77	22.58	20.55	19.32	28.49	19.85	17.24	19.61	30.46
Potri.001G027500	0.00	0.00	0.00	0.00	0.00	0.00	0.00	0.00	0.00	0.00	0.00	0.00	0.00	0.00	0.00	0.00	0.00	0.00	0.00	0.00	0.00	0.00	0.00	0.00	0.00	0.00	0.00	0.00	0.00	0.00	0.00	0.00	0.00	0.00	0.00	0.00	0.00	0.00	0.00	0.00	0.00	0.00	0.00	0.00	0.00	0.00	0.00	0.00	0.00
Potri.001G027600	22.24	23.20	23.58	3.64	3.39	3.51	5.73	7.22	6.36	28.06	30.27	28.93	8.48	6.55	7.89	5.95	6.43	6.39	25.43	28.38	30.13	6.21	4.04	5.05	9.82	10.77	9.17	22.72	20.92	20.29	7.09	7.16	7.96	9.61	8.74	6.57	11.00	10.69	12.08	3.24	3.59	3.83	6.93	4.87	5.63	35.59	25.58	27.35	7.26
Potri.001G027700	0.00	0.00	0.04	13.13	11.32	13.74	1.03	2.19	1.05	0.10	0.00	0.00	13.23	15.72	16.86	1.87	1.20	0.64	0.00	0.00	0.00	17.31	18.00	15.60	1.21	0.68	0.60	0.00	0.06	0.00	3.56	2.85	2.99	0.79	1.19	0.89	0.09	0.00	0.08	12.94	4.18	9.20	0.99	1.46	3.96	0.04	0.04	0.14	13.32
Potri.001G027800	0.00	0.00	0.00	0.00	0.00	0.00	0.00	0.00	0.00	0.00	0.00	0.00	0.00	0.00	0.17	0.00	0.00	0.00	0.00	0.00	0.00	0.00	0.00	0.00	0.00	0.19	0.00	0.00	0.00	0.00	0.00	0.00	0.00	0.00	0.00	0.00	0.00	0.00	0.00	0.00	0.00	0.00	0.00	0.00	0.00	0.00	0.00	0.00	0.00
Potri.001G027900	0.08	0.10	0.04	0.17	0.19	0.13	0.16	0.00	0.02	0.02	0.03	0.00	0.06	0.08	0.07	0.03	0.05	0.03	0.00	0.00	0.00	0.27	0.34	0.13	0.08	0.16	0.06	0.00	0.07	0.03	0.05	0.11	0.09	0.06	0.06	0.00	0.00	0.11	0.05	0.04	0.03	0.09	0.10	0.05	0.00	0.00	0.00	0.00	0.22
Potri.001G028000	15.10	11.44	12.69	102.27	107.65	94.18	95.88	102.35	88.42	15.46	15.43	16.83	58.79	56.66	34.00	62.90	75.26	44.31	12.87	16.20	13.71	67.94	57.05	51.92	76.59	81.47	87.27	31.48	29.88	27.08	47.45	34.89	30.90	20.35	20.98	19.03	5.66	3.84	4.81	35.64	44.64	28.34	40.95	37.58	46.72	8.05	9.74	9.23	24.08
Potri.001G028100	0.89	0.86	0.95	5.00	4.38	4.82	12.87	11.50	16.50	0.80	1.21	0.69	5.10	4.90	5.61	9.08	7.98	10.48	0.42	0.79	0.60	5.26	3.94	4.20	8.33	9.94	7.47	0.88	0.85	0.95	5.87	5.36	4.91	7.54	6.48	6.48	0.33	0.45	0.51	3.56	3.55	3.04	13.51	9.39	9.01	1.45	1.81	2.09	5.95
Potri.001G028200	1.34	0.39	0.75	350.38	313.24	334.59	53.86	97.66	57.23	0.32	0.43	0.35	80.00	94.28	73.34	29.53	21.07	11.85	0.90	0.26	0.38	449.47	453.87	319.46	83.75	54.69	64.31	0.43	0.86	0.99	64.14	36.00	33.00	47.85	55.97	19.24	0.33	0.75	0.75	218.26	122.24	240.86	33.22	51.72	82.87	3.50	6.85	11.04	86.52
Potri.001G028300	10.24	10.84	12.37	11.89	13.46	12.52	10.27	11.03	10.04	14.27	8.34	10.84	17.77	19.21	24.46	11.81	12.39	12.77	10.51	7.45	8.14	13.26	13.23	13.44	7.03	8.08	7.32	8.21	11.21	6.37	15.29	24.03	18.93	22.88	27.15	42.05	10.97	15.34	11.34	11.22	8.56	11.09	9.54	9.83	9.80	8.35	13.43	11.99	18.02
Potri.001G028400	12.07	13.16	11.72	19.50	20.63	20.12	16.65	16.90	19.94	13.19	16.58	15.84	54.73	43.72	49.31	25.25	26.17	20.04	7.43	5.90	5.25	36.36	28.99	23.40	31.89	48.02	29.99	4.82	5.23	4.20	16.45	19.09	13.01	17.94	17.09	9.77	8.37	8.65	8.24	24.16	10.82	32.57	6.66	13.13	13.91	6.59	10.70	9.83	21.09
Potri.001G028500	20.02	15.96	13.91	4.13	3.16	3.27	2.77	3.31	3.28	19.99	24.12	26.01	3.37	3.67	3.14	5.83	5.03	5.71	22.54	28.07	24.35	5.56	4.21	4.08	5.78	5.32	4.21	100.22	87.47	92.51	11.74	9.97	9.02	8.73	7.39	3.54	14.31	18.89	9.37	3.84	2.12	4.48	3.26	2.00	3.50	16.59	12.52	14.04	1.76
Potri.001G028600	0.00	0.00	0.00	0.37	0.60	0.31	0.00	0.00	0.00	0.00	0.00	0.00	0.50	0.40	1.14	0.00	0.00	0.00	0.00	0.00	0.00	1.14	1.55	1.33	0.00	0.00	0.00	0.00	0.00	0.00	0.00	0.13	0.06	0.00	0.00	0.00	0.00	0.00	0.00	1.36	1.20	2.16	0.00	0.00	0.00	0.00	0.00	0.00	0.24
Potri.001G028700	0.31	0.22	0.26	0.32	0.23	0.30	0.83	0.71	0.67	0.06	0.27	0.27	0.58	0.47	0.88	0.98	0.97	1.20	0.09	0.08	0.03	0.49	0.25	0.52	0.60	0.29	0.45	0.30	0.07	0.10	0.36	0.40	0.42	0.44	0.89	0.30	0.00	0.00	0.31	0.13	0.11	0.00	0.16	0.41	0.32	0.35	0.34	0.32	0.23
Potri.001G028800	0.17	0.22	0.14	0.47	0.34	0.80	0.22	0.39	0.52	0.16	0.22	0.16	0.79	0.46	0.36	0.63	1.17	0.75	0.00	0.00	0.06	0.40	0.22	0.54	0.63	0.40	0.47	0.17	0.44	0.20	0.22	0.57	0.49	0.47	0.46	0.15	0.00	0.11	0.21	0.00	0.07	0.00	0.10	0.23	0.42	0.16	0.11	0.29	0.61
Potri.001G028900	0.00	0.00	0.00	5.43	6.78	6.88	0.00	0.00	0.00	0.00	0.00	0.10	0.59	2.25	1.20	0.00	0.00	0.00	0.00	0.00	0.00	6.37	3.55	4.98	0.00	0.00	0.00	0.00	0.00	0.00	3.36	6.13	4.82	0.00	0.00	0.00	0.00	0.00	0.00	1.30	1.43	0.36	0.00	0.00	0.00	0.00	0.00	0.00	1.48
Potri.001G029000	1.22	1.51	1.31	3.26	3.88	2.78	1.31	1.75	1.32	2.73	2.69	2.13	4.50	2.08	3.49	2.87	1.82	2.04	1.35	0.71	1.38	2.63	3.54	3.04	1.14	1.84	1.76	1.01	1.33	1.49	3.00	4.00	3.59	1.34	1.70	0.30	1.56	0.68	0.62	2.33	3.37	1.11	0.84	1.16	1.25	2.37	2.24	1.86	2.94
Potri.001G029100	0.00	0.00	0.00	0.00	0.00	0.00	0.00	0.00	0.00	0.00	0.00	0.00	0.00	0.00	0.00	0.00	0.00	0.00	0.00	0.00	0.00	0.00	0.00	0.00	0.00	0.00	0.00	0.00	0.00	0.00	0.00	0.00	0.00	0.00	0.00	0.00	0.00	0.00	0.00	0.00	0.00	0.00	0.00	0.00	0.00	0.00	0.00	0.00	0.00
Potri.001G029200	0.00	0.00	0.00	0.00	0.00	0.00	0.00	0.00	0.00	0.00	0.00	0.00	0.00	0.00	0.00	0.00	0.00	0.00	0.00	0.00	0.00	0.00	0.00	0.00	0.00	0.00	0.00	0.00	0.00	0.00	0.00	0.00	0.00	0.00	0.00	0.00	0.00	0.00	0.00	0.00	0.00	0.00	0.00	0.00	0.00	0.00	0.00	0.00	0.00
Potri.001G029300	1.23	1.53	1.64	1.93	2.03	2.11	0.87	0.82	1.14	0.89	1.25	1.00	1.51	1.08	1.18	1.53	1.18	1.42	0.71	0.23	0.42	1.80	1.86	1.87	0.78	1.15	0.94	0.29	0.57	0.57	1.91	1.93	2.39	1.23	1.10	0.46	0.26	0.35	0.75	1.72	2.24	2.37	0.68	0.97	0.76	1.28	1.69	1.38	1.26
Potri.001G029400	5.77	5.60	5.48	4.65	4.38	4.83	3.78	2.89	3.02	3.92	4.32	4.06	4.45	4.44	3.50	4.86	4.11	4.39	3.04	3.16	3.77	3.66	2.92	3.64	3.32	3.64	2.60	5.03	4.13	5.09	7.61	7.21	6.82	6.45	6.26	4.41	4.32	4.33	2.90	6.48	6.67	6.92	5.01	5.26	5.84	4.03	4.36	4.15	2.99
Potri.001G029500	0.32	0.37	0.22	4.07	3.76	3.95	2.27	1.74	2.73	0.28	0.37	0.25	2.53	2.94	2.97	1.95	1.40	1.86	0.13	0.12	0.33	2.52	3.26	2.95	1.84	2.00	1.83	0.10	0.09	0.16	2.70	2.05	2.97	3.32	3.85	5.87	0.39	0.66	0.47	3.65	3.81	4.48	3.99	2.27	3.62	0.31	0.52	0.34	3.40
Potri.001G029600	11.36	12.48	13.49	11.64	12.54	13.19	16.86	16.17	16.76	11.29	10.54	10.18	13.22	13.12	13.45	19.55	20.84	21.35	6.01	4.74	4.56	13.26	13.84	13.44	20.50	19.93	20.22	3.29	4.65	4.14	15.38	15.92	15.38	34.37	33.87	23.11	4.41	5.93	5.79	11.26	13.80	11.23	18.89	25.17	15.90	11.62	12.46	12.45	12.11
Potri.001G029700	2.65	3.87	4.62	25.71	30.16	24.15	0.00	0.00	0.00	1.37	2.20	2.54	14.84	13.01	15.06	0.96	0.26	1.56	11.41	5.72	6.84	5.37	3.86	7.04	0.10	0.00	0.00	10.21	23.56	11.34	48.30	39.70	57.89	0.46	0.33	1.02	2.29	2.52	2.28	7.79	31.89	6.93	0.00	0.00	0.00	1.10	1.52	0.99	56.15
Potri.001G029800	7.40	6.74	7.09	10.36	10.08	9.63	6.47	7.25	7.20	9.44	7.29	9.53	17.05	18.63	22.24	11.53	13.53	13.54	6.95	6.44	6.38	11.12	9.28	10.14	7.60	7.09	7.11	5.87	7.07	6.55	17.98	14.79	13.99	8.38	8.36	5.13	5.44	6.62	5.05	8.96	10.28	7.92	4.74	6.84	7.91	8.71	7.78	9.67	17.27
Potri.001G029900	37.79	36.20	42.22	82.80	83.09	83.84	53.65	59.32	58.78	40.19	32.56	32.86	57.25	73.25	77.64	47.55	44.06	49.33	44.80	50.35	45.64	72.36	75.30	61.20	52.44	48.43	58.80	60.71	59.77	66.01	53.36	50.83	49.57	38.80	35.98	33.12	48.16	43.93	52.63	87.31	86.34	86.45	57.16	47.36	67.00	30.06	36.63	41.16	59.57
Potri.001G030000	20.57	21.27	22.30	15.75	16.02	15.65	21.24	22.30	24.61	30.21	26.02	26.65	29.78	26.37	28.07	29.95	28.09	34.88	35.32	34.43	31.38	27.58	24.94	21.25	22.92	23.45	23.46	84.51	85.01	81.91	56.59	58.24	60.55	70.03	69.10	46.59	25.42	24.95	21.31	23.24	20.52	21.21	29.07	29.68	25.35	17.91	20.12	17.50	20.05
Potri.001G030100	13.39	13.73	12.85	18.28	17.52	18.38	25.60	23.46	24.81	9.24	10.09	9.77	11.81	13.35	14.21	18.11	17.70	17.61	6.05	4.23	4.53	18.41	18.16	15.66	23.86	22.48	22.77	4.17	5.58	5.19	14.88	11.84	12.59	16.33	17.50	11.64	5.49	5.66	6.40	17.66	15.29	19.34	19.56	20.54	18.89	10.29	10.15	11.76	12.40
Potri.001G030200	7.63	7.99	8.61	8.94	8.54	8.45	4.57	4.85	4.32	6.15	4.96	4.80	9.59	7.96	5.91	9.79	9.56	10.03	5.71	5.57	5.98	6.43	6.30	5.61	5.03	5.62	4.73	10.95	11.81	12.50	16.63	14.34	13.14	10.69	10.37	4.91	4.50	4.44	4.42	12.34	12.64	13.51	7.30	9.90	9.18	4.58	5.01	4.49	6.18
Potri.001G030300	4.19	3.81	3.71	4.09	3.89	3.39	5.02	3.85	4.13	3.25	4.26	4.87	5.07	3.43	4.94	4.90	5.08	5.78	4.06	4.49	4.14	4.55	3.23	2.66	4.97	4.43	3.63	5.55	5.39	5.60	6.06	3.99	3.38	3.75	3.77	1.74	4.48	7.01	6.34	9.46	4.82	7.26	7.13	6.21	7.70	4.40	4.26	5.18	3.30
Potri.001G030400	0.00	0.00	0.00	0.00	0.00	0.00	0.00	0.00	0.00	0.00	0.00	0.00	0.00	0.00	0.00	0.00	0.00	0.00	0.00	0.00	0.00	0.00	0.00	0.00	0.00	0.00	0.00	0.00	0.00	0.00	0.00	0.00	0.00	0.00	0.00	0.00	0.00	0.00	0.00	0.00	0.00	0.00	0.00	0.00	0.00	0.00	0.00	0.00	0.00
Potri.001G030500	0.00	0.00	0.00	0.00	0.00	0.00	0.00	0.00	0.00	0.00	0.00	0.00	0.00	0.00	0.00	0.00	0.00	0.00	0.00	0.00	0.00	0.00	0.00	0.00	0.00	0.00	0.00	0.00	0.00	0.00	0.00	0.00	0.00	0.00	0.00	0.00	0.00	0.00	0.00	0.00	0.00	0.00	0.00	0.00	0.00	0.00	0.00	0.00	0.00
Potri.001G030600	0.00	0.00	0.00	4.03	6.28	5.24	0.00	0.00	0.00	0.04	0.00	0.05	1.29	1.44	1.38	0.00	0.00	0.00	0.00	0.00	0.00	3.28	3.57	1.96	0.00	0.00	0.00	0.00	0.00	0.00	4.11	1.96	2.29	0.00	0.00	0.00	0.00	0.10	0.00	3.84	2.71	2.48	0.00	0.00	0.00	0.05	0.00	0.00	2.67
Potri.001G030700	6.42	7.35	7.18	6.81	7.21	6.58	4.88	4.88	4.75	7.42	7.22	7.56	6.65	6.10	6.27	7.93	7.88	9.02	4.35	5.01	4.16	5.59	4.40	5.22	5.84	5.78	4.71	6.76	7.80	8.70	14.90	13.38	12.53	11.38	8.50	5.10	3.68	4.18	4.11	5.83	7.85	5.09	4.54	5.01	6.35	5.33	7.40	5.81	5.57
Potri.001G030800	6.05	5.81	6.27	4.20	4.18	3.44	3.45	4.10	3.67	3.34	2.74	3.25	3.17	3.91	2.79	5.54	5.06	5.97	3.31	2.60	1.40	3.82	3.99	3.44	3.34	2.68	2.74	3.75	2.79	4.22	8.26	7.94	7.05	6.53	4.57	3.56	2.36	3.40	3.08	5.62	5.21	7.28	5.92	8.34	5.80	4.78	4.78	4.26	2.53
Potri.001G030900	45.99	44.78	44.25	51.10	52.04	48.43	51.51	44.13	52.34	49.19	50.27	47.30	68.90	80.23	70.90	62.12	62.09	61.82	43.71	46.05	44.71	52.36	50.58	45.72	63.69	74.17	66.73	61.78	59.58	62.41	57.82	64.51	63.20	86.19	83.64	55.69	37.81	37.03	36.88	36.91	42.40	37.41	30.42	27.14	36.41	45.60	55.40	53.64	69.60
Potri.001G031000	0.00	0.00	0.00	0.00	0.00	0.00	0.00	0.00	0.00	0.00	0.00	0.00	0.00	0.00	0.00	0.00	0.00	0.00	0.00	0.00	0.00	0.00	0.00	0.00	0.00	0.00	0.00	0.00	0.00	0.00	0.00	0.00	0.00	0.00	0.00	0.00	0.00	0.00	0.00	0.00	0.00	0.00	0.00	0.00	0.00	0.00	0.00	0.00	0.00
Potri.001G031100	0.00	0.00	0.00	0.00	0.00	0.00	0.00	0.00	0.00	0.00	0.00	0.00	0.00	0.00	0.00	0.00	0.00	0.00	0.00	0.00	0.00	0.00	0.00	0.00	0.00	0.00	0.00	0.00	0.00	0.00	0.00	0.00	0.00	0.00	0.00	0.00	0.00	0.00	0.00	0.00	0.00	0.00	0.00	0.00	0.00	0.00	0.00	0.00	0.00
Potri.001G031200	0.00	0.00	0.00	0.00	0.00	0.00	0.00	0.00	0.00	0.00	0.00	0.00	0.00	0.00	0.00	0.00	0.00	0.00	0.00	0.00	0.00	0.00	0.00	0.00	0.00	0.00	0.00	0.00	0.00	0.00	0.00	0.00	0.00	0.00	0.00	0.00	0.00	0.00	0.00	0.00	0.00	0.00	0.00	0.00	0.00	0.00	0.00	0.00	0.00
Potri.001G031300	0.00	0.00	0.00	0.00	0.00	0.00	0.00	0.00	0.00	0.00	0.00	0.00	0.00	0.00	0.00	0.00	0.00	0.00	0.00	0.00	0.00	0.00	0.00	0.00	0.00	0.00	0.00	0.00	0.00	0.00	0.00	0.00	0.00	0.00	0.00	0.00	0.00	0.00	0.00	0.00	0.00	0.00	0.00	0.00	0.00	0.00	0.00	0.00	0.00
Potri.001G031400	10.23	10.79	10.75	12.60	12.61	11.59	10.91	9.79	10.19	12.05	11.82	11.72	14.29	15.33	13.36	11.96	10.73	9.20	5.64	4.72	4.95	8.64	8.01	7.52	13.10	13.19	10.46	4.86	5.62	5.88	12.80	9.63	9.32	10.26	11.67	8.70	8.31	6.54	9.87	16.20	16.19	17.66	15.88	18.03	17.81	13.72	13.87	14.10	9.54
Potri.001G031500	4.89	5.34	4.98	4.36	3.00	3.88	5.77	7.29	6.74	5.56	6.13	5.82	4.30	4.04	4.16	6.04	6.31	5.51	4.91	5.07	5.51	3.41	3.33	2.14	6.41	6.82	6.51	6.13	5.57	5.07	5.65	3.88	5.03	10.65	10.98	6.25	3.94	4.17	4.97	3.28	3.30	3.26	6.23	3.76	4.48	4.25	4.72	5.27	4.14
Potri.001G031600	0.00	0.00	0.00	0.00	0.00	0.00	0.00	0.00	0.00	0.00	0.00	0.00	0.00	0.00	0.00	0.00	0.00	0.00	0.00	0.17	0.00	0.00	0.00	0.00	0.00	0.00	0.00	0.00	0.00	0.00	0.00	0.00	0.00	0.00	0.00	0.00	0.00	0.00	0.00	0.00	0.00	0.00	0.00	0.00	0.00	0.00	0.00	0.06	0.00
Potri.001G031700	8.07	9.23	9.11	8.65	8.89	9.40	12.60	11.13	12.21	11.46	12.53	9.27	20.26	14.38	13.72	14.01	14.97	15.07	5.18	5.00	5.02	11.81	11.66	10.86	15.92	17.07	15.75	11.00	11.35	10.54	13.05	11.36	11.79	13.01	10.09	7.45	3.98	3.13	4.43	6.99	8.36	7.56	14.30	13.94	12.65	10.06	8.86	10.28	12.44
Potri.001G031800	9.32	7.22	5.65	2.26	2.69	2.46	6.01	2.17	2.80	1.31	1.46	1.10	6.30	7.61	3.27	0.77	1.57	0.76	20.61	14.98	18.08	1.44	1.41	1.38	6.51	6.59	5.13	1.16	1.47	1.21	0.25	0.43	0.38	3.72	4.56	11.52	117.53	121.65	109.61	68.57	90.00	85.54	42.40	50.61	44.44	5.07	3.96	2.64	5.14
Potri.001G031900	0.00	0.00	0.00	0.00	0.00	0.00	0.00	0.00	0.00	0.00	0.00	0.00	0.00	0.00	0.00	0.00	0.00	0.00	0.00	0.00	0.00	0.00	0.00	0.00	0.00	0.00	0.00	0.00	0.00	0.00	0.00	0.00	0.00	0.00	0.00	0.00	0.00	0.00	0.00	0.00	0.00	0.00	0.00	0.00	0.00	0.00	0.00	0.00	0.00
Potri.001G032000	5.34	5.59	5.71	4.58	4.04	4.63	5.08	3.96	4.50	6.34	8.18	6.54	5.22	5.23	5.25	4.76	4.60	4.94	6.33	4.96	5.72	3.30	3.99	3.69	6.13	6.23	6.06	2.93	3.01	2.26	6.38	4.61	4.23	4.29	5.27	3.82	3.72	4.74	4.96	3.39	4.78	3.64	4.22	5.26	3.96	8.57	6.68	8.53	6.33
Potri.001G032100	0.00	0.00	0.00	0.00	0.00	0.05	0.00	0.00	0.00	0.00	0.00	0.00	0.00	0.00	0.00	0.00	0.05	0.00	0.00	0.00	0.00	0.00	0.00	0.00	0.00	0.05	0.05	0.00	0.00	0.00	0.00	0.11	0.00	0.06	0.00	0.00	0.00	0.00	0.00	0.00	0.07	0.00	0.00	0.00	0.00	0.00	0.00	0.00	0.00
Potri.001G032200	0.14	0.68	0.47	0.00	0.14	0.00	0.00	0.12	0.00	0.61	0.81	0.94	0.46	0.73	0.13	0.00	0.00	0.00	0.85	1.16	1.16	0.00	0.14	0.00	0.00	0.00	0.15	0.85	0.37	0.69	0.00	0.00	0.00	0.00	0.00	0.00	0.28	0.00	1.56	0.00	0.00	0.00	0.00	0.00	0.00	0.82	0.42	1.03	0.13
Potri.001G032300	0.00	0.00	0.00	0.00	0.00	0.14	0.00	0.00	0.00	0.00	0.00	0.14	0.00	0.00	0.00	0.00	0.00	0.00	0.00	0.00	0.00	0.00	0.00	0.00	0.00	0.00	0.00	0.00	0.00	0.00	0.00	0.00	0.00	0.00	0.17	0.00	0.00	0.00	0.00	0.00	0.00	0.00	0.00	0.00	0.00	0.00	0.00	0.00	0.14
Potri.001G032400	3.13	4.09	5.50	3.98	6.13	5.64	1.39	1.19	3.05	1.03	1.48	2.18	2.24	5.74	6.52	21.64	6.17	9.08	19.53	8.70	13.03	3.05	3.39	4.06	0.06	0.00	0.00	9.76	13.54	6.39	0.91	0.88	1.94	0.00	0.00	0.00	0.80	1.51	2.73	0.51	3.60	1.61	0.21	0.12	0.53	0.50	0.52	0.18	1.61
Potri.001G032500	15.95	14.35	12.02	96.43	110.59	103.02	118.10	120.07	119.63	2.64	3.31	5.98	154.26	91.72	65.41	100.79	94.44	29.98	5.89	12.62	16.68	67.05	52.45	44.24	26.39	80.38	66.31	4.98	1.68	3.72	44.43	44.85	42.07	42.33	20.78	14.31	5.18	3.16	4.68	82.70	83.07	71.69	113.81	69.84	162.25	4.36	6.89	2.41	19.40
Potri.001G032600	0.07	0.00	0.00	0.20	0.07	0.00	1.23	0.79	0.83	0.00	0.00	0.00	0.00	0.07	0.26	0.55	0.64	0.27	0.00	0.00	0.00	0.00	0.28	0.00	0.14	0.22	0.59	0.00	0.00	0.00	0.21	0.00	0.12	0.34	0.16	0.19	0.00	0.00	0.00	0.10	0.37	0.23	0.26	0.15	1.71	0.00	0.07	0.15	0.26
Potri.001G032700	0.00	0.00	0.00	0.00	0.00	0.00	0.00	0.00	0.00	0.00	0.00	0.00	0.00	0.00	0.00	0.00	0.00	0.00	0.00	0.00	0.00	0.00	0.00	0.00	0.00	0.00	0.00	0.00	0.00	0.00	0.00	0.00	0.00	0.00	0.00	0.00	0.00	0.00	0.00	0.00	0.00	0.00	0.00	0.00	0.00	0.00	0.00	0.00	0.00
Potri.001G032800	9.59	8.06	8.74	9.52	9.71	9.10	11.96	16.76	14.50	6.28	6.30	6.22	9.90	10.47	7.49	12.89	11.53	10.15	6.21	4.79	5.86	4.93	4.27	3.50	13.14	14.05	15.60	8.43	9.40	7.41	11.03	7.91	6.85	9.99	8.92	5.73	9.08	7.98	9.84	13.80	15.55	11.16	18.84	15.11	16.81	6.31	8.15	7.20	6.43
Potri.001G032900	74.87	63.03	85.44	69.66	69.32	63.72	65.33	74.28	74.71	116.59	81.34	97.83	79.58	109.22	110.98	61.42	73.23	61.95	74.93	77.03	65.17	70.73	70.65	63.20	73.91	64.10	69.79	43.35	42.47	44.66	57.09	54.80	49.33	35.90	29.00	36.22	84.73	84.98	74.93	81.58	100.38	99.13	66.98	77.33	71.46	74.77	77.93	79.08	126.14
Potri.001G033000	0.00	0.00	0.00	0.00	0.00	0.00	0.00	0.00	0.00	0.00	0.00	0.00	0.00	0.00	0.00	0.00	0.00	0.00	0.00	0.00	0.00	0.00	0.00	0.00	0.00	0.00	0.00	0.00	0.00	0.00	0.00	0.00	0.00	0.00	0.00	0.00	0.00	0.00	0.00	0.00	0.00	0.00	0.00	0.00	0.00	0.00	0.00	0.00	0.00
Potri.001G033100	0.02	0.00	0.02	0.02	0.00	0.00	0.00	0.00	0.00	0.00	0.00	0.00	0.00	0.00	0.00	0.06	0.05	0.00	0.00	0.00	0.00	0.00	0.00	0.00	0.00	0.00	0.00	0.00	0.00	0.00	0.00	0.00	0.00	0.00	0.00	0.00	0.00	0.00	0.00	0.00	0.00	0.00	0.00	0.00	0.00	0.00	0.00	0.03	0.02
Potri.001G033200	18.20	17.27	17.92	27.56	27.67	27.44	12.00	11.72	11.59	24.68	17.59	21.48	27.14	24.77	24.95	16.49	16.51	15.23	23.44	22.87	20.87	24.22	22.78	22.27	15.98	16.62	15.02	21.18	22.71	20.29	34.34	34.17	30.20	12.53	13.66	11.14	26.78	27.92	27.24	20.48	28.48	21.39	16.23	19.58	15.50	20.93	26.81	25.51	32.82
Potri.001G033300	0.00	0.00	0.00	0.00	0.00	0.00	0.00	0.00	0.00	0.00	0.00	0.00	0.00	0.00	0.00	0.00	0.00	0.00	0.00	0.00	0.00	0.00	0.00	0.00	0.00	0.00	0.00	0.00	0.00	0.00	0.00	0.00	0.00	0.00	0.00	0.00	0.00	0.00	0.00	0.00	0.00	0.00	0.00	0.00	0.00	0.00	0.00	0.00	0.00
Potri.001G033400	0.06	0.06	0.03	0.00	0.00	0.00	0.09	0.03	0.05	0.02	0.03	0.06	0.03	0.00	0.00	0.00	0.00	0.12	0.09	0.03	0.03	0.03	0.03	0.00	0.00	0.00	0.03	0.00	0.00	0.00	0.00	0.03	0.13	0.59	0.96	0.82	0.06	0.00	0.00	0.05	0.00	0.00	0.11	0.00	0.06	0.06	0.06	0.03	0.00
Potri.001G033500	5.01	5.71	5.92	0.64	0.66	0.54	1.03	0.92	0.83	11.96	14.53	12.57	2.35	1.06	1.08	1.01	1.31	0.95	5.11	5.73	6.57	1.09	1.12	0.92	2.62	2.54	2.35	6.92	5.61	5.66	1.77	1.90	1.71	1.22	1.46	0.46	4.09	3.31	2.99	0.45	0.30	0.44	0.28	0.39	0.35	7.95	7.35	6.79	0.86
Potri.001G033600	9.00	7.91	7.62	10.52	10.24	11.14	12.64	12.55	11.93	6.74	6.68	6.95	9.45	8.94	7.42	9.36	11.34	9.98	6.21	6.67	5.85	9.84	8.92	10.32	13.90	12.98	10.86	15.23	13.92	14.21	14.01	12.75	13.21	13.67	13.65	17.42	10.08	10.14	9.11	9.98	9.23	9.77	7.77	9.96	8.35	8.05	8.74	8.10	7.15
Potri.001G033700	0.00	0.00	0.00	0.00	0.00	0.00	0.00	0.00	0.00	0.00	0.00	0.00	0.00	0.00	0.00	0.00	0.00	0.00	0.00	0.00	0.00	0.00	0.00	0.00	0.00	0.00	0.00	0.00	0.00	0.00	0.00	0.00	0.00	0.00	0.00	0.00	0.00	0.00	0.00	0.00	0.00	0.00	0.00	0.00	0.00	0.00	0.00	0.00	0.00
Potri.001G033800	2.35	2.58	2.32	0.96	0.99	1.10	0.08	0.14	0.09	2.22	2.32	2.30	0.46	0.16	0.12	0.03	0.12	0.23	1.74	2.24	2.61	1.53	2.02	1.25	0.75	0.57	0.36	0.95	0.90	0.60	1.17	1.21	0.61	0.31	0.55	0.70	0.73	0.69	1.06	2.49	2.27	2.38	0.15	0.11	0.10	1.39	1.34	1.77	0.17
Potri.001G033900	4.50	5.32	5.90	5.79	5.25	6.17	5.05	6.10	6.49	7.74	6.16	6.65	6.84	5.74	6.11	5.60	5.14	5.61	5.09	4.42	5.35	7.78	5.65	5.71	6.23	5.55	7.16	4.43	4.37	4.61	9.12	7.18	9.95	13.52	11.78	15.32	10.19	11.94	10.34	17.34	6.64	16.99	11.91	13.92	12.81	5.81	6.61	5.73	5.89
Potri.001G034000	0.00	0.00	0.00	0.00	0.00	0.00	0.00	0.00	0.00	0.00	0.00	0.00	0.00	0.00	0.00	0.00	0.00	0.00	0.00	0.00	0.00	0.00	0.00	0.00	0.00	0.00	0.00	0.00	0.00	0.00	0.00	0.00	0.00	0.00	0.00	0.00	0.00	0.00	0.00	0.00	0.00	0.00	0.00	0.00	0.00	0.00	0.00	0.00	0.00
Potri.001G034100	0.09	0.17	0.34	2.43	2.82	2.73	0.04	0.04	0.00	0.13	0.00	0.04	0.97	0.46	0.45	0.10	0.04	0.04	0.18	0.04	0.23	2.42	2.20	1.47	0.00	0.00	0.00	0.07	0.12	0.22	1.51	0.91	1.08	0.00	0.00	0.00	0.18	0.09	0.08	2.71	3.04	2.21	0.00	0.00	0.00	0.00	0.04	0.00	0.61
Potri.001G034200	22.95	24.66	28.80	23.50	22.51	22.02	21.05	27.74	24.94	23.17	18.02	20.44	20.90	25.26	24.90	28.93	32.76	31.37	36.71	34.82	37.43	40.95	44.99	48.35	18.98	19.10	17.08	40.23	43.42	38.52	22.50	29.63	28.38	27.74	28.81	23.26	37.79	34.87	36.70	22.42	15.27	21.97	23.54	23.22	22.62	17.93	25.40	24.75	19.45
Potri.001G034300	0.49	0.90	0.81	0.15	0.21	0.22	1.11	0.72	1.08	0.98	0.94	1.03	0.27	0.20	0.33	1.13	1.13	1.35	0.92	0.82	0.73	0.29	0.28	0.20	1.08	0.90	0.87	0.70	0.63	0.58	0.83	0.71	0.78	2.46	2.65	1.70	0.61	1.02	0.72	0.42	0.64	0.32	1.33	1.62	1.17	0.91	0.61	0.73	0.32
Potri.001G034400	39.26	41.32	36.40	114.27	114.28	116.43	41.86	50.25	48.78	31.43	31.30	25.98	67.34	70.23	75.22	81.29	62.24	79.34	37.42	32.11	34.12	65.87	67.91	53.92	37.34	34.05	38.10	64.39	78.96	64.46	130.19	115.31	123.66	62.64	62.41	43.53	35.73	45.69	37.62	81.90	123.45	76.74	51.37	60.90	65.50	31.19	42.19	40.36	87.05
Potri.001G034500	3.16	2.97	3.16	3.27	3.25	3.28	3.59	5.22	2.82	3.08	3.78	3.95	4.73	3.92	3.53	3.49	4.44	3.20	2.03	2.39	2.12	3.52	3.34	2.80	4.37	3.12	3.56	4.42	4.67	3.68	6.72	4.91	5.26	5.68	5.78	3.31	2.42	1.85	2.13	3.53	3.05	2.75	2.36	3.24	2.45	3.74	3.28	3.00	1.88
Potri.001G034600	3.73	3.01	3.13	1.93	2.85	2.30	2.07	2.12	2.30	2.97	4.18	2.49	2.93	2.60	1.82	2.80	2.82	3.57	1.78	2.99	2.61	1.16	0.98	1.13	2.16	2.66	2.68	3.79	3.93	3.26	4.71	3.33	2.82	4.36	4.42	2.74	1.56	1.22	0.97	2.52	3.16	2.69	2.45	1.98	2.38	2.86	2.72	3.09	1.89
Potri.001G034700	5.83	5.94	5.94	5.93	5.79	5.67	3.68	3.91	3.94	5.20	5.06	5.83	5.94	6.30	6.03	5.91	5.26	5.79	5.11	6.03	6.15	5.36	4.42	4.96	4.29	4.41	3.83	7.18	7.00	6.74	7.12	6.46	6.16	4.02	2.71	2.42	8.93	7.80	7.46	6.46	7.37	7.91	4.16	5.31	5.57	4.82	5.65	5.45	6.36
Potri.001G034800	0.00	0.00	0.00	0.00	0.00	0.00	0.00	0.00	0.00	0.00	0.00	0.00	0.00	0.00	0.00	0.00	0.00	0.00	0.00	0.00	0.00	0.00	0.00	0.00	0.00	0.00	0.00	0.00	0.00	0.00	0.00	0.00	0.00	0.00	0.00	0.00	0.00	0.00	0.00	0.00	0.00	0.00	0.00	0.00	0.00	0.00	0.00	0.00	0.00
Potri.001G034900	1.26	1.76	1.36	1.90	2.79	2.24	1.31	0.96	1.51	1.31	1.37	1.85	1.60	1.56	2.08	2.12	2.01	2.40	1.48	1.77	2.24	1.50	0.94	1.35	0.73	0.82	0.50	2.75	2.52	1.97	3.43	1.70	1.65	1.38	1.76	1.11	1.50	1.61	0.95	1.94	2.50	2.49	1.26	1.31	1.33	1.64	1.55	1.53	1.80
Potri.001G035000	4.28	3.82	3.46	4.30	5.08	4.71	2.04	2.57	2.50	2.45	2.89	3.79	4.19	4.03	3.48	3.39	3.46	4.22	5.41	5.78	5.10	3.75	3.27	3.14	2.13	2.41	2.09	8.64	6.93	7.93	6.71	4.24	5.04	3.44	3.21	2.05	4.94	4.86	4.59	5.75	5.72	5.24	3.17	3.28	3.27	2.69	4.28	3.56	3.74
Potri.001G035100	0.00	0.00	0.00	0.00	0.00	0.00	0.00	0.00	0.00	0.00	0.00	0.00	0.00	0.00	0.00	0.00	0.00	0.00	0.00	0.00	0.00	0.00	0.00	0.00	0.00	0.00	0.00	0.00	0.00	0.00	0.00	0.00	0.00	0.00	0.00	0.00	0.00	0.00	0.00	0.00	0.00	0.00	0.00	0.00	0.00	0.00	0.00	0.00	0.00
Potri.001G035200	26.26	23.98	22.37	0.77	0.89	0.39	2.44	2.75	2.03	26.03	32.25	33.15	1.11	0.63	1.27	1.99	1.81	1.28	31.98	36.26	36.71	0.37	0.91	0.94	2.03	1.95	2.09	35.23	25.60	30.88	1.47	0.99	0.84	1.83	1.31	0.75	57.57	47.97	62.50	0.08	0.34	0.00	0.57	1.06	2.00	30.10	19.77	16.59	0.93
Potri.001G035300	1.20	0.92	0.76	3.05	2.63	3.14	2.35	2.17	2.11	0.84	1.08	0.91	3.94	3.05	2.71	3.24	1.85	2.64	0.79	0.79	0.77	2.98	1.81	2.34	2.20	2.70	2.84	0.69	0.88	1.82	3.72	3.62	4.54	5.22	6.17	4.44	0.08	0.25	0.23	2.47	1.64	4.19	0.86	2.92	2.10	1.08	1.45	1.30	1.74
Potri.001G035400	0.43	1.04	0.72	0.10	0.11	0.62	0.21	0.56	0.27	1.24	1.14	0.92	1.06	0.33	0.69	0.24	0.49	0.62	0.98	0.69	1.11	0.44	0.21	0.10	0.66	0.56	0.34	1.46	1.85	1.57	1.07	1.21	0.84	0.52	0.25	0.58	0.22	0.00	0.00	0.32	0.28	0.00	0.20	0.22	0.20	1.04	1.19	1.23	0.29
Potri.001G035500	0.44	0.46	0.56	2.39	2.60	2.15	2.91	2.89	2.50	0.77	0.71	0.67	3.58	4.39	3.63	3.01	3.65	3.12	0.56	1.01	0.64	5.52	4.56	3.73	2.97	3.16	3.46	2.01	2.05	1.97	7.96	7.14	7.94	4.33	4.23	1.48	0.30	0.30	0.27	3.90	1.65	3.29	2.21	2.37	1.59	0.57	0.78	1.42	1.71
Potri.001G035600	0.67	0.98	0.66	0.74	0.86	0.97	0.77	0.74	0.91	0.77	1.14	0.86	1.41	1.05	0.93	0.82	0.61	1.95	0.51	0.56	0.93	1.10	0.78	1.15	0.40	0.64	0.42	2.04	1.49	1.51	1.74	2.43	1.47	1.08	0.86	1.06	1.80	3.67	2.28	0.34	0.74	0.28	0.11	0.23	0.53	0.27	0.68	0.41	0.77
Potri.001G035700	4.65	4.52	5.25	7.68	8.10	8.18	6.49	5.34	5.56	6.15	6.63	5.49	7.56	8.35	6.69	6.17	6.47	5.73	4.57	2.97	2.86	8.57	8.22	6.48	7.16	6.33	5.27	3.99	4.50	3.21	10.43	7.98	8.00	4.41	3.64	3.41	2.93	1.92	2.34	6.39	6.26	6.32	4.16	4.59	4.50	6.23	6.38	8.76	8.71
Potri.001G035800	9.76	10.31	9.30	15.65	15.52	13.16	8.56	8.50	9.79	7.00	7.20	6.49	8.62	9.85	10.06	13.03	12.23	16.29	11.62	9.38	10.20	9.28	10.09	10.82	7.44	8.35	8.33	8.06	8.70	8.72	19.55	21.57	23.76	18.20	18.78	22.29	11.41	12.14	8.22	12.86	17.02	14.21	8.42	12.95	7.77	6.94	8.58	9.04	14.19
Potri.001G035900	0.00	0.00	0.00	0.06	0.00	0.00	0.00	0.00	0.00	0.05	0.07	0.00	0.00	0.00	0.00	0.00	0.00	0.00	0.00	0.00	0.00	0.56	0.75	0.60	0.07	0.00	0.00	0.00	0.00	0.00	0.00	0.00	0.00	0.08	0.00	0.00	0.00	0.00	0.00	0.00	0.00	0.11	0.00	0.00	0.00	0.07	0.07	0.07	0.00
Potri.001G036000	2.81	2.99	2.61	1.24	1.06	1.09	2.18	1.79	1.43	3.11	2.86	2.48	1.40	1.36	1.04	1.78	2.03	1.86	1.76	1.56	1.64	1.04	0.39	0.63	2.22	2.15	2.26	0.93	0.77	1.19	1.77	1.66	1.41	2.13	2.01	1.23	1.72	1.75	2.76	1.55	1.65	1.22	2.01	2.98	2.35	3.01	2.67	2.59	1.20
Potri.001G036100	5.35	5.50	5.46	9.39	8.25	9.25	10.83	10.07	10.26	4.94	5.24	4.86	6.52	8.16	8.07	9.01	10.59	9.09	4.82	2.69	3.72	7.79	7.73	7.73	9.46	8.56	10.01	4.02	3.89	4.04	12.86	13.40	15.23	14.72	14.54	8.20	5.62	6.58	5.54	4.53	7.47	4.09	6.51	6.81	7.22	5.25	6.14	7.82	9.00
Potri.001G036200	0.00	0.00	0.00	0.00	0.00	0.00	0.00	0.00	0.00	0.00	0.00	0.00	0.00	0.00	0.00	0.00	0.00	0.00	0.00	0.00	0.00	0.00	0.00	0.00	0.00	0.00	0.00	0.00	0.00	0.00	0.00	0.00	0.00	0.00	0.00	0.00	0.00	0.00	0.00	0.00	0.00	0.00	0.00	0.00	0.00	0.00	0.00	0.00	0.00
Potri.001G036300	4.85	9.20	7.78	9.37	11.31	6.36	16.84	11.36	18.37	11.30	13.84	9.29	11.09	8.25	8.35	12.60	11.44	13.85	5.35	4.84	6.36	9.31	7.88	8.61	11.94	15.06	15.84	6.69	12.30	7.80	9.03	9.75	8.27	10.60	11.65	11.25	5.75	6.75	6.10	8.89	13.95	12.81	11.61	15.58	13.25	6.61	8.42	10.38	6.43
Potri.001G036400	10.41	11.16	12.59	11.24	9.65	11.69	22.38	22.83	22.23	12.82	8.96	10.36	10.96	11.87	11.48	11.90	16.59	13.77	12.10	9.28	10.39	11.98	11.42	8.93	14.50	15.31	17.76	11.62	8.75	11.40	13.83	11.69	10.43	14.79	11.60	9.30	9.85	10.71	7.07	10.94	12.15	13.17	17.20	22.21	14.01	10.66	11.21	10.97	10.67
Potri.001G036500	0.27	0.43	0.15	0.17	0.18	0.34	0.00	0.00	0.15	0.00	0.09	0.00	0.10	0.00	0.00	0.10	0.08	0.17	0.18	0.08	0.28	1.56	3.55	3.40	0.09	0.00	0.19	0.00	0.00	0.00	0.00	0.28	0.08	0.00	0.00	0.12	0.00	0.00	0.00	0.53	0.12	1.48	0.00	0.56	0.17	0.00	0.18	0.00	0.00
Potri.001G036600	0.00	0.00	0.00	186.01	188.85	190.04	0.00	0.26	0.05	0.00	0.00	0.00	89.28	114.64	109.79	0.00	0.05	0.06	0.06	0.00	0.00	304.72	332.52	442.98	0.12	0.00	0.19	0.00	0.00	0.00	81.37	83.39	79.98	0.92	0.69	0.47	0.12	0.12	0.22	94.84	64.07	106.43	0.44	0.12	0.44	0.06	0.12	0.18	134.99
Potri.001G036700	0.00	0.00	0.00	126.80	141.75	130.41	0.29	0.57	0.62	0.05	0.00	0.00	36.32	40.34	21.94	0.00	0.20	0.00	0.00	0.00	0.00	143.91	126.45	122.91	0.07	0.00	0.00	0.00	0.00	0.00	52.35	36.85	31.88	0.00	0.00	0.10	0.00	0.00	0.00	114.09	50.14	70.53	0.14	0.00	0.00	0.00	0.00	0.00	18.81
Potri.001G036800	10.92	10.93	10.73	14.31	15.52	14.90	12.78	12.07	13.02	10.62	9.95	10.25	13.42	12.72	11.90	13.80	14.28	13.02	8.56	5.84	6.77	11.76	11.53	11.32	12.53	12.48	12.81	6.50	8.39	6.88	11.97	11.46	10.77	8.97	8.81	5.16	11.84	11.62	12.18	18.00	17.06	20.01	17.32	21.41	18.21	10.67	12.04	11.22	11.53
Potri.001G036900	38.63	40.77	48.74	156.27	160.78	159.46	809.60	712.05	656.33	3.94	3.27	4.91	96.52	136.84	144.74	453.56	502.75	417.55	21.86	8.17	10.90	63.53	59.19	52.65	467.96	538.91	683.81	3.34	4.45	3.04	56.51	49.76	45.31	244.45	267.70	212.12	6.26	10.26	13.82	105.10	126.22	68.87	631.13	457.20	499.31	14.08	20.63	14.05	181.92
Potri.001G037000	2.96	3.83	4.26	25.08	25.64	27.10	1.07	2.15	2.16	2.97	3.13	3.14	26.85	27.65	29.85	8.17	5.39	7.18	9.51	4.64	6.13	40.94	59.07	59.94	1.15	0.51	0.82	5.02	7.86	6.40	31.22	22.67	30.18	1.40	1.28	0.99	1.84	1.22	2.79	9.04	8.45	8.48	0.99	1.76	1.65	3.95	8.07	6.11	42.68
Potri.001G037100	0.56	0.72	0.39	0.53	0.29	0.36	0.64	0.41	0.47	0.13	0.36	0.09	1.32	0.87	0.94	0.52	0.59	0.36	0.00	0.08	0.10	6.21	8.76	12.60	0.19	0.19	0.29	2.53	5.06	4.07	9.27	6.97	10.36	1.34	2.40	1.50	0.75	0.38	1.88	2.63	0.37	3.54	1.92	3.28	1.57	0.09	0.09	0.29	0.76
Potri.001G037200	5.35	4.91	5.42	14.15	14.67	13.91	7.60	8.84	6.46	5.73	5.70	5.01	22.06	15.43	12.86	11.82	9.49	8.15	6.66	5.67	6.65	14.17	13.37	12.07	7.20	7.95	8.51	9.21	10.76	8.08	23.30	25.43	23.98	5.89	5.85	3.80	6.95	5.69	7.79	12.41	18.08	11.63	6.27	7.01	5.07	3.75	4.54	4.46	13.59
Potri.001G037300	36.46	33.96	32.40	1.88	1.53	1.57	10.47	7.54	9.06	30.28	35.37	34.50	6.53	3.58	2.82	5.14	6.08	4.40	45.89	45.85	47.70	2.85	3.56	4.30	14.02	13.76	14.00	8.30	8.26	7.58	2.94	2.45	1.77	2.99	3.67	2.19	35.81	35.12	34.57	2.92	2.34	4.31	9.29	11.15	9.07	35.85	27.46	22.89	1.75
Potri.001G037400	18.19	16.33	15.29	28.09	29.09	30.25	113.28	91.64	91.33	17.39	19.68	18.62	60.32	36.10	34.10	55.93	63.60	41.29	12.03	12.07	11.66	18.68	20.75	21.68	96.32	115.74	128.84	16.94	16.10	15.75	32.38	37.16	37.82	21.63	22.74	36.91	65.83	81.03	54.90	48.42	57.40	64.43	125.40	118.64	134.30	12.49	11.59	8.88	29.25
Potri.001G037500	2.10	1.77	2.59	2.25	2.66	2.90	2.20	1.84	1.79	2.38	3.25	2.69	4.22	2.55	2.85	1.81	2.43	1.63	0.99	1.03	1.37	2.60	1.39	1.03	1.72	2.90	1.48	2.66	1.77	2.65	3.99	5.05	4.03	0.84	2.47	1.22	1.27	0.43	0.91	1.15	0.83	1.40	1.32	2.19	1.32	1.83	2.25	2.20	2.62
Potri.001G037600	0.00	0.00	0.00	0.00	0.00	0.00	0.00	0.00	0.00	0.00	0.00	0.00	0.00	0.00	0.00	0.00	0.00	0.00	0.00	0.00	0.00	0.00	0.00	0.00	0.00	0.00	0.00	0.00	0.00	0.00	0.00	0.00	0.00	0.00	0.00	0.00	0.00	0.00	0.00	0.00	0.00	0.00	0.00	0.00	0.00	0.00	0.00	0.00	0.00
Potri.001G037700	0.04	0.00	0.00	2.06	2.07	2.51	1.76	2.69	2.19	0.00	0.08	0.00	0.52	1.16	1.07	1.87	1.44	1.37	0.00	0.00	0.00	1.59	1.87	0.92	2.58	1.60	1.77	0.00	0.00	0.05	1.16	0.79	0.86	3.66	2.97	2.65	0.00	0.00	0.00	0.58	0.62	0.36	1.53	1.07	2.41	0.04	0.09	0.00	1.64
Potri.001G037800	0.00	0.00	0.00	0.00	0.00	0.00	0.00	0.00	0.00	0.00	0.00	0.00	0.00	0.00	0.00	0.00	0.00	0.00	0.00	0.00	0.00	0.00	0.00	0.00	0.00	0.00	0.00	0.00	0.00	0.00	0.00	0.00	0.00	0.00	0.00	0.00	0.00	0.00	0.00	0.00	0.00	0.00	0.00	0.00	0.00	0.00	0.00	0.00	0.00
Potri.001G037900	0.34	0.38	0.41	0.05	0.05	0.10	0.46	0.29	0.33	0.15	0.22	0.35	0.11	0.03	0.02	0.29	0.40	0.43	0.08	0.07	0.11	0.05	0.13	0.10	0.69	0.43	0.41	0.08	0.17	0.19	0.03	0.00	0.07	2.02	1.95	2.82	0.31	0.21	0.76	0.15	0.03	0.09	0.54	0.70	0.49	0.25	0.23	0.51	0.17
Potri.001G038000	14.91	15.54	16.03	26.31	24.74	25.27	20.70	19.18	18.53	17.70	17.12	16.47	36.01	30.00	29.36	24.88	21.87	22.76	16.70	16.12	14.55	34.82	31.55	31.83	25.06	23.26	18.53	22.32	23.16	21.55	30.76	31.54	27.60	30.51	29.56	30.74	16.47	20.07	17.40	37.89	24.47	39.11	22.71	24.75	26.71	15.78	17.85	18.93	20.73
Potri.001G038100	40.40	39.35	38.04	57.30	58.17	59.11	57.87	56.65	57.50	38.01	38.60	41.01	69.91	62.36	73.06	57.68	59.77	56.90	49.43	44.45	44.36	56.76	50.03	50.42	54.16	56.32	47.78	57.85	51.45	53.72	66.16	73.98	72.03	48.67	49.80	43.51	55.90	57.17	61.72	93.77	76.24	97.95	73.41	76.91	76.49	38.38	49.19	50.92	81.71
Potri.001G038200	0.62	0.87	1.16	5.48	5.03	5.64	2.30	2.41	2.17	0.70	0.87	0.86	1.81	2.22	2.42	1.63	0.94	1.27	0.28	0.25	0.14	1.99	2.95	2.23	2.33	1.93	1.97	0.42	0.55	0.34	3.10	2.13	1.20	1.58	2.59	1.85	0.28	0.14	0.13	1.44	1.18	1.26	0.65	0.29	1.17	0.67	0.56	0.43	2.39
Potri.001G038300	1.18	1.42	1.05	0.18	0.03	0.18	0.00	0.00	0.00	0.34	0.24	0.80	0.00	0.00	0.06	0.14	0.14	0.09	5.67	2.73	3.05	0.16	0.00	0.00	0.00	0.00	0.00	0.05	0.45	0.15	0.00	0.00	0.00	0.00	0.00	0.00	0.81	1.27	0.57	0.19	0.04	0.10	0.00	0.00	0.00	0.33	0.31	0.26	0.03
Potri.001G038400	0.00	0.00	0.40	0.00	0.00	0.23	0.00	0.00	0.00	0.00	0.00	0.00	0.00	0.00	0.00	0.81	0.44	0.23	0.00	0.00	0.00	0.00	0.00	0.00	0.00	0.00	0.00	0.00	0.00	0.00	0.00	0.00	0.00	0.00	0.00	0.00	0.48	0.49	0.44	0.00	0.00	0.80	0.00	0.00	0.00	0.00	0.00	0.00	0.00
Potri.001G038500	0.00	0.00	0.00	0.00	0.00	0.00	0.00	0.00	0.00	0.00	0.00	0.00	0.00	0.00	0.00	0.00	0.00	0.00	0.00	0.00	0.00	0.00	0.00	0.00	0.00	0.00	0.00	0.00	0.00	0.00	0.00	0.00	0.00	0.00	0.00	0.00	0.00	0.00	0.00	0.00	0.00	0.00	0.00	0.00	0.00	0.00	0.00	0.00	0.00
Potri.001G038600	0.00	0.00	0.00	0.00	0.00	0.00	0.00	0.00	0.00	0.00	0.00	0.00	0.00	0.00	0.00	0.00	0.00	0.00	0.00	0.00	0.00	0.00	0.00	0.00	0.00	0.00	0.00	0.00	0.00	0.00	0.00	0.00	0.00	0.00	0.00	0.00	0.00	0.00	0.00	0.00	0.00	0.00	0.00	0.00	0.00	0.00	0.00	0.00	0.00
Potri.001G038700	0.08	0.00	0.07	0.00	0.08	0.15	0.00	0.00	0.00	0.00	0.00	0.00	0.00	0.00	0.00	0.00	0.00	0.00	0.00	0.00	0.08	0.00	0.00	0.00	0.00	0.00	0.00	0.00	0.00	0.00	0.00	0.00	0.00	0.00	0.00	0.00	0.00	0.16	0.00	0.00	0.00	0.00	0.00	0.00	0.00	0.00	0.00	0.08	0.00
Potri.001G038800	0.15	0.15	0.00	0.00	0.00	0.00	0.00	0.00	0.00	0.00	0.00	0.15	0.00	0.00	0.00	0.00	0.00	0.00	0.00	0.00	0.16	0.00	0.00	0.00	0.00	0.00	0.00	0.00	0.00	0.00	0.00	0.00	0.00	0.00	0.00	0.00	0.00	0.00	0.00	0.00	0.20	0.00	0.00	0.00	0.00	0.00	0.00	0.00	0.00
Potri.001G038900	0.00	0.00	0.00	0.00	0.00	0.00	0.00	0.00	0.00	0.12	0.00	0.00	0.18	0.00	0.00	0.00	0.00	0.00	0.00	0.00	0.00	0.00	0.00	0.16	0.17	0.00	0.17	0.00	0.00	0.00	0.16	0.00	0.00	0.00	0.00	0.22	0.00	0.00	0.00	0.00	0.21	0.00	0.31	0.00	0.00	0.16	0.00	0.00	0.15
Potri.001G039000	0.00	0.00	0.00	0.00	0.00	0.00	0.00	0.00	0.00	0.00	0.00	0.00	0.00	0.00	0.00	0.00	0.00	0.00	0.00	0.00	0.00	0.00	0.00	0.00	0.00	0.00	0.00	0.00	0.00	0.00	0.00	0.00	0.00	0.00	0.00	0.00	0.00	0.00	0.00	0.00	0.00	0.00	0.00	0.00	0.00	0.00	0.00	0.00	0.00
Potri.001G039100	0.00	0.08	0.00	0.00	0.00	0.00	0.00	0.00	0.00	0.00	0.00	0.00	0.00	0.00	0.00	0.00	0.00	0.00	0.00	0.08	0.00	0.00	0.00	0.00	0.00	0.00	0.00	0.00	0.00	0.00	0.00	0.00	0.00	0.00	0.10	0.11	0.00	0.00	0.00	0.25	0.00	0.00	0.00	0.00	0.00	0.00	0.00	0.00	0.00
Potri.001G039200	0.10	0.90	1.02	0.18	0.36	0.34	0.00	0.00	0.03	0.02	0.15	0.09	0.07	0.00	0.03	0.14	0.03	0.00	4.01	1.52	1.68	0.46	0.25	0.13	0.00	0.00	0.00	0.00	0.17	0.00	0.00	0.03	0.06	0.00	0.00	0.00	0.51	0.26	0.53	0.91	0.51	0.80	0.00	0.00	0.00	0.03	0.23	0.13	0.03
Potri.001G039300	0.08	0.08	0.00	0.00	0.00	0.00	0.00	0.00	0.00	0.00	0.08	0.00	0.00	0.00	0.00	0.09	0.00	0.00	0.08	0.00	0.00	0.00	0.00	0.00	0.00	0.00	0.00	0.00	0.00	0.00	0.00	0.00	0.00	0.00	0.00	0.00	0.00	0.00	0.00	0.00	0.00	0.00	0.00	0.00	0.00	0.08	0.00	0.00	0.00
Potri.001G039400	0.00	0.00	0.00	0.16	0.00	0.00	0.00	0.00	0.00	0.00	0.00	0.17	0.00	0.00	0.00	0.00	0.00	0.00	0.00	0.00	0.00	0.00	0.00	0.00	0.00	0.00	0.00	0.00	0.00	0.00	0.00	0.00	0.00	0.00	0.00	0.00	0.00	0.00	0.00	0.00	0.00	0.00	0.00	0.00	0.00	0.00	0.00	0.00	0.00
Potri.001G039500	0.00	0.00	0.00	0.00	0.00	0.00	0.00	0.00	0.00	0.00	0.00	0.00	0.00	0.00	0.00	0.00	0.00	0.00	0.00	0.00	0.00	0.00	0.00	0.00	0.00	0.00	0.00	0.00	0.00	0.00	0.00	0.00	0.00	0.00	0.00	0.00	0.00	0.00	0.00	0.00	0.00	0.00	0.00	0.00	0.00	0.00	0.00	0.00	0.00
Potri.001G039600	0.10	0.10	0.00	0.00	0.00	0.10	0.00	0.00	0.00	0.00	0.00	0.00	0.00	0.00	0.00	0.00	0.00	0.00	0.00	0.00	0.00	0.00	0.00	0.00	0.00	0.00	0.00	0.00	0.00	0.00	0.00	0.11	0.00	0.00	0.00	0.00	0.00	0.00	0.00	0.31	0.00	0.00	0.00	0.00	0.00	0.00	0.00	0.00	0.00
Potri.001G039700	0.00	0.00	0.00	0.00	0.00	0.09	0.00	0.00	0.00	0.00	0.00	0.00	0.00	0.00	0.00	0.00	0.00	0.00	0.00	0.00	0.00	0.10	0.00	0.00	0.00	0.00	0.00	0.00	0.00	0.00	0.00	0.10	0.00	0.00	0.00	0.13	0.00	0.00	0.00	0.00	0.00	0.00	0.00	0.00	0.00	0.00	0.00	0.00	0.00
Potri.001G039800	0.00	0.00	0.00	0.31	0.42	0.16	0.00	0.00	0.00	0.00	0.00	0.00	0.00	0.00	0.08	0.00	0.00	0.00	0.00	0.00	0.00	0.00	0.00	0.00	0.00	0.00	0.00	0.00	0.00	0.00	0.08	0.17	0.00	0.20	0.00	0.11	0.00	0.00	0.00	0.12	0.00	0.00	0.00	0.00	0.00	0.00	0.00	0.00	0.08
Potri.001G039900	0.06	0.03	0.10	0.22	0.51	0.33	0.00	0.00	0.00	0.02	0.00	0.08	0.06	0.21	0.24	0.00	0.00	0.00	0.26	0.11	0.06	0.27	0.12	0.34	0.00	0.00	0.00	0.04	0.00	0.00	0.35	0.66	0.45	0.00	0.00	0.00	0.00	0.06	0.05	0.61	0.50	0.38	0.00	0.00	0.00	0.00	0.00	0.00	0.05
Potri.001G040000	0.00	0.00	0.00	0.07	0.22	0.07	0.00	0.00	0.00	0.00	0.03	0.00	0.12	0.07	0.03	0.04	0.07	0.03	0.04	0.00	0.00	0.15	0.04	0.00	0.00	0.00	0.00	0.00	0.00	0.00	0.00	0.00	0.09	0.00	0.13	0.10	0.00	0.00	0.00	0.00	0.14	0.00	0.00	0.00	0.00	0.00	0.00	0.00	0.00
Potri.001G040100	0.74	1.57	1.13	2.87	2.70	3.12	1.12	1.18	1.38	0.98	1.24	2.13	6.28	5.40	5.99	1.29	2.21	3.07	0.61	0.74	0.28	2.50	2.82	2.64	1.93	2.17	1.28	3.28	3.77	4.69	4.18	3.75	3.12	1.87	2.38	2.36	0.27	0.00	0.37	2.42	3.38	2.13	0.89	0.56	0.25	2.03	0.95	1.34	3.94
Potri.001G040200	8.80	8.94	9.10	583.60	654.34	638.13	63.84	56.13	69.99	4.97	5.77	4.27	1023.72	948.23	1095.31	25.99	29.41	22.70	0.10	0.83	1.25	229.64	155.80	232.42	23.91	20.55	22.79	0.31	0.27	0.37	415.97	414.08	475.78	31.90	28.06	48.26	1.63	0.00	1.50	208.95	660.42	241.07	28.57	19.36	90.12	10.28	12.31	12.18	3090.94
Potri.001G040300	0.00	0.00	0.00	0.00	0.00	0.12	0.00	0.00	0.00	0.00	0.00	0.00	0.00	0.00	0.11	0.14	0.34	0.12	0.37	0.00	0.00	0.00	0.00	0.12	0.00	0.00	0.00	0.00	0.16	0.00	0.00	0.00	0.00	0.00	0.00	0.00	0.00	0.00	0.00	0.00	0.00	0.00	0.00	0.00	0.00	0.00	0.00	0.13	0.00
Potri.001G040400	0.00	0.00	0.00	0.00	0.00	0.00	0.00	0.00	0.00	0.00	0.00	0.00	0.00	0.00	0.00	0.00	0.00	0.00	0.00	0.00	0.00	0.00	0.00	0.00	0.00	0.00	0.00	0.00	0.00	0.00	0.00	0.00	0.00	0.00	0.00	0.00	0.00	0.00	0.00	0.00	0.00	0.00	0.00	0.00	0.00	0.00	0.00	0.00	0.00
Potri.001G040500	0.54	0.56	0.45	0.20	0.44	0.24	0.00	0.00	0.00	0.08	0.07	0.14	0.12	0.04	0.17	0.04	0.00	0.00	0.04	0.03	0.11	0.04	0.07	0.10	0.00	0.00	0.00	0.00	0.10	0.00	0.00	0.04	0.00	0.00	0.00	0.00	0.14	0.07	0.46	0.64	0.19	0.54	0.00	0.00	0.07	0.03	0.14	0.04	0.00
Potri.001G040600	0.00	0.00	0.00	0.08	0.09	0.00	0.00	0.00	0.00	0.00	0.00	0.00	0.00	0.00	0.00	0.00	0.00	0.00	0.00	0.00	0.00	0.09	0.00	0.00	0.00	0.00	0.00	0.00	0.00	0.00	0.00	0.00	0.07	0.00	0.10	0.00	0.00	0.00	0.00	0.25	0.11	0.00	0.00	0.00	0.00	0.00	0.00	0.00	0.00
Potri.001G040700	0.00	0.00	0.00	0.00	0.00	0.00	0.00	0.00	0.00	0.00	0.00	0.00	0.00	0.00	0.00	0.00	0.00	0.00	0.00	0.00	0.00	0.00	0.00	0.00	0.00	0.00	0.00	0.00	0.00	0.00	0.00	0.00	0.00	0.00	0.00	0.00	0.00	0.00	0.00	0.00	0.00	0.00	0.00	0.00	0.00	0.00	0.00	0.00	0.00
Potri.001G040800	0.06	0.15	0.13	0.39	0.39	0.89	0.00	0.00	0.00	0.11	0.06	0.03	0.24	0.46	0.26	0.04	0.03	0.00	0.51	0.26	0.33	0.62	0.60	0.74	0.00	0.00	0.00	0.00	0.13	0.04	0.54	0.85	1.00	0.00	0.00	0.00	0.13	0.00	0.00	0.81	0.38	0.37	0.00	0.00	0.00	0.00	0.00	0.03	0.46
Potri.001G040900	0.11	0.05	0.13	0.05	0.05	0.00	0.00	0.00	0.00	0.00	0.00	0.00	0.00	0.00	0.00	0.00	0.00	0.00	0.11	0.00	0.05	0.00	0.05	0.00	0.05	0.05	0.11	0.00	0.07	0.00	0.00	0.05	0.05	0.06	0.00	0.00	0.00	0.00	0.00	0.00	0.00	0.00	0.00	0.00	0.00	0.05	0.00	0.00	0.00
Potri.001G041000	0.00	0.00	0.18	0.00	0.00	0.00	0.00	0.00	0.00	0.00	0.00	0.00	0.00	0.00	0.00	0.00	0.00	0.00	0.00	0.00	0.00	0.00	0.00	0.00	0.07	0.00	0.00	0.00	0.00	0.00	0.00	0.00	0.00	0.09	0.09	0.00	0.00	0.15	0.14	0.00	0.00	0.00	0.00	0.00	0.00	0.00	0.00	0.00	0.00
Potri.001G041100	0.18	0.38	0.30	0.54	0.44	0.44	0.42	1.49	0.79	0.15	0.17	0.27	0.43	0.70	0.39	2.08	0.68	0.76	0.47	0.29	0.44	0.33	0.28	0.35	0.51	0.26	0.23	0.16	0.14	0.22	0.53	0.44	0.40	0.56	0.38	0.29	0.00	0.15	0.07	0.11	0.14	0.18	0.07	0.37	0.40	0.31	0.25	0.07	0.36
Potri.001G041200	1.73	2.55	2.09	2.03	2.42	1.20	1.36	0.97	1.06	3.20	2.74	2.45	5.38	3.31	4.67	1.47	1.95	1.34	0.84	0.95	0.86	2.71	2.20	1.22	2.48	1.51	1.54	8.82	6.44	8.36	2.84	2.78	2.48	2.08	2.28	1.02	0.83	0.85	0.38	1.76	1.10	0.69	0.52	0.58	1.04	2.75	3.41	3.11	2.40
Potri.001G041300	3.82	2.17	2.99	672.85	689.47	735.11	22.19	16.11	21.40	2.57	1.40	1.89	712.89	862.34	982.78	10.19	17.04	23.31	1.47	0.48	0.68	237.82	267.87	306.13	11.72	24.15	10.86	0.00	0.18	0.16	292.83	237.22	253.04	4.75	8.05	11.15	0.26	0.54	2.92	222.77	834.07	278.33	13.14	16.16	12.62	12.24	14.04	26.19	2329.42
Potri.001G041400	0.12	0.12	0.14	6.40	5.24	5.57	0.36	1.06	0.76	0.03	0.16	0.04	1.06	1.73	1.99	0.18	0.04	0.04	0.16	0.00	0.00	4.30	4.27	2.73	0.37	0.00	0.43	0.00	0.00	0.05	3.44	1.21	1.34	0.00	0.05	0.00	0.08	0.00	0.15	6.42	4.12	4.85	0.08	0.08	0.84	0.12	0.16	0.25	2.15
Potri.001G041500	2.32	2.08	1.72	6.71	6.07	5.47	0.36	0.28	0.66	0.33	0.09	0.48	2.64	2.88	3.57	0.56	0.25	0.31	0.32	0.29	0.42	4.41	4.16	4.00	0.79	0.80	0.48	0.28	0.36	0.22	3.00	1.31	2.82	0.05	0.00	0.00	0.00	0.28	0.25	6.39	4.74	7.03	0.17	0.00	0.00	0.92	1.51	2.57	3.11
Potri.001G041600	2.30	2.45	1.61	3.32	3.70	3.59	1.06	0.92	1.19	2.03	2.56	2.54	3.04	2.29	2.18	1.79	1.48	1.88	2.91	2.45	3.68	1.84	1.65	1.87	0.75	1.06	1.35	1.31	1.36	1.01	2.04	1.61	1.78	0.42	0.52	0.26	2.56	2.22	4.01	1.53	2.44	1.22	1.08	1.19	1.38	1.70	1.80	1.24	2.83
Potri.001G041700	2.20	2.86	4.24	9.69	5.35	5.89	2.61	3.30	2.56	0.00	0.07	0.07	7.47	8.19	4.98	0.94	0.92	0.37	0.07	0.00	0.07	10.28	15.13	9.61	5.76	4.13	4.29	0.05	0.00	0.09	7.55	5.26	3.57	2.27	1.89	1.03	0.00	0.00	0.13	9.88	10.95	11.57	2.17	1.46	2.50	0.07	0.11	0.00	1.50
Potri.001G041800	34.74	34.06	28.11	18.23	20.34	22.78	4.60	5.02	6.40	59.89	38.46	48.87	26.56	31.01	39.92	12.36	16.67	40.25	40.33	35.14	36.54	20.51	23.16	29.97	6.91	6.00	5.45	10.98	17.83	12.89	26.87	22.69	25.21	6.46	5.13	3.39	10.70	11.38	10.08	26.95	37.72	29.86	8.09	11.35	11.45	74.98	82.01	96.28	48.58
Potri.001G041900	8.46	8.03	7.87	11.41	11.35	11.52	19.39	12.74	13.49	8.62	9.41	8.63	11.31	11.36	10.56	8.36	10.83	10.78	10.73	8.07	8.39	15.59	14.90	16.04	18.05	16.53	14.79	17.69	13.92	14.56	21.24	21.26	18.31	10.45	8.43	7.49	1.47	0.84	1.52	6.69	3.50	7.06	16.43	14.45	10.31	6.50	6.02	4.40	7.93
Potri.001G042000	0.38	0.68	0.64	0.66	0.69	0.96	0.98	0.85	1.13	0.82	0.71	0.67	0.83	0.96	1.40	0.52	0.99	0.86	0.85	0.35	0.53	0.39	0.51	0.53	0.77	1.09	0.74	0.62	0.58	0.76	0.78	0.50	0.64	0.91	0.86	1.13	0.76	1.55	1.10	4.81	4.60	4.22	3.72	2.87	5.18	0.68	0.54	0.65	0.86
Potri.001G042100	0.00	0.00	0.00	0.43	0.66	0.53	0.00	0.00	0.00	0.00	0.00	0.00	1.11	1.15	0.42	0.00	0.00	0.00	0.00	0.00	0.00	1.99	0.46	0.90	0.00	0.00	0.00	0.00	0.00	0.00	0.00	0.28	0.08	0.00	0.00	0.00	0.00	0.00	0.00	0.41	0.49	1.37	0.00	0.00	0.00	0.00	0.00	0.00	0.08
Potri.001G042200	0.08	0.08	0.07	72.88	80.41	77.60	0.16	0.21	0.28	0.12	0.00	0.08	232.91	652.76	742.08	7.50	6.91	35.63	0.00	0.07	0.08	131.47	115.30	120.94	0.25	0.34	0.43	0.00	0.00	0.00	17.02	20.22	15.65	0.10	0.29	0.11	0.00	0.00	0.15	239.08	109.82	333.14	0.31	0.17	0.15	0.00	0.00	0.00	76.86
Potri.001G042300	0.00	0.00	0.00	0.00	0.00	0.00	0.00	0.00	0.00	0.00	0.00	0.00	0.00	0.00	0.00	0.00	0.00	0.00	0.00	0.00	0.00	0.00	0.00	0.00	0.00	0.00	0.00	0.00	0.00	0.00	0.00	0.00	0.00	0.00	0.00	0.00	0.00	0.00	0.00	0.00	0.00	0.00	0.00	0.00	0.00	0.00	0.00	0.00	0.00
Potri.001G042400	1.13	1.41	1.63	10.53	9.01	9.78	2.16	4.18	1.79	1.28	0.83	1.39	4.66	5.65	5.47	4.17	4.17	4.16	3.81	2.86	3.44	9.10	11.50	14.89	0.66	0.72	1.02	1.06	2.00	1.58	7.80	7.81	6.43	1.88	2.02	1.88	0.43	0.99	0.70	2.73	3.48	3.31	0.81	0.78	0.91	1.15	1.41	1.07	6.04
Potri.001G042500	0.07	0.00	0.00	0.00	0.03	0.00	1.55	1.32	1.48	0.00	0.00	0.00	0.08	0.03	0.00	0.47	0.25	0.12	0.03	0.00	0.00	0.00	0.00	0.00	3.02	4.26	3.67	0.08	0.00	0.00	0.00	0.00	0.00	0.12	0.15	0.10	0.00	0.00	0.00	0.04	0.16	0.21	4.01	2.94	3.77	0.00	0.00	0.00	0.00
Potri.001G042600	0.03	0.00	0.03	0.95	0.96	1.13	0.00	0.23	0.06	0.02	0.10	0.03	2.79	2.48	6.30	1.92	2.14	3.41	0.14	0.03	0.07	0.97	1.03	2.13	0.17	0.10	0.25	132.06	145.83	161.16	808.90	1522.19	1737.82	3593.77	3852.72	8045.84	0.00	0.00	0.00	0.05	0.93	0.17	0.00	0.00	0.00	0.03	0.00	0.18	14.74
Potri.001G042700	0.21	0.03	0.12	0.53	0.43	0.64	0.34	0.06	0.18	0.03	0.00	0.07	1.57	1.13	1.00	2.63	2.84	2.03	0.07	0.22	0.07	1.84	2.75	2.77	2.19	2.72	1.82	65.71	66.47	77.90	579.30	1126.48	1276.24	4642.79	5122.65	9135.53	0.07	0.07	0.00	0.89	0.32	1.05	0.00	0.58	0.07	0.00	0.04	0.07	1.60
Potri.001G042800	0.40	1.03	0.89	2.51	1.77	1.66	0.13	0.58	0.34	1.63	1.79	1.14	2.32	2.48	2.94	0.60	0.00	0.13	2.28	1.46	1.23	2.46	3.82	4.15	0.68	0.41	0.70	4.43	3.70	3.40	8.75	6.96	6.94	1.60	0.78	4.81	2.13	2.98	0.98	1.19	1.23	1.10	0.25	0.83	0.25	1.80	2.40	2.92	0.97
Potri.001G042900	9.00	9.04	10.35	56.97	56.80	59.87	66.34	66.72	62.72	5.72	4.47	7.34	41.77	62.22	75.50	50.94	45.37	38.35	5.52	6.65	6.26	26.04	25.09	20.17	38.91	36.83	48.69	4.74	3.62	4.95	24.14	19.52	17.49	21.76	18.25	24.60	11.07	9.69	11.80	40.43	67.59	36.51	47.13	24.62	41.82	7.06	6.05	6.57	73.65
Potri.001G043000	19.69	21.38	20.91	20.16	19.66	19.37	15.05	16.78	15.03	29.36	25.80	26.27	24.33	24.28	24.92	16.83	16.14	15.06	13.50	10.48	10.33	17.34	15.69	16.15	19.22	19.50	19.02	14.67	20.11	17.19	22.98	17.87	16.84	15.44	12.44	12.03	16.72	16.58	16.20	15.91	27.48	17.55	18.98	15.32	19.90	23.45	20.70	19.73	32.79
Potri.001G043100	21.38	17.64	16.34	39.56	52.43	45.16	6.17	8.38	7.60	131.41	49.39	67.61	50.33	46.98	76.28	17.09	15.95	16.65	42.10	40.93	32.36	10.27	6.43	6.00	1.81	2.35	2.53	55.07	74.42	60.53	62.32	44.81	43.34	17.74	10.65	15.83	6.04	6.06	5.40	11.45	27.56	13.14	21.09	8.91	34.36	127.75	93.15	78.29	84.33
Potri.001G043200	4.67	5.30	4.97	11.63	11.24	11.84	10.47	10.59	11.11	7.62	6.18	6.49	8.61	8.65	10.12	8.78	9.29	12.38	4.27	2.41	2.79	6.44	7.37	6.55	7.74	8.93	9.19	7.65	8.41	9.00	14.41	10.34	9.36	10.01	10.61	8.04	3.02	3.15	4.24	7.76	8.69	8.69	12.12	9.94	12.38	6.38	6.81	6.22	9.45
Potri.001G043300	2.78	1.94	3.30	5.94	6.52	5.42	2.80	3.87	2.55	2.99	2.07	1.98	3.36	3.34	2.97	3.28	3.45	2.83	3.61	4.44	5.15	3.31	3.90	3.07	2.99	2.81	3.24	4.76	4.93	4.18	7.63	5.14	5.48	3.43	2.68	1.92	3.58	4.52	5.01	3.84	5.65	4.15	3.49	4.30	3.62	2.14	2.73	3.44	4.69
Potri.001G043400	5.70	4.96	4.54	12.85	11.15	10.96	8.61	7.88	7.17	6.18	6.14	4.61	9.23	9.81	8.67	7.46	6.87	6.49	4.50	4.94	5.20	8.38	6.55	6.15	6.92	6.95	6.34	3.60	3.63	2.46	8.30	6.66	7.15	3.14	3.49	4.47	2.62	1.94	1.75	4.35	11.12	3.55	5.59	2.72	5.13	4.19	3.64	4.66	15.28
Potri.001G043500	1.59	1.67	1.40	1.41	1.20	1.45	1.38	1.55	1.55	1.38	1.84	1.70	1.20	1.19	1.11	1.99	1.71	2.02	1.27	0.98	1.40	1.56	1.45	1.10	1.47	1.54	1.87	1.31	1.32	2.01	2.27	1.61	1.82	2.04	2.51	0.74	1.47	1.39	1.40	1.21	0.52	1.52	1.47	1.08	1.23	1.84	1.84	1.91	1.33
Potri.001G043600	0.06	0.13	0.54	25.89	23.33	21.54	4.88	7.35	5.62	0.19	0.31	0.19	7.16	9.83	15.92	2.76	3.01	1.69	0.07	0.06	0.07	16.88	17.57	13.73	4.04	1.61	3.42	0.10	0.09	0.32	8.48	3.73	3.05	1.56	2.21	0.43	0.00	0.00	0.12	18.87	10.08	16.46	1.34	0.81	4.87	0.44	0.59	0.75	9.22
Potri.001G043700	0.42	0.14	0.18	8.21	6.28	7.78	4.21	4.06	4.13	0.10	0.03	0.20	6.51	10.83	6.99	5.45	5.51	3.30	0.00	0.00	0.04	8.05	7.55	6.64	2.77	2.30	2.57	0.11	0.00	0.04	5.91	3.66	3.90	2.46	1.65	1.80	0.00	0.00	0.00	3.36	2.74	2.46	3.51	4.76	2.84	0.92	0.92	1.73	7.71
Potri.001G043800	0.00	0.00	0.00	0.10	0.00	0.00	0.00	0.00	0.00	0.00	0.00	0.00	0.06	0.06	0.00	0.09	0.02	0.03	0.00	0.00	0.00	0.00	0.00	0.00	0.00	0.00	0.00	0.00	0.00	0.00	0.03	0.08	0.02	0.03	0.00	0.00	0.00	0.00	0.00	0.00	0.00	0.00	0.00	0.00	0.00	0.00	0.00	0.00	0.05
Potri.001G043900	0.00	0.00	0.00	0.18	0.13	0.18	0.85	0.63	0.64	0.00	0.03	0.00	0.10	0.03	0.20	0.45	0.51	0.45	0.00	0.00	0.00	0.00	0.06	0.09	0.54	0.61	0.76	0.00	0.00	0.04	0.09	0.13	0.03	0.30	0.22	0.17	0.00	0.00	0.00	0.09	0.04	0.10	0.18	0.13	0.29	0.00	0.00	0.00	0.09
Potri.001G044000	54.50	57.34	57.58	1.81	1.33	1.32	3.78	3.94	3.10	54.83	61.99	69.36	2.34	2.67	3.29	2.82	2.81	2.90	61.56	61.12	66.36	2.70	3.20	2.40	4.97	5.15	4.54	12.46	13.29	13.55	1.65	1.42	1.27	2.70	2.44	1.81	55.62	62.65	61.72	3.59	2.39	3.72	3.97	4.55	4.52	67.30	47.96	46.03	1.90
Potri.001G044100	0.00	0.05	0.00	1.60	1.85	2.44	0.00	0.00	0.00	0.00	0.00	0.00	1.16	1.04	0.64	0.00	0.00	0.00	0.11	0.19	0.00	1.04	1.16	0.36	0.00	0.00	0.00	0.08	0.21	0.00	1.69	1.91	0.92	0.00	0.00	0.00	0.00	0.00	0.00	0.71	0.91	1.14	0.00	0.00	0.00	0.00	0.00	0.00	1.21
Potri.001G044200	8.16	6.35	6.21	5.12	5.41	5.55	4.75	4.49	5.21	4.37	5.71	4.52	5.78	7.02	5.07	7.49	5.19	7.55	5.55	7.85	8.27	6.45	4.61	4.54	6.33	7.00	5.87	7.47	5.70	5.67	5.62	3.76	3.31	5.59	5.62	2.74	3.11	4.02	3.38	2.52	3.34	3.39	5.83	2.19	5.29	4.02	4.17	3.02	4.94
Potri.001G044300	52.61	55.23	50.18	0.03	0.00	0.00	0.20	0.64	0.14	73.81	74.90	93.83	0.07	0.10	0.09	0.04	0.12	0.13	47.45	55.35	59.25	0.00	0.03	0.03	0.07	0.03	0.43	55.94	54.45	60.49	0.00	0.00	0.03	0.00	0.04	0.14	86.46	87.32	94.03	0.00	0.04	0.06	0.06	0.00	0.57	59.43	32.42	23.43	0.06
Potri.001G044400	0.00	0.00	0.00	0.00	0.07	0.00	0.13	0.00	0.00	0.00	0.00	0.00	0.00	0.07	0.00	0.00	0.00	0.00	0.00	0.00	0.00	0.00	0.00	0.00	0.00	0.00	0.00	0.00	0.00	0.00	0.07	0.00	0.00	0.08	0.00	0.00	0.00	0.00	0.00	0.00	0.09	0.00	0.00	0.00	0.00	0.00	0.00	0.07	0.06
Potri.001G044500	4.57	6.81	6.85	109.03	125.19	133.26	3.81	5.97	9.39	1.70	2.32	1.78	48.46	94.57	96.31	17.05	16.29	30.46	15.76	9.44	14.56	163.16	187.86	265.19	1.34	3.42	3.78	9.48	11.61	7.68	33.28	47.23	81.54	21.40	20.42	23.05	2.82	3.70	2.68	19.20	29.80	20.45	2.81	4.24	7.48	3.90	7.83	5.97	66.55
Potri.001G044600	0.00	0.00	0.00	0.53	0.38	0.00	0.00	0.00	0.00	0.00	0.00	0.00	0.00	0.19	0.00	0.00	0.00	0.00	0.00	0.00	0.00	0.38	0.37	0.00	0.00	0.00	0.00	0.00	0.00	0.00	0.19	0.00	0.00	0.00	0.00	0.00	0.38	0.00	0.00	0.00	0.00	0.00	0.00	0.00	0.00	0.00	0.00	0.00	0.00
Potri.001G044700	4.26	4.78	4.46	3.87	4.49	4.95	3.41	2.95	2.82	4.36	5.61	4.82	5.75	4.77	4.55	4.53	4.18	3.96	5.43	3.95	4.28	5.02	5.94	6.60	3.51	4.36	3.39	5.96	7.72	6.21	6.14	6.55	7.34	10.32	8.84	6.69	5.22	7.12	4.60	9.18	5.77	9.65	7.81	8.17	6.45	4.50	3.28	4.46	3.54
Potri.001G044800	0.00	0.00	0.00	0.00	0.00	0.00	0.00	0.00	0.00	0.00	0.00	0.00	0.00	0.00	0.00	0.00	0.00	0.00	0.00	0.00	0.00	0.00	0.00	0.00	0.00	0.00	0.00	0.00	0.00	0.00	0.00	0.00	0.00	0.00	0.00	0.00	0.00	0.00	0.00	0.00	0.00	0.00	0.00	0.00	0.00	0.00	0.00	0.00	0.00
Potri.001G044900	21.00	22.95	23.48	10.49	11.66	11.95	8.58	8.40	7.17	13.22	13.98	11.31	8.08	8.26	7.03	4.29	4.73	4.77	14.38	15.01	14.08	11.59	14.39	11.82	12.56	14.57	14.83	4.11	4.64	3.80	5.75	3.48	3.95	2.77	2.49	1.89	3.21	3.34	3.15	15.80	17.48	11.04	5.66	4.86	5.79	13.40	10.97	5.20	7.38
Potri.001G045000	0.00	0.06	0.00	0.00	0.00	0.00	0.00	0.00	0.00	0.00	0.06	0.00	0.00	0.00	0.00	0.07	0.00	0.00	0.00	0.06	0.00	0.07	0.06	0.06	0.00	0.00	0.00	0.10	0.00	0.00	0.13	0.07	0.00	0.00	0.00	0.00	0.00	0.00	0.00	0.10	0.09	0.00	0.00	0.00	0.00	0.00	0.00	0.00	0.00
Potri.001G045100	0.52	0.17	0.05	0.00	0.00	0.00	0.00	0.00	0.00	0.33	0.72	0.06	0.00	0.00	0.05	0.00	0.00	0.00	0.17	0.11	0.12	0.06	0.11	0.06	0.00	0.00	0.00	0.09	0.23	0.07	0.06	0.30	0.10	0.00	0.00	0.00	0.35	0.00	0.00	0.00	0.00	0.00	0.00	0.00	0.00	0.33	0.12	0.06	0.00
Potri.001G045200	0.11	0.03	0.00	1.82	1.12	1.02	2.11	1.56	2.08	0.02	0.06	0.06	1.67	1.05	1.06	2.10	2.17	2.14	0.15	0.08	0.06	0.50	0.66	0.48	1.56	1.46	1.73	0.04	0.04	0.00	0.86	0.33	0.43	1.49	1.22	0.85	0.00	0.12	0.00	0.21	0.99	0.38	1.89	1.20	1.30	0.03	0.14	0.09	2.02
Potri.001G045300	0.00	0.00	0.00	0.00	0.00	0.00	0.00	0.00	0.00	0.00	0.00	0.00	0.00	0.00	0.00	0.00	0.00	0.00	0.00	0.00	0.00	0.00	0.00	0.00	0.00	0.00	0.00	0.00	0.00	0.00	0.00	0.00	0.00	0.00	0.00	0.00	0.00	0.00	0.00	0.00	0.00	0.00	0.00	0.00	0.00	0.00	0.00	0.00	0.00
Potri.001G045400	0.00	0.00	0.00	0.00	0.00	0.00	0.00	0.00	0.00	0.00	0.00	0.00	0.00	0.00	0.00	0.00	0.00	0.00	0.00	0.00	0.00	0.00	0.00	0.00	0.00	0.00	0.00	0.00	0.00	0.00	0.00	0.00	0.00	0.00	0.00	0.00	0.00	0.00	0.00	0.00	0.00	0.00	0.00	0.00	0.00	0.00	0.00	0.00	0.00
Potri.001G045500	0.15	0.20	0.26	1.26	1.06	1.93	0.00	0.13	0.04	0.07	0.15	0.59	3.10	6.95	6.56	1.62	0.89	1.69	0.05	0.00	0.11	1.91	1.99	2.41	0.05	0.05	0.00	0.00	0.14	0.00	0.36	0.11	0.40	0.00	0.06	0.00	0.00	0.11	0.00	0.46	0.48	0.68	0.00	0.21	0.00	0.70	0.88	0.70	3.80
Potri.001G045600	0.18	0.00	0.00	0.17	0.00	0.00	0.00	0.00	0.00	0.00	0.17	0.00	0.00	0.00	0.16	0.00	0.00	0.00	0.00	0.00	0.00	0.00	0.00	0.17	0.00	0.00	0.00	0.00	0.00	0.00	0.18	0.00	0.00	0.00	0.00	0.00	0.00	0.00	0.00	0.00	0.23	0.00	0.00	0.00	0.00	0.34	0.18	0.00	0.00
Potri.001G045700	0.00	0.00	0.00	0.00	0.00	0.00	0.00	0.00	0.00	0.00	0.00	0.00	0.00	0.00	0.00	0.00	0.00	0.00	0.00	0.00	0.00	0.00	0.00	0.00	0.00	0.00	0.00	0.00	0.00	0.00	0.00	0.00	0.00	0.00	0.00	0.00	0.00	0.00	0.00	0.00	0.00	0.00	0.00	0.00	0.00	0.00	0.00	0.00	0.00
Potri.001G045800	0.09	0.08	0.00	0.25	0.27	0.00	0.00	0.00	0.00	0.12	0.00	0.08	0.28	0.09	0.24	0.00	0.16	0.25	0.00	0.00	0.00	0.09	0.17	0.25	0.09	0.00	0.09	0.00	0.00	0.00	0.52	0.09	0.00	0.00	0.10	0.00	0.00	0.00	0.00	0.00	0.57	0.14	0.00	0.00	0.16	0.00	0.00	0.00	0.16
Potri.001G045900	0.08	0.00	0.07	0.00	0.00	0.00	0.08	0.00	0.00	0.00	0.00	0.08	0.00	0.00	0.00	0.00	0.00	0.00	0.00	0.07	0.00	0.49	0.08	0.00	0.00	0.00	0.00	0.00	0.00	0.00	0.00	0.00	0.14	0.00	0.00	0.00	0.16	0.00	0.00	0.12	0.10	0.00	0.00	0.00	0.00	0.08	0.00	0.00	0.00
Potri.001G046000	5.90	5.65	5.09	1.31	1.18	1.03	0.00	0.00	0.00	6.55	5.32	8.77	0.13	0.08	0.15	0.00	0.00	0.00	12.83	11.06	11.03	3.39	2.24	3.21	0.00	0.00	0.00	7.51	8.37	5.99	0.20	0.16	0.07	0.00	0.00	0.00	14.33	12.71	10.90	1.60	1.93	0.99	0.00	0.00	0.00	2.11	2.03	1.29	0.00
Potri.001G046100	0.43	0.21	0.09	7.73	8.17	6.72	0.53	0.24	0.88	0.23	0.21	0.47	5.10	10.92	9.01	20.16	7.15	6.23	0.49	0.10	0.00	9.15	8.66	6.14	0.00	0.00	0.00	0.08	0.00	0.00	0.81	0.78	0.99	0.13	0.19	0.00	0.22	0.44	0.40	1.94	3.86	1.62	0.31	0.23	0.51	1.99	1.47	1.36	9.34
Potri.001G046200	0.00	0.00	0.00	0.00	0.00	0.00	0.00	0.00	0.00	0.00	0.00	0.00	0.00	0.00	0.00	0.00	0.00	0.00	0.00	0.00	0.00	0.00	0.00	0.00	0.00	0.00	0.00	0.00	0.00	0.00	0.00	0.00	0.00	0.00	0.00	0.00	0.00	0.00	0.00	0.00	0.00	0.00	0.34	0.00	0.00	0.00	0.00	0.00	0.00
Potri.001G046300	0.00	0.07	0.12	0.07	0.00	0.07	0.00	0.24	0.00	0.00	0.20	0.20	0.15	0.07	0.19	0.00	0.06	0.13	0.00	0.06	0.00	0.14	0.00	0.20	0.00	0.14	0.07	0.00	0.00	0.00	0.14	0.07	0.18	0.00	0.16	0.00	0.00	0.00	0.00	0.00	0.27	0.00	0.00	0.00	0.13	0.07	0.00	0.07	0.06
Potri.001G046400	0.42	0.23	0.45	9.45	9.53	10.81	0.29	0.31	0.30	0.30	0.34	0.68	17.72	35.01	37.72	11.74	6.07	10.01	0.18	0.00	0.12	12.20	14.25	12.85	0.00	0.06	0.00	0.18	0.00	0.22	1.78	1.47	2.23	0.00	0.14	0.00	0.00	0.12	0.55	2.76	2.51	2.37	0.67	0.49	1.68	1.32	2.45	4.42	26.39
Potri.001G046500	2.63	3.22	3.56	4.06	3.74	3.93	3.75	3.26	4.15	3.72	3.85	3.21	5.62	5.21	4.93	4.80	5.56	3.99	1.83	1.17	1.80	4.39	4.71	4.23	4.74	3.86	4.36	1.22	1.57	1.57	4.10	2.48	2.34	2.94	2.43	1.29	0.65	0.77	0.98	3.02	3.39	3.61	1.93	2.85	3.05	3.53	3.32	3.04	3.14
Potri.001G046600	23.95	23.21	25.85	57.85	56.90	56.11	14.91	23.56	20.77	26.17	25.25	22.70	51.42	50.83	57.95	48.42	33.65	46.37	29.34	27.81	27.21	59.60	51.54	44.18	20.25	16.96	20.10	93.58	88.35	90.17	81.51	79.09	75.75	41.07	34.49	28.69	24.11	25.69	19.58	37.81	40.45	32.46	19.27	20.85	24.50	18.31	28.26	24.74	52.12
Potri.001G046700	15.34	12.65	12.89	13.48	12.97	12.74	18.62	18.52	17.80	12.55	12.86	9.56	10.62	12.43	11.20	15.11	16.39	14.83	21.46	24.35	25.11	8.66	8.69	7.94	16.44	18.11	21.46	29.43	23.02	24.43	30.99	34.53	33.60	34.27	33.33	50.23	17.79	18.21	15.00	12.47	21.88	12.37	12.42	12.90	12.18	10.86	13.10	13.34	14.67
Potri.001G046800	0.28	0.33	0.52	2.60	3.16	3.40	8.51	9.16	9.49	0.20	0.38	0.64	8.84	5.13	2.64	8.99	6.48	5.47	0.40	0.21	0.12	5.78	3.73	2.79	9.46	10.34	8.53	0.85	0.30	0.34	3.14	3.29	4.89	2.29	3.10	2.86	0.34	0.23	0.62	5.69	3.77	6.52	6.75	4.66	7.79	0.43	0.68	0.29	1.13
Potri.001G046900	1.45	1.63	1.93	1.27	1.78	1.67	1.53	1.61	1.90	2.26	1.57	1.71	2.69	1.69	2.58	1.94	1.68	2.33	1.75	2.71	2.08	3.05	1.56	2.19	1.94	1.39	1.54	3.48	2.97	3.28	1.79	2.53	2.59	3.84	3.68	6.16	2.47	2.74	3.20	4.60	2.36	4.55	3.47	3.60	2.63	1.79	1.86	1.40	2.45
Potri.001G047000	0.00	0.00	0.00	0.09	0.00	0.00	0.10	0.09	0.08	0.00	0.00	0.00	0.00	0.00	0.00	0.00	0.00	0.00	0.10	0.00	0.10	0.00	0.00	0.10	0.10	0.10	0.21	0.00	0.13	0.24	0.00	0.00	0.09	0.48	0.23	0.94	0.00	0.00	0.00	0.30	0.13	0.17	0.00	0.41	0.19	0.00	0.00	0.10	0.09
Potri.001G047100	10.91	10.14	9.12	21.75	19.78	19.16	24.64	26.89	22.70	9.81	12.55	10.85	19.22	18.62	18.74	19.09	21.18	19.04	12.54	13.30	11.07	19.19	20.40	21.45	22.99	21.26	25.58	22.68	18.37	19.11	21.81	26.00	24.94	28.19	35.68	45.66	9.53	11.51	8.54	13.73	18.55	14.39	18.64	18.75	15.71	10.05	11.63	12.23	18.84
Potri.001G047200	4.63	5.35	6.05	5.14	5.13	5.84	8.03	6.71	8.14	5.24	7.54	5.54	6.57	4.29	4.64	7.85	8.22	9.58	2.44	1.79	1.96	4.00	5.21	4.72	9.33	8.37	8.72	1.70	2.63	1.91	8.00	6.38	7.02	21.17	24.05	22.22	1.18	1.70	2.16	3.46	7.05	3.89	7.16	6.85	5.27	4.25	4.39	5.16	4.43
Potri.001G047300	0.00	0.00	0.00	0.00	0.00	0.00	0.00	0.00	0.00	0.00	0.00	0.37	0.00	0.00	0.00	0.00	0.00	0.38	0.00	0.00	0.00	0.00	0.00	0.00	0.00	0.00	0.00	0.00	0.52	0.00	0.00	0.00	0.00	0.47	0.91	0.00	0.00	0.00	0.00	0.00	0.00	0.00	0.00	0.00	0.00	0.00	0.00	0.00	0.00
Potri.001G047400	34.41	37.07	31.04	39.87	40.82	41.36	27.02	27.78	30.46	30.11	28.48	23.81	49.85	38.45	37.65	53.02	44.62	56.31	44.67	46.18	41.37	54.03	53.75	46.61	29.84	25.10	29.15	47.93	58.55	53.93	58.76	52.31	57.05	60.48	58.21	59.86	69.04	80.22	68.42	107.61	52.21	104.62	72.24	88.26	78.59	25.30	36.11	28.32	28.69
Potri.001G047500	4.79	4.12	3.67	33.72	32.83	28.87	30.68	25.27	26.91	3.72	4.14	3.58	76.06	51.67	39.76	27.54	31.82	18.85	3.82	4.49	3.48	17.98	13.87	10.60	29.86	32.93	32.61	7.21	7.16	8.54	23.17	22.00	15.02	12.15	9.60	5.54	5.76	5.94	6.53	43.04	35.78	45.24	19.30	22.96	25.25	4.30	4.46	5.47	23.64
Potri.001G047600	3.37	5.81	4.60	8.36	8.24	7.37	4.21	3.04	3.70	2.51	3.95	3.67	7.28	5.85	4.20	8.14	6.19	8.01	4.76	5.99	4.74	6.11	5.64	3.10	4.55	3.76	3.46	19.55	19.98	21.09	20.89	15.57	16.55	9.97	11.35	5.22	5.14	5.01	2.93	6.87	6.00	5.52	3.56	6.49	6.63	2.87	3.34	3.69	3.36
Potri.001G047700	1.79	1.49	1.08	1.03	1.51	1.23	1.13	1.57	1.09	1.48	2.35	1.47	1.96	1.40	1.89	2.44	1.52	1.92	0.91	0.64	0.40	2.18	2.04	1.88	2.16	1.92	2.03	2.33	1.62	0.47	1.92	1.91	1.79	2.16	1.65	1.12	1.16	2.09	0.71	1.72	0.59	1.38	2.05	1.06	2.04	1.67	1.93	1.68	0.93
Potri.001G047800	0.67	0.37	0.32	8.06	6.87	6.95	3.07	4.67	3.65	0.00	0.23	0.09	5.54	5.81	4.76	1.46	1.01	0.19	0.44	0.18	0.25	5.71	6.56	3.72	3.35	1.25	3.31	0.07	0.19	0.18	5.25	2.93	2.65	1.62	3.28	1.55	0.29	0.69	0.44	15.11	10.93	10.72	2.99	2.50	8.15	0.19	0.19	0.20	3.39
Potri.001G047900	20.11	20.83	19.19	19.30	19.31	19.77	15.53	14.79	14.40	23.56	24.15	20.38	25.50	23.00	23.30	16.58	16.08	18.36	30.32	29.83	32.60	28.20	28.76	32.53	17.22	19.02	19.98	27.80	28.88	25.58	22.42	23.37	25.83	22.42	20.16	19.38	25.02	25.44	25.23	15.46	14.07	11.38	11.21	10.71	12.88	19.77	19.00	19.59	20.24
Potri.001G048000	0.00	0.00	0.00	0.00	0.00	0.00	0.00	0.00	0.00	0.00	0.00	0.00	0.00	0.00	0.00	0.00	0.00	0.00	0.00	0.00	0.00	0.00	0.00	0.00	0.00	0.00	0.00	0.00	0.00	0.00	0.00	0.00	0.00	0.00	0.00	0.00	0.00	0.00	0.00	0.00	0.00	0.00	0.00	0.00	0.00	0.00	0.00	0.00	0.00
Potri.001G048100	10.69	8.96	8.23	15.75	14.21	13.58	8.40	9.75	8.17	9.22	9.42	7.31	12.01	14.64	13.79	12.46	11.50	14.71	7.96	6.33	8.25	10.05	8.57	9.57	11.41	9.56	9.86	14.43	17.34	20.63	19.10	14.64	15.78	10.09	11.12	7.02	4.73	5.29	3.13	9.85	13.30	9.39	6.38	6.27	8.23	6.43	9.28	9.17	15.34
Potri.001G048200	1.15	1.29	2.01	5.35	6.09	6.55	0.17	0.62	0.23	1.15	1.37	2.12	6.39	4.42	5.89	1.29	0.16	0.26	0.09	0.57	0.64	1.55	1.23	0.69	0.09	0.00	0.00	0.40	0.94	0.54	3.98	2.64	4.17	0.75	0.31	0.12	0.18	0.00	0.33	1.19	1.87	0.44	0.33	0.37	0.33	0.43	0.62	0.56	6.54
Potri.001G048300	0.00	0.00	0.00	0.00	0.00	0.00	0.00	0.00	0.00	0.00	0.00	0.00	0.00	0.00	0.00	0.00	0.00	0.00	0.00	0.00	0.00	0.00	0.00	0.00	0.00	0.00	0.00	0.00	0.00	0.00	0.03	0.00	0.00	0.03	0.00	0.00	0.00	0.00	0.00	0.04	0.00	0.00	0.00	0.00	0.00	0.00	0.00	0.00	0.00
Potri.001G048400	0.00	0.00	0.00	0.00	0.00	0.00	0.00	0.00	0.00	0.00	0.00	0.00	0.00	0.00	0.00	0.00	0.00	0.00	0.00	0.00	0.00	0.13	0.00	0.13	0.00	0.00	0.00	0.00	0.00	0.00	0.00	0.00	0.00	0.00	0.00	0.00	0.00	0.00	0.00	0.00	0.00	0.00	0.00	0.00	0.00	0.00	0.00	0.00	0.00
Potri.001G048500	1.10	1.00	0.74	2.08	1.77	1.51	0.29	0.35	0.06	0.61	0.74	0.56	0.56	0.95	1.56	0.12	0.20	0.53	0.22	0.23	0.11	1.09	0.95	1.04	0.30	0.23	0.19	0.28	0.19	0.27	1.39	1.17	1.02	1.15	1.81	1.13	0.22	0.22	0.34	1.31	2.27	1.46	0.21	0.30	0.34	0.74	0.77	0.73	1.07
Potri.001G048600	0.00	0.00	0.00	0.00	0.00	0.00	0.00	0.00	0.00	0.00	0.00	0.00	0.00	0.00	0.00	0.00	0.00	0.00	0.00	0.00	0.00	0.00	0.00	0.00	0.00	0.00	0.00	0.00	0.00	0.00	0.00	0.00	0.00	0.00	0.00	0.00	0.00	0.00	0.00	0.00	0.00	0.00	0.00	0.00	0.00	0.00	0.00	0.00	0.00
Potri.001G048700	36.26	39.84	38.28	25.21	29.43	30.68	2.96	3.05	3.79	22.23	20.08	19.11	8.24	8.43	9.44	6.75	5.27	12.95	56.51	29.29	36.84	20.06	24.20	38.08	2.95	3.61	3.15	7.44	9.62	9.17	11.42	10.30	13.24	2.25	2.21	1.35	22.13	24.30	25.61	16.73	29.31	16.07	3.16	4.27	4.29	20.28	25.20	22.94	17.99
Potri.001G048800	1.19	1.46	1.14	1.15	1.39	1.06	0.12	0.09	0.10	0.59	1.02	0.50	0.20	0.33	0.25	0.27	0.08	0.47	2.53	1.60	1.52	0.91	1.06	1.97	0.06	0.19	0.08	0.34	0.48	0.17	0.44	0.33	0.39	0.00	0.04	0.02	1.33	1.91	1.83	0.85	1.09	0.65	0.23	0.16	0.28	0.96	1.19	0.83	0.78
Potri.001G048900	8.51	8.57	8.64	1.39	1.34	1.15	0.50	0.54	0.54	5.96	5.93	5.85	0.98	0.66	0.69	1.67	1.20	1.48	13.79	7.95	9.22	1.66	1.53	1.70	1.27	0.93	0.77	1.27	1.73	1.14	3.59	2.49	2.99	0.65	0.56	0.23	15.36	17.46	12.55	3.27	7.18	3.89	0.38	1.10	0.35	3.21	2.84	2.13	0.57
Potri.001G049000	0.00	0.00	0.00	0.00	0.00	0.00	0.00	0.00	0.00	0.00	0.00	0.00	0.00	0.02	0.00	0.00	0.00	0.02	0.00	0.00	0.00	0.00	0.00	0.00	0.00	0.00	0.02	0.00	0.00	0.04	0.02	0.02	0.00	0.00	0.00	0.00	0.00	0.00	0.00	0.05	0.02	0.00	0.00	0.04	0.03	0.00	0.00	0.00	0.02
Potri.001G049100	0.30	0.05	0.09	0.36	0.42	0.39	17.06	10.10	12.12	0.14	0.00	0.08	2.42	2.73	2.32	8.56	15.17	9.49	0.08	0.03	0.14	1.16	0.49	1.15	24.58	20.79	20.81	0.08	0.07	0.10	0.63	0.62	0.57	1.28	1.77	1.29	0.11	0.00	0.00	0.94	1.30	0.64	8.18	9.15	8.07	0.05	0.11	0.11	0.60
Potri.001G049200	0.34	0.19	0.35	2.42	1.64	1.82	113.15	88.24	96.35	0.12	0.38	0.40	15.44	20.36	18.16	81.06	89.20	59.32	0.40	0.40	0.18	3.70	6.37	4.78	155.48	150.89	177.83	0.00	0.33	0.24	2.73	2.88	2.42	12.45	12.64	8.29	0.00	0.10	0.41	2.53	4.08	2.41	66.69	64.63	48.79	0.05	0.12	0.18	4.71
Potri.001G049300	9.10	9.03	7.73	2.21	1.60	2.34	2.72	3.74	3.48	9.18	9.13	10.73	2.29	2.23	3.33	3.22	3.10	3.20	9.61	11.76	12.90	2.31	1.79	1.67	3.44	3.68	3.24	12.93	15.14	15.45	4.38	3.46	2.89	4.45	3.83	1.83	15.16	15.62	13.40	1.96	1.41	2.43	2.11	3.54	3.29	12.86	11.75	9.73	2.27
Potri.001G049400	13.16	14.51	15.14	14.91	15.45	14.39	17.37	17.94	17.49	19.56	16.98	19.81	15.42	16.93	17.44	15.72	18.94	17.77	9.02	6.69	8.09	11.92	11.23	10.93	15.21	16.18	17.58	12.60	12.80	13.15	17.40	13.73	14.35	12.15	12.66	8.89	7.91	7.68	8.52	10.82	15.32	12.33	16.30	14.22	15.26	16.83	16.29	18.27	18.52
Potri.001G049500	0.00	0.00	0.00	0.00	0.00	0.00	0.00	0.00	0.00	0.00	0.00	0.00	0.00	0.16	0.00	0.00	0.00	0.00	0.00	0.00	0.00	0.00	0.00	0.00	0.15	0.00	0.16	0.00	0.00	0.00	0.00	0.16	0.00	0.00	0.00	0.00	0.00	0.00	0.00	0.23	0.00	0.00	0.00	0.00	0.57	0.00	0.00	0.00	0.00
Potri.001G049600	0.15	0.15	0.13	0.00	0.00	0.00	0.00	0.00	0.00	0.22	0.00	0.00	0.00	0.00	0.14	0.00	0.14	0.00	0.00	0.00	0.16	0.16	0.31	0.15	0.00	0.00	0.00	0.00	0.00	0.19	0.00	0.00	0.13	0.00	0.00	0.00	0.00	0.31	0.28	0.00	0.00	0.00	0.00	0.00	0.00	0.00	0.00	0.00	0.00
Potri.001G049700	4.95	2.43	3.18	6.24	4.20	4.11	1.38	1.60	0.78	1.68	4.13	2.81	5.95	12.38	7.00	0.27	0.06	0.00	3.34	4.47	2.58	7.87	11.60	5.97	0.12	0.44	0.32	4.54	2.76	4.32	8.67	5.97	4.42	0.00	0.00	0.00	0.25	0.12	0.34	4.93	0.56	6.39	0.80	0.64	1.61	3.13	4.12	3.07	1.28
Potri.001G049800	18.92	19.69	19.97	20.10	18.26	20.24	16.67	18.62	16.44	21.16	19.85	19.95	14.96	20.00	20.78	13.96	17.11	15.62	17.59	16.52	15.72	15.81	16.82	13.23	14.72	12.14	14.45	28.98	25.87	29.27	38.21	31.63	33.09	30.61	23.98	15.63	12.18	10.91	10.11	4.06	7.94	3.83	7.41	6.12	6.97	15.81	19.57	17.72	21.32
Potri.001G049900	31.51	31.76	33.63	0.38	0.17	0.38	2.01	2.14	1.46	31.84	33.27	32.99	1.01	1.31	0.95	1.00	1.21	1.38	34.04	36.41	36.07	0.38	0.53	0.26	3.56	4.49	2.98	31.05	31.73	32.24	0.33	0.24	0.46	0.88	0.66	0.71	21.55	24.15	17.79	1.09	0.52	0.77	0.93	1.86	1.37	36.85	36.85	33.58	1.33
Potri.001G050000	28.43	27.38	27.59	29.95	30.02	32.06	29.75	29.76	30.67	25.74	23.93	26.09	25.04	27.03	25.69	29.56	31.69	30.93	34.23	27.23	23.79	27.54	28.36	25.94	29.49	28.15	30.48	13.52	16.28	12.63	18.22	14.15	14.86	11.37	8.17	6.43	14.63	16.73	15.73	14.93	10.44	15.25	23.17	32.60	24.25	23.51	27.59	31.05	24.77
Potri.001G050100	28.91	25.23	27.53	45.90	46.56	48.83	42.07	58.22	43.53	31.41	23.97	31.46	49.23	51.70	52.95	45.16	45.01	43.80	38.90	34.16	44.61	131.57	152.46	178.43	32.51	38.95	37.82	80.52	95.54	81.25	86.67	106.14	106.49	47.36	45.71	36.92	46.95	48.82	51.36	39.30	30.40	26.67	30.96	33.80	33.36	27.42	30.71	31.70	63.03
Potri.001G050200	0.00	0.00	0.00	0.00	0.00	0.00	0.00	0.00	0.00	0.00	0.00	0.00	0.00	0.00	0.00	0.00	0.00	0.00	0.00	0.00	0.00	0.00	0.00	0.00	0.00	0.00	0.00	0.00	0.00	0.00	0.00	0.00	0.00	0.00	0.00	0.00	0.00	0.00	0.00	0.00	0.00	0.00	0.00	0.00	0.09	0.00	0.00	0.00	0.00
Potri.001G050300	0.02	0.00	0.02	1.18	1.03	1.32	0.16	0.13	0.26	0.01	0.00	0.02	0.43	0.55	0.59	0.05	0.04	0.08	0.00	0.00	0.00	1.06	1.65	1.06	0.23	0.11	0.13	0.03	0.03	0.00	0.57	0.23	0.30	0.07	0.12	0.06	0.00	0.00	0.08	0.98	0.41	0.24	0.08	0.00	0.19	0.16	0.12	0.32	0.56
Potri.001G050400	2.44	3.98	3.22	31.90	32.30	30.81	21.54	18.07	17.20	2.25	2.05	2.88	22.08	20.70	21.99	15.64	13.04	16.09	5.93	2.70	3.69	24.69	29.27	33.04	18.19	16.01	18.14	5.66	7.51	6.01	26.73	23.59	22.53	15.97	20.04	18.04	3.02	1.48	2.39	12.94	15.74	11.37	13.47	12.40	9.64	3.06	5.21	3.58	27.40
Potri.001G050500	0.00	0.00	0.00	0.00	0.00	0.00	0.00	0.00	0.00	0.00	0.00	0.00	0.00	0.00	0.00	0.00	0.00	0.00	0.00	0.00	0.00	0.00	0.00	0.00	0.00	0.00	0.00	0.00	0.00	0.00	0.00	0.00	0.00	0.00	0.00	0.00	0.00	0.00	0.00	0.00	0.00	0.00	0.00	0.00	0.00	0.00	0.00	0.00	0.00
Potri.001G050600	34.18	30.30	25.90	26.72	29.13	29.85	24.35	33.70	25.11	27.02	39.64	31.61	45.33	49.47	44.93	75.21	81.57	72.78	75.83	72.44	68.53	39.26	33.44	38.08	50.17	62.74	54.50	21.08	17.39	23.51	48.91	34.51	31.39	54.78	65.73	50.01	161.02	222.99	107.84	46.29	18.04	39.21	41.88	40.51	43.33	35.19	44.85	28.57	44.68
Potri.001G050700	65.21	57.02	55.15	10.55	10.82	10.43	8.75	9.05	8.19	28.83	32.05	30.33	9.15	9.64	8.04	9.73	9.06	9.75	147.48	147.25	164.00	9.73	8.76	9.63	10.71	11.61	9.05	53.30	53.25	56.55	12.14	10.76	11.11	12.66	13.69	13.24	72.70	75.55	81.81	9.11	9.81	7.23	10.01	11.11	10.86	37.30	29.28	25.30	7.82
Potri.001G050800	0.00	0.07	0.00	0.07	0.08	0.00	0.00	0.07	0.00	0.00	0.00	0.00	0.00	0.00	0.00	0.09	0.00	0.00	0.15	0.00	0.00	0.00	0.00	0.00	0.00	0.00	0.08	0.00	0.00	0.00	0.08	0.00	0.07	0.00	0.00	0.21	0.15	0.16	0.00	0.00	0.00	0.00	0.00	0.00	0.00	0.00	0.00	0.00	0.00
Potri.001G050900	0.00	0.00	0.00	0.04	0.04	0.00	0.12	0.18	0.14	0.00	0.00	0.00	0.05	0.00	0.12	0.00	0.00	0.08	0.00	0.00	0.09	0.00	0.08	0.00	0.09	0.13	0.22	0.00	0.00	0.00	0.04	0.04	0.04	0.10	0.05	0.06	0.00	0.00	0.00	0.00	0.00	0.00	0.00	0.00	0.00	0.00	0.00	0.00	0.15
Potri.001G051000	0.06	0.00	0.00	0.06	0.00	0.00	0.00	0.00	0.00	0.05	0.00	0.00	0.00	0.00	0.00	0.00	0.06	0.00	0.13	0.00	0.00	0.06	0.06	0.06	0.00	0.00	0.00	0.00	0.00	0.00	0.13	0.00	0.05	0.00	0.00	0.00	0.00	0.00	0.00	0.00	0.00	0.00	0.00	0.00	0.00	0.00	0.00	0.07	0.00
Potri.001G051100	0.00	0.00	0.00	0.00	0.00	0.00	0.00	0.00	0.00	0.00	0.00	0.00	0.00	0.00	0.00	0.00	0.00	0.00	0.00	0.00	0.00	0.00	0.00	0.00	0.00	0.00	0.00	0.00	0.00	0.00	0.00	0.00	0.00	0.00	0.00	0.00	0.00	0.00	0.00	0.00	0.00	0.00	0.00	0.00	0.00	0.00	0.00	0.00	0.00
Potri.001G051200	7.74	9.00	8.56	9.60	10.33	10.31	11.50	10.43	11.38	11.95	12.46	9.76	37.43	21.58	21.14	14.23	13.97	12.04	7.42	8.12	6.88	15.26	12.61	14.24	13.04	14.84	13.04	16.14	19.48	16.10	12.89	12.38	10.50	9.68	8.12	8.40	4.55	4.32	4.02	8.23	10.26	8.81	10.60	10.41	10.30	9.57	9.19	11.04	19.79
Potri.001G051300	0.41	0.06	0.35	1.73	1.28	1.42	4.18	2.33	2.17	0.43	0.23	0.00	2.59	2.89	1.64	1.06	1.67	0.74	0.36	0.11	0.06	1.95	1.29	0.98	2.42	4.23	3.38	0.18	0.16	0.22	1.66	1.10	1.03	0.85	0.14	0.08	0.24	0.12	0.22	2.48	1.33	1.87	1.11	1.60	0.67	0.11	0.00	0.00	0.86
Potri.001G051400	33.16	35.56	34.61	10.55	11.11	11.05	13.85	14.53	11.89	24.31	26.73	18.70	10.48	12.78	11.05	11.80	10.29	10.33	34.59	26.16	34.24	10.11	8.83	8.78	16.65	17.25	16.91	9.20	10.74	9.16	15.29	15.26	14.84	27.22	28.84	22.95	9.80	9.68	11.90	16.25	14.19	13.18	10.43	11.13	11.35	30.22	26.06	24.12	8.93
Potri.001G051500	165.86	62.72	110.79	204.21	196.71	217.02	17.81	8.66	16.55	16.51	14.41	83.41	28.67	73.67	45.00	3.80	4.98	12.66	36.24	11.44	8.21	101.20	122.04	54.47	27.53	19.06	13.80	0.26	0.11	0.00	21.94	9.64	11.80	0.10	0.00	0.06	2.90	2.51	12.13	111.13	108.33	79.28	0.72	2.20	1.99	61.25	246.15	163.33	62.59
Potri.001G051600	372.08	160.50	267.76	172.98	166.12	172.91	21.55	7.25	17.00	51.09	39.23	227.17	26.69	67.60	40.31	5.24	8.14	15.64	54.63	24.07	16.58	87.13	85.68	50.70	25.50	20.22	16.47	0.35	0.24	0.39	24.40	10.42	9.95	0.06	0.38	0.37	7.55	3.28	23.11	58.61	69.36	49.41	1.47	0.95	1.46	131.33	537.15	343.49	49.40
Potri.001G051700	6.89	6.48	7.79	12.30	12.18	13.25	10.08	12.42	12.04	7.32	6.81	9.71	10.76	14.97	13.79	13.83	14.92	15.33	4.16	3.90	3.85	15.61	14.19	11.87	10.68	9.16	7.94	7.74	8.38	9.05	11.24	6.87	7.71	8.74	7.48	3.53	2.36	2.08	3.08	10.39	8.07	9.45	8.61	9.51	11.21	9.45	13.17	13.65	12.55
Potri.001G051800	1.79	2.24	2.33	1.75	1.81	1.89	1.78	2.09	1.94	4.09	3.21	2.71	3.35	3.06	3.31	2.23	2.71	2.63	1.52	1.43	1.07	2.11	2.01	1.98	2.25	1.92	2.14	2.37	3.03	2.29	3.17	2.73	2.42	1.88	1.97	1.13	1.80	1.48	1.33	1.51	1.18	1.68	1.41	1.86	1.95	3.13	3.57	3.14	3.16
Potri.001G051900	110.33	105.99	123.35	115.42	124.78	124.25	87.54	91.09	89.21	164.85	107.66	136.76	109.29	154.74	202.58	100.42	108.95	145.13	126.75	98.03	96.23	91.94	83.93	79.43	79.58	75.43	74.25	96.90	117.66	99.95	130.67	137.73	141.94	77.24	62.72	63.16	112.79	130.42	115.47	92.51	79.98	85.53	57.12	69.46	66.68	195.39	272.77	296.06	221.44
Potri.001G052000	0.00	0.00	0.00	0.02	0.00	0.00	0.00	0.00	0.00	0.00	0.00	0.00	0.00	0.00	0.00	0.02	0.00	0.00	0.00	0.00	0.00	0.00	0.07	0.00	0.00	0.00	0.02	0.00	0.00	0.00	0.00	0.00	0.00	0.00	0.00	0.00	0.00	0.00	0.00	0.00	0.00	0.00	0.00	0.00	0.00	0.00	0.00	0.00	0.00
Potri.001G052100	103.23	86.89	95.89	163.21	160.45	163.89	97.14	106.51	96.82	93.58	76.98	95.98	77.19	106.13	121.52	86.53	85.63	96.17	111.04	109.37	92.15	99.81	100.72	81.62	84.06	76.89	80.36	95.80	101.39	90.11	111.17	96.12	93.58	49.70	50.24	33.33	85.47	82.49	81.97	76.11	84.09	70.75	62.75	56.02	60.47	81.74	112.69	107.26	133.15
Potri.001G052200	0.00	0.00	0.00	0.00	0.00	0.00	0.00	0.00	0.00	0.00	0.00	0.00	0.00	0.00	0.00	0.00	0.00	0.00	0.00	0.00	0.00	0.00	0.00	0.00	0.00	0.00	0.00	0.00	0.00	0.00	0.00	0.00	0.15	0.00	0.00	0.00	0.00	0.00	0.00	0.00	0.00	0.00	0.00	0.00	0.00	0.00	0.00	0.00	0.00
Potri.001G052300	1.87	1.62	1.40	18.87	17.30	16.47	16.51	30.20	17.61	0.78	1.07	0.53	5.39	11.64	12.17	16.02	14.88	8.65	0.84	0.22	0.89	14.58	19.47	10.74	29.75	14.01	24.71	0.21	0.28	0.21	4.64	3.07	1.69	2.71	2.44	1.54	0.63	0.35	0.96	24.24	9.70	18.03	18.60	14.20	50.68	9.70	19.73	29.39	8.16
Potri.001G052400	4.56	5.17	4.67	8.04	8.83	8.59	2.93	3.78	3.56	6.39	7.07	6.97	5.51	5.93	7.29	5.86	4.76	5.51	4.76	5.61	5.24	5.58	4.44	4.74	4.81	4.77	5.38	14.35	17.69	14.85	15.24	15.36	16.46	7.38	5.97	4.60	4.77	4.85	3.86	3.12	4.26	2.21	2.06	3.16	1.79	5.20	6.07	6.51	8.67
Potri.001G052500	0.00	0.00	0.00	2.82	3.10	3.54	0.19	0.12	0.15	0.00	0.00	0.00	1.24	0.81	0.75	0.11	0.09	0.06	0.00	0.00	0.00	2.48	1.58	0.74	0.16	0.06	0.11	0.00	0.00	0.00	2.34	0.63	0.83	0.02	0.00	0.00	0.00	0.00	0.00	2.35	1.89	1.59	0.04	0.00	0.11	0.00	0.00	0.00	1.45
Potri.001G052600	0.00	0.00	0.00	0.00	0.00	0.00	0.00	0.00	0.00	0.00	0.00	0.00	0.00	0.00	0.00	0.00	0.00	0.00	0.00	0.00	0.00	0.00	0.00	0.00	0.00	0.00	0.00	0.00	0.00	0.00	0.00	0.00	0.00	0.00	0.00	0.00	0.00	0.00	0.00	0.00	0.00	0.00	0.00	0.00	0.00	0.00	0.00	0.00	0.00
Potri.001G052700	0.00	0.00	0.00	0.00	0.00	0.00	0.00	0.00	0.00	0.00	0.00	0.00	0.00	0.00	0.00	0.00	0.00	0.00	0.00	0.00	0.00	0.00	0.00	0.00	0.00	0.00	0.00	0.00	0.00	0.00	0.00	0.00	0.00	0.00	0.00	0.00	0.00	0.00	0.00	0.00	0.00	0.00	0.00	0.00	0.00	0.00	0.00	0.00	0.00
Potri.001G052800	0.00	0.00	0.00	0.00	0.00	0.00	0.00	0.00	0.00	0.00	0.00	0.00	0.00	0.00	0.00	0.00	0.00	0.00	0.00	0.00	0.00	0.00	0.00	0.00	0.00	0.00	0.00	0.00	0.00	0.00	0.00	0.00	0.00	0.00	0.00	0.00	0.00	0.00	0.00	0.00	0.00	0.00	0.00	0.00	0.00	0.00	0.00	0.00	0.00
Potri.001G052900	0.00	0.00	0.00	0.00	0.16	0.00	0.00	0.00	0.00	0.00	0.00	0.00	0.00	0.00	0.00	0.00	0.00	0.00	0.00	0.00	0.00	0.16	0.16	0.00	0.00	0.00	0.00	0.00	0.00	0.00	0.00	0.00	0.00	0.00	0.00	0.00	0.00	0.00	0.00	0.00	0.00	0.00	0.00	0.00	0.00	0.00	0.00	0.00	0.00
Potri.001G053000	0.07	0.04	0.02	0.99	0.67	0.84	3.64	2.66	3.24	0.03	0.02	0.00	0.14	0.50	0.38	1.44	2.12	2.54	0.00	0.00	0.04	0.40	0.35	0.15	2.42	2.66	3.20	0.00	0.00	0.00	0.50	0.36	0.40	0.81	0.74	0.61	0.04	0.00	0.04	0.19	0.17	0.14	2.37	1.85	1.10	0.02	0.00	0.05	0.54
Potri.001G053100	0.27	0.00	0.30	1.01	0.55	0.60	0.00	0.23	0.00	0.45	0.00	0.17	0.20	0.37	0.58	0.10	0.00	0.26	0.27	0.41	0.09	5.26	8.63	2.80	0.37	0.19	0.47	0.81	1.31	0.76	0.18	1.20	1.09	0.11	0.53	0.96	0.72	0.18	0.33	0.40	0.35	0.30	0.17	0.56	0.00	0.09	0.00	0.09	0.33
Potri.001G053200	0.00	0.00	0.15	1.90	1.12	1.05	0.00	0.16	0.00	0.00	0.00	0.00	0.20	0.57	0.51	0.00	0.17	0.00	0.00	0.00	0.00	0.94	0.36	0.00	0.19	0.00	0.00	0.00	0.00	0.00	0.91	0.19	0.80	0.00	0.00	0.00	0.00	0.00	0.00	0.00	0.00	0.30	0.00	0.00	0.00	0.00	0.00	0.00	0.17
Potri.001G053300	0.00	0.00	0.00	0.00	0.00	0.00	0.00	0.00	0.00	0.00	0.00	0.00	0.00	0.00	0.00	0.00	0.00	0.00	0.00	0.00	0.00	0.00	0.00	0.00	0.00	0.00	0.00	0.00	0.00	0.00	0.00	0.00	0.00	0.00	0.00	0.00	0.00	0.00	0.00	0.00	0.00	0.00	0.00	0.00	0.00	0.00	0.00	0.00	0.00
Potri.001G053400	1.59	1.54	1.83	6.56	7.89	6.96	15.36	16.34	15.45	1.02	0.93	1.08	7.18	8.20	8.01	18.28	18.95	14.69	1.17	0.96	0.80	3.58	3.81	2.36	17.34	19.68	18.29	1.44	1.42	1.37	7.31	6.63	6.01	8.23	8.80	10.49	2.32	2.36	1.91	2.76	4.69	2.44	8.71	8.72	12.04	1.10	1.53	1.25	6.71
Potri.001G053500	10.87	11.59	11.57	25.26	26.30	24.87	8.54	9.64	7.76	11.77	9.41	9.72	20.56	25.62	23.11	16.63	17.11	20.40	16.94	12.93	13.86	39.80	40.57	54.11	9.42	11.77	11.15	19.90	24.32	19.74	17.75	19.62	17.09	11.22	9.67	7.77	10.39	13.15	10.16	24.28	15.16	21.52	11.50	10.67	11.79	9.31	13.48	13.17	17.44
Potri.001G053600	16.54	15.51	14.16	5.75	4.63	5.56	2.10	2.37	2.23	15.02	17.00	18.79	4.41	5.19	5.42	4.22	4.31	3.81	15.77	14.22	13.18	3.47	3.52	3.76	3.49	2.81	2.64	25.57	26.42	22.17	7.35	5.81	5.61	2.16	2.73	1.12	6.95	6.53	5.74	1.57	3.00	1.60	2.47	2.00	1.23	11.74	11.31	11.18	5.27
Potri.001G053700	25.39	26.92	29.47	0.17	0.06	0.11	0.76	0.78	0.71	46.62	49.41	44.25	0.07	0.12	0.17	0.47	0.27	0.23	19.71	22.30	23.16	0.06	0.06	0.06	2.44	2.17	2.34	46.78	47.02	44.04	0.18	0.06	0.05	0.36	0.56	0.64	16.44	19.90	19.86	0.09	0.24	0.20	1.12	1.12	1.35	34.29	22.47	24.51	0.16
Potri.001G053800	7.13	5.85	5.15	11.48	11.08	11.44	13.72	15.91	14.09	4.04	4.37	5.43	8.23	8.74	9.75	13.39	12.27	10.96	4.72	3.33	4.00	9.00	8.57	7.56	15.53	13.70	12.32	9.14	8.48	8.35	10.93	10.67	9.95	31.60	38.26	33.56	5.30	5.46	4.61	12.67	7.33	13.44	12.61	12.82	11.78	5.41	5.55	7.23	8.62
Potri.001G053900	0.00	0.00	0.00	0.00	0.00	0.00	0.00	0.10	0.00	0.00	0.00	0.00	0.00	0.00	0.00	0.00	0.11	0.00	0.00	0.00	0.00	0.00	0.00	0.00	0.00	0.00	0.24	0.00	0.00	0.14	0.00	0.00	0.00	0.00	0.00	0.00	0.00	0.00	0.00	0.00	0.00	0.00	0.00	0.00	0.65	0.00	0.00	0.00	0.11
Potri.001G054000	0.00	0.00	0.00	5.13	6.98	7.40	0.00	0.00	0.00	0.00	0.00	0.00	1.84	2.97	0.36	0.00	0.00	0.00	0.00	0.00	0.00	2.54	3.63	1.93	0.00	0.00	0.00	0.00	0.00	0.00	2.27	0.81	1.55	0.00	0.00	0.00	0.00	0.00	0.00	8.55	5.73	5.57	0.00	0.00	0.00	0.00	0.00	0.00	3.87
Potri.001G054100	0.00	0.00	0.00	4.46	6.23	5.28	0.00	0.00	0.00	0.00	0.00	0.00	0.63	1.50	0.36	0.00	0.00	0.00	0.00	0.00	0.00	1.19	1.82	0.66	0.00	0.00	0.00	0.00	0.00	0.00	2.60	1.09	1.01	0.00	0.00	0.00	0.00	0.00	0.00	1.58	2.41	0.64	0.00	0.00	0.00	0.00	0.00	0.00	2.37
Potri.001G054200	0.00	0.00	0.00	0.00	0.00	0.00	0.00	0.00	0.00	0.00	0.00	0.00	0.00	0.00	0.00	0.00	0.00	0.00	0.00	0.00	0.00	0.00	0.00	0.00	0.00	0.00	0.00	0.00	0.00	0.00	0.00	0.00	0.00	0.00	0.00	0.00	0.00	0.00	0.00	0.00	0.00	0.00	0.00	0.00	0.00	0.00	0.00	0.00	0.00
Potri.001G054300	0.00	0.00	0.00	0.00	0.00	0.00	0.00	0.00	0.00	0.00	0.00	0.00	0.00	0.00	0.00	0.00	0.00	0.00	0.00	0.00	0.00	0.00	0.00	0.00	0.00	0.00	0.00	0.00	0.00	0.00	0.00	0.00	0.00	0.00	0.00	0.00	0.00	0.00	0.00	0.00	0.00	0.00	0.00	0.00	0.00	0.00	0.00	0.00	0.00
Potri.001G054400	13.41	13.02	14.64	23.95	26.08	26.87	6.09	7.84	7.77	10.83	11.78	8.50	13.67	11.89	14.18	23.78	17.82	27.02	8.18	7.04	8.34	17.07	17.81	13.72	7.67	6.33	7.89	53.52	54.27	56.80	74.29	97.26	114.31	176.47	167.57	153.10	7.13	10.55	8.56	20.33	24.33	18.18	11.38	18.93	12.60	7.22	11.07	10.73	16.17
Potri.001G054500	20.52	20.50	22.18	43.73	46.44	45.22	26.23	27.48	28.41	23.86	23.26	23.53	47.41	39.81	39.42	30.81	25.37	23.65	24.91	23.95	20.32	30.70	30.14	27.43	24.74	25.84	25.85	49.45	49.70	46.67	43.00	42.69	38.82	33.64	33.04	25.62	25.76	27.63	22.88	29.94	36.32	32.66	23.01	19.27	29.05	17.78	22.21	21.65	46.95
Potri.001G054600	0.00	0.04	0.00	3.45	3.07	3.12	4.84	3.97	8.82	0.00	0.21	0.00	1.98	2.53	1.74	21.48	6.05	3.21	0.00	0.00	0.00	1.22	2.27	2.45	13.89	13.95	9.44	0.06	0.00	0.00	3.21	1.67	1.35	4.31	3.30	1.74	0.00	0.00	0.07	1.43	0.93	0.98	0.63	0.38	3.40	0.04	0.00	0.00	3.67
Potri.001G054700	2.29	2.68	2.01	2.78	3.21	2.86	1.32	1.43	1.51	1.60	1.97	1.74	0.83	0.91	1.14	1.38	1.42	1.51	1.43	1.43	1.57	1.65	0.97	1.35	1.82	2.07	2.07	0.50	0.53	0.35	1.96	1.16	0.86	0.92	0.55	0.88	2.63	1.93	3.02	1.19	2.97	1.09	3.42	4.91	3.41	1.02	1.75	1.41	1.33
Potri.001G054800	64.95	35.45	52.77	4.43	5.60	5.61	0.26	0.20	0.20	9.04	10.53	20.19	3.15	3.87	2.73	0.04	0.03	0.04	100.43	112.09	97.36	7.00	6.49	5.52	0.51	0.44	0.37	9.84	7.09	8.34	11.78	7.39	6.77	1.02	1.17	0.77	22.14	33.50	14.96	2.75	3.39	3.06	1.23	4.15	0.43	7.73	4.25	5.30	0.84
Potri.001G054900	20.45	16.89	16.92	16.20	17.54	18.37	9.03	10.09	10.75	17.25	17.71	17.31	13.83	15.07	13.63	20.21	14.67	18.12	32.22	26.29	30.58	16.49	16.21	13.76	13.77	12.34	14.51	26.63	28.57	24.01	26.38	24.62	23.94	17.19	17.58	10.50	22.99	25.81	23.72	34.58	27.60	38.45	19.30	27.99	22.37	12.88	15.62	12.46	15.50
Potri.001G055000	1.04	0.80	1.22	2.64	2.45	2.69	0.81	0.54	0.88	0.75	0.70	0.50	0.79	2.80	1.53	0.93	1.04	0.80	0.94	0.76	0.53	2.46	2.78	2.03	1.06	0.43	0.55	0.31	0.55	0.25	0.83	0.32	0.36	0.50	0.24	0.00	2.08	2.12	1.91	2.32	1.09	1.89	0.59	1.51	1.36	0.90	0.94	1.84	1.32
Potri.001G055100	2.80	2.75	3.78	8.94	6.57	6.65	122.76	106.77	137.46	0.19	0.34	0.12	4.93	8.63	12.36	58.58	59.95	79.43	0.10	0.06	0.03	6.36	7.00	6.54	94.88	103.56	127.55	0.05	0.09	0.04	2.60	1.82	1.52	25.97	25.24	18.80	0.26	0.20	1.01	7.50	5.01	4.70	82.33	76.45	62.12	1.00	1.00	0.44	3.38
Potri.001G055200	0.16	0.21	0.21	0.12	0.19	0.21	1.19	0.46	0.96	0.11	0.09	0.06	0.58	0.26	0.35	0.74	0.83	1.27	0.00	0.00	0.00	0.39	0.31	0.52	1.53	2.20	1.95	0.05	0.04	0.11	0.50	0.55	0.60	2.22	2.35	1.97	0.00	0.06	0.17	0.61	0.21	0.26	1.06	2.01	1.70	0.09	0.13	0.23	0.17
Potri.001G055300	41.65	34.12	34.86	64.66	59.11	56.62	108.10	97.81	126.53	48.53	37.99	37.09	135.30	107.27	94.23	97.48	128.87	85.73	85.73	65.95	58.29	126.95	111.76	102.82	158.72	129.04	118.75	265.08	260.77	259.07	443.53	560.38	450.55	249.63	266.97	292.99	68.32	69.74	57.46	102.40	90.49	105.10	103.62	115.49	118.56	42.03	39.25	45.11	71.11
Potri.001G055400	37.75	33.96	33.16	39.42	37.10	36.71	41.49	46.99	44.03	37.63	37.72	38.02	37.46	46.03	54.75	42.82	41.02	39.71	61.47	49.61	56.78	60.18	61.34	46.62	51.74	50.08	51.11	32.13	31.99	31.32	24.68	18.05	20.90	21.23	19.10	21.55	43.40	48.30	39.51	47.30	39.37	49.21	38.65	33.36	43.00	47.51	67.96	64.14	48.42
Potri.001G055500	0.00	0.00	0.00	0.00	0.00	0.00	0.00	0.00	0.00	0.00	0.00	0.00	0.00	0.00	0.00	0.00	0.00	0.00	0.00	0.00	0.00	0.00	0.00	0.00	0.00	0.00	0.00	0.00	0.00	0.00	0.00	0.00	0.00	0.00	0.00	0.00	0.00	0.00	0.00	0.00	0.00	0.00	0.00	0.00	0.00	0.00	0.07	0.00	0.00
Potri.001G055600	0.19	0.09	0.16	0.00	0.00	0.19	0.00	0.09	0.17	0.21	0.00	0.19	0.21	0.20	0.00	0.00	0.00	0.00	0.00	0.00	0.00	0.00	0.19	0.10	0.00	0.00	0.00	0.44	0.13	0.36	0.00	0.00	0.00	0.12	0.00	0.00	0.00	0.00	0.36	0.15	0.00	0.00	0.00	0.00	0.00	0.00	0.10	0.00	0.00
Potri.001G055700	0.00	0.00	0.00	0.00	0.04	0.00	0.00	0.00	0.00	0.00	0.00	0.00	0.00	0.04	0.00	0.00	0.00	0.00	0.00	0.00	0.00	0.00	0.00	0.04	0.04	0.00	0.00	0.00	0.00	0.00	0.00	0.00	0.00	0.00	0.00	0.00	0.00	0.00	0.00	0.00	0.00	0.00	0.00	0.00	0.00	0.00	0.00	0.00	0.04
Potri.001G055800	0.00	0.14	0.24	0.14	0.00	0.00	0.14	0.38	0.24	0.00	0.14	0.14	0.00	0.00	0.00	0.32	0.78	0.14	0.00	0.00	0.15	0.00	0.00	0.00	0.00	0.15	0.00	0.00	0.00	0.00	0.00	0.00	0.13	0.00	0.17	0.19	0.00	0.00	0.00	0.00	0.38	0.00	0.00	0.30	0.00	0.14	0.00	0.15	0.00
Potri.001G055900	1.22	1.29	1.49	5.54	6.31	5.98	5.98	4.97	5.95	1.25	1.05	1.14	8.50	6.16	5.66	4.42	5.62	4.11	0.43	0.45	0.50	2.99	2.46	2.20	8.85	7.52	7.93	0.34	0.21	0.27	5.15	4.53	4.86	2.95	2.86	2.50	0.18	0.27	0.57	8.96	9.78	8.12	8.20	7.17	7.15	1.39	1.02	0.90	5.55
Potri.001G056000	6.63	7.33	6.67	8.78	8.74	9.07	8.04	6.91	6.92	7.54	6.97	6.84	9.09	8.43	8.32	8.22	7.34	8.87	8.18	8.30	6.81	7.83	7.02	5.77	7.05	6.04	7.42	12.96	15.63	14.03	11.53	12.73	12.84	11.85	10.92	8.58	8.36	8.65	7.60	5.64	6.86	4.74	7.38	6.84	6.14	6.37	8.42	8.36	9.23
Potri.001G056100	7.59	8.27	8.00	11.52	10.06	11.10	21.64	20.95	23.22	9.94	10.34	10.57	17.46	20.05	22.37	19.04	26.97	25.71	6.38	5.77	6.33	12.42	14.12	12.35	25.02	27.71	25.76	2.63	3.85	3.37	8.51	7.68	7.71	10.25	9.78	11.27	4.97	4.86	6.00	21.33	23.59	18.64	29.05	30.48	29.72	13.26	14.42	17.77	17.75
Potri.001G056200	31.97	26.22	28.76	1.55	1.37	2.39	0.00	0.05	0.10	9.12	9.38	11.11	1.40	1.26	1.46	0.00	0.06	0.00	9.27	9.38	8.57	0.88	0.84	1.01	0.00	0.19	0.06	13.17	10.97	14.89	0.49	0.62	0.48	0.00	0.07	0.00	6.10	3.47	7.40	2.09	2.56	1.51	0.11	0.00	0.23	25.20	25.50	49.54	1.27
Potri.001G056300	0.45	0.16	0.19	6.42	5.30	5.67	10.07	9.62	8.51	0.08	0.11	0.05	4.55	9.69	7.11	8.82	13.72	9.61	0.06	0.00	0.17	16.73	24.29	14.49	39.19	33.06	31.71	0.00	0.00	0.00	3.31	2.25	2.01	1.96	2.77	2.79	0.00	0.00	0.00	14.27	4.97	16.61	2.11	4.21	4.75	2.56	4.74	8.17	4.20
Potri.001G056400	0.42	0.40	0.61	0.00	0.21	0.10	0.10	0.18	0.62	0.23	0.60	0.80	0.68	0.22	0.29	0.00	0.57	0.60	0.00	0.00	0.11	0.11	0.21	0.20	0.32	0.22	0.22	0.00	0.55	0.00	0.00	0.21	0.36	0.75	0.49	0.00	0.21	0.00	0.00	0.16	0.14	0.00	0.00	0.00	0.20	0.40	0.21	0.11	0.28
Potri.001G056500	25.23	21.38	21.47	1.70	2.16	2.26	2.61	3.46	2.21	35.09	42.14	35.44	2.91	3.28	2.34	2.08	2.42	3.11	29.23	36.22	35.33	3.25	3.57	2.90	4.30	3.40	4.71	39.80	36.84	38.05	5.69	4.65	4.43	2.31	2.18	1.91	24.11	21.87	16.91	2.13	1.06	3.39	1.63	1.29	1.05	31.55	32.09	26.67	2.20
Potri.001G056600	11.53	9.34	13.53	12.88	10.46	10.08	1.40	2.83	1.05	14.46	12.43	15.34	3.96	5.84	5.19	1.60	2.60	2.03	18.32	20.49	22.89	7.66	8.05	10.24	0.49	1.18	0.71	20.67	15.33	16.74	11.61	10.79	11.64	0.46	1.34	0.90	15.70	12.46	12.85	2.56	5.91	2.69	0.00	0.40	1.25	12.27	17.15	21.64	5.65
Potri.001G056700	778.40	745.12	691.14	0.33	0.18	0.20	20.19	25.31	19.34	680.58	838.35	659.23	0.76	0.29	0.80	1.29	0.92	1.48	547.67	717.35	845.17	0.14	0.17	0.10	19.73	27.20	11.74	875.08	596.82	971.07	0.00	0.04	0.03	3.18	2.17	3.88	427.28	372.84	393.27	0.00	0.14	0.06	2.16	2.97	4.51	894.09	566.85	358.59	0.16
Potri.001G056800	10.54	10.76	11.02	35.75	37.03	34.42	14.72	12.15	13.17	16.95	19.02	19.37	28.00	25.29	31.61	12.80	13.01	16.34	10.13	10.87	8.26	21.87	20.88	20.82	11.72	12.13	10.84	30.93	31.79	30.25	31.82	34.18	25.97	14.19	12.98	12.44	11.43	11.79	13.42	23.32	25.69	25.80	9.61	10.45	12.09	14.87	11.19	8.39	22.09
Potri.001G056900	0.00	0.00	0.00	0.00	0.00	0.00	0.00	0.00	0.00	0.13	0.00	0.00	0.00	0.00	0.00	0.00	0.00	0.00	0.00	0.00	0.00	0.00	0.00	0.18	0.00	0.00	0.00	0.00	0.00	0.45	0.56	0.38	0.16	0.00	0.00	0.00	0.00	0.00	0.00	0.00	0.25	0.00	0.00	0.00	0.00	0.00	0.00	0.00	0.17
Potri.001G057000	0.00	0.00	0.00	0.00	0.00	0.00	0.00	0.00	0.00	0.00	0.00	0.00	0.00	0.00	0.00	0.00	0.00	0.00	0.00	0.00	0.00	0.00	0.00	0.00	0.00	0.00	0.00	0.00	0.13	0.00	0.00	0.00	0.00	0.00	0.00	0.00	0.00	0.00	0.00	0.00	0.00	0.00	0.00	0.00	0.00	0.00	0.00	0.20	0.00
Potri.001G057100	15.06	13.24	14.25	16.74	16.97	16.77	3.00	4.62	4.40	19.23	17.04	19.39	30.13	28.61	30.60	4.91	6.36	5.44	13.22	11.06	12.61	19.53	16.48	16.53	4.52	5.99	4.55	16.84	19.68	18.62	16.75	16.83	14.82	9.09	7.10	2.94	7.74	7.87	6.83	24.09	20.93	25.40	4.62	3.85	3.55	19.63	21.30	23.79	26.57
Potri.001G057200	5.56	5.49	7.01	7.66	8.37	8.00	5.79	5.63	5.28	6.79	5.58	6.12	10.89	9.05	9.41	6.69	6.71	6.60	5.43	4.28	4.11	8.43	8.13	8.23	6.93	5.68	6.05	3.98	4.25	4.16	8.56	10.63	8.74	7.52	6.05	6.28	6.13	7.90	7.40	11.76	12.65	12.24	7.50	9.47	8.60	7.71	9.02	9.11	10.62
Potri.001G057300	13.28	16.85	18.09	71.09	66.54	74.79	21.32	28.83	21.26	30.50	21.72	24.85	37.69	40.62	46.71	29.94	27.00	26.69	32.49	21.05	28.26	99.51	121.05	147.86	22.70	19.26	20.11	67.57	96.65	65.57	60.08	69.99	77.91	79.72	81.58	95.00	12.00	11.92	10.16	29.26	33.67	21.74	18.66	17.45	22.28	14.00	24.46	20.90	63.07
Potri.001G057400	13.19	16.01	13.05	32.96	34.35	34.42	7.93	8.20	7.63	24.33	23.02	27.31	28.21	27.07	23.56	9.69	12.26	9.22	8.64	5.44	7.01	20.07	14.45	16.80	8.57	9.47	8.40	7.76	8.21	8.74	38.30	35.57	31.17	9.92	9.49	4.22	10.19	12.65	11.19	20.31	37.41	19.25	10.91	8.74	12.77	20.62	17.91	25.35	28.50
Potri.001G057500	31.69	29.51	29.00	98.21	98.29	90.23	64.35	66.33	62.05	48.52	46.62	40.62	99.07	95.16	87.48	69.27	64.65	54.93	26.90	27.33	25.62	63.61	56.11	61.96	48.55	59.29	58.79	102.21	87.40	95.52	184.07	192.87	178.22	86.58	79.57	62.44	27.90	24.97	24.11	38.77	82.96	39.90	40.10	34.96	48.76	28.45	29.66	29.62	102.85
Potri.001G057600	0.00	0.00	0.00	0.00	0.00	0.00	0.00	0.00	0.00	0.00	0.00	0.00	0.00	0.00	0.00	0.00	0.00	0.00	0.00	0.00	0.00	0.00	0.00	0.00	0.00	0.00	0.00	0.00	0.00	0.00	0.46	0.00	0.00	0.00	0.00	0.00	0.00	0.00	0.00	0.00	0.00	0.00	0.87	0.00	0.00	0.00	0.46	0.00	0.00
Potri.001G057700	0.00	0.28	0.12	0.00	0.00	0.14	0.00	0.00	0.00	0.31	0.41	1.23	0.31	0.00	0.13	0.00	0.26	0.00	0.58	0.13	0.00	0.00	0.00	0.00	0.00	0.30	0.30	0.00	0.00	0.17	0.00	0.29	0.00	0.00	0.00	0.00	0.29	0.00	0.00	0.00	0.00	0.00	0.00	0.00	0.27	0.14	0.14	0.15	0.00
Potri.001G057800	12.20	15.09	13.76	13.56	12.56	12.86	21.31	18.32	19.72	11.10	11.41	10.92	16.48	14.61	14.41	19.23	21.30	17.79	8.09	6.35	6.97	14.71	13.62	16.20	20.13	20.47	19.76	6.64	7.64	7.25	15.78	14.57	14.07	12.51	12.89	8.56	2.79	2.40	2.31	12.91	20.27	11.43	15.27	16.10	15.13	13.87	12.25	16.06	17.36
Potri.001G057900	0.00	0.00	0.00	0.33	0.00	0.00	0.00	0.00	0.00	0.00	0.00	0.00	0.00	0.00	0.32	0.00	0.00	0.00	0.00	0.00	0.00	0.00	0.00	0.00	0.00	0.00	0.00	0.00	0.00	0.00	0.00	0.00	0.00	0.00	0.00	0.00	0.00	0.00	0.00	0.00	0.00	0.00	0.00	0.00	0.00	0.00	0.00	0.00	0.00
Potri.001G058000	0.64	0.72	0.36	2.00	1.63	1.73	0.00	0.19	0.00	1.69	1.02	1.73	6.27	5.95	4.02	0.00	0.10	0.00	0.11	1.46	0.55	1.31	1.90	2.38	0.11	0.00	0.00	0.32	0.70	0.39	2.01	0.98	0.37	0.00	0.00	0.00	0.43	0.43	1.57	0.95	0.70	0.18	0.20	0.88	0.00	0.82	1.81	2.55	4.16
Potri.001G058100	47.39	44.90	32.00	55.45	66.27	59.35	12.90	13.34	11.56	81.44	55.42	64.24	60.83	47.08	58.74	20.61	25.09	22.56	97.59	88.48	78.13	20.14	19.79	18.58	4.52	6.87	5.74	66.49	70.09	64.53	44.63	32.52	34.14	5.32	3.84	5.80	6.88	5.49	5.25	39.58	37.04	41.30	15.37	13.25	29.19	102.77	86.64	105.89	58.74
Potri.001G058200	1.39	2.26	1.88	0.12	0.21	0.24	0.08	0.25	0.66	0.27	0.24	0.27	0.36	0.42	0.34	0.09	0.15	0.55	5.03	1.75	2.14	0.71	0.45	0.72	0.50	0.38	0.30	0.49	1.41	0.65	0.90	1.22	0.71	0.05	0.10	0.00	1.23	0.75	8.51	0.49	2.31	1.15	0.00	0.00	0.69	2.21	2.54	1.58	0.56
Potri.001G058300	0.00	0.11	0.10	0.00	0.00	0.00	0.00	0.00	0.00	0.08	0.11	0.00	0.00	0.00	0.21	0.00	0.00	0.00	0.00	0.00	0.00	0.00	0.00	0.00	0.12	0.00	0.00	0.00	0.00	0.00	0.00	0.00	0.00	0.00	0.00	0.15	0.00	0.00	0.00	0.00	0.00	0.00	0.00	0.00	0.21	0.00	0.00	0.00	0.00
Potri.001G058400	0.00	0.00	0.00	0.00	0.00	0.06	0.00	0.00	0.00	0.04	0.00	0.00	0.00	0.00	0.00	0.00	0.00	0.00	0.00	0.00	0.00	0.00	0.12	0.00	0.00	0.00	0.00	0.00	0.00	0.00	0.00	0.06	0.00	0.00	0.00	0.00	0.00	0.00	0.00	0.00	0.00	0.00	0.00	0.00	0.00	0.06	0.00	0.00	0.05
Potri.001G058500	0.31	0.70	0.87	18.11	20.62	18.23	0.00	0.00	0.09	7.37	3.29	2.37	64.97	34.17	33.23	0.35	0.38	0.50	0.94	0.47	0.74	13.59	8.60	8.86	0.00	0.00	0.00	14.85	30.14	14.08	56.42	48.04	49.35	0.00	0.00	0.14	0.21	0.00	0.19	3.54	4.89	2.74	0.19	0.21	0.19	4.59	3.63	4.31	27.18
Potri.001G058600	0.21	0.41	0.36	2.23	2.90	2.95	1.49	1.79	2.40	0.59	0.55	0.47	2.43	3.04	2.32	4.35	3.73	3.55	0.29	0.19	0.15	2.69	1.96	1.31	1.44	1.65	1.94	0.43	0.42	0.47	3.38	2.36	2.71	1.83	2.11	1.04	0.00	0.00	0.13	2.43	1.58	2.34	1.79	0.73	2.45	0.61	0.35	1.00	1.80
Potri.001G058700	14.41	12.97	13.80	9.24	10.96	10.47	8.39	7.53	8.14	13.94	15.09	11.44	10.87	9.74	11.03	9.15	8.63	8.58	11.93	11.94	10.70	9.66	11.12	10.05	9.84	9.92	8.90	6.27	7.57	6.58	10.27	9.33	10.11	10.00	8.35	4.20	10.73	12.87	11.82	13.63	14.69	14.57	11.67	15.40	13.54	11.27	12.62	12.02	11.96
Potri.001G058800	0.13	0.00	0.21	1.20	2.09	2.20	0.12	0.00	0.00	0.28	0.00	0.00	2.23	1.85	2.82	0.14	0.12	0.37	1.80	0.58	0.66	3.41	1.90	6.71	0.00	0.00	0.00	0.00	0.17	0.16	5.34	8.24	8.32	0.61	1.34	0.17	0.26	0.78	0.47	0.57	1.34	1.69	0.00	0.26	0.00	0.00	0.26	0.00	3.13
Potri.001G058900	0.00	0.00	0.00	0.00	0.00	0.00	0.00	0.00	0.00	0.00	0.00	0.00	0.00	0.00	0.00	0.00	0.00	0.00	0.00	0.00	0.00	0.00	0.00	0.00	0.00	0.00	0.00	0.00	0.00	0.00	0.00	0.00	0.00	0.07	0.07	0.03	0.00	0.00	0.00	0.00	0.00	0.00	0.00	0.00	0.00	0.00	0.00	0.00	0.00
Potri.001G059000	0.45	0.50	0.38	0.18	0.60	0.31	0.64	0.79	1.44	1.03	0.88	0.68	0.85	0.67	0.42	1.02	1.06	0.82	0.79	0.18	0.27	0.40	0.39	0.32	1.00	1.35	1.03	0.59	0.52	0.32	0.91	0.80	1.25	1.41	1.60	1.05	0.00	0.27	0.36	0.29	0.77	0.22	0.12	0.41	0.24	0.50	0.85	1.22	0.59
Potri.001G059100	0.45	0.04	0.20	0.00	0.00	0.00	0.04	0.25	0.00	0.06	0.04	0.00	0.04	0.17	0.22	0.09	0.04	0.04	0.00	0.00	0.04	0.08	0.08	0.00	0.08	0.08	0.09	0.25	0.16	0.15	0.04	0.04	0.04	0.00	0.00	0.00	0.08	0.00	0.15	0.06	0.00	0.07	0.31	0.00	0.15	0.27	0.16	0.08	0.07
Potri.001G059200	0.00	0.00	0.00	0.15	0.00	0.00	0.31	0.00	0.14	0.00	0.00	0.00	0.35	0.17	0.00	0.36	0.29	0.15	0.00	0.00	0.00	0.16	0.16	0.00	0.81	0.00	0.17	0.00	0.00	0.19	0.16	0.00	0.00	0.38	0.00	0.64	0.00	0.00	0.29	0.00	0.00	0.00	0.90	0.33	0.00	0.00	0.00	0.00	0.00
Potri.001G059300	0.05	0.00	0.09	0.25	0.28	0.47	1.79	2.45	3.21	0.00	0.00	0.00	0.35	0.28	0.55	0.30	0.34	1.20	0.00	0.00	0.00	0.33	0.21	0.11	0.66	0.67	0.06	0.00	0.07	0.13	0.48	0.11	0.05	0.97	1.45	0.94	0.00	0.33	0.00	0.48	0.43	0.63	1.01	1.01	0.81	0.05	0.05	0.00	0.29
Potri.001G059400	4.75	3.93	4.43	15.55	12.55	10.40	48.43	36.43	42.43	1.78	2.12	1.69	11.56	11.71	10.89	28.90	25.24	25.69	2.23	4.19	2.00	8.25	8.04	7.39	33.02	37.27	45.57	11.88	11.11	11.27	8.44	7.51	6.91	21.06	17.57	22.81	15.91	10.79	18.52	13.80	10.21	12.71	48.18	40.43	33.55	4.26	2.57	2.30	5.94
Potri.001G059500	13.04	13.68	8.92	0.84	0.56	1.19	0.49	0.13	0.63	24.30	17.93	31.18	4.89	8.25	14.30	1.28	1.58	2.01	12.75	14.02	12.48	0.20	0.39	0.39	2.59	1.54	0.89	15.05	15.96	13.74	0.74	0.66	0.52	0.18	0.00	0.00	13.25	9.93	8.34	0.89	2.81	1.57	0.37	0.62	0.37	18.87	19.20	17.70	22.37
Potri.001G059600	0.00	0.00	0.00	0.00	0.00	0.00	0.00	0.00	0.00	0.00	0.00	0.00	0.00	0.00	0.00	0.00	0.00	0.00	0.00	0.00	0.00	0.00	0.00	0.00	0.00	0.00	0.00	0.00	0.00	0.00	0.00	0.00	0.00	0.00	0.00	0.00	0.00	0.00	0.00	0.00	0.00	0.00	0.00	0.00	0.00	0.00	0.00	0.00	0.00
Potri.001G059700	6.78	5.17	4.80	32.97	34.35	33.93	15.72	16.94	15.93	2.59	2.78	3.17	19.81	20.24	21.38	18.30	16.95	17.57	5.59	3.97	3.70	26.98	27.94	27.78	17.90	14.87	15.25	8.02	9.17	8.71	16.50	21.99	22.49	26.66	23.62	33.16	1.35	1.05	1.17	14.73	15.29	14.02	12.91	12.38	14.15	4.43	5.23	6.15	23.06
Potri.001G059800	0.31	0.52	0.45	3.28	3.25	3.04	0.68	1.48	1.38	0.11	0.07	0.22	1.35	1.36	2.21	0.61	0.21	0.22	0.00	0.00	0.00	1.99	1.76	1.73	1.66	1.52	0.98	0.12	0.10	0.00	0.77	0.40	0.34	0.28	0.18	0.00	0.00	0.32	0.00	1.61	1.93	1.03	0.44	0.16	0.00	0.30	0.16	0.24	3.73
Potri.001G059900	16.85	18.34	17.19	33.32	37.52	38.27	40.31	39.22	41.96	16.64	20.42	14.37	29.37	29.91	32.79	32.68	51.30	31.21	18.77	14.29	15.05	36.16	29.61	34.10	47.94	78.60	81.65	10.48	10.87	9.56	25.91	22.07	26.39	19.40	16.09	9.32	13.02	14.51	11.56	16.63	20.16	20.04	16.66	21.69	14.09	12.82	16.95	26.11	23.15
Potri.001G060000	6.32	4.89	4.33	12.75	13.51	11.65	18.86	15.69	14.42	9.86	6.54	8.14	32.71	32.40	34.12	31.16	32.90	24.65	5.42	3.61	3.74	16.89	15.05	13.38	12.77	12.47	13.58	9.78	15.31	8.85	20.12	16.45	15.63	22.92	18.50	17.37	5.34	4.53	4.02	12.51	9.99	12.24	20.39	15.24	19.29	9.35	12.75	14.83	27.20
Potri.001G060100	8.61	8.42	9.47	7.82	8.73	8.50	1.26	1.00	1.36	4.80	4.85	5.52	6.59	3.40	5.11	1.63	2.00	2.61	7.90	7.24	6.81	8.44	5.73	7.88	1.90	2.97	1.32	6.76	5.28	6.36	12.97	28.33	20.68	4.29	4.71	6.04	35.02	30.71	36.02	21.10	20.72	27.42	3.62	7.02	5.55	4.43	4.18	4.57	6.32
Potri.001G060200	50.06	50.77	54.85	25.30	22.84	22.99	12.60	13.06	14.64	66.74	68.66	83.45	21.22	24.22	25.58	18.91	18.73	23.32	46.23	46.53	48.12	29.79	28.30	24.81	22.05	19.68	17.09	153.46	160.00	149.68	32.96	29.12	29.24	26.10	25.07	15.42	56.58	58.44	42.31	14.68	15.08	15.45	11.86	13.83	14.78	66.13	73.50	70.51	25.98
Potri.001G060300	3.36	4.27	4.92	6.92	7.75	7.65	2.73	2.21	3.01	5.44	6.11	4.02	7.42	6.54	5.39	5.19	4.29	4.75	1.31	1.10	1.51	6.01	6.42	4.18	4.88	3.72	4.28	2.09	2.71	2.00	7.18	5.38	4.94	4.32	4.83	1.89	2.19	1.82	2.44	4.89	5.42	5.49	2.11	2.15	2.86	3.61	2.60	4.27	4.75
Potri.001G060400	2.37	2.20	1.50	22.48	22.70	20.85	0.00	0.09	0.00	1.99	1.56	2.58	11.34	5.44	5.58	0.18	0.10	0.05	5.95	7.80	5.84	20.07	9.65	12.28	0.28	0.11	0.17	2.13	3.51	1.91	10.19	10.44	10.87	0.06	0.06	0.36	32.40	32.96	14.45	31.19	38.22	43.55	0.10	0.34	0.71	3.60	2.82	2.82	21.42
Potri.001G060500	0.05	0.00	0.00	3.25	2.42	2.96	1.41	1.52	2.01	0.00	0.00	0.00	1.57	2.82	2.75	0.46	0.75	0.30	0.00	0.00	0.00	9.09	13.76	5.46	3.67	2.71	3.31	0.00	0.00	0.00	3.23	2.43	1.39	0.49	0.54	0.55	0.10	0.21	0.85	24.13	3.86	20.70	1.06	2.56	2.31	0.00	0.00	0.05	0.28
Potri.001G060600	0.00	0.00	0.00	0.36	0.20	0.56	0.00	1.35	0.66	0.00	0.00	0.00	0.63	0.00	0.53	0.86	0.35	0.37	0.00	0.00	0.00	0.20	0.19	0.38	0.00	0.20	0.81	0.00	0.00	0.00	0.19	0.20	0.67	0.00	0.00	0.26	0.00	0.00	0.00	0.29	0.25	0.32	0.36	0.40	1.09	0.00	0.00	0.00	0.35
Potri.001G060700	0.06	0.09	0.05	0.06	0.13	0.12	0.00	0.00	0.00	0.00	0.03	0.03	0.00	0.10	0.00	0.00	0.00	0.00	0.03	0.06	0.07	0.00	0.00	0.00	0.00	0.03	0.00	0.00	0.00	0.04	0.03	0.00	0.00	0.00	0.00	0.00	3.14	2.28	2.65	0.00	0.04	0.00	0.00	0.00	0.00	0.00	0.00	0.00	0.00
Potri.001G060800	10.44	10.02	9.56	5.95	6.81	6.92	9.28	10.40	10.71	11.55	10.42	10.12	12.11	12.89	12.12	13.77	13.00	12.18	13.37	8.41	9.93	8.96	7.71	7.83	13.71	12.59	13.18	6.81	7.09	7.57	9.53	9.75	10.66	16.24	17.17	18.67	8.08	8.79	11.46	7.54	7.28	7.46	9.44	12.83	12.30	14.09	19.55	19.31	13.48
Potri.001G060900	1.25	0.14	0.39	0.09	0.14	0.00	0.00	0.00	0.00	2.68	1.12	0.84	3.05	6.85	9.56	0.00	0.00	0.09	6.06	1.66	0.96	0.05	0.00	0.09	0.00	0.00	0.00	1.06	0.80	0.74	0.14	0.19	0.16	0.00	0.00	0.00	0.37	0.09	0.26	0.00	0.06	0.00	0.00	0.00	0.09	17.88	24.26	78.53	289.50
Potri.001G061000	27.54	27.99	30.23	28.03	29.58	26.12	27.86	31.32	27.56	31.54	26.61	31.17	31.13	44.38	50.55	31.46	31.38	31.64	39.97	32.75	35.38	28.32	26.43	24.61	25.10	24.89	30.07	48.19	52.76	49.21	29.18	26.77	29.61	34.45	31.09	19.66	39.03	47.67	44.85	35.81	22.60	30.89	22.73	21.13	23.89	32.60	39.90	40.00	59.44
Potri.001G061100	3.17	3.32	2.94	0.24	0.11	0.28	2.02	3.12	4.57	6.49	6.62	7.62	0.12	0.08	0.44	4.38	4.93	16.62	3.95	4.31	3.26	0.23	0.26	0.04	3.92	4.81	2.41	5.86	4.70	4.85	2.39	2.39	3.50	20.77	20.59	10.14	5.47	5.72	4.49	0.00	0.24	0.12	1.80	2.30	3.39	3.42	4.00	3.70	0.30
Potri.001G061200	58.66	53.41	40.56	62.85	63.30	60.01	16.17	14.88	17.27	35.83	38.09	43.15	70.56	61.16	55.10	18.99	16.45	10.54	34.61	35.92	34.38	34.44	23.01	25.33	19.62	18.71	19.02	91.93	88.14	90.14	79.24	88.25	79.25	12.59	15.79	15.30	57.51	73.41	57.02	39.02	52.15	34.50	15.97	14.90	27.05	39.79	48.77	66.66	62.11
Potri.001G061300	0.00	0.00	0.00	0.00	0.00	0.00	0.00	0.00	0.00	0.00	0.00	0.00	0.00	0.00	0.00	0.00	0.00	0.00	0.00	0.00	0.00	0.00	0.00	0.00	0.00	0.00	0.00	0.00	0.00	0.00	0.00	0.00	0.00	0.00	0.00	0.00	0.00	0.00	0.00	0.00	0.00	0.00	0.00	0.00	0.00	0.00	0.00	0.00	0.00
Potri.001G061400	23.57	22.86	20.66	25.11	22.93	22.36	21.19	21.02	19.56	17.79	14.31	14.03	11.91	17.25	17.23	18.43	16.69	18.84	25.54	20.65	24.54	18.07	18.21	15.30	21.03	19.14	20.70	12.91	13.82	13.12	14.12	13.47	12.95	13.91	13.16	9.25	24.27	25.28	21.95	24.36	22.28	22.39	22.01	23.50	18.55	16.75	19.85	19.75	20.04
Potri.001G061500	1.71	1.70	1.38	2.58	2.39	2.18	3.09	3.62	3.58	1.59	1.86	2.31	4.86	5.83	5.40	4.64	4.88	4.27	1.75	1.62	1.41	7.13	7.66	9.05	4.78	3.94	2.48	1.68	1.36	1.38	3.58	3.43	3.33	3.67	3.89	1.95	0.64	0.65	0.59	5.52	2.31	6.13	3.53	5.99	5.57	1.76	2.75	2.59	4.11
Potri.001G061600	0.07	0.07	0.00	52.47	53.30	45.51	1.66	3.31	1.90	0.00	0.13	0.00	36.42	19.96	17.81	1.44	1.36	0.59	0.14	0.06	0.07	31.29	25.88	22.80	2.01	1.61	2.00	0.10	0.00	0.00	17.16	11.76	10.38	0.16	0.40	0.27	0.00	0.00	0.00	38.39	39.08	32.01	1.27	0.84	4.19	0.13	0.00	0.21	8.70
Potri.001G061700	0.00	0.09	0.00	1.99	1.98	2.20	0.00	0.00	0.00	0.00	0.00	0.00	0.30	0.48	0.93	6.38	2.42	1.95	0.19	0.08	0.00	1.89	1.64	1.79	0.00	0.00	0.00	0.00	0.00	0.00	0.00	0.00	0.08	0.00	0.00	0.00	0.18	0.00	0.00	0.82	0.73	0.76	0.00	0.00	0.00	0.00	0.00	0.00	0.84
Potri.001G061800	1.80	2.41	1.63	9.57	13.28	11.16	1.98	3.65	2.88	1.56	1.15	1.38	8.92	11.24	16.91	2.79	4.20	4.91	0.51	0.49	0.63	6.28	7.81	6.48	2.62	1.87	2.51	0.44	0.34	0.35	6.88	6.42	5.72	1.99	1.74	1.16	0.51	0.15	0.27	5.92	6.37	7.06	0.20	0.60	1.08	3.00	2.10	2.23	17.89
Potri.001G061900	1.00	0.79	1.52	21.34	20.11	26.25	3.02	3.64	4.47	0.52	0.96	1.04	10.13	14.33	15.33	5.19	4.13	5.35	0.46	1.08	0.19	16.17	17.67	15.25	3.43	3.38	3.45	0.41	0.48	0.00	10.60	6.63	8.62	2.07	3.52	1.22	0.18	0.56	0.17	7.99	6.70	9.04	1.54	0.75	3.07	0.61	1.28	1.33	19.20
Potri.001G062000	8.44	7.43	7.56	26.43	23.49	25.07	18.22	15.82	14.47	7.65	7.04	8.38	25.25	25.19	18.94	15.30	14.49	12.07	11.76	12.04	10.22	32.98	30.65	26.43	17.96	18.13	18.89	10.12	9.11	9.63	23.78	21.16	20.55	10.90	8.77	7.15	27.54	28.26	27.58	32.82	21.80	28.26	16.24	15.40	20.58	8.41	8.92	7.62	20.05
Potri.001G062100	7.53	4.63	6.51	18.34	15.91	16.88	9.19	3.73	6.41	2.77	2.68	5.79	11.44	20.10	23.91	4.86	6.54	10.86	2.59	2.99	2.20	21.47	20.63	21.40	14.76	14.21	10.45	5.82	5.67	7.98	10.02	10.83	13.40	5.39	6.43	5.83	2.86	4.79	4.20	30.59	6.19	29.88	3.88	8.57	7.75	5.44	11.79	12.80	15.18
Potri.001G062200	0.00	0.00	0.00	0.00	0.00	0.27	0.00	0.00	0.00	0.00	0.00	0.00	0.00	0.00	0.13	0.00	0.00	0.00	0.00	0.00	0.00	0.14	0.00	0.00	0.00	0.00	0.00	0.00	0.00	0.00	0.00	0.00	0.00	0.00	0.00	0.00	0.00	0.00	0.00	0.00	0.00	0.00	0.00	0.00	0.00	0.00	0.00	0.00	0.00
Potri.001G062300	0.00	0.00	0.00	0.00	0.00	0.00	0.00	0.00	0.00	0.00	0.00	0.00	0.00	0.00	0.00	0.00	0.00	0.00	0.00	0.00	0.00	0.00	0.00	0.00	0.00	0.00	0.00	0.00	0.00	0.00	0.00	0.00	0.00	0.00	0.00	0.00	0.00	0.00	0.00	0.00	0.00	0.00	0.00	0.00	0.00	0.00	0.00	0.00	0.00
Potri.001G062400	0.00	0.00	0.00	0.00	0.00	0.00	0.00	0.00	0.00	0.00	0.00	0.00	0.00	0.00	0.00	0.00	0.00	0.00	0.00	0.00	0.00	0.00	0.00	0.00	0.00	0.00	0.00	0.00	0.00	0.00	0.00	0.00	0.00	0.00	0.00	0.00	0.00	0.00	0.00	0.00	0.00	0.00	0.00	0.00	0.00	0.00	0.00	0.00	0.00
Potri.001G062500	1.75	3.45	2.25	210.16	235.41	250.13	0.35	1.03	0.53	0.89	0.55	0.99	76.88	129.75	263.13	15.46	15.33	89.79	1.87	1.08	1.01	181.81	252.11	354.91	0.21	0.21	0.44	1.72	1.30	1.44	26.63	20.49	27.11	9.29	8.64	8.50	17.16	35.32	17.20	44.89	70.13	37.52	0.29	0.21	1.06	2.09	5.28	2.64	240.66
Potri.001G062600	0.27	0.43	0.26	0.50	0.73	0.47	0.30	0.31	0.26	0.42	0.47	0.77	1.07	0.51	0.66	0.65	0.40	0.77	0.22	0.24	0.09	0.37	0.93	0.43	0.36	0.14	0.56	0.47	0.35	0.32	1.11	0.82	0.54	0.64	0.83	0.36	0.18	0.54	0.16	0.60	0.82	0.81	0.50	0.65	0.17	0.34	0.31	0.37	0.65
Potri.001G062700	1.17	0.53	1.05	3.16	3.61	2.62	9.92	7.75	10.89	0.76	0.61	1.16	11.73	11.40	9.67	11.40	12.31	12.59	1.10	1.30	0.69	5.18	5.45	6.42	10.44	13.18	11.50	0.70	0.95	1.17	5.23	5.38	5.44	8.46	7.03	4.39	0.84	1.37	0.54	5.57	4.91	5.35	5.04	6.09	4.01	0.77	0.76	0.70	3.82
Potri.001G062800	12.10	8.91	12.19	10.08	11.19	11.42	11.30	11.27	11.86	11.11	8.31	9.07	14.63	12.34	12.03	15.57	13.06	12.04	11.96	13.17	9.99	12.71	11.63	12.45	14.73	12.18	10.25	20.45	26.69	21.49	11.29	13.22	13.51	19.33	20.76	17.96	11.06	11.72	10.07	12.34	8.17	13.34	12.52	13.00	14.23	9.88	12.28	11.71	10.79
Potri.001G062900	0.00	0.00	0.00	1.42	0.89	0.91	0.00	0.00	0.00	0.00	0.00	0.00	0.09	0.57	0.51	0.00	0.00	0.15	0.00	0.00	0.00	0.73	0.63	0.62	0.00	0.00	0.00	0.00	0.00	0.00	0.55	0.65	1.24	0.10	0.00	0.00	0.00	0.00	0.00	0.12	0.21	0.13	0.00	0.00	0.00	0.00	0.00	0.00	0.58
Potri.001G063000	0.06	0.06	0.05	0.30	0.39	0.60	0.25	0.11	0.16	0.05	0.00	0.00	0.00	0.07	0.00	0.56	0.86	3.88	0.00	0.00	0.00	0.13	0.12	0.31	0.13	0.00	0.00	0.00	0.00	0.00	0.00	0.00	0.05	0.00	0.15	0.08	0.00	0.00	0.00	0.00	0.00	0.00	0.24	0.65	0.94	0.00	0.00	0.00	0.00
Potri.001G063100	0.12	0.04	0.24	0.58	0.34	0.40	3.27	4.21	3.22	0.06	0.04	0.00	0.54	0.43	0.65	1.89	2.36	3.18	0.00	0.00	0.04	0.34	0.90	0.36	1.94	1.62	2.00	0.19	0.05	0.05	0.29	0.97	1.08	3.22	3.14	2.21	0.08	0.08	0.00	1.17	0.33	1.03	1.63	1.63	1.39	0.04	0.04	0.04	0.38
Potri.001G063200	0.00	0.00	0.00	0.00	0.00	0.00	0.00	0.00	0.00	0.00	0.00	0.00	0.00	0.00	0.00	0.00	0.00	0.00	0.00	0.00	0.00	0.00	0.00	0.00	0.00	0.00	0.00	0.00	0.00	0.00	0.00	0.00	0.00	0.00	0.00	0.00	0.00	0.00	0.00	0.00	0.00	0.00	0.00	0.00	0.00	0.00	0.00	0.00	0.00
Potri.001G063300	2.70	3.18	2.12	0.02	0.00	0.05	0.00	0.00	0.00	0.71	0.28	0.80	0.03	0.00	0.00	0.00	0.00	0.03	7.52	2.43	2.52	0.00	0.05	0.00	0.00	0.00	0.00	0.12	0.48	0.16	0.00	0.00	0.00	0.00	0.00	0.03	0.10	0.16	0.29	0.00	0.00	0.00	0.00	0.00	0.05	0.00	0.21	0.05	0.00
Potri.001G063400	0.00	0.28	0.48	0.00	0.00	0.00	0.00	0.00	0.00	0.21	0.00	0.55	0.00	0.00	0.00	0.00	0.00	0.00	0.29	0.00	0.00	0.00	0.00	0.00	0.00	0.00	0.00	0.00	0.00	0.00	0.00	0.00	0.00	0.00	0.00	0.00	0.00	0.00	0.00	0.00	0.00	0.00	0.00	0.00	0.00	0.00	0.00	0.00	0.00
Potri.001G063500	0.00	0.00	0.14	0.00	0.17	0.00	0.32	0.00	0.27	0.00	0.00	0.00	0.00	0.17	0.00	0.18	0.00	0.16	0.33	0.00	0.33	0.00	0.00	0.00	0.33	0.00	0.00	0.24	0.00	0.00	0.00	0.00	0.00	0.00	0.00	0.00	0.00	0.00	0.00	0.00	0.00	0.00	0.00	0.00	0.00	0.00	0.00	0.17	0.00
Potri.001G063600	0.00	0.00	0.00	0.00	0.00	0.00	0.00	0.00	0.00	0.00	0.00	0.00	0.00	0.00	0.00	0.00	0.00	0.00	0.00	0.00	0.00	0.00	0.00	0.00	0.00	0.00	0.00	0.00	0.00	0.00	0.00	0.00	0.00	0.00	0.00	0.00	0.00	0.00	0.00	0.00	0.00	0.00	0.00	0.00	0.00	0.00	0.00	0.00	0.00
Potri.001G063700	0.00	0.20	0.10	0.05	0.06	0.19	0.00	0.00	0.00	0.10	0.03	0.03	0.00	0.00	0.19	0.32	0.13	0.14	0.06	0.05	0.00	0.24	0.29	0.14	0.00	0.00	0.00	0.00	0.00	0.00	0.17	0.12	0.08	0.00	0.03	0.00	0.06	0.00	0.00	0.04	0.08	0.00	0.00	0.00	0.00	0.00	0.03	0.00	0.03
Potri.001G063800	0.14	0.00	0.36	0.14	0.45	0.28	0.28	0.38	0.25	0.21	0.70	0.14	0.32	0.30	0.27	0.65	0.53	0.56	0.00	0.13	0.15	0.00	0.14	0.28	0.30	0.00	0.15	0.44	0.19	0.00	0.29	0.89	0.50	0.17	0.34	0.19	0.29	0.30	0.00	0.43	0.19	0.24	0.54	0.60	0.00	0.28	0.00	0.15	0.26
Potri.001G063900	0.03	0.05	0.00	0.00	0.00	0.00	0.00	0.00	0.00	0.04	0.05	0.03	0.00	0.00	0.00	0.19	0.03	0.05	0.08	0.03	0.00	0.00	0.00	0.00	0.00	0.00	0.00	0.00	0.00	0.00	0.00	0.00	0.02	0.00	0.00	0.00	0.00	0.00	0.00	0.00	0.00	0.00	0.00	0.00	0.00	0.00	0.03	0.06	0.00
Potri.001G064000	0.00	0.00	0.00	0.00	0.00	0.00	0.00	0.00	0.00	0.00	0.00	0.00	0.00	0.00	0.00	0.00	0.00	0.00	0.00	0.00	0.00	0.00	0.00	0.00	0.00	0.00	0.00	0.00	0.00	0.00	0.00	0.00	0.00	0.00	0.00	0.00	0.00	0.00	0.00	0.00	0.00	0.00	0.00	0.00	0.00	0.00	0.00	0.00	0.00
Potri.001G064100	40.24	59.08	44.06	0.05	0.06	0.05	1.26	1.15	3.00	40.85	48.69	32.83	0.03	0.06	0.03	6.02	4.51	4.35	37.81	18.34	23.42	0.03	0.08	0.05	4.86	3.94	3.31	8.27	14.16	7.54	0.00	0.00	0.12	0.17	0.26	0.38	1.97	1.66	1.81	0.04	0.04	0.00	0.42	0.52	0.47	26.02	14.28	14.16	0.00
Potri.001G064200	0.00	0.00	0.00	0.00	0.00	0.00	0.00	0.00	0.00	0.00	0.00	0.00	0.00	0.00	0.00	0.10	0.00	0.00	0.00	0.00	0.00	0.00	0.00	0.00	0.00	0.00	0.00	0.00	0.00	0.00	0.00	0.00	0.00	0.00	0.00	0.00	0.00	0.00	0.00	0.00	0.00	0.00	0.00	0.00	0.00	0.00	0.00	0.00	0.00
Potri.001G064300	0.10	0.19	0.17	0.00	0.10	0.00	0.05	0.04	0.04	0.25	0.19	0.28	0.16	0.10	0.14	0.11	0.09	0.00	0.15	0.04	0.00	0.05	0.10	0.05	0.05	0.05	0.10	0.15	0.07	0.12	0.20	0.05	0.17	0.06	0.12	0.00	0.20	0.60	0.36	0.22	0.06	0.16	0.00	0.00	0.00	0.00	0.05	0.10	0.04
Potri.001G064400	0.00	0.00	0.00	0.00	0.00	0.00	0.00	0.00	0.00	0.00	0.00	0.00	0.00	0.00	0.00	0.00	0.00	0.00	0.00	0.00	0.00	0.00	0.00	0.00	0.00	0.00	0.00	0.00	0.00	0.00	0.00	0.00	0.00	0.00	0.00	0.00	0.00	0.00	0.00	0.00	0.00	0.00	0.00	0.00	0.00	0.00	0.00	0.00	0.00
Potri.001G064500	0.23	0.34	0.24	0.00	0.00	0.00	0.00	0.00	0.00	0.29	0.39	0.11	0.00	0.00	0.00	0.00	0.00	0.00	0.06	0.16	0.24	0.00	0.00	0.00	0.00	0.00	0.00	0.09	0.00	0.07	0.00	0.00	0.00	0.00	0.00	0.00	0.12	0.00	0.00	0.00	0.08	0.00	0.00	0.00	0.00	0.06	0.12	0.06	0.00
Potri.001G064600	37.62	47.59	33.25	0.00	0.03	0.00	0.05	0.04	0.08	45.44	55.07	49.09	0.03	0.03	0.05	0.00	0.00	0.00	19.39	9.84	13.25	0.00	0.00	0.00	0.03	0.00	0.00	5.11	10.09	4.35	0.00	0.00	0.00	0.00	0.00	0.00	1.50	2.70	1.38	0.00	0.00	0.04	0.00	0.00	0.05	19.93	11.42	9.79	0.00
Potri.001G064700	0.00	0.00	0.00	0.00	0.00	0.00	0.00	0.00	0.00	0.00	0.00	0.00	0.00	0.00	0.00	0.00	0.00	0.00	0.00	0.00	0.00	0.00	0.00	0.00	0.00	0.00	0.00	0.00	0.00	0.00	0.00	0.00	0.00	0.00	0.00	0.00	0.00	0.00	0.00	0.00	0.00	0.00	0.00	0.00	0.00	0.00	0.00	0.00	0.00
Potri.001G064800	0.00	0.19	0.98	0.00	0.20	0.19	1.71	2.37	2.97	0.00	0.19	0.56	0.00	0.00	0.00	34.39	12.91	12.95	0.59	0.53	0.20	0.00	0.00	0.00	0.00	0.00	0.41	0.00	0.00	0.00	0.00	0.00	0.00	0.00	0.00	0.00	0.00	0.00	0.36	0.00	0.00	0.00	0.73	1.21	2.19	0.38	0.20	0.00	0.00
Potri.001G064900	0.33	0.84	0.47	0.22	0.18	0.20	2.15	0.91	3.48	0.36	0.23	0.34	0.32	0.22	0.19	35.86	12.00	13.05	0.36	0.05	0.31	0.00	0.03	0.09	0.27	0.15	0.56	0.09	0.00	0.07	0.00	0.03	0.05	0.00	0.00	0.00	0.00	0.00	0.00	0.04	0.00	0.00	0.78	0.43	0.89	0.14	0.39	0.09	0.05
Potri.001G065000	0.00	0.00	0.00	0.40	0.44	0.41	0.00	0.00	0.18	0.00	0.82	0.00	0.23	0.00	0.20	0.72	0.58	0.21	0.43	0.00	0.22	0.44	0.00	0.21	0.00	0.00	0.90	0.00	0.00	0.00	0.42	1.09	0.56	0.00	0.25	0.00	0.00	0.43	0.00	0.00	0.00	0.35	0.00	0.44	0.00	0.21	0.21	0.00	0.39
Potri.001G065100	0.00	0.00	0.00	0.00	0.00	0.00	0.00	0.00	0.00	0.00	0.00	0.00	0.00	0.00	0.00	0.00	0.00	0.00	0.00	0.00	0.00	0.00	0.00	0.00	0.00	0.00	0.00	0.00	0.00	0.00	0.00	0.00	0.00	0.00	0.00	0.00	0.00	0.00	0.00	0.00	0.00	0.00	0.00	0.00	0.00	0.00	0.00	0.00	0.00
Potri.001G065200	0.00	0.00	0.00	0.00	0.00	0.00	0.00	0.00	0.00	0.00	0.00	0.00	0.00	0.00	0.00	0.00	0.00	0.00	0.00	0.00	0.00	0.00	0.00	0.00	0.00	0.00	0.00	0.00	0.00	0.00	0.00	0.00	0.00	0.00	0.00	0.00	0.00	0.00	0.00	0.00	0.00	0.00	0.00	0.00	0.00	0.00	0.00	0.00	0.00
Potri.001G065300	0.21	0.28	0.15	0.00	0.00	0.00	0.00	0.00	0.00	0.08	0.20	0.10	0.00	0.00	0.00	0.00	0.00	0.00	0.03	0.05	0.03	0.00	0.00	0.00	0.00	0.00	0.00	0.00	0.03	0.00	0.00	0.00	0.00	0.00	0.00	0.00	0.00	0.00	0.00	0.00	0.00	0.00	0.00	0.00	0.00	0.03	0.03	0.03	0.00
Potri.001G065400	0.00	0.11	0.10	0.00	0.00	0.00	0.00	0.00	0.00	0.00	0.00	0.00	0.00	0.00	0.00	0.00	0.00	0.00	0.00	0.00	0.00	0.00	0.00	0.00	0.00	0.00	0.00	0.00	0.00	0.00	0.00	0.00	0.00	0.00	0.00	0.00	0.00	0.00	0.22	0.00	0.00	0.00	0.00	0.24	0.00	0.00	0.00	0.00	0.00
Potri.001G065500	0.00	0.00	0.00	0.00	0.00	0.00	0.00	0.00	0.00	0.00	0.00	0.00	0.00	0.00	0.00	0.00	0.00	0.00	0.00	0.00	0.00	0.00	0.00	0.00	0.00	0.00	0.00	0.00	0.00	0.00	0.00	0.00	0.00	0.00	0.00	0.00	0.00	0.00	0.00	0.00	0.00	0.00	0.00	0.00	0.00	0.00	0.00	0.00	0.00
Potri.001G065600	3.86	4.90	3.77	5.66	6.01	6.42	6.42	6.20	6.93	3.37	3.30	3.59	6.09	4.62	5.54	8.32	9.13	6.96	2.69	1.71	2.64	6.81	5.78	6.84	7.67	10.70	8.49	1.68	2.45	1.68	6.63	6.87	5.72	5.57	5.54	5.38	2.47	2.84	3.67	5.56	6.48	5.94	9.47	9.27	10.76	4.50	4.36	5.53	5.49
Potri.001G065700	0.00	0.00	0.00	0.00	0.00	0.00	0.00	0.00	0.00	0.00	0.00	0.00	0.00	0.00	0.00	0.00	0.00	0.00	0.00	0.00	0.00	0.00	0.00	0.00	0.00	0.00	0.00	0.00	0.00	0.00	0.00	0.00	0.00	0.00	0.00	0.00	0.00	0.00	0.00	0.00	0.00	0.00	0.00	0.00	0.00	0.00	0.00	0.00	0.00
Potri.001G065800	3.29	3.35	3.44	3.96	3.27	4.11	3.20	2.49	3.11	1.93	3.01	2.29	1.63	2.01	2.80	2.31	1.85	1.74	1.74	1.60	1.25	2.68	3.09	2.19	3.87	3.30	2.75	1.44	1.57	0.97	1.05	0.69	0.65	1.49	1.66	1.31	1.71	2.42	1.47	3.84	3.73	2.78	2.57	2.46	2.95	1.87	2.12	1.78	2.28
Potri.001G065900	0.13	0.12	0.42	22.74	17.26	18.48	5.20	5.89	4.66	0.30	0.53	0.24	21.45	14.50	14.29	3.50	5.14	3.18	0.26	0.08	0.13	13.72	8.71	7.70	7.07	3.01	3.88	0.13	0.17	0.21	18.48	16.91	11.29	3.80	3.81	1.25	0.59	0.26	0.47	9.44	14.40	9.52	3.09	4.03	5.86	0.16	0.13	0.18	7.65
Potri.001G066000	0.18	0.36	0.31	2.98	2.21	1.58	1.07	1.72	0.82	1.39	0.84	1.14	4.30	5.42	7.31	0.36	0.58	0.27	0.37	0.17	0.14	14.79	12.54	10.28	1.64	0.66	1.01	0.42	0.18	0.17	3.47	5.55	5.06	0.22	0.16	0.25	0.37	0.28	0.51	2.12	1.99	2.51	0.09	0.10	0.77	1.24	0.87	1.10	2.96
Potri.001G066100	2.56	2.08	1.80	1.31	1.39	1.65	1.33	1.63	1.18	2.20	2.36	2.86	1.32	1.41	1.20	1.62	1.35	1.72	2.41	1.99	2.42	1.83	1.14	1.62	1.05	1.44	1.28	3.48	4.01	3.13	3.40	2.39	2.24	1.27	0.67	0.57	2.00	2.22	2.62	2.07	1.59	2.05	0.57	1.38	1.02	2.25	2.61	2.71	0.72
Potri.001G066200	11.56	12.68	11.90	14.00	15.31	14.75	17.22	11.83	14.70	11.80	12.56	13.72	25.70	23.76	20.07	17.74	21.31	22.93	5.44	4.43	5.36	16.82	16.06	19.68	24.19	25.02	19.81	3.16	4.39	4.25	12.49	10.72	10.15	4.52	4.37	2.18	4.42	5.03	5.61	11.47	11.42	12.52	10.91	12.43	13.30	14.65	15.04	13.41	15.95
Potri.001G066300	0.00	0.00	0.00	0.00	0.00	0.00	0.00	0.00	0.21	0.00	0.23	0.00	0.00	0.00	0.00	0.00	0.00	0.00	0.00	0.00	0.00	0.00	0.00	0.00	0.00	0.00	0.00	0.00	0.00	0.00	0.00	0.00	0.00	0.00	0.00	0.00	0.00	0.00	0.00	0.00	0.00	0.00	0.00	0.00	0.00	0.23	0.00	0.00	0.00
Potri.001G066400	164.23	226.72	173.79	0.35	0.19	0.18	2.42	5.44	4.04	387.71	335.77	193.50	0.95	0.51	1.31	2.70	2.14	1.67	87.60	86.10	92.17	0.51	0.18	0.12	1.58	0.96	1.89	871.09	1033.09	837.13	1.36	0.89	1.02	5.20	2.97	4.97	74.38	62.67	74.76	0.00	0.16	0.10	2.21	0.90	5.91	841.50	474.06	290.67	4.96
Potri.001G066500	3.05	2.89	2.93	1.78	1.62	1.77	0.87	0.87	0.93	4.32	4.59	3.39	3.62	2.78	2.19	1.77	1.40	1.01	3.46	2.77	3.79	2.49	2.59	2.59	0.81	0.60	0.62	1.24	1.95	1.65	2.60	1.75	1.91	0.67	0.57	0.31	1.26	1.85	1.42	0.83	1.26	0.35	0.66	0.39	1.18	3.22	2.95	2.87	2.42
Potri.001G066600	5.34	6.12	3.68	0.63	1.22	0.93	0.80	1.30	1.07	6.54	7.60	7.32	2.68	2.24	2.06	2.08	1.96	0.93	5.10	3.67	5.35	2.75	1.99	2.18	0.99	0.69	0.31	5.18	4.34	4.16	1.41	1.83	1.68	0.27	0.78	0.00	4.92	3.49	3.43	1.22	1.37	1.48	0.84	1.23	1.39	6.32	4.55	5.43	1.83
Potri.001G066700	1.66	2.42	1.76	4.04	3.56	2.92	0.42	0.70	0.46	1.66	2.35	2.28	2.85	2.23	1.80	0.80	0.76	0.36	1.36	1.18	1.12	2.69	1.97	1.37	0.32	0.27	0.27	1.57	1.18	1.85	2.95	1.95	1.23	0.79	0.98	0.15	2.48	1.64	2.54	3.13	6.54	2.62	0.59	1.13	1.99	1.41	0.72	0.78	0.89
Potri.001G066800	19.66	18.57	17.28	16.45	18.22	18.06	17.97	16.93	16.50	13.32	15.42	10.88	20.08	16.21	13.87	18.13	17.67	14.72	11.09	8.22	9.22	15.22	14.52	14.45	20.32	21.44	20.46	8.21	10.06	8.74	21.68	23.64	21.96	15.91	14.77	7.05	7.11	5.55	7.37	14.54	26.95	12.27	14.52	17.24	16.42	12.56	11.68	12.72	13.01
Potri.001G066900	9.46	8.73	8.68	14.40	13.34	12.29	30.44	21.46	22.15	7.34	6.32	7.01	22.05	18.43	18.33	20.32	23.52	20.39	7.05	6.34	4.57	17.43	19.29	20.06	35.47	39.63	35.03	6.72	7.84	5.83	22.70	27.01	24.29	14.34	12.08	11.79	4.75	4.40	5.64	22.44	20.72	27.88	26.73	28.36	20.86	7.75	6.45	7.03	12.65
Potri.001G067000	8.31	8.34	10.76	1.33	2.68	1.10	1.05	0.47	0.80	12.16	10.50	12.08	11.09	4.04	5.45	2.11	0.86	0.45	5.63	8.04	5.46	1.59	2.47	1.05	4.05	6.39	3.33	33.07	32.27	21.28	1.74	1.38	1.52	0.32	0.00	0.09	9.97	5.89	11.15	2.00	2.92	3.45	1.77	0.70	1.76	10.19	6.41	4.14	3.55
Potri.001G067100	8.95	7.84	4.46	0.96	0.45	0.91	1.43	0.95	1.18	5.57	4.22	1.60	11.39	3.18	0.81	2.12	0.66	0.42	5.82	8.72	9.30	3.23	1.30	1.57	2.90	3.92	4.46	13.58	19.06	23.27	3.93	1.42	2.10	0.09	0.09	0.59	11.41	15.02	14.92	3.15	7.01	4.23	2.88	1.21	3.69	15.64	10.46	9.75	3.19
Potri.001G067200	0.00	0.16	0.00	1.91	1.38	1.78	1.65	0.44	0.72	0.24	0.00	0.32	0.92	2.10	1.56	0.38	0.15	0.49	0.51	0.15	0.17	0.35	1.01	1.15	2.76	2.27	2.14	0.00	0.00	0.82	1.18	0.52	0.74	0.00	0.20	0.45	0.00	0.00	0.00	0.76	0.67	0.00	0.32	0.35	0.00	0.16	0.00	0.35	0.31
Potri.001G067300	10.32	9.55	9.12	7.77	8.92	8.69	7.66	8.57	8.42	6.36	6.01	6.15	10.58	11.36	12.75	9.54	10.01	12.09	5.28	3.79	4.44	8.69	7.79	8.18	9.47	10.61	9.72	5.01	5.07	6.28	11.19	14.30	14.18	19.72	21.61	18.80	3.88	4.19	3.78	8.47	10.38	7.50	9.57	8.89	9.16	12.68	16.66	16.00	16.12
Potri.001G067400	6.76	8.63	9.50	8.96	8.16	8.50	9.77	9.70	10.37	11.42	10.92	8.33	6.86	8.31	8.49	10.24	8.41	9.07	8.74	8.22	7.94	8.45	7.66	6.66	11.11	12.22	10.60	5.62	7.09	4.64	10.46	6.30	6.37	6.89	6.38	4.38	3.27	3.03	3.10	3.17	4.95	2.21	3.53	3.80	5.19	9.22	9.13	10.64	9.24
Potri.001G067500	0.00	0.00	0.00	0.00	0.00	0.42	0.00	0.00	0.00	0.11	0.00	0.00	0.00	0.15	0.00	0.00	0.00	0.00	0.00	0.00	0.00	0.00	0.00	0.00	0.00	0.00	0.00	0.00	0.00	0.00	0.00	0.15	0.13	0.00	0.00	0.00	0.00	0.00	0.00	0.00	0.00	0.00	0.00	0.00	0.00	0.00	0.00	0.00	0.00
Potri.001G067600	1.05	1.92	0.98	3.30	3.53	3.70	0.06	0.00	0.15	2.61	1.41	1.95	7.59	11.63	7.92	2.09	1.33	0.56	2.71	0.75	1.26	2.88	1.56	0.97	0.06	0.00	0.00	1.33	1.86	1.42	3.32	2.16	2.69	0.07	0.00	0.39	1.17	2.14	0.54	1.74	1.54	1.55	0.11	0.00	0.11	5.36	6.91	11.40	6.70
Potri.001G067700	0.17	0.06	0.22	5.38	4.24	5.44	7.99	4.77	5.49	0.19	0.10	0.06	2.44	2.98	4.77	2.24	2.94	3.73	0.24	0.06	0.10	5.80	4.37	2.93	5.11	5.14	5.31	0.10	0.13	0.04	2.03	2.12	1.89	2.88	2.66	2.06	0.13	0.00	0.12	8.11	4.30	6.69	4.51	4.64	2.81	0.39	0.54	1.08	3.31
Potri.001G067800	79.38	84.65	84.72	29.88	29.42	29.10	28.19	26.93	28.68	74.52	78.96	84.60	30.65	30.65	28.56	36.39	33.26	35.31	74.10	68.05	76.21	29.37	29.33	27.31	27.06	28.74	25.48	50.26	52.49	54.17	41.41	41.67	40.90	32.81	29.67	31.51	70.37	70.72	73.40	32.57	32.54	30.96	26.11	28.67	29.59	65.34	60.95	56.93	27.91
Potri.001G067900	88.86	83.66	81.32	121.74	121.97	118.29	88.94	100.20	94.45	84.52	77.65	81.78	107.66	121.49	115.30	104.75	94.96	96.45	107.92	110.80	109.58	76.70	75.53	69.05	85.03	94.73	87.47	130.12	124.91	131.51	122.51	110.38	105.08	100.64	95.49	72.11	113.10	107.83	100.35	71.62	103.65	57.38	73.17	54.55	84.10	77.79	93.11	97.65	130.20
Potri.001G068000	9.04	10.26	9.94	13.20	11.47	12.45	13.05	12.20	13.15	7.49	8.27	7.75	8.56	11.20	11.49	9.87	9.35	9.82	9.53	7.80	7.74	9.88	9.05	10.00	12.82	12.18	14.15	5.77	5.01	4.15	10.36	9.41	7.74	6.66	6.95	5.39	6.01	4.17	4.71	3.81	7.58	4.91	5.82	5.72	6.70	6.91	5.95	7.01	11.32
Potri.001G068100	19.81	25.62	31.12	59.79	41.72	43.90	509.01	425.95	509.43	1.26	1.09	1.79	24.84	48.92	59.39	265.30	250.24	290.38	0.71	0.43	0.80	32.40	33.06	26.32	455.36	427.09	511.85	0.35	0.88	0.66	26.64	17.92	14.07	199.09	183.27	159.91	2.19	2.30	5.38	36.34	55.84	24.40	349.69	255.42	235.16	4.78	4.65	3.29	27.03
Potri.001G068200	15.77	14.48	13.82	38.42	41.21	40.52	66.41	58.67	61.02	18.40	15.37	17.02	37.16	48.94	52.47	57.53	54.49	47.45	21.37	15.13	16.58	34.46	30.85	28.12	48.94	58.07	53.08	18.36	23.43	21.35	39.07	52.28	41.75	50.33	43.18	33.48	13.38	17.59	12.39	31.35	37.61	28.38	41.88	32.51	40.36	36.67	54.27	99.03	67.54
Potri.001G068300	20.58	21.03	19.61	2.48	2.78	2.73	4.68	4.17	4.03	28.12	33.11	33.37	4.76	4.07	4.10	3.91	4.43	3.83	25.53	28.32	26.67	3.68	4.41	3.66	6.08	5.98	5.19	38.09	40.47	38.99	5.42	4.96	4.66	3.52	4.00	2.08	17.99	19.53	15.75	1.67	1.42	1.93	3.16	3.04	2.51	20.13	18.83	15.05	3.03
Potri.001G068400	1.28	1.20	0.78	11.88	11.91	11.12	3.03	4.63	3.85	0.53	0.90	0.82	5.50	6.79	5.43	2.13	2.29	1.68	0.31	0.67	0.44	7.57	7.84	4.95	3.20	1.40	3.23	0.76	0.51	0.66	7.19	4.86	5.16	7.59	6.59	3.22	0.39	0.16	0.43	8.55	5.72	7.13	2.11	1.61	2.47	0.34	0.86	0.97	3.78
Potri.001G068500	8.07	8.30	7.58	12.98	12.28	12.35	4.91	4.94	5.87	8.18	8.88	5.93	11.48	12.62	9.47	10.51	8.48	11.85	11.45	11.75	9.29	10.08	9.31	8.58	5.42	6.10	7.16	20.92	18.80	20.86	21.37	18.92	19.64	9.93	6.92	5.46	12.43	15.77	13.17	29.85	22.24	27.80	14.64	21.81	15.39	5.13	9.12	7.09	8.98
Potri.001G068600	9.31	9.22	8.71	0.09	0.15	0.09	0.06	0.00	0.05	9.50	13.95	13.49	0.49	0.63	0.53	0.03	0.00	0.00	9.15	11.42	11.03	0.12	0.06	0.12	0.00	0.03	0.00	13.45	12.02	13.65	0.15	0.16	0.13	0.00	0.07	0.00	15.44	12.01	17.70	0.27	0.48	0.20	0.00	0.06	0.06	8.37	5.70	6.21	0.19
Potri.001G068700	4.31	5.33	5.23	6.46	5.81	5.78	5.42	4.18	4.22	5.41	5.34	4.30	9.44	7.42	6.92	5.18	5.43	4.46	4.85	4.26	4.89	6.28	7.57	6.85	6.86	6.77	6.26	3.50	3.94	2.98	8.57	7.04	7.03	6.92	6.65	5.73	4.81	2.49	3.22	10.34	6.20	10.71	8.93	8.24	6.71	5.39	4.77	5.06	4.73
Potri.001G068800	16.81	16.88	17.97	24.37	22.70	22.29	9.83	12.05	9.79	26.12	29.25	28.30	31.98	29.78	32.12	12.08	11.60	11.13	24.69	27.40	22.55	25.40	24.50	27.60	7.93	8.62	9.49	53.25	54.79	57.86	33.43	31.83	32.82	11.78	12.66	8.44	22.30	16.18	15.83	10.85	10.34	8.68	3.84	2.21	5.67	20.85	22.32	20.58	29.79
Potri.001G068900	8.94	9.57	9.25	10.33	10.23	9.97	10.86	11.80	11.47	7.59	7.00	6.83	9.37	9.44	9.82	12.09	12.34	11.86	5.28	4.03	3.68	7.39	8.04	6.91	10.57	10.87	8.90	6.62	7.52	7.80	11.08	9.26	9.76	15.39	15.75	12.46	4.73	4.89	5.74	8.69	9.05	9.08	11.02	9.92	10.60	7.33	8.37	8.27	8.20
Potri.001G069000	0.00	0.06	0.00	8.44	8.95	8.80	0.00	0.00	0.00	0.00	0.00	0.00	3.13	5.11	2.92	0.03	0.00	0.00	0.00	0.00	0.00	6.90	5.31	4.65	0.00	0.00	0.00	0.00	0.00	0.00	3.19	1.93	1.98	0.00	0.00	0.00	0.00	0.00	0.00	5.60	8.22	5.41	0.00	0.00	0.00	0.00	0.00	0.00	3.47
Potri.001G069100	102.38	103.72	110.19	319.81	305.84	301.99	74.27	99.48	90.53	130.26	119.03	110.33	315.89	229.92	266.45	149.92	120.18	151.93	94.89	98.54	83.11	192.86	182.50	162.30	72.03	59.34	65.85	326.07	316.86	311.10	454.92	444.45	426.92	223.41	211.81	212.81	104.44	86.18	92.39	198.27	287.31	192.27	83.08	94.23	118.31	71.11	109.47	88.49	301.16
Potri.001G069200	0.28	0.54	0.55	0.97	1.72	1.97	0.00	0.00	0.00	1.89	1.62	0.80	0.51	0.29	0.17	0.00	0.00	0.00	1.32	0.43	0.86	0.29	0.28	0.00	0.00	0.00	0.00	0.71	1.24	0.11	0.56	1.15	1.46	0.00	0.00	0.00	0.75	0.38	1.21	0.97	4.55	0.31	0.00	0.00	0.00	0.09	0.19	0.29	0.51
Potri.001G069300	0.00	0.00	0.00	0.55	0.68	0.80	0.00	0.00	0.00	0.00	0.00	0.00	0.00	0.09	0.08	0.00	0.00	0.00	0.00	0.00	0.00	0.60	0.83	0.57	0.00	0.00	0.00	0.00	0.00	0.00	0.17	0.00	0.00	0.00	0.00	0.00	0.00	0.00	0.00	0.62	0.33	0.00	0.00	0.00	0.00	0.00	0.00	0.00	0.15
Potri.001G069400	0.00	0.40	1.39	0.00	0.00	0.80	0.00	0.00	0.00	0.30	0.00	0.79	0.00	0.00	0.00	0.46	0.00	0.00	0.84	0.00	0.00	0.00	0.00	0.00	0.00	0.00	0.00	0.00	0.55	0.00	0.41	0.00	0.00	0.00	0.00	0.00	0.00	0.85	0.00	0.00	0.00	0.00	0.00	0.00	0.00	0.00	0.42	0.00	0.00
Potri.001G069500	2.48	4.86	3.88	1.33	1.79	1.43	0.11	0.06	0.26	2.23	2.17	2.54	1.28	1.46	0.76	2.98	0.96	1.65	8.78	3.77	5.47	1.56	0.96	1.05	0.00	0.02	0.02	1.70	2.09	1.71	0.69	0.60	0.92	1.09	1.14	0.72	0.74	1.10	1.31	1.42	1.28	0.57	0.00	0.00	0.08	1.63	3.51	3.34	1.58
Potri.001G069600	0.03	0.18	0.08	5.40	4.94	4.69	0.00	0.00	0.00	0.04	0.00	0.00	0.88	0.84	0.92	0.00	0.00	0.00	0.06	0.00	0.16	8.87	5.31	4.80	0.00	0.00	0.00	0.00	0.04	0.04	3.97	2.27	3.01	0.11	0.33	0.21	0.12	0.00	0.06	5.06	6.03	6.19	0.00	0.06	0.00	0.06	0.06	0.00	0.88
Potri.001G069700	0.00	0.00	0.00	0.91	0.50	0.93	0.00	0.00	0.00	0.00	0.00	0.00	0.00	0.33	0.00	0.00	0.00	0.00	0.00	0.00	0.00	1.99	0.96	1.26	0.00	0.00	0.00	0.00	0.00	0.00	0.64	0.17	0.28	0.00	0.00	0.00	0.00	0.00	0.00	2.40	1.27	1.07	0.00	0.00	0.00	0.00	0.00	0.00	0.00
Potri.001G069800	0.00	0.00	0.00	1.76	1.61	1.42	0.00	0.00	0.00	0.00	0.00	0.00	0.69	0.44	0.08	0.00	0.00	0.00	0.00	0.00	0.00	5.23	3.24	2.19	0.00	0.00	0.00	0.00	0.00	0.00	2.20	0.78	1.51	0.00	0.00	0.00	0.00	0.00	0.00	4.61	3.01	3.16	0.00	0.00	0.00	0.00	0.00	0.00	0.81
Potri.001G069900	0.00	0.00	0.00	0.12	0.00	0.00	0.00	0.00	0.00	0.00	0.00	0.00	0.07	0.00	0.00	0.00	0.00	0.00	0.00	0.00	0.00	0.38	1.04	0.60	0.00	0.00	0.00	0.00	0.00	0.00	0.06	0.00	0.05	0.00	0.00	0.00	0.00	0.00	0.00	0.09	0.00	0.61	0.00	0.00	0.00	0.00	0.00	0.00	0.00
Potri.001G070000	0.00	0.00	0.00	0.00	0.00	0.00	0.00	0.00	0.00	0.00	0.00	0.00	0.00	0.00	0.00	0.00	0.00	0.00	0.00	0.00	0.00	0.00	0.00	0.00	0.00	0.00	0.00	0.00	0.00	0.00	0.00	0.00	0.00	0.00	0.00	0.00	0.00	0.00	0.00	0.00	0.00	0.00	0.00	0.00	0.00	0.00	0.00	0.00	0.00
Potri.001G070100	2.34	2.87	2.54	25.77	24.46	27.03	2.39	4.42	2.40	3.04	2.62	3.58	20.63	27.07	36.39	5.18	5.16	6.83	1.51	0.99	0.63	16.37	13.80	12.54	1.91	1.55	1.40	0.57	0.63	0.70	24.15	20.65	19.02	3.88	5.94	3.38	1.02	0.76	1.38	14.66	18.90	11.79	1.21	2.12	3.00	4.17	7.51	7.60	48.71
Potri.001G070200	0.24	0.70	0.35	2.38	2.03	1.62	1.29	0.68	0.97	0.65	0.75	0.69	5.13	2.31	1.94	0.13	0.16	0.52	0.30	0.33	0.12	2.41	2.09	1.88	0.18	1.18	0.32	0.73	0.64	0.81	5.88	5.44	4.50	0.00	0.07	0.08	2.17	1.47	3.44	3.05	3.64	2.69	1.13	0.62	0.11	0.87	0.78	0.88	2.74
Potri.001G070300	1.51	1.24	2.35	1.21	1.67	1.46	2.40	1.93	0.89	2.36	2.59	1.90	1.66	1.33	0.75	2.74	1.38	3.60	0.12	0.00	0.12	2.04	1.50	1.37	1.31	1.93	1.60	0.53	0.46	0.28	1.40	1.56	2.54	2.10	0.82	1.10	0.23	0.24	0.00	0.52	0.61	1.35	1.10	0.00	1.09	1.58	1.76	1.71	1.28
Potri.001G070400	40.85	43.54	44.78	7.99	7.27	7.54	8.83	14.20	9.36	48.56	47.80	34.80	26.55	23.73	23.26	20.63	15.87	9.31	53.67	45.59	50.47	13.23	9.27	10.31	5.84	5.86	5.12	13.84	22.22	14.49	14.36	19.72	18.45	4.05	2.21	3.83	23.54	25.51	18.82	11.34	14.45	12.02	2.97	4.24	2.30	50.10	50.10	62.60	14.04
Potri.001G070500	0.22	0.11	0.22	7.86	8.33	7.50	0.37	0.62	0.51	0.03	0.04	0.00	1.59	2.85	2.99	0.58	0.24	0.19	0.02	0.00	0.00	5.38	4.28	2.55	0.27	0.14	0.28	0.00	0.09	0.05	2.70	0.92	1.13	0.21	0.10	0.18	0.09	0.00	0.04	2.87	1.62	1.30	0.42	0.05	0.50	0.37	0.56	1.94	3.07
Potri.001G070600	1.49	1.59	1.29	2.82	2.96	2.64	1.93	1.43	1.52	3.17	2.65	2.31	4.16	3.20	3.60	1.67	1.67	1.49	1.32	0.97	0.65	4.56	3.35	3.29	1.58	1.30	1.53	0.07	0.58	0.06	2.60	1.98	2.48	1.51	1.47	0.71	1.93	2.26	2.49	5.97	4.95	5.92	3.35	5.61	4.16	1.77	1.89	2.67	2.72
Potri.001G070700	1.83	2.52	2.93	4.74	6.97	6.47	0.40	1.03	1.05	2.09	1.20	1.02	3.23	4.54	10.31	2.85	1.24	2.51	9.74	3.02	5.29	4.44	4.05	4.38	0.48	0.92	0.25	0.81	1.41	0.43	3.36	1.21	3.24	1.78	1.60	0.63	0.95	1.09	1.96	3.97	3.12	2.16	0.33	0.49	0.89	3.66	7.18	10.19	6.30
Potri.001G070800	1.90	2.01	1.79	4.89	5.55	5.92	2.48	2.21	2.15	2.95	1.89	2.04	3.21	4.36	6.11	3.55	2.78	2.84	2.73	2.00	2.37	2.84	2.29	2.42	2.06	2.62	1.82	5.15	5.20	5.40	7.24	7.28	8.38	4.98	4.26	3.94	4.27	4.58	3.72	3.87	6.37	3.15	2.71	2.51	2.70	2.89	3.99	6.14	9.55
Potri.001G070900	3.97	3.02	4.26	0.44	0.95	0.85	5.40	5.03	7.16	2.42	1.98	1.96	1.32	2.71	3.54	7.35	7.24	8.09	3.83	2.32	2.90	0.50	0.55	0.79	4.14	6.02	3.56	1.45	1.33	1.84	1.21	1.20	1.70	4.73	4.56	4.15	2.80	4.13	3.61	0.21	0.00	0.08	9.01	12.76	11.88	3.91	7.71	9.19	5.41
Potri.001G071000	3.15	3.62	3.82	250.93	250.53	282.60	7.73	7.47	5.24	1.38	4.80	2.01	49.34	112.83	147.64	6.97	4.44	10.77	0.34	0.22	0.39	361.44	447.71	286.31	7.19	19.76	8.99	0.00	0.06	0.12	42.22	21.99	34.15	1.21	1.68	1.61	3.84	4.10	5.74	43.42	31.53	37.79	13.49	6.06	6.73	34.74	70.84	112.20	273.96
Potri.001G071100	166.69	152.91	203.37	349.55	350.98	332.92	116.25	158.91	141.07	236.76	172.92	177.78	240.95	262.41	336.57	205.39	180.68	204.40	221.11	225.11	185.04	243.39	218.33	202.44	114.10	98.55	114.94	260.92	314.57	244.76	268.02	219.84	262.31	116.70	103.52	71.36	277.12	253.55	251.82	311.72	337.18	315.62	143.61	170.84	188.90	150.79	234.25	196.33	303.77
Potri.001G071200	0.05	0.09	0.00	0.30	0.23	0.13	0.00	0.00	0.00	0.00	0.00	0.04	0.15	0.76	0.67	0.00	0.00	0.00	0.00	0.00	0.00	0.14	0.27	0.18	0.00	0.00	0.00	0.00	0.06	0.00	0.23	0.23	0.44	0.00	0.00	0.00	0.00	0.09	0.00	0.54	0.06	0.23	0.00	0.00	0.00	0.00	0.05	0.05	0.75
Potri.001G071300	0.00	0.00	0.04	0.09	0.00	0.09	0.00	0.00	0.00	0.00	0.00	0.00	0.00	0.19	0.17	0.00	0.00	0.00	0.05	0.00	0.00	0.14	0.09	0.09	0.00	0.09	0.00	0.07	0.06	0.11	0.18	0.14	0.28	0.00	0.00	0.00	0.09	0.00	0.08	0.54	0.12	0.53	0.00	0.00	0.00	0.09	0.00	0.00	0.41
Potri.001G071400	0.75	0.39	0.37	2.89	2.86	3.24	0.17	0.12	0.00	0.13	0.21	0.13	2.52	5.30	4.26	0.00	0.00	0.13	0.13	0.04	0.14	2.19	2.99	1.86	0.05	0.05	0.05	0.13	0.29	0.16	5.18	3.88	4.25	0.00	0.00	0.00	0.18	0.18	0.16	2.05	1.46	2.28	0.00	0.00	0.25	0.09	0.27	0.28	4.97
Potri.001G071500	0.73	0.80	1.10	1.10	1.64	1.63	0.00	0.00	0.12	0.52	0.70	0.37	2.12	3.37	4.69	0.27	0.35	0.14	0.44	0.71	0.30	1.94	1.35	1.89	0.05	0.10	0.10	0.81	0.19	0.24	1.01	1.74	1.35	0.00	0.00	0.19	0.78	0.89	0.71	1.23	1.85	1.85	0.18	0.30	0.09	0.33	0.92	0.96	8.08
Potri.001G071600	0.00	0.19	0.16	0.00	0.20	0.19	0.38	0.00	0.17	0.00	0.38	0.19	0.43	0.81	0.00	0.00	0.36	0.38	0.20	0.00	0.00	0.00	0.00	0.00	0.00	0.00	0.21	0.00	0.00	0.71	0.39	0.40	0.34	0.70	0.00	0.00	0.00	0.00	0.36	0.00	1.03	0.00	0.00	0.00	0.00	0.19	0.00	0.00	0.36
Potri.001G071700	11.33	9.68	9.38	15.62	16.97	13.77	5.76	7.48	7.54	8.19	8.19	6.53	16.88	13.55	12.44	15.38	12.85	16.60	8.71	11.42	9.62	10.49	7.88	8.12	7.93	8.34	8.29	17.52	16.77	18.35	29.03	27.32	29.74	18.46	15.77	21.64	7.28	11.40	7.48	14.26	14.73	14.51	9.54	11.78	12.25	8.25	11.52	8.78	12.33
Potri.001G071800	0.00	0.00	0.00	0.00	0.00	0.00	0.00	0.00	0.00	0.00	0.00	0.00	0.00	0.00	0.00	0.00	0.00	0.00	0.00	0.00	0.00	0.00	0.00	0.00	0.00	0.00	0.00	0.00	0.00	0.00	0.00	0.00	0.00	0.00	0.00	0.00	0.00	0.00	0.00	0.00	0.00	0.00	0.00	0.00	0.00	0.00	0.00	0.00	0.00
Potri.001G071900	16.00	17.02	15.76	70.30	66.16	69.15	43.42	40.43	45.65	20.20	20.08	16.86	35.12	39.00	49.25	36.06	37.61	37.05	16.56	19.95	17.47	33.06	33.04	28.24	31.48	34.51	37.67	29.12	26.38	28.28	47.91	50.31	47.45	24.92	27.74	30.45	17.90	14.36	15.25	26.40	64.89	24.79	26.04	23.79	24.90	11.85	15.15	15.39	70.60
Potri.001G072000	35.94	34.81	32.25	32.05	31.58	30.98	23.16	21.92	22.00	32.23	32.85	26.14	24.74	26.21	27.86	23.85	27.94	34.10	33.78	34.13	35.69	19.03	17.89	19.94	20.43	19.61	21.57	8.28	9.34	8.09	25.93	25.16	27.92	12.76	12.50	13.79	47.44	53.54	45.55	55.22	76.14	59.76	34.64	40.00	33.59	37.44	43.45	41.20	46.59
Potri.001G072100	14.33	13.49	12.87	20.64	16.77	17.93	10.00	10.20	10.35	12.80	14.22	12.88	14.51	15.71	15.46	15.24	14.62	15.04	14.25	15.49	14.37	16.23	15.80	16.40	12.85	12.66	11.21	24.13	27.53	22.64	20.55	19.65	20.04	25.63	26.98	24.92	17.94	17.75	14.96	17.16	17.81	16.14	11.27	12.86	13.28	8.79	11.25	10.84	13.75
Potri.001G072200	7.47	7.16	7.71	6.65	7.50	6.96	7.06	6.06	5.95	8.99	7.95	8.53	9.49	8.73	8.89	9.76	9.32	8.48	5.95	5.78	4.52	7.60	6.08	6.91	7.16	6.44	6.61	38.93	64.15	40.14	11.99	13.71	16.22	22.73	20.56	30.77	4.16	3.47	3.39	4.26	7.40	5.08	4.61	4.24	5.04	5.85	6.36	7.61	8.44
Potri.001G072300	7.59	7.25	8.27	36.14	37.21	34.80	54.41	47.36	48.93	4.34	2.11	4.43	20.96	26.70	25.14	39.25	33.39	38.76	12.96	7.67	8.92	22.80	21.73	19.94	36.20	35.37	51.10	7.62	6.06	5.96	26.33	26.78	27.08	39.73	40.11	42.94	6.24	6.88	6.10	27.53	35.73	22.05	46.73	32.96	33.13	3.32	7.70	5.25	25.74
Potri.001G072400	22.80	21.94	20.51	7.46	6.67	7.15	12.38	11.01	12.32	26.15	26.02	25.72	8.94	7.86	9.29	11.48	13.25	15.30	24.61	22.95	27.30	7.76	6.73	5.91	12.77	12.55	10.43	20.60	19.70	18.97	8.71	7.28	6.94	7.64	6.81	5.26	16.72	15.89	17.33	6.67	7.57	5.90	9.55	8.15	9.36	31.30	30.59	36.14	8.37
Potri.001G072500	0.16	0.16	0.13	0.72	0.70	0.54	1.77	0.81	1.77	0.29	0.12	0.23	0.48	0.42	0.52	1.93	1.02	2.25	0.08	0.04	0.04	0.95	0.72	0.67	1.97	1.75	2.67	0.24	0.48	0.49	0.60	0.62	0.52	1.35	1.65	1.35	0.08	0.25	0.00	1.08	1.22	1.93	1.81	1.58	2.19	0.31	0.24	0.25	0.66
Potri.001G072600	25.99	25.52	20.99	21.75	21.16	21.02	29.56	28.92	27.91	35.24	35.09	36.64	29.88	36.26	35.25	23.81	26.87	28.34	43.13	44.66	42.25	32.18	36.01	34.70	33.66	41.61	30.98	47.31	38.90	41.10	30.34	35.16	37.39	113.94	141.69	117.74	40.54	40.45	39.13	31.80	21.17	28.81	30.57	26.08	32.05	40.27	42.70	49.08	27.36
Potri.001G072700	12.84	12.62	10.97	4.96	5.61	5.15	5.41	5.77	6.09	15.99	18.53	18.32	6.76	6.36	7.37	5.64	7.22	6.34	19.46	18.64	18.87	5.29	4.62	5.50	6.59	6.34	7.33	18.73	21.57	19.40	8.68	8.77	7.39	10.58	12.77	8.37	17.01	17.08	14.33	8.08	10.45	7.53	6.58	6.13	7.90	17.98	17.41	16.69	6.58
Potri.001G072800	27.75	27.38	31.43	19.49	18.45	18.37	12.21	13.52	13.19	31.42	28.90	31.97	17.16	18.31	19.06	20.60	22.92	24.73	18.99	18.29	16.99	16.21	15.56	15.11	17.79	16.57	15.90	60.47	62.04	59.31	30.74	32.27	31.14	34.96	32.47	31.46	11.61	14.57	9.37	14.82	13.70	14.57	10.88	13.29	12.15	23.38	27.59	27.23	14.82
Potri.001G072900	0.00	0.00	0.00	0.00	0.00	0.00	0.00	0.00	0.00	0.00	0.00	0.00	0.00	0.00	0.00	0.00	0.00	0.00	0.00	0.00	0.00	0.00	0.00	0.00	0.00	0.00	0.00	0.00	0.00	0.00	0.00	0.00	0.00	0.00	0.00	0.00	0.00	0.00	0.00	0.00	0.00	0.00	0.00	0.00	0.00	0.00	0.00	0.00	0.00
Potri.001G073000	10.74	9.34	8.89	0.49	0.57	0.72	1.03	1.32	1.10	11.39	12.03	13.78	0.63	0.69	0.81	0.90	1.51	1.25	11.60	11.34	11.59	1.14	0.96	1.21	2.37	2.60	2.01	11.29	12.67	11.20	1.54	1.22	0.72	0.53	0.29	0.22	5.20	6.47	5.09	0.54	0.47	0.69	0.31	0.46	0.31	13.07	11.50	11.94	0.73
Potri.001G073100	4.70	4.54	5.86	16.89	21.48	21.11	8.18	6.90	7.89	9.71	5.64	20.10	37.44	59.21	113.23	22.95	24.72	32.44	1.09	0.84	0.89	7.72	8.30	9.80	8.82	11.12	9.55	2.05	2.19	1.81	15.40	14.94	15.16	13.86	11.43	6.39	3.75	6.24	4.19	8.52	15.41	6.96	5.24	6.86	8.99	29.83	29.87	27.67	132.42
Potri.001G073200	0.00	0.00	0.00	0.00	0.00	0.00	0.00	0.00	0.00	0.00	0.00	0.00	0.00	0.00	0.00	0.00	0.09	0.00	0.00	0.00	0.00	0.00	0.00	0.00	0.00	0.00	0.00	0.00	0.00	0.00	0.00	0.00	0.00	0.00	0.00	0.00	0.00	0.00	0.00	0.00	0.00	0.00	0.00	0.00	0.00	0.00	0.00	0.00	0.00
Potri.001G073300	7.34	8.24	7.02	5.78	6.18	7.19	5.86	5.61	6.81	9.50	10.62	8.43	8.62	7.82	7.48	6.07	6.93	5.57	6.19	5.27	5.67	5.89	5.90	6.28	7.87	8.07	6.84	3.80	4.91	5.21	8.00	6.74	6.10	5.61	5.06	3.07	3.53	3.95	6.17	10.97	8.94	9.94	7.20	10.06	9.09	7.66	7.25	9.11	7.35
Potri.001G073400	5.39	5.73	4.80	15.59	16.49	14.64	18.48	18.11	17.23	3.85	4.86	4.18	15.02	14.14	15.40	17.78	15.30	17.98	2.89	2.15	2.33	19.69	20.79	18.62	18.25	19.89	20.55	3.42	2.96	3.60	15.33	15.39	14.47	25.89	28.11	16.66	2.90	3.44	4.34	25.76	21.40	27.35	27.36	23.03	22.22	3.61	4.99	5.76	10.25
Potri.001G073500	2.86	3.02	3.73	3.77	5.16	5.19	4.19	3.88	3.71	4.29	4.25	4.69	5.36	5.09	5.33	4.00	4.16	3.69	3.24	3.23	3.17	4.02	3.55	3.73	4.71	4.39	4.52	4.54	4.42	3.39	7.09	6.11	5.76	5.60	4.98	4.24	1.50	1.87	2.15	3.16	2.52	2.48	2.50	2.24	2.65	4.78	4.22	4.43	5.27
Potri.001G073600	6.18	5.45	5.85	15.60	14.99	14.23	0.99	0.90	0.74	2.97	4.79	3.80	29.42	21.01	14.71	2.29	1.33	0.61	2.44	2.89	2.86	19.30	14.51	12.51	0.79	0.69	0.45	5.53	3.42	4.70	17.48	16.21	12.40	0.68	0.81	0.24	4.80	3.64	7.82	28.56	19.40	28.66	1.26	1.98	3.23	3.80	2.69	2.59	6.93
Potri.001G073700	3.58	3.22	3.70	5.82	6.05	6.05	4.80	4.08	5.24	4.24	4.06	3.71	7.22	5.82	5.97	6.61	5.82	5.80	3.55	2.58	3.18	5.19	4.51	3.56	6.37	5.94	6.83	3.32	3.92	3.48	5.46	4.84	5.06	5.62	5.25	3.20	2.46	1.69	2.88	4.95	5.46	4.46	6.86	5.92	6.47	4.20	4.26	4.51	5.96
Potri.001G073800	5.53	5.08	5.74	4.85	4.34	4.71	5.81	5.21	5.78	7.32	7.37	7.69	4.81	5.06	5.23	4.60	5.25	4.06	6.30	5.88	6.22	2.23	2.42	2.28	4.98	5.11	6.31	4.85	5.05	4.72	7.49	6.27	4.88	4.25	3.84	2.64	4.08	4.22	4.86	4.88	5.36	5.87	5.96	6.79	4.95	7.35	6.63	6.90	5.29
Potri.001G073900	65.20	57.35	48.89	144.44	149.44	129.63	255.27	217.53	223.99	109.38	98.62	96.41	92.35	78.90	62.07	140.75	224.92	163.65	95.82	106.95	90.80	124.93	93.55	91.23	146.01	156.13	166.26	34.08	35.55	28.16	66.24	56.22	50.81	52.80	55.81	59.44	46.78	31.65	47.30	168.93	138.09	163.48	129.83	133.77	162.67	92.30	98.01	191.07	49.57
Potri.001G074000	0.02	0.07	0.04	5.63	4.52	4.45	0.17	0.56	0.29	0.04	0.05	0.00	1.02	1.48	2.02	0.30	0.11	0.07	0.02	0.07	0.03	2.56	2.74	1.44	0.08	0.10	0.16	0.00	0.03	0.00	1.38	0.58	0.56	0.12	0.06	0.10	0.00	0.05	0.09	2.32	2.01	1.96	0.32	0.36	0.69	0.26	0.30	0.59	1.98
Potri.001G074100	0.05	0.00	0.00	15.62	15.95	11.54	21.58	17.07	17.06	0.00	0.00	0.00	11.03	5.94	4.32	14.04	13.49	6.23	0.00	0.00	0.00	26.83	32.54	25.39	48.04	57.33	42.52	0.00	0.00	0.00	19.57	18.50	18.36	10.25	4.15	2.72	0.10	0.00	0.00	52.09	31.61	51.36	20.15	30.68	10.74	0.10	0.05	0.00	2.75
Potri.001G074200	34.53	33.86	32.31	4.68	4.89	4.17	7.49	7.34	6.90	54.44	56.16	70.93	4.24	3.92	4.75	5.66	5.67	4.43	74.29	80.60	88.42	8.22	7.41	7.79	12.84	12.71	10.82	48.47	54.26	50.90	9.15	7.82	6.38	6.02	4.49	3.11	66.07	75.01	63.00	5.92	2.99	5.49	4.62	5.49	4.25	63.61	55.65	59.35	2.97
Potri.001G074300	0.00	0.00	0.05	0.18	0.07	0.06	0.06	0.11	0.00	0.00	0.00	0.00	0.00	0.00	0.00	0.00	0.00	0.00	0.00	0.00	0.00	0.13	0.00	0.00	0.00	0.07	0.13	0.00	0.00	0.00	0.00	0.00	0.00	0.00	0.07	0.00	0.00	0.00	0.00	0.28	0.00	0.32	0.12	0.00	0.00	0.00	0.00	0.00	0.06
Potri.001G074400	4.16	5.02	5.18	8.61	9.80	10.04	5.22	5.39	5.29	5.26	7.08	6.76	15.20	9.99	9.55	8.72	6.78	5.96	5.45	5.34	3.84	13.39	12.97	11.51	8.46	8.92	7.52	9.86	11.37	9.96	9.43	10.52	10.32	5.55	5.68	4.10	3.91	4.88	3.39	11.12	6.16	11.44	6.59	8.43	8.97	6.45	6.25	9.18	6.24
Potri.001G074500	0.00	0.00	0.00	0.00	0.00	0.00	0.00	0.00	0.22	0.00	0.00	0.00	0.00	0.00	0.00	0.00	0.00	0.00	0.00	0.00	0.00	0.00	0.00	0.00	0.00	0.00	0.00	0.00	0.00	0.00	0.00	0.00	0.00	0.00	0.00	0.00	0.00	0.00	0.00	0.00	0.00	0.00	0.00	0.00	0.00	0.00	0.00	0.00	0.00
Potri.001G074600	24.21	29.96	24.62	56.07	48.07	55.15	12.16	13.56	13.85	31.87	28.31	58.95	53.72	53.86	50.33	7.11	10.13	11.34	7.76	7.33	10.68	114.92	146.41	142.45	18.63	9.67	12.00	14.92	11.71	11.63	30.57	21.80	19.47	14.84	14.85	19.02	22.11	16.52	22.85	116.13	36.66	149.62	10.86	17.36	15.33	39.60	55.72	51.96	52.24
Potri.001G074700	1.45	0.84	0.99	0.78	0.82	0.70	0.00	0.09	0.06	0.12	1.10	0.23	0.34	0.32	0.16	0.00	0.00	0.00	0.00	0.00	0.11	0.96	1.03	0.30	0.11	0.00	0.04	0.00	0.00	0.13	0.69	0.18	0.18	0.00	0.08	0.05	0.49	0.21	0.77	1.34	0.59	0.69	0.13	0.00	0.06	0.84	0.66	0.29	0.28
Potri.001G074800	3.08	3.66	3.98	0.21	0.15	0.09	0.10	0.08	0.12	2.14	2.14	1.77	0.13	0.13	0.27	0.00	0.04	0.02	4.05	2.51	2.93	0.03	0.05	0.00	0.07	0.00	0.08	0.15	0.03	0.09	0.05	0.05	0.02	0.03	0.00	0.00	1.61	2.23	2.74	0.40	0.80	0.24	0.05	0.00	0.14	1.79	1.25	1.02	0.16
Potri.001G074900	8.18	8.04	7.05	27.08	28.38	28.31	8.31	10.64	7.64	10.17	8.39	9.56	13.55	17.12	19.65	7.28	9.28	11.87	9.80	9.50	9.67	12.45	11.71	10.15	7.35	9.31	8.02	14.99	20.83	18.88	18.95	15.10	13.85	6.01	6.33	3.49	8.22	7.95	6.82	8.65	23.84	7.30	5.26	3.32	7.69	6.38	9.13	7.10	26.69
Potri.001G075000	0.02	0.00	0.00	1.67	2.57	2.37	0.28	0.16	0.17	0.01	0.00	0.00	2.04	0.97	0.86	0.06	0.15	0.06	0.00	0.02	0.00	1.22	0.31	0.46	1.64	1.59	1.41	0.00	0.00	0.02	2.80	1.05	1.05	0.02	0.08	0.02	0.03	0.00	0.00	2.22	1.10	1.94	0.16	0.38	0.06	0.00	0.00	0.02	1.49
Potri.001G075100	0.00	0.00	0.00	0.00	0.14	0.00	0.00	0.12	0.00	0.00	0.00	0.00	0.00	0.00	0.00	0.00	0.00	0.00	0.00	0.00	0.00	0.14	0.00	0.13	0.00	0.00	0.00	0.00	0.00	0.00	0.00	0.00	0.00	0.00	0.00	0.00	0.00	0.00	0.00	0.00	0.00	0.00	0.00	0.00	0.00	0.00	0.00	0.00	0.00
Potri.001G075200	0.00	0.00	0.13	1.13	0.77	0.58	0.00	0.00	0.00	0.11	0.29	0.00	0.16	0.47	1.11	0.00	0.00	0.00	0.15	0.27	0.00	0.77	0.60	0.59	0.00	0.16	0.00	0.00	0.00	0.18	1.05	1.24	0.79	0.00	0.00	0.00	0.00	0.00	0.28	1.57	0.99	0.25	0.00	0.00	0.00	0.00	0.00	0.00	0.27
Potri.001G075300	2.82	2.67	2.54	3.05	2.58	2.51	1.93	1.87	2.19	2.87	3.74	2.18	2.68	2.65	2.70	2.89	2.54	3.78	2.47	1.93	1.96	3.32	2.56	3.09	2.40	2.53	2.76	3.92	4.06	4.68	5.05	5.31	5.39	6.29	4.87	6.07	1.02	1.11	0.88	4.72	5.15	4.62	2.04	2.19	2.17	2.89	3.11	2.74	1.98
Potri.001G075400	0.00	0.00	0.00	2.21	1.23	1.55	0.86	0.45	0.75	0.00	0.00	0.00	0.40	0.16	0.10	0.12	0.14	0.05	0.00	0.00	0.00	0.48	0.26	0.46	1.54	0.70	1.21	0.00	0.00	0.00	0.31	0.21	0.63	0.12	0.18	0.21	0.00	0.00	0.00	0.78	0.82	0.26	0.20	0.32	0.20	0.00	0.00	0.00	0.09
Potri.001G075500	34.92	37.32	36.71	2.41	1.74	1.58	1.09	1.95	1.04	58.69	60.99	74.62	1.51	2.32	2.89	1.49	1.11	0.87	39.75	50.18	50.73	1.75	2.01	2.18	2.33	1.54	2.53	124.37	103.53	113.05	8.06	8.09	7.83	7.28	4.62	9.41	76.90	68.78	53.54	1.11	1.05	1.76	0.30	0.22	0.70	35.87	29.84	22.45	2.52
Potri.001G075600	61.42	74.08	79.02	37.61	40.14	36.54	66.68	70.72	66.36	36.70	31.34	36.82	24.23	18.47	15.83	64.29	52.54	47.25	136.76	57.52	76.09	46.81	30.56	34.53	68.11	60.17	72.79	32.22	47.19	35.02	35.49	33.58	34.12	59.41	53.74	39.01	43.86	41.82	57.31	47.54	39.76	40.92	110.28	78.66	81.19	8.09	14.84	9.11	16.73
Potri.001G075700	3.90	3.67	3.59	2.41	1.60	2.13	10.66	10.19	9.50	3.27	3.14	2.87	4.59	4.06	3.15	8.38	7.56	6.16	2.37	3.23	3.51	2.96	2.16	2.01	7.35	10.21	9.86	4.67	4.64	4.56	4.97	4.69	3.33	11.62	11.29	5.46	1.07	1.18	1.21	3.19	1.46	3.21	10.44	7.69	7.56	4.25	3.55	4.60	2.25
Potri.001G075800	5.04	4.55	4.62	0.94	0.91	1.11	1.13	1.01	1.31	4.61	4.32	7.41	0.80	0.76	0.75	1.33	1.28	1.46	6.24	7.84	6.64	1.28	0.96	1.21	0.99	1.00	1.34	9.85	8.63	8.97	3.01	2.38	2.44	2.30	1.71	1.41	3.73	4.73	4.48	0.85	1.00	1.21	1.01	1.34	1.16	3.44	3.25	3.86	0.57
Potri.001G075900	1.29	1.54	1.78	0.79	0.94	1.21	2.13	1.76	1.89	1.05	1.11	1.26	0.88	1.37	1.07	2.89	2.83	2.75	0.57	0.52	0.28	0.72	0.83	0.45	2.03	1.92	1.59	0.41	0.29	0.56	3.59	4.39	4.00	9.68	10.84	8.47	0.59	0.38	0.55	2.04	1.27	1.74	3.18	3.85	3.28	1.14	1.02	1.35	0.71
Potri.001G076000	0.65	1.47	0.73	0.20	0.22	0.42	1.06	0.95	2.03	0.47	0.63	0.62	0.24	0.67	0.40	1.94	1.38	2.72	0.00	0.00	0.00	0.22	0.43	0.21	1.77	1.12	1.37	0.00	0.00	0.00	0.22	0.22	0.19	5.73	6.10	3.78	0.00	0.00	0.40	0.65	1.71	0.36	2.44	2.25	2.44	0.00	0.22	0.68	0.00
Potri.001G076100	0.00	0.00	0.00	0.00	0.00	0.00	0.00	0.00	0.00	0.00	0.00	0.00	0.00	0.00	0.00	0.00	0.00	0.00	0.00	0.00	0.00	0.00	0.00	0.00	0.00	0.00	0.00	0.00	0.00	0.00	0.00	0.00	0.00	0.00	0.00	0.00	0.00	0.00	0.00	0.00	0.00	0.00	0.00	0.00	0.00	0.00	0.00	0.00	0.00
Potri.001G076200	0.60	0.62	0.47	0.61	0.97	0.58	0.71	0.67	0.91	0.77	1.20	1.23	0.89	0.98	0.75	0.91	1.52	0.66	0.13	0.20	0.57	1.28	1.28	0.92	0.79	0.71	0.63	0.85	1.08	0.84	1.97	1.59	1.76	1.19	0.86	0.29	0.52	0.61	0.40	0.58	0.68	0.43	0.81	0.45	0.97	0.33	0.95	0.85	0.66
Potri.001G076300	0.49	0.54	0.83	4.73	4.76	6.42	0.36	0.43	0.32	2.95	1.73	1.18	2.98	3.15	3.14	0.83	1.97	0.54	2.00	1.13	1.59	2.17	1.78	1.69	0.51	0.13	0.13	0.47	0.90	0.30	1.79	1.40	2.26	0.89	0.15	0.25	1.74	2.40	1.37	1.20	1.39	1.44	0.23	0.13	0.23	1.20	1.06	1.23	5.70
Potri.001G076400	6.86	6.59	6.57	28.77	31.94	29.78	26.67	25.11	23.73	10.86	12.30	7.32	30.00	25.47	24.08	23.27	22.16	18.39	7.44	5.47	4.52	26.89	25.97	27.20	24.63	18.83	25.53	4.72	5.17	3.50	22.33	16.37	16.50	17.19	15.91	17.10	7.96	6.72	6.60	30.90	31.58	30.90	23.62	23.16	20.79	9.17	9.85	12.43	25.82
Potri.001G076500	26.96	31.27	23.95	3.67	3.80	3.26	4.93	2.38	3.84	37.57	41.63	35.18	3.02	2.40	2.75	4.78	3.70	3.45	29.16	30.88	25.09	2.77	2.16	3.73	2.75	2.93	2.40	3.24	6.46	2.82	1.22	0.83	1.22	0.25	0.37	0.89	46.44	47.16	43.73	4.91	3.05	8.25	4.74	6.91	2.83	44.64	39.52	41.43	3.54
Potri.001G076600	3.27	6.32	5.15	0.50	0.43	0.48	0.04	0.10	0.03	5.94	8.02	5.43	0.29	0.24	0.18	0.21	0.00	0.18	0.92	0.73	1.02	0.39	0.19	0.26	0.27	0.12	0.08	0.75	0.81	0.33	0.19	0.20	0.23	0.00	0.00	0.00	0.69	1.24	0.98	0.34	0.10	0.19	0.00	0.16	0.00	3.20	3.10	2.83	0.38
Potri.001G076700	1.84	3.33	2.63	0.20	0.22	0.16	0.00	0.00	0.00	2.57	2.90	2.26	0.05	0.13	0.04	0.00	0.00	0.17	0.48	0.47	0.35	0.13	0.09	0.04	0.04	0.00	0.00	0.52	0.57	0.89	0.09	0.04	0.04	0.00	0.00	0.06	0.34	0.35	0.63	0.06	0.23	0.00	0.08	0.00	0.00	0.71	0.65	0.22	0.08
Potri.001G076800	0.07	0.00	0.11	0.51	0.41	0.52	0.07	0.18	0.06	0.15	0.06	0.32	1.25	1.54	3.29	0.00	0.06	0.06	0.00	0.12	0.14	3.05	4.21	4.01	0.00	0.00	0.00	0.00	0.09	0.08	0.67	0.48	0.53	0.00	0.00	0.00	0.00	0.41	0.12	0.70	0.18	0.33	0.00	0.00	0.00	0.13	0.20	0.63	3.19
Potri.001G076900	0.00	0.28	0.00	0.00	0.00	0.00	0.00	0.51	0.00	0.00	0.00	0.00	0.32	0.00	0.54	0.33	0.00	0.00	0.00	0.00	0.00	0.00	0.00	0.28	0.30	0.00	0.62	0.00	0.00	0.00	0.58	0.00	0.25	0.00	0.00	0.00	0.00	0.59	0.54	0.43	1.15	0.00	0.55	0.00	0.55	0.00	0.00	0.00	0.00
Potri.001G077000	4.19	4.59	4.50	5.06	4.86	5.07	4.79	4.20	3.56	4.93	4.87	5.42	3.91	3.79	3.30	2.96	3.74	3.07	3.61	3.48	5.52	2.56	3.55	2.05	2.78	4.66	4.02	2.12	3.40	2.84	9.92	6.54	8.66	2.43	2.46	3.65	3.90	3.96	3.29	4.29	6.86	3.35	2.48	2.90	2.33	3.60	3.74	5.11	6.51
Potri.001G077100	9.92	10.10	9.69	10.71	11.22	9.47	5.47	6.28	5.91	15.13	15.06	13.63	13.99	10.90	10.25	7.39	7.14	6.33	14.43	13.53	14.12	11.22	8.91	9.27	7.60	8.24	7.18	11.03	8.81	8.38	14.29	12.65	13.46	12.13	12.60	13.76	9.44	11.41	7.64	7.50	8.32	7.88	6.96	10.11	7.47	13.42	13.45	14.42	13.17
Potri.001G077200	1.72	2.59	1.98	1.19	1.93	2.11	0.15	0.55	0.53	1.36	0.91	0.60	1.54	0.98	2.46	0.70	0.00	0.45	13.33	6.17	7.92	8.08	4.67	6.89	0.16	0.49	0.33	0.00	0.42	0.57	1.10	0.00	1.23	0.00	0.00	0.00	1.26	0.96	2.32	11.01	1.65	15.10	0.00	0.33	0.88	0.30	1.26	1.80	1.00
Potri.001G077300	0.64	0.27	0.62	0.26	0.47	0.44	0.36	0.16	0.23	0.79	0.80	0.44	0.30	0.57	0.68	0.62	0.08	0.62	1.11	0.59	1.70	0.57	0.09	0.27	0.19	0.00	0.00	0.00	0.00	0.22	0.27	0.09	0.08	0.00	0.00	0.00	2.21	1.50	0.68	0.96	0.24	2.59	0.00	1.33	0.17	0.27	1.01	0.77	0.08
Potri.001G077400	34.43	30.06	29.31	33.47	36.35	35.00	26.62	25.57	23.91	45.83	42.74	33.12	53.01	50.84	56.51	26.93	26.62	25.89	45.66	42.71	38.43	39.57	33.69	33.13	27.75	26.58	26.66	18.38	34.11	19.95	42.86	45.52	43.68	68.82	72.02	105.21	31.50	36.14	31.84	22.83	26.74	28.71	12.49	18.25	14.40	27.85	33.46	31.84	51.43
Potri.001G077500	0.09	0.27	0.23	0.43	0.47	0.70	0.00	0.40	0.16	0.86	1.59	0.97	3.01	1.62	1.18	0.10	0.33	0.27	0.09	0.00	0.00	0.19	0.09	0.81	0.09	0.00	0.19	55.59	62.71	56.56	16.56	32.14	31.72	136.11	175.74	325.72	1.29	0.75	0.85	2.46	2.18	1.83	7.41	4.57	1.72	0.27	0.28	0.00	2.26
Potri.001G077600	479.68	526.52	467.03	194.39	214.04	205.77	296.33	301.80	284.33	727.89	862.71	707.04	411.88	360.85	429.83	296.51	287.15	304.57	661.05	491.90	503.42	521.49	464.89	527.49	415.95	389.84	366.35	290.37	439.67	271.16	363.89	361.55	373.43	269.47	296.37	224.78	1166.64	1197.87	1220.99	973.69	281.71	1109.91	649.63	737.27	563.46	782.13	948.40	1016.34	266.35
Potri.001G077700	0.11	0.00	0.05	0.26	0.17	0.16	0.27	0.34	0.33	0.12	0.05	0.00	0.12	0.00	0.21	0.19	0.10	0.27	0.00	0.10	0.11	0.52	0.39	0.22	0.17	0.46	0.35	0.08	0.07	0.07	0.50	0.57	0.63	2.55	2.23	3.52	0.00	0.23	0.10	0.25	0.51	1.20	6.82	6.14	4.29	0.00	0.00	0.06	0.20
Potri.001G077800	0.00	0.00	0.00	0.00	0.24	0.00	0.34	0.50	0.29	0.00	0.00	0.00	0.00	0.12	0.21	0.26	0.10	0.11	0.00	0.00	0.00	0.00	0.11	0.00	0.00	0.24	0.24	0.00	0.00	0.00	0.35	0.24	0.10	0.28	0.27	2.48	0.00	0.00	0.21	0.34	0.30	0.19	0.43	0.24	0.22	0.00	0.00	0.00	0.21
Potri.001G077900	16.51	10.04	11.39	3.52	5.34	6.49	0.06	0.34	0.16	11.37	10.24	12.93	2.11	3.21	3.03	2.88	1.40	0.37	14.56	12.81	15.17	7.35	4.41	6.15	0.07	0.13	0.20	10.63	16.83	11.84	9.50	7.07	7.68	0.08	0.23	0.00	4.90	6.17	5.46	12.00	4.07	7.68	0.12	0.00	0.00	3.30	3.36	2.55	1.00
Potri.001G078000	1.86	3.25	2.18	2.46	2.48	1.96	0.00	0.00	0.16	1.07	0.18	0.71	1.02	0.19	0.86	0.62	0.17	0.18	6.77	1.70	2.49	1.91	0.55	1.63	0.00	0.00	0.00	1.13	1.23	0.45	1.67	2.10	4.70	0.00	0.00	0.00	0.00	0.38	1.03	3.61	2.21	1.23	0.00	0.00	0.00	0.18	0.00	0.19	0.68
Potri.001G078100	648.00	644.86	493.63	600.15	589.15	550.43	647.95	493.96	561.06	634.73	832.49	686.36	643.85	570.50	545.25	537.54	576.95	542.35	725.95	761.38	602.73	794.12	699.93	765.49	911.30	828.07	850.64	293.75	339.82	266.56	394.21	341.16	287.83	140.53	143.78	70.21	1096.75	1145.94	979.81	1973.59	1422.17	3016.42	1297.59	1364.32	1018.52	551.62	613.14	554.72	304.86
Potri.001G078200	1.99	2.50	2.66	1.88	1.20	1.13	0.11	0.00	0.10	0.00	0.23	0.22	0.38	0.85	0.22	0.66	0.11	0.00	7.00	2.25	3.50	2.54	1.63	3.67	0.00	0.12	0.12	0.18	0.47	0.00	0.47	0.60	0.92	0.14	0.00	0.00	1.18	1.92	1.95	2.98	1.24	2.73	6.62	4.87	2.64	0.79	0.59	1.35	0.32
Potri.001G078300	1.64	1.18	1.99	7.86	7.47	7.41	0.18	0.37	0.21	4.30	2.87	2.79	7.84	6.94	9.81	0.68	0.50	0.23	2.76	2.00	1.38	12.57	9.41	11.62	0.19	0.06	0.00	2.49	3.23	2.59	8.61	6.18	9.64	0.00	0.00	0.00	4.39	4.46	2.58	14.60	7.29	26.11	0.80	0.88	0.80	2.88	4.76	3.30	9.97
Potri.001G078400	13.69	15.55	19.42	13.29	12.80	12.70	0.36	0.96	1.25	10.43	6.62	8.44	6.16	8.77	11.98	4.94	4.68	5.44	42.57	18.24	15.50	32.89	35.85	32.27	1.25	0.38	0.00	3.15	8.13	2.69	4.40	2.52	3.63	0.29	0.00	0.00	9.58	13.99	10.16	28.68	7.42	33.92	0.00	1.78	1.38	50.42	92.58	100.72	3.68
Potri.001G078500	4.58	4.71	4.08	7.41	8.32	9.07	7.63	6.71	8.03	5.89	5.15	6.03	7.06	7.04	6.60	7.71	6.02	6.29	7.01	7.46	5.72	6.26	5.94	5.73	5.84	6.19	5.47	7.60	8.08	6.38	8.15	6.53	6.09	5.45	5.95	3.30	7.39	8.83	7.29	9.32	9.57	8.86	8.33	8.20	8.62	5.68	6.00	8.09	9.64
Potri.001G078600	4.78	4.65	5.12	6.11	6.09	5.82	4.18	4.17	4.14	4.22	4.90	4.26	4.58	5.20	6.51	6.08	5.84	5.65	2.53	1.59	1.81	6.16	5.36	5.34	5.52	5.16	4.45	2.68	2.64	3.03	7.05	5.44	5.51	5.87	5.84	4.24	1.79	2.09	1.86	4.13	5.65	4.59	3.66	3.71	4.04	3.73	4.04	4.63	5.26
Potri.001G078700	14.25	14.40	12.18	16.21	16.20	15.30	9.09	8.87	8.63	19.19	17.77	17.03	27.26	18.60	19.48	12.68	10.00	10.37	25.45	17.70	19.94	17.08	13.42	16.24	11.31	11.03	10.38	26.59	29.02	29.63	24.79	29.63	26.89	11.81	11.68	9.46	12.82	12.02	14.38	16.09	13.06	14.59	12.40	10.16	13.62	17.76	19.20	19.42	22.80
Potri.001G078800	0.73	0.53	0.68	4.43	4.32	5.00	1.22	1.76	1.68	0.71	0.64	0.81	2.89	6.02	4.40	0.86	1.47	1.70	0.30	0.30	0.26	2.57	5.79	2.26	0.67	1.10	0.70	0.22	0.05	0.40	4.36	2.53	3.13	0.57	0.39	0.54	0.15	0.30	0.14	4.98	2.90	2.74	0.28	1.60	1.45	0.50	0.44	0.58	5.01
Potri.001G078900	6.15	5.78	6.69	17.77	15.77	16.06	20.52	22.66	22.20	5.31	4.67	4.96	10.70	12.39	12.14	16.82	13.92	14.25	2.25	1.66	1.33	14.20	15.86	12.38	25.63	23.47	20.26	3.37	4.43	3.50	11.03	8.52	7.36	36.90	37.40	32.87	2.03	2.33	2.48	14.88	11.09	16.15	15.53	19.14	17.73	5.36	7.07	7.88	11.97
Potri.001G079000	37.26	28.24	26.39	0.64	0.57	0.73	4.13	4.00	3.29	12.81	14.46	12.33	1.35	1.95	2.45	2.14	2.56	1.94	47.35	54.82	50.15	0.62	0.86	0.80	6.15	5.86	5.28	51.47	45.72	47.89	1.55	1.14	1.09	2.17	2.45	1.99	161.45	133.01	179.37	1.18	1.54	1.21	12.63	11.59	12.13	33.11	17.27	10.83	2.18
Potri.001G079100	1.91	1.65	2.16	2.30	2.14	1.92	1.58	1.63	1.89	1.95	1.81	2.13	2.43	3.30	3.38	2.05	1.82	1.68	0.70	0.72	0.76	2.02	2.42	1.62	2.54	2.07	1.24	2.51	2.31	2.92	3.61	2.15	1.97	3.35	2.20	1.64	1.14	0.36	0.88	3.44	2.47	5.49	4.09	3.80	3.19	1.94	2.27	2.96	3.29
Potri.001G079200	0.39	0.00	0.16	0.19	0.60	1.32	0.38	0.17	0.67	0.71	0.38	0.38	0.21	0.61	1.45	0.22	0.36	0.38	0.00	0.54	0.40	0.20	0.58	0.77	1.00	1.22	0.83	0.89	0.52	1.68	1.18	0.40	0.51	0.47	0.69	0.79	0.00	0.00	0.00	0.59	0.52	0.00	0.37	1.63	0.74	2.09	0.79	1.03	0.90
Potri.001G079300	3.07	2.63	3.33	2.15	2.03	1.63	1.82	2.34	2.30	3.24	3.03	3.16	2.51	2.40	2.88	2.78	2.54	2.33	1.38	1.30	1.36	2.15	1.87	1.61	2.30	2.63	2.05	2.79	2.09	2.49	3.65	3.59	3.24	5.89	6.74	8.59	1.62	1.31	1.87	2.62	3.00	2.06	2.80	3.43	4.15	3.26	3.32	3.30	2.45
Potri.001G079400	5.36	5.14	4.33	7.90	8.48	7.57	15.18	12.79	14.17	5.69	6.41	5.68	9.50	9.90	10.79	13.34	16.72	15.18	3.64	3.75	3.75	4.91	5.51	3.93	10.29	9.91	11.42	5.57	5.49	4.22	11.35	9.91	9.70	9.34	10.86	8.39	2.62	3.03	2.93	4.43	7.87	3.75	9.37	7.93	12.60	10.18	9.51	10.60	11.08
Potri.001G079500	1.21	0.74	1.21	0.57	0.23	0.88	1.56	1.26	1.74	1.54	2.57	1.24	1.25	0.79	0.91	1.79	1.25	1.84	0.00	0.00	0.08	0.55	0.68	0.74	2.33	1.57	2.01	0.12	0.20	0.09	0.61	0.31	0.53	3.02	2.23	1.33	0.46	0.00	0.28	0.68	0.70	1.01	1.14	2.53	1.57	1.84	1.07	1.27	0.90
Potri.001G079600	24.96	17.32	14.10	1.95	1.52	1.17	0.05	0.14	0.00	11.71	9.08	9.56	2.08	1.32	0.98	0.30	0.10	0.00	28.41	43.37	36.73	3.64	3.93	5.52	0.49	0.44	0.45	11.77	10.17	9.73	1.21	1.03	1.11	0.06	0.00	0.00	58.11	39.26	44.16	3.00	1.32	3.77	0.20	0.55	0.50	20.79	18.20	14.97	0.96
Potri.001G079700	0.00	0.00	0.00	0.00	0.00	0.00	0.00	0.00	0.00	0.00	0.00	0.00	0.00	0.00	0.00	0.00	0.00	0.00	0.00	0.00	0.00	0.00	0.00	0.00	0.00	0.00	0.00	0.00	0.00	0.00	0.00	0.00	0.00	0.00	0.00	0.00	0.00	0.00	0.00	0.00	0.00	0.00	0.00	0.00	0.00	0.00	0.00	0.00	0.00
Potri.001G079800	21.98	27.56	27.26	206.88	187.08	196.53	24.33	52.36	42.31	15.70	12.73	15.18	167.77	203.71	171.99	64.72	79.36	100.90	48.73	51.13	74.91	358.84	405.30	445.03	9.53	5.91	3.22	65.66	86.67	71.21	185.16	176.63	205.68	29.88	35.88	19.07	13.87	9.97	13.69	86.99	98.90	82.73	3.22	3.16	2.98	32.07	41.15	42.17	138.26
Potri.001G079900	34.52	29.79	27.44	29.54	28.43	29.89	6.86	2.90	3.47	11.71	8.40	6.48	16.92	14.67	11.91	2.68	3.03	8.57	26.50	42.42	39.80	34.50	29.56	37.22	14.14	15.77	13.38	14.16	16.67	13.67	17.77	22.27	20.10	7.58	8.29	6.42	63.50	69.48	44.49	123.47	61.87	222.54	10.43	29.83	8.44	16.93	13.13	4.82	15.49
Potri.001G080000	0.00	0.00	0.00	0.00	0.08	0.00	0.00	0.00	0.00	0.00	0.00	0.00	0.00	0.00	0.00	0.00	0.00	0.00	0.00	0.00	0.00	0.00	0.00	0.00	0.00	0.00	0.00	0.00	0.00	0.00	0.08	0.00	0.00	0.00	0.00	0.00	0.00	0.00	0.00	0.00	0.00	0.14	0.00	0.00	0.00	0.00	0.00	0.00	0.00
Potri.001G080100	0.00	0.00	0.00	0.00	0.00	0.00	0.00	0.00	0.00	0.00	0.00	0.00	0.00	0.00	0.00	0.00	0.00	0.00	0.00	0.00	0.00	0.00	0.00	0.00	0.00	0.00	0.00	0.00	0.00	0.00	0.00	0.00	0.00	0.00	0.00	0.00	0.00	0.00	0.00	0.00	0.00	0.00	0.00	0.00	0.00	0.00	0.00	0.00	0.00
Potri.001G080200	8.51	9.99	11.19	4.22	4.15	5.33	6.03	5.64	5.99	8.40	9.70	7.80	6.37	5.95	5.09	5.49	6.22	5.56	4.80	3.16	3.79	5.36	3.99	4.70	7.51	7.10	6.83	2.69	2.85	3.25	6.82	5.92	4.75	5.19	4.46	3.00	1.54	1.81	1.98	4.25	4.24	4.22	4.44	5.35	4.26	7.88	6.28	5.45	5.53
Potri.001G080300	0.00	0.00	0.00	0.00	0.00	0.00	0.00	0.00	0.00	0.00	0.00	0.00	0.00	0.00	0.00	0.00	0.00	0.00	0.00	0.00	0.00	0.00	0.00	0.00	0.00	0.00	0.00	0.00	0.00	0.00	0.00	0.00	0.00	0.00	0.00	0.00	0.00	0.00	0.00	0.00	0.00	0.00	0.00	0.00	0.00	0.00	0.00	0.00	0.00
Potri.001G080400	60.21	50.32	52.97	90.92	92.41	87.76	93.20	91.11	90.72	64.67	57.90	54.27	78.26	79.13	79.29	64.04	65.45	63.28	82.73	66.75	64.62	97.75	86.52	82.03	89.87	81.05	89.79	58.15	61.10	60.45	73.25	68.44	70.92	48.94	49.10	41.95	64.62	57.09	62.66	97.34	69.00	80.93	85.39	70.42	75.32	53.51	57.83	66.59	69.11
Potri.001G080500	0.00	0.00	0.00	0.00	0.00	0.00	0.00	0.00	0.00	0.00	0.00	0.00	0.00	0.00	0.00	0.18	0.00	0.00	0.00	0.00	0.00	0.00	0.00	0.00	0.00	0.00	0.00	0.00	0.00	0.00	0.00	0.00	0.00	0.00	0.00	0.00	0.00	0.00	0.00	0.00	0.00	0.00	0.00	0.00	0.00	0.00	0.00	0.00	0.00
Potri.001G080600	0.00	0.00	0.00	0.26	0.07	0.07	0.00	0.00	0.00	0.00	0.00	0.00	0.08	0.07	0.00	0.00	0.00	0.07	0.00	0.00	0.00	0.07	0.28	0.00	0.00	0.00	0.00	0.00	0.00	0.00	0.28	0.43	0.79	0.00	0.00	0.00	0.00	0.00	0.00	0.10	0.27	0.00	0.00	0.00	0.00	0.00	0.00	0.00	0.00
Potri.001G080700	0.00	0.09	0.00	7.13	7.28	7.43	0.00	0.00	0.00	0.19	0.09	0.00	2.16	3.08	3.48	0.00	0.00	0.00	0.00	0.00	0.00	5.46	5.09	3.60	0.00	0.00	0.00	0.00	0.00	0.00	4.93	2.40	2.19	0.00	0.00	0.00	0.18	0.00	0.00	10.06	6.64	5.52	0.00	0.19	0.00	0.00	0.27	0.09	4.02
Potri.001G080800	0.00	0.00	0.00	0.00	0.00	0.00	0.09	0.08	0.00	0.00	0.00	0.00	0.10	0.10	0.00	0.11	0.09	0.00	0.00	0.00	0.00	0.00	0.00	0.00	0.00	0.00	0.10	0.00	0.00	0.00	0.10	0.00	0.00	0.00	0.00	0.00	0.00	0.00	0.00	0.00	0.00	0.00	0.00	0.00	0.00	0.00	0.00	0.00	0.09
Potri.001G080900	2.38	2.71	3.05	5.08	4.88	4.97	0.00	0.00	0.00	1.11	0.47	0.60	1.61	1.53	0.65	0.00	0.00	0.00	29.27	17.77	23.48	9.65	12.43	15.09	0.00	0.00	0.00	0.00	0.56	0.43	0.91	0.65	0.61	0.00	0.00	0.00	1.40	1.57	1.16	2.51	1.48	1.97	0.00	0.00	0.00	0.34	0.35	0.07	0.51
Potri.001G081000	0.00	0.00	0.00	0.00	0.00	0.00	0.00	0.00	0.00	0.00	0.00	0.00	0.00	0.00	0.00	0.00	0.00	0.00	0.00	0.00	0.00	0.00	0.00	0.00	0.00	0.00	0.00	0.00	0.00	0.00	0.00	0.00	0.00	0.00	0.00	0.00	0.00	0.00	0.00	0.00	0.00	0.00	0.00	0.00	0.00	0.00	0.00	0.00	0.00
Potri.001G081100	2.89	3.15	2.68	5.79	5.98	5.21	3.37	3.23	3.66	2.60	2.84	3.44	6.98	7.26	8.94	6.08	3.55	4.90	6.05	6.02	5.95	12.00	12.63	11.98	2.59	3.67	3.43	9.30	8.48	8.77	9.16	8.75	7.20	3.23	4.05	1.50	3.05	2.79	3.83	13.77	11.56	12.53	6.77	6.42	8.56	8.33	8.65	8.05	6.89
Potri.001G081200	0.37	0.36	0.23	0.63	0.76	1.20	0.02	0.00	0.00	0.80	0.55	0.99	0.17	0.14	0.04	0.00	0.00	0.00	0.28	0.18	0.28	2.61	2.13	1.64	0.00	0.00	0.00	0.18	0.23	0.07	0.35	0.18	0.22	0.00	0.00	0.00	0.04	0.08	0.00	0.52	0.90	1.13	0.00	0.00	0.00	0.36	0.29	0.26	0.18
Potri.001G081300	9.45	8.48	8.02	12.59	11.55	10.82	7.58	7.86	7.20	9.11	10.96	9.75	11.83	9.73	9.48	12.52	9.10	10.79	12.21	12.11	9.47	11.04	8.95	12.58	10.13	9.05	5.90	22.40	20.22	18.90	15.92	14.73	18.53	19.93	20.10	26.12	13.74	16.37	12.80	19.37	11.17	15.55	9.32	12.92	12.85	10.63	14.21	14.13	7.64
Potri.001G081400	0.09	0.00	0.11	4.19	4.78	4.87	0.75	1.10	0.80	0.10	0.13	0.00	3.73	2.89	3.19	1.05	0.69	0.26	0.00	0.04	0.09	1.34	1.07	0.96	0.41	0.23	0.38	0.14	0.00	0.00	1.52	1.71	1.17	0.05	0.11	0.12	0.09	0.18	0.33	2.14	2.48	1.86	0.51	0.19	0.93	0.00	0.05	0.00	3.52
Potri.001G081500	1615.92	1675.08	1475.22	4.30	1.48	1.46	90.97	108.92	95.26	1675.00	2313.35	1962.35	2.89	4.32	4.91	43.04	36.06	44.76	1667.51	2249.78	2383.00	2.18	2.02	1.41	91.75	86.39	79.97	1499.04	1164.89	1551.28	1.12	0.70	1.08	26.24	20.93	29.35	2864.08	2664.64	2694.28	0.72	0.79	1.33	50.89	49.16	72.03	2005.42	1270.50	861.10	5.03
Potri.001G081600	18.20	22.74	25.07	14.87	17.35	17.82	19.35	20.70	18.73	26.32	22.11	22.83	23.58	20.56	21.38	26.63	24.95	27.96	14.17	9.36	10.68	22.01	21.48	21.99	23.88	23.13	25.89	6.68	10.49	7.18	13.86	14.85	13.86	19.88	18.54	12.35	14.01	16.02	20.50	24.57	16.39	25.84	30.14	39.38	31.76	25.01	23.86	22.75	13.80
Potri.001G081700	0.00	0.00	0.00	0.00	0.00	0.00	0.00	0.00	0.00	0.00	0.00	0.00	0.00	0.00	0.00	0.00	0.00	0.00	0.00	0.00	0.00	0.00	0.00	0.00	0.00	0.00	0.00	0.00	0.00	0.00	0.00	0.00	0.00	0.00	0.00	0.00	0.00	0.00	0.00	0.00	0.00	0.00	0.00	0.00	0.00	0.00	0.00	0.00	0.00
Potri.001G081800	0.00	0.00	0.00	0.00	0.00	0.00	0.00	0.00	0.00	0.00	0.00	0.00	0.00	0.00	0.00	0.00	0.00	0.00	0.00	0.00	0.00	0.00	0.00	0.00	0.00	0.00	0.00	0.00	0.00	0.00	0.00	0.00	0.00	0.00	0.00	0.00	0.00	0.00	0.00	0.00	0.00	0.00	0.00	0.00	0.00	0.00	0.00	0.00	0.00
Potri.001G081900	9.29	11.72	11.16	10.11	9.79	10.40	11.06	10.94	11.67	8.83	9.31	9.32	12.59	10.17	9.22	13.02	12.58	10.71	4.71	3.89	4.60	10.63	10.24	10.08	10.49	11.34	10.12	4.64	5.84	4.43	12.04	9.31	9.55	10.01	9.82	6.23	3.86	3.92	4.07	11.10	9.38	10.07	12.27	14.90	11.96	11.35	9.23	11.26	10.18
Potri.001G082000	8.81	9.36	7.40	15.08	19.57	16.58	10.42	10.38	11.63	7.68	9.23	7.92	12.42	10.45	11.17	14.07	12.41	15.55	8.03	7.56	7.54	11.26	9.91	10.84	9.69	9.68	9.66	14.88	17.95	14.65	24.99	29.42	29.36	16.80	14.64	11.83	5.26	5.01	4.76	8.44	14.58	8.49	6.80	7.26	8.35	5.51	7.69	7.09	15.74
Potri.001G082100	28.35	26.59	26.38	26.05	27.53	26.53	30.76	28.46	29.84	22.69	19.46	21.02	47.32	34.89	33.06	38.30	36.85	34.51	14.07	10.99	13.71	32.20	29.35	29.98	28.81	33.93	34.53	9.42	14.41	12.12	33.29	29.37	29.31	38.14	33.10	18.14	15.78	20.57	20.22	34.54	35.57	36.49	36.37	48.16	34.78	30.20	32.48	33.50	31.71
Potri.001G082200	0.00	0.00	0.00	0.18	0.20	0.46	0.00	0.25	0.24	0.07	0.00	0.18	0.21	0.30	0.09	0.00	0.17	0.09	0.19	0.52	0.39	0.79	0.66	0.93	0.10	0.10	0.30	0.00	0.00	0.23	0.19	0.00	0.25	0.11	0.00	0.00	0.38	0.39	0.00	1.14	0.75	0.79	0.00	0.59	0.72	0.09	0.19	0.20	0.52
Potri.001G082300	0.00	0.00	0.00	0.00	0.42	0.26	0.00	0.12	0.12	0.00	0.00	0.00	0.00	0.00	0.13	0.00	0.25	0.00	0.00	0.00	0.00	0.00	0.00	0.00	0.00	0.00	0.00	0.21	0.00	0.00	0.69	0.28	0.60	1.82	0.48	1.48	0.00	0.00	0.00	0.21	0.00	0.00	0.00	0.00	0.00	0.00	0.00	0.00	0.25
Potri.001G082400	0.18	0.07	0.06	1.88	1.83	2.33	3.94	3.30	2.18	0.03	0.00	0.00	5.49	7.36	3.78	1.32	1.82	1.38	0.18	0.13	0.11	1.65	2.48	2.23	6.48	7.26	7.30	0.00	0.00	0.00	0.60	0.59	0.50	0.34	0.17	0.10	0.00	0.00	0.00	2.23	4.18	2.54	3.75	4.07	6.02	0.03	0.00	0.00	0.58
Potri.001G082500	0.26	0.43	0.16	2.90	2.76	2.40	8.96	7.82	7.67	0.05	0.06	0.00	1.05	1.13	0.95	6.60	5.07	4.08	0.13	0.29	0.07	10.15	7.76	9.19	5.23	5.96	10.21	0.00	0.17	0.08	9.84	28.57	22.94	6.31	8.19	13.49	0.51	0.00	0.00	2.10	3.46	2.87	9.03	7.45	6.85	0.00	0.00	0.00	0.70
Potri.001G082600	0.32	0.31	0.19	4.70	4.54	3.99	0.05	0.44	0.27	0.13	0.18	0.00	1.11	1.96	1.53	0.10	0.08	0.04	0.00	0.17	0.14	3.46	2.93	1.89	0.09	0.05	0.05	0.00	0.00	0.00	1.06	0.95	1.21	0.06	0.27	0.12	0.19	0.09	0.09	3.99	2.01	2.30	0.26	0.10	0.69	0.00	0.00	0.00	0.71
Potri.001G082700	0.60	0.18	0.38	0.32	0.27	0.18	0.99	0.72	0.38	0.11	0.33	0.29	1.15	0.47	0.35	0.50	0.38	0.18	0.46	0.31	0.23	0.23	0.07	0.55	1.42	1.71	0.67	0.34	0.30	0.37	0.00	0.19	0.13	0.14	0.18	0.76	3.39	3.22	4.16	6.11	3.66	8.97	6.35	8.66	6.20	0.22	0.08	0.00	0.07
Potri.001G082800	0.52	0.84	0.73	2.57	1.96	2.11	1.53	1.11	1.08	0.63	0.67	1.00	2.41	2.64	2.51	3.05	1.84	2.52	1.05	1.38	0.66	2.74	1.78	1.36	1.18	1.38	1.10	0.26	0.77	0.85	5.55	7.79	10.29	12.17	13.38	29.75	2.67	2.60	1.92	8.03	4.04	9.12	3.05	7.33	4.67	0.73	0.70	0.42	2.06
Potri.001G082900	1.79	2.28	1.85	16.11	17.70	17.14	0.91	1.45	1.00	1.01	0.99	0.85	17.64	12.67	9.40	3.94	2.06	1.33	1.50	0.28	0.61	16.42	12.28	12.52	0.67	1.11	0.59	0.16	0.33	0.28	11.54	8.59	10.46	0.40	0.19	0.17	2.35	2.02	2.20	28.84	37.78	27.52	0.50	0.73	1.20	0.68	0.43	0.37	8.76
Potri.001G083000	0.00	0.00	0.00	0.00	0.00	0.00	0.00	0.00	0.00	0.00	0.00	0.00	0.00	0.00	0.00	0.00	0.00	0.00	0.00	0.00	0.00	0.00	0.00	0.00	0.00	0.00	0.00	0.00	0.00	0.00	0.00	0.00	0.00	0.00	0.23	0.00	0.00	0.00	0.00	0.00	0.00	0.00	0.00	0.00	0.00	0.00	0.00	0.00	0.00
Potri.001G083100	58.10	55.07	55.24	40.66	41.84	41.21	59.50	60.54	61.92	38.17	37.36	40.63	36.32	47.70	43.61	62.73	58.32	51.59	58.80	53.43	52.67	40.28	40.64	40.76	55.62	47.54	51.07	45.30	48.41	45.49	37.98	46.59	46.87	90.45	94.15	84.13	66.16	72.49	60.90	47.55	33.17	48.78	54.57	54.66	45.23	40.09	44.28	45.54	38.59
Potri.001G083200	0.29	0.08	0.00	0.47	0.56	0.24	0.00	0.00	0.07	0.15	0.08	0.08	1.24	3.22	1.70	5.21	2.25	1.98	0.00	0.00	0.00	0.91	0.46	0.08	0.09	0.00	0.00	0.13	0.11	0.05	0.42	0.00	0.04	0.20	0.05	0.00	0.00	0.00	0.00	0.38	0.44	0.21	0.00	0.00	0.08	1.70	1.60	1.14	0.11
Potri.001G083300	81.82	80.36	74.18	0.10	0.00	0.16	0.64	1.05	0.70	65.37	85.35	100.55	0.00	0.28	0.10	0.25	0.30	0.37	117.64	156.25	138.70	0.17	0.05	0.05	1.84	1.08	0.87	79.08	63.33	70.60	0.11	0.06	0.00	0.53	0.64	0.88	119.63	99.68	108.97	0.00	0.14	0.18	0.00	0.23	0.21	68.42	39.60	28.36	0.00
Potri.001G083400	1.95	2.05	1.97	8.15	9.21	10.07	0.03	0.02	0.02	0.19	0.15	0.23	2.08	3.44	3.28	0.03	0.02	0.00	0.00	0.02	0.00	5.92	5.28	4.28	0.00	0.00	0.00	0.00	0.00	0.00	6.91	3.52	3.38	0.00	0.00	0.00	0.00	0.00	0.10	8.58	12.51	5.41	0.05	0.00	0.15	2.33	3.73	5.95	6.90
Potri.001G083500	0.00	0.00	0.00	11.43	11.19	12.58	0.08	0.32	0.53	0.00	0.00	0.00	0.09	0.04	0.08	1.99	2.48	11.42	0.00	0.00	0.00	1.02	1.44	2.06	0.17	0.04	0.09	0.00	0.00	0.00	1.57	1.02	4.14	2.33	3.15	1.33	0.00	0.00	0.00	0.06	0.00	0.00	0.08	0.09	0.39	0.00	0.00	0.00	0.57
Potri.001G083600	0.00	0.08	0.07	0.34	0.16	0.23	0.00	0.00	0.00	0.00	0.00	0.00	0.04	0.00	0.04	0.00	0.00	0.00	0.00	0.00	0.00	0.04	0.08	0.04	0.00	0.04	0.00	0.00	0.00	0.00	0.04	0.04	0.00	0.00	0.09	0.05	0.00	0.00	0.00	0.00	0.00	0.00	0.00	0.00	0.00	0.00	0.00	0.00	0.00
Potri.001G083700	0.25	0.48	0.21	0.75	0.76	0.66	1.40	0.65	5.20	4.77	1.86	5.19	15.43	37.70	46.26	32.27	75.41	144.88	0.35	0.05	0.05	0.30	0.20	0.19	0.00	0.26	0.00	0.15	0.13	0.06	1.28	1.22	1.85	0.30	0.12	0.07	0.10	0.30	0.00	0.22	0.13	0.41	0.28	0.41	0.37	15.79	34.63	35.58	30.54
Potri.001G083800	11.15	9.81	12.06	24.21	28.38	23.18	13.32	14.21	15.27	14.73	13.02	13.75	20.99	26.81	29.36	20.00	25.08	30.72	13.87	11.64	14.43	23.77	21.07	24.13	14.91	14.68	15.41	10.58	13.59	9.92	24.44	20.68	22.75	7.48	8.46	7.57	11.67	12.46	10.84	13.28	20.62	11.00	10.17	9.42	11.90	11.69	17.17	13.86	32.50
Potri.001G083900	8.27	8.93	9.07	13.07	10.68	8.94	0.10	0.31	0.15	5.56	4.44	8.43	6.79	9.37	4.54	0.04	0.00	0.14	16.44	19.33	12.64	18.87	20.90	19.08	0.18	0.22	0.11	6.43	2.89	4.78	9.40	9.42	5.72	0.13	0.04	0.05	38.37	29.12	42.05	9.37	16.97	7.93	1.41	6.52	0.94	4.45	2.47	2.05	2.18
Potri.001G084000	30.99	23.64	31.34	30.24	34.52	33.98	17.15	7.32	19.24	52.01	28.68	97.13	63.44	66.62	110.44	56.55	77.84	218.85	27.40	26.19	18.18	8.28	12.23	6.84	8.38	17.57	6.89	18.23	15.59	17.41	43.78	38.68	35.06	15.96	8.08	9.36	13.62	17.39	8.13	9.79	25.60	6.88	5.08	3.21	10.32	125.42	203.51	145.26	171.75
Potri.001G084100	0.00	0.00	0.00	0.00	0.00	0.00	0.00	0.00	0.00	0.00	0.00	0.00	0.00	0.00	0.00	0.00	0.00	0.00	0.00	0.00	0.00	0.00	0.00	0.00	0.00	0.00	0.00	0.00	0.00	0.00	0.00	0.00	0.00	0.30	0.00	0.00	0.00	0.00	0.00	0.00	0.00	0.00	0.00	0.00	0.00	0.00	0.00	0.00	0.00
Potri.001G084200	2.64	1.51	2.28	27.12	32.32	34.30	2.81	4.61	3.10	1.46	1.12	2.08	11.80	13.38	10.03	1.39	1.20	0.37	2.51	1.77	1.92	11.83	10.33	8.72	1.51	1.29	1.31	1.06	0.62	0.57	21.00	12.05	11.03	0.56	0.46	0.31	1.09	1.27	0.72	10.31	20.26	6.96	0.88	1.29	0.87	2.40	2.34	1.95	33.34
Potri.001G084300	8.05	8.31	8.76	7.56	7.66	7.26	9.45	11.87	11.49	8.71	7.59	7.98	10.65	9.18	9.48	13.01	11.67	9.87	6.05	4.99	4.32	5.04	3.59	3.25	11.44	9.67	10.91	3.10	3.35	3.89	8.33	7.54	6.90	9.49	10.25	10.25	7.75	8.11	8.78	10.78	12.40	9.01	9.05	8.60	9.19	7.12	8.77	8.81	8.45
Potri.001G084400	126.98	137.94	128.12	1.94	1.10	0.83	5.34	3.44	4.28	127.90	125.94	129.37	2.32	1.39	0.77	5.98	7.03	3.69	118.96	115.36	106.87	2.46	2.58	2.91	7.65	10.16	7.97	66.92	68.50	64.91	5.95	6.56	3.87	7.57	4.27	1.76	30.11	26.55	45.24	1.07	2.01	1.04	1.29	2.97	1.23	123.45	97.08	76.07	0.19
Potri.001G084500	106.23	103.70	103.19	2.13	1.80	2.12	10.79	8.96	10.69	102.08	110.29	113.83	5.31	4.73	4.25	6.12	6.34	5.90	73.84	100.42	98.02	5.16	3.43	2.79	12.28	12.65	11.75	66.14	64.40	70.85	5.40	4.33	4.24	6.62	5.06	2.08	59.52	44.38	51.49	2.99	1.39	2.33	0.94	1.25	1.88	154.32	112.21	106.38	2.01
Potri.001G084600	0.73	0.95	1.02	0.98	1.19	1.52	0.06	0.16	0.16	2.29	1.35	1.34	1.33	0.82	0.90	0.61	0.50	0.35	0.62	0.67	0.94	0.56	0.97	0.71	0.12	0.13	0.26	1.38	4.61	1.56	1.52	0.56	1.11	0.37	0.43	0.25	0.24	0.62	1.24	0.73	0.88	1.11	0.23	0.38	0.23	1.77	1.96	2.04	2.00
Potri.001G084700	18.01	18.60	17.96	24.10	25.55	24.13	19.40	18.54	19.54	19.92	19.26	17.14	28.70	21.83	18.76	21.79	23.50	18.53	10.20	5.91	6.84	21.95	19.79	19.53	22.48	20.80	18.14	6.13	8.69	7.03	17.35	17.41	15.76	18.19	19.64	18.33	6.36	7.49	8.29	19.60	21.40	21.34	17.23	19.92	18.56	18.50	17.48	20.81	18.22
Potri.001G084800	0.00	0.00	0.00	0.00	0.00	0.00	0.00	0.00	0.00	0.00	0.00	0.00	0.00	0.00	0.00	0.00	0.00	0.00	0.09	0.00	0.00	0.00	0.00	0.00	0.00	0.00	0.00	0.00	0.00	0.00	0.00	0.00	0.00	0.00	0.00	0.00	0.00	0.00	0.00	0.00	0.00	0.00	0.00	0.00	0.00	0.00	0.00	0.00	0.00
Potri.001G084900	1.39	1.35	1.31	1.12	1.65	1.29	2.73	2.16	2.24	2.13	1.61	2.21	4.23	3.29	3.67	3.01	3.96	2.85	1.30	1.03	1.00	2.32	2.35	2.67	4.44	3.11	3.06	1.14	1.28	1.31	1.45	1.27	1.31	1.68	1.64	1.66	1.72	2.30	1.68	2.08	1.42	4.90	5.35	4.01	3.33	1.92	2.21	2.08	2.55
Potri.001G085000	0.13	0.13	0.22	0.43	0.40	0.50	0.58	0.46	0.33	0.28	0.32	0.31	0.50	0.27	0.42	0.44	0.48	0.57	0.13	0.12	0.00	0.61	0.26	0.26	0.67	0.88	0.76	0.20	0.00	0.32	0.79	0.61	0.29	0.47	1.00	0.18	0.00	0.00	0.36	0.20	0.52	0.00	0.37	0.27	0.86	0.70	0.20	0.21	0.54
Potri.001G085100	0.27	0.21	0.18	6.15	6.78	7.03	0.16	0.33	0.05	0.27	0.42	0.42	0.77	2.31	1.05	0.43	0.20	0.10	0.00	0.15	0.17	6.42	5.98	2.70	0.50	0.06	0.11	0.25	0.43	0.20	1.30	0.67	0.80	0.13	0.06	0.15	0.00	0.00	0.00	1.86	1.72	1.08	0.00	0.00	0.00	0.31	0.33	0.85	1.14
Potri.001G085200	14.91	15.11	16.08	15.10	16.51	15.02	11.97	12.06	12.36	11.17	10.81	12.75	13.49	13.68	14.09	14.61	14.63	14.90	12.66	11.61	12.65	15.80	12.51	13.24	14.41	14.97	14.18	10.53	12.43	12.64	16.69	17.86	17.28	15.58	16.43	12.42	17.27	20.00	15.07	21.67	14.45	21.60	16.23	19.55	16.45	16.02	17.16	17.75	13.31
Potri.001G085300	0.00	0.00	0.00	0.00	0.00	0.00	0.00	0.00	0.00	0.00	0.00	0.00	0.00	0.00	0.00	0.00	0.00	0.00	0.00	0.00	0.00	0.00	0.00	0.00	0.00	0.00	0.00	0.00	0.00	0.00	0.00	0.00	0.00	0.00	0.00	0.00	0.00	0.00	0.00	0.00	0.00	0.00	0.00	0.00	0.00	0.00	0.00	0.00	0.00
Potri.001G085400	3.34	2.95	3.39	7.11	7.72	6.18	8.34	8.48	7.84	4.97	5.05	4.49	8.89	7.46	6.72	5.42	5.85	6.41	2.97	2.69	2.88	6.16	5.89	5.74	6.47	6.66	5.74	6.73	6.69	6.93	18.96	13.38	13.60	9.05	8.90	5.09	2.70	1.32	2.58	4.84	3.94	3.56	4.12	3.52	5.43	3.66	3.51	3.23	5.91
Potri.001G085500	21.67	26.34	22.75	19.88	19.02	20.28	17.45	16.50	16.14	21.17	25.09	20.79	13.91	16.34	15.40	15.48	16.02	16.64	22.25	20.04	22.58	13.28	12.30	12.44	12.58	13.93	16.57	10.47	10.37	9.67	24.70	22.70	24.76	18.02	17.36	9.96	17.82	15.93	20.07	16.77	26.92	15.33	13.38	11.85	12.92	22.02	18.07	19.24	22.47
Potri.001G085600	33.58	29.03	34.08	25.16	25.56	27.28	24.21	25.69	23.66	34.83	29.14	34.68	23.67	25.03	26.73	27.42	26.97	29.45	33.46	29.54	28.44	27.16	23.27	22.37	24.90	23.48	22.19	28.57	31.97	32.03	27.30	27.09	25.30	27.68	30.49	22.99	42.76	49.74	48.20	55.20	37.34	54.50	41.61	50.78	41.74	34.78	35.83	39.41	22.29
Potri.001G085700	0.00	0.00	0.00	0.00	0.00	0.00	0.00	0.00	0.00	0.00	0.00	0.00	0.00	0.00	0.00	0.00	0.00	0.00	0.00	0.00	0.00	0.00	0.00	0.00	0.00	0.00	0.00	0.00	0.00	0.00	0.00	0.00	0.00	0.00	0.00	0.00	0.00	0.00	0.00	0.00	0.00	0.00	0.00	0.00	0.00	0.00	0.00	0.00	0.00
Potri.001G085800	0.00	0.00	0.00	0.00	0.00	0.00	0.00	0.00	0.00	0.00	0.00	0.00	0.00	0.00	0.07	0.00	0.00	0.08	0.00	0.00	0.00	0.00	0.00	0.00	0.00	0.00	0.00	0.12	0.00	0.00	0.23	0.64	0.75	1.13	1.19	2.83	0.00	0.00	0.00	0.00	0.00	0.00	0.00	0.00	0.00	0.00	0.00	0.00	0.00
Potri.001G085900	0.00	0.00	0.00	0.56	0.55	0.57	0.10	0.04	0.17	0.00	0.00	0.00	1.13	0.31	0.09	0.00	0.09	0.00	0.00	0.00	0.00	0.25	0.19	0.29	0.00	0.00	0.00	0.00	0.00	0.00	0.29	0.25	0.09	0.06	0.00	0.00	0.00	0.00	0.00	2.42	0.65	1.47	0.00	0.00	0.00	0.00	0.00	0.00	0.76
Potri.001G086000	0.34	0.45	0.65	2.01	2.08	1.67	3.33	3.65	3.48	0.71	0.45	0.60	2.27	3.72	2.90	4.27	8.36	6.57	0.16	0.07	0.16	1.92	0.90	0.99	3.98	3.25	3.01	0.08	0.17	0.13	1.84	1.84	2.04	1.93	1.92	1.92	0.21	0.21	0.34	1.90	2.81	1.72	1.76	2.43	2.97	0.95	1.04	0.87	2.30
Potri.001G086100	16.16	12.73	12.94	12.19	12.49	12.95	11.24	11.64	11.05	10.65	13.10	11.49	10.28	11.40	10.08	9.75	11.45	11.89	14.27	15.61	14.88	12.98	9.94	11.28	11.37	10.61	9.77	11.78	10.96	12.61	11.65	11.81	12.73	7.20	6.78	5.15	18.02	18.08	21.14	17.46	16.38	16.46	11.71	12.62	12.03	10.82	11.87	13.91	10.78
Potri.001G086200	0.00	0.00	0.00	0.00	0.00	0.00	0.00	0.00	0.00	0.00	0.00	0.00	0.00	0.00	0.00	0.00	0.00	0.00	0.00	0.00	0.00	0.00	0.00	0.00	0.00	0.00	0.00	0.00	0.00	0.00	0.00	0.00	0.00	0.00	0.00	0.00	0.00	0.00	0.00	0.00	0.00	0.00	0.00	0.00	0.00	0.00	0.00	0.00	0.00
Potri.001G086300	8.17	9.38	5.83	13.64	13.76	12.63	10.60	11.71	9.55	6.10	8.15	7.63	10.43	9.76	9.31	10.99	10.17	8.95	5.99	7.72	6.03	9.61	8.39	8.85	10.44	12.13	10.86	8.88	9.05	7.48	12.17	13.03	9.92	8.19	6.24	4.85	4.38	4.73	3.14	8.64	10.15	8.48	11.91	8.21	12.28	6.59	6.57	8.05	9.57
Potri.001G086400	8.82	9.10	8.82	23.46	25.62	23.31	25.99	29.86	28.77	3.74	7.32	4.57	46.56	39.33	30.04	37.68	34.43	27.63	4.50	4.30	3.46	22.61	18.00	19.38	19.94	19.41	21.00	6.41	5.38	7.16	34.09	34.06	31.57	37.71	36.01	34.72	9.45	8.49	12.18	34.03	27.46	35.24	39.44	37.82	59.44	4.06	4.76	4.77	20.89
Potri.001G086500	0.00	0.00	0.00	0.12	0.00	0.00	0.00	0.11	0.11	0.00	0.00	0.00	0.00	0.00	0.00	0.14	0.00	0.24	0.00	0.00	0.00	0.00	0.00	0.12	0.00	0.00	0.00	0.00	0.00	0.00	0.12	0.00	0.00	0.00	0.00	0.00	0.00	0.00	0.00	0.00	0.00	0.21	0.00	0.78	0.00	0.00	0.00	0.00	0.00
Potri.001G086600	1.70	2.62	2.80	5.07	4.51	5.71	4.96	4.37	5.18	1.49	1.87	1.60	4.28	4.22	4.11	6.39	5.60	5.18	1.35	0.67	1.06	4.46	4.15	3.94	4.03	4.14	3.91	0.97	1.33	1.15	4.30	4.02	4.36	3.28	3.63	2.89	0.85	1.05	2.07	6.20	7.03	5.23	6.96	6.93	5.46	1.91	2.77	2.63	4.89
Potri.001G086700	3.06	1.19	2.78	1.39	2.07	3.41	0.36	0.53	0.57	0.27	0.24	0.82	0.33	1.59	0.74	0.27	0.17	0.18	0.56	0.22	0.13	1.64	0.97	1.32	1.00	0.70	0.71	0.00	0.00	0.07	0.49	0.57	0.32	0.00	0.00	0.00	0.37	0.13	0.90	1.10	0.32	1.63	0.12	0.00	0.11	0.77	6.28	1.22	0.61
Potri.001G086800	10.31	9.97	10.71	5.89	5.38	5.18	4.32	4.17	4.37	8.61	8.69	9.70	5.90	5.53	4.91	7.23	6.60	7.12	11.21	9.00	9.76	5.86	6.16	5.52	6.41	5.21	4.51	15.59	16.71	14.80	13.58	11.43	9.95	8.50	9.33	7.00	9.88	11.24	8.54	10.29	4.52	9.38	7.20	11.44	8.14	9.06	11.54	9.72	3.99
Potri.001G086900	0.04	0.00	0.00	20.33	19.77	18.90	0.00	0.03	0.07	0.00	0.00	0.04	23.29	31.30	24.54	0.27	0.43	0.57	0.00	0.04	0.00	10.13	7.65	7.98	0.04	0.00	0.00	0.00	0.00	0.00	16.21	14.91	11.98	0.00	0.00	0.00	0.00	0.00	0.00	11.67	11.20	14.62	0.00	0.08	0.00	0.04	0.08	0.12	14.16
Potri.001G087000	0.00	0.10	0.00	0.00	0.10	0.00	0.00	0.00	0.09	0.00	0.00	0.00	0.00	0.00	0.28	0.23	0.55	0.10	0.00	0.00	0.00	0.00	0.00	0.00	0.00	0.00	0.11	0.00	0.13	0.25	0.00	0.00	0.09	0.00	0.00	0.27	0.00	0.00	0.00	0.15	0.00	0.00	0.00	0.00	0.00	0.00	0.00	0.11	0.00
Potri.001G087100	11.64	13.29	11.39	10.35	10.98	11.69	8.38	8.46	8.82	12.82	13.16	13.83	11.74	10.51	10.45	12.07	11.34	15.28	11.35	7.79	8.51	12.50	10.92	11.31	10.11	9.13	9.76	10.46	9.77	8.09	14.36	11.47	13.84	9.00	9.24	7.21	11.30	11.89	13.03	8.30	7.03	8.48	13.34	13.65	13.31	10.95	14.48	13.68	9.76
Potri.001G087200	2.70	2.76	2.99	4.94	4.49	4.45	5.82	6.65	6.84	3.08	2.99	3.41	5.29	5.43	5.39	4.71	5.15	5.23	3.63	3.35	3.15	5.90	4.91	4.21	4.98	5.19	5.60	3.89	5.01	3.34	4.02	4.47	3.79	5.65	4.68	3.97	4.43	4.00	3.68	9.56	3.85	9.81	9.64	10.94	9.76	2.20	2.97	3.46	3.51
Potri.001G087300	23.97	23.60	23.59	27.77	28.91	29.14	21.86	24.76	25.68	21.46	22.27	21.69	33.05	33.48	31.93	33.58	32.79	35.01	19.02	15.58	16.95	30.53	28.12	24.21	27.99	25.21	25.03	24.25	26.54	27.24	35.28	27.92	28.16	26.97	27.65	15.92	16.59	19.55	16.73	32.37	33.01	30.86	24.18	27.67	24.59	22.02	24.54	28.62	35.67
Potri.001G087400	4.42	4.85	4.63	2.94	2.74	3.38	1.76	1.33	1.39	4.63	4.74	4.96	2.99	2.78	2.75	1.32	1.37	0.90	4.00	4.22	3.88	3.37	2.25	2.03	2.04	2.26	2.08	2.52	2.32	2.23	2.10	1.21	1.05	0.62	0.61	0.22	9.04	9.31	9.02	5.34	3.56	5.53	3.95	4.14	3.54	4.91	3.87	3.43	2.76
Potri.001G087500	59.71	68.23	75.07	112.32	106.88	110.75	72.62	76.72	76.19	66.33	45.65	52.09	46.15	62.67	59.73	115.77	85.75	85.06	57.30	30.72	37.04	65.50	73.14	53.13	90.94	68.32	78.28	273.99	417.67	287.68	53.56	52.40	58.29	397.49	397.79	650.19	44.07	38.66	42.78	57.47	66.07	47.51	49.42	58.84	55.16	42.78	81.53	67.68	60.24
Potri.001G087600	17.80	18.33	21.33	8.26	9.58	9.16	10.44	10.39	9.02	17.40	18.19	18.35	8.71	9.73	7.90	10.22	10.17	9.62	20.23	18.44	20.27	7.48	7.72	8.57	11.45	12.63	10.41	34.38	30.91	35.29	11.08	11.69	10.97	14.18	14.48	12.07	19.29	21.55	18.38	11.53	7.72	10.31	10.71	12.90	9.83	20.29	20.39	20.61	8.22
Potri.001G087700	1.07	0.85	0.65	4.05	4.10	4.31	25.87	33.36	50.97	0.63	1.32	0.93	6.08	3.44	3.96	57.69	28.31	18.75	2.96	1.07	1.51	1.61	2.61	2.38	24.32	15.65	15.97	5.91	7.25	5.95	3.60	4.31	10.37	6.57	6.75	2.09	0.78	0.20	1.98	0.73	3.86	1.62	14.49	10.13	30.39	0.19	0.59	1.12	1.96
Potri.001G087800	47.16	41.05	42.08	57.28	50.95	53.16	200.05	203.00	202.48	34.87	27.80	34.29	48.48	66.23	63.79	114.08	126.16	109.12	31.21	22.65	23.71	49.48	54.14	38.13	159.73	142.99	162.95	23.30	24.50	23.06	33.82	24.67	21.79	58.15	61.20	52.92	48.10	46.56	44.86	91.35	44.04	109.02	253.17	241.32	205.02	42.25	46.86	51.27	50.03
Potri.001G087900	5.25	5.25	5.22	9.43	11.41	11.28	2.53	1.20	1.77	2.66	3.32	2.87	10.08	4.57	3.36	1.10	1.46	0.68	1.35	1.48	1.96	7.96	6.13	6.29	0.67	1.13	1.43	1.16	1.25	1.20	6.67	8.04	6.03	2.08	2.11	1.91	0.62	1.03	0.85	3.82	3.35	2.98	0.49	0.82	0.95	1.42	1.36	1.40	2.88
Potri.001G088000	7.59	8.41	9.02	7.87	7.87	7.60	9.63	9.69	9.92	7.41	6.97	7.02	6.70	5.37	5.61	8.12	8.20	7.80	5.71	5.12	5.96	6.50	5.21	4.93	10.57	10.92	9.84	6.75	6.61	7.73	9.49	9.92	10.76	15.90	16.36	25.90	6.41	6.18	5.94	4.84	4.55	4.19	6.63	6.43	7.38	7.03	7.64	7.77	7.50
Potri.001G088100	6.67	5.14	3.93	2.84	2.57	2.68	0.50	0.66	0.80	9.19	8.16	9.13	12.06	7.57	7.80	0.45	0.50	0.74	10.16	8.29	7.62	7.92	9.65	11.05	4.22	2.25	1.92	3.52	4.09	2.74	5.76	5.26	4.36	2.66	1.58	1.95	9.03	11.99	7.23	4.11	4.83	7.70	1.57	2.64	1.84	3.89	2.84	2.81	6.45
Potri.001G088200	23.13	20.53	20.55	51.92	48.16	49.52	29.50	27.63	28.39	22.28	17.69	20.03	26.11	28.62	34.84	27.83	24.42	24.64	29.14	24.25	22.97	33.33	28.92	25.84	27.91	25.46	30.50	40.58	45.80	40.43	45.92	39.86	38.73	28.27	27.39	19.75	23.84	23.14	21.69	22.32	33.06	21.21	20.29	18.16	21.95	16.79	23.38	24.59	44.75
Potri.001G088300	154.94	145.65	145.97	21.88	20.48	18.44	15.93	15.94	15.22	191.83	178.07	208.43	24.34	21.41	25.66	16.25	19.60	16.21	205.26	235.37	215.61	21.01	20.26	19.78	29.64	24.80	30.26	314.13	304.41	313.93	24.06	24.56	19.39	14.27	12.10	7.25	226.44	228.00	187.85	10.29	5.72	12.74	6.15	6.94	6.54	177.22	161.03	144.80	14.13
Potri.001G088400	2.73	1.67	2.48	27.73	29.57	29.86	8.64	7.05	8.52	1.88	1.41	1.90	20.82	20.09	21.52	14.89	11.37	9.60	1.25	1.86	1.14	15.00	7.94	10.39	16.97	16.54	14.27	0.54	1.17	1.51	13.36	13.35	9.70	8.44	5.13	4.62	1.95	2.25	2.44	17.20	11.93	24.33	8.14	10.92	10.53	1.20	0.80	1.06	12.76
Potri.001G088500	0.00	0.00	0.00	0.00	0.00	0.00	0.00	0.00	0.00	0.00	0.00	0.00	0.00	0.00	0.00	0.00	0.00	0.00	0.00	0.00	0.00	0.00	0.00	0.00	0.00	0.00	0.00	0.00	0.00	0.00	0.00	0.00	0.00	0.00	0.00	0.00	0.00	0.00	0.00	0.00	0.00	0.00	0.00	0.00	0.00	0.00	0.00	0.00	0.00
Potri.001G088600	14.77	13.21	11.43	88.17	84.81	83.12	52.98	34.16	45.01	11.94	11.78	13.28	109.43	99.57	70.53	54.99	72.66	69.22	10.95	8.19	9.77	98.66	92.16	101.82	78.07	82.51	81.11	13.02	14.72	13.12	100.13	100.76	83.96	24.55	22.50	15.12	14.95	15.44	13.41	148.02	148.89	163.59	74.67	94.36	68.06	11.82	11.89	13.00	29.25
Potri.001G088700	0.87	1.73	1.17	2.15	2.58	3.06	0.03	0.06	0.12	1.09	1.11	0.80	0.57	1.05	1.13	0.00	0.00	0.00	0.25	0.22	0.07	9.98	9.87	8.23	0.07	0.00	0.04	0.05	0.05	0.04	3.56	2.52	2.87	0.21	0.21	0.75	0.28	0.07	0.13	1.78	3.51	6.45	0.07	0.07	0.00	0.78	0.42	0.40	2.46
Potri.001G088800	129.06	131.24	113.75	101.55	101.55	101.94	208.51	220.69	195.82	97.90	86.59	86.67	123.96	179.96	174.77	237.69	262.00	319.54	351.37	237.42	302.52	245.85	283.05	314.23	145.59	166.63	204.88	149.90	185.17	156.31	161.63	189.54	195.37	220.49	204.31	360.65	202.77	249.01	160.28	131.14	153.45	200.85	234.70	255.39	142.48	99.65	156.13	118.67	245.42
Potri.001G088900	0.86	0.70	0.72	0.00	0.07	0.00	0.00	0.06	0.06	0.21	0.49	0.48	0.00	0.15	0.13	0.00	0.00	0.00	1.16	0.66	0.89	0.15	0.07	0.28	0.00	0.00	0.00	1.74	2.58	1.93	0.00	0.00	0.00	0.00	0.00	0.00	10.67	18.78	12.20	0.43	0.09	0.36	0.00	0.60	0.54	0.69	0.72	0.60	0.13
Potri.001G089000	0.00	0.00	0.00	1.47	0.90	0.90	0.55	0.38	0.32	0.00	0.00	0.00	0.20	0.39	0.17	0.21	0.11	0.30	0.00	0.00	0.00	1.09	0.56	0.61	0.13	0.32	0.33	0.00	0.00	0.00	1.18	0.19	0.49	0.60	0.44	0.92	0.00	0.00	0.00	0.75	1.40	1.04	0.23	0.65	0.70	0.00	0.00	0.00	0.23
Potri.001G089100	12.25	13.18	12.40	8.94	9.13	9.31	10.31	8.98	8.72	13.95	15.52	14.23	5.84	7.22	6.23	7.95	7.53	6.61	7.86	7.49	8.50	8.17	8.11	6.79	10.45	9.21	9.34	10.32	9.94	10.47	10.80	9.38	7.66	7.85	6.67	3.00	7.20	6.17	7.09	5.36	4.73	4.97	6.69	5.64	5.94	17.19	13.71	13.86	6.60
Potri.001G089200	0.00	0.00	0.00	0.00	0.00	0.09	0.00	0.00	0.00	0.00	0.00	0.00	0.00	0.00	0.00	0.00	0.08	0.00	0.00	0.00	0.00	0.00	0.28	0.09	0.00	0.00	0.00	0.00	0.00	0.00	0.09	0.00	0.00	0.33	0.33	0.12	0.00	0.00	0.00	0.00	0.12	0.15	0.00	0.00	0.00	0.00	0.00	0.00	0.00
Potri.001G089300	11.56	11.17	10.27	9.31	8.77	8.33	8.72	9.95	8.93	16.97	15.99	14.26	13.89	13.13	12.39	9.18	9.62	8.32	13.80	13.68	12.72	10.39	7.72	8.75	12.01	11.49	9.97	14.76	17.27	13.17	10.19	8.73	7.30	10.78	8.22	8.45	12.15	10.18	12.49	12.85	10.10	11.13	7.14	9.25	9.58	10.91	12.88	15.33	11.48
Potri.001G089400	23.58	20.24	22.68	21.98	18.38	19.66	28.47	24.11	28.08	24.57	25.95	22.41	34.60	38.13	32.17	34.02	30.50	30.56	42.19	40.53	38.43	32.91	30.95	27.56	43.26	38.00	39.91	25.95	26.38	23.24	38.79	32.53	29.44	29.26	29.20	15.98	33.96	42.19	36.65	47.02	20.19	52.62	35.21	45.85	36.15	27.94	32.38	32.10	21.65
Potri.001G089500	15.84	10.64	14.40	0.04	0.08	0.16	0.87	1.24	0.69	14.69	13.90	15.49	0.35	0.67	0.30	0.45	0.66	0.47	27.41	36.98	34.67	0.08	0.12	0.20	2.11	2.64	2.44	23.61	20.53	23.04	0.16	0.04	0.11	0.44	0.81	0.54	29.32	28.66	31.21	0.36	0.43	0.81	2.59	1.85	3.27	17.65	14.88	12.56	0.37
Potri.001G089600	3.61	4.02	3.36	5.15	4.96	4.35	5.69	6.46	6.05	3.35	3.11	2.77	5.72	5.60	5.49	7.20	6.53	6.45	3.63	2.90	3.29	5.53	5.41	4.45	5.09	4.69	5.67	6.79	6.20	6.92	6.66	7.32	7.00	9.89	10.15	6.87	4.19	4.03	3.13	6.23	4.47	6.55	5.33	4.62	6.37	3.36	3.85	3.43	4.56
Potri.001G089700	9.65	11.63	11.11	2.27	2.47	1.98	5.18	5.22	4.73	11.60	11.67	12.69	2.96	4.10	4.72	5.79	7.98	9.74	8.78	8.87	8.28	1.30	0.86	1.19	5.28	5.11	4.12	6.36	6.86	6.57	3.92	2.60	2.62	2.92	2.86	1.03	10.02	11.50	10.22	3.78	5.17	3.30	6.16	10.06	10.11	12.34	12.99	12.23	4.26
Potri.001G089800	20.26	24.19	22.17	8.48	7.42	8.59	8.12	6.58	7.32	22.22	26.41	27.13	7.67	7.10	7.35	9.88	9.41	10.32	15.38	12.75	13.64	9.55	8.94	9.24	11.14	9.65	10.18	18.81	19.99	20.75	10.46	7.71	9.15	7.57	7.41	3.66	16.90	19.03	16.75	6.07	4.23	5.79	8.25	8.16	6.55	27.19	24.88	25.88	5.15
Potri.001G089900	7.30	9.08	8.68	7.72	7.99	8.54	10.39	8.88	10.03	7.06	7.46	6.26	10.05	9.35	8.16	11.08	11.46	11.23	4.93	3.42	3.88	7.91	8.02	7.57	11.01	11.30	11.20	2.69	3.43	3.25	8.41	7.82	7.51	7.92	8.46	4.44	3.75	3.59	4.33	9.25	10.00	8.84	9.50	10.93	11.27	8.53	8.56	10.69	8.65
Potri.001G090000	0.00	0.20	0.18	0.20	0.00	0.00	0.00	0.18	0.18	0.30	0.00	0.20	0.46	0.22	0.39	0.24	0.00	0.20	0.21	0.00	0.00	0.00	0.21	0.00	0.22	0.22	0.00	0.00	0.00	0.00	0.42	0.65	0.74	0.51	0.00	0.00	0.00	0.00	0.00	0.00	0.28	0.00	0.00	0.00	0.00	0.00	0.00	0.00	0.38
Potri.001G090100	1.21	1.62	1.66	0.86	1.24	1.75	2.82	2.12	3.22	1.97	3.37	2.61	3.48	2.21	0.84	3.06	2.90	2.93	0.15	0.00	0.31	0.62	0.30	1.04	4.34	6.12	4.49	0.46	0.20	0.55	1.67	1.72	1.45	3.10	4.45	2.65	0.00	0.00	0.28	0.00	1.40	0.00	1.14	1.26	2.85	2.20	1.07	1.27	1.11
Potri.001G090200	0.00	0.00	0.00	5.01	6.71	4.88	0.66	0.10	0.96	0.00	0.00	0.00	2.59	1.64	2.50	0.51	1.13	0.54	0.00	0.00	0.00	6.62	4.26	6.83	0.81	1.17	2.26	0.00	0.00	0.00	3.94	2.09	2.56	0.41	0.00	0.00	0.00	0.00	0.21	2.19	1.49	2.62	0.64	0.94	0.42	0.11	0.00	0.00	1.44
Potri.001G090300	7.50	7.14	7.29	15.27	14.70	14.98	11.01	8.40	9.49	7.86	8.27	12.16	8.61	14.91	16.24	7.37	11.48	11.98	10.10	8.11	7.67	12.95	13.51	10.10	13.87	10.99	14.98	4.62	3.93	4.52	10.51	9.18	8.65	3.08	2.62	2.27	16.47	15.46	16.87	10.09	10.30	12.62	9.70	9.84	9.34	5.98	7.27	5.49	12.57
Potri.001G090400	3.32	3.16	2.89	5.52	4.23	5.20	6.81	6.88	6.85	0.89	1.66	1.47	11.04	8.76	5.63	7.72	9.19	5.47	1.43	1.01	0.82	5.77	3.67	2.52	10.25	8.86	8.97	6.25	4.58	4.73	6.39	5.06	5.85	4.74	4.19	1.90	0.74	0.88	1.02	6.89	2.84	6.54	2.89	4.48	3.24	2.38	1.73	1.61	4.32
Potri.001G090500	1.02	1.13	1.15	3.56	2.89	3.25	8.11	6.99	5.97	1.07	0.92	0.68	2.47	2.23	2.51	3.64	3.63	3.85	0.32	0.29	0.58	3.05	3.19	2.58	7.17	6.21	6.82	0.80	0.28	0.73	3.49	3.84	3.69	7.93	6.25	9.89	0.35	0.36	0.39	3.63	1.81	3.10	3.71	3.08	3.58	0.78	0.89	1.14	2.54
Potri.001G090600	24.01	24.82	24.60	78.33	72.99	75.76	76.80	67.91	65.98	17.35	16.45	18.09	33.76	40.94	43.17	47.24	52.71	53.82	16.13	11.52	12.81	43.91	48.82	44.71	65.72	60.21	60.54	13.91	14.39	14.46	53.70	48.61	45.69	80.37	89.82	77.62	18.36	15.93	17.99	45.23	55.47	40.33	58.27	52.08	50.22	20.18	23.72	26.24	53.44
Potri.001G090700	16.02	17.24	17.84	25.42	25.28	26.94	17.83	18.68	20.85	30.62	18.76	23.25	34.92	52.15	93.46	21.40	24.17	26.92	20.54	17.65	17.39	25.91	21.95	20.84	21.84	21.31	22.39	24.04	24.65	25.58	48.58	52.53	52.09	17.82	17.83	18.39	16.49	15.72	14.88	26.84	22.02	28.94	24.52	23.18	27.15	45.77	75.81	107.35	98.51
Potri.001G090800	12.78	16.82	18.41	0.12	0.04	0.08	1.15	1.63	2.04	21.93	27.29	23.13	0.27	0.17	0.49	0.82	1.48	1.84	6.36	5.87	5.02	0.13	0.04	0.36	1.49	1.60	1.76	4.86	6.37	6.19	0.85	0.71	0.57	2.64	2.91	4.20	5.95	6.30	10.27	0.24	0.16	0.20	2.67	4.39	3.58	16.65	9.63	12.10	0.48
Potri.001G090900	13.91	18.69	17.57	15.86	16.93	16.94	16.00	15.08	17.36	17.25	22.19	14.65	16.56	14.66	16.93	19.41	24.36	24.39	13.15	13.14	11.19	15.27	16.42	18.16	20.73	23.50	22.00	9.50	12.98	10.85	17.95	17.47	18.82	20.39	20.58	14.24	15.52	14.39	18.30	15.41	18.74	11.70	18.16	17.89	19.02	18.03	14.63	15.68	19.04
Potri.001G091000	38.88	38.15	37.39	54.44	57.74	55.90	10.34	11.79	12.05	50.79	42.48	46.22	35.70	50.29	54.45	16.78	16.56	27.65	46.38	57.71	48.08	28.65	32.28	22.47	10.80	14.40	13.70	92.46	92.92	91.98	39.79	25.72	23.55	6.11	3.45	2.87	46.45	42.60	34.80	9.38	37.91	13.10	6.54	5.28	9.54	31.04	37.22	32.31	67.70
Potri.001G091100	2.25	3.03	2.96	6.39	6.35	5.67	6.51	5.81	5.70	4.68	3.85	4.71	8.48	6.73	7.05	7.00	7.11	6.15	1.81	0.85	0.89	4.17	3.33	2.94	5.44	6.17	5.26	1.32	1.77	1.41	8.15	11.19	12.06	5.22	4.55	6.91	1.74	2.60	2.03	5.53	9.99	4.03	4.90	4.81	6.52	3.92	4.24	6.90	11.66
Potri.001G091200	0.00	0.00	0.00	0.00	0.00	0.00	0.00	0.00	0.00	0.00	0.00	0.00	0.00	0.00	0.00	0.00	0.00	0.00	0.00	0.00	0.00	0.00	0.00	0.00	0.00	0.00	0.00	0.00	0.00	0.00	0.00	0.00	0.00	0.00	0.00	0.00	0.00	0.00	0.00	0.00	0.00	0.00	0.00	0.00	0.00	0.00	0.00	0.00	0.00
Potri.001G091300	68.56	72.17	61.64	1.36	0.91	0.79	28.43	23.38	21.19	95.29	108.05	108.98	7.27	4.91	3.04	25.25	22.38	19.46	84.98	84.85	83.81	0.71	1.16	1.07	30.52	46.16	45.87	205.82	212.26	201.12	0.68	1.41	2.03	10.05	9.17	28.96	154.95	126.56	144.10	4.09	3.97	5.80	45.34	37.57	46.68	98.57	92.55	67.97	6.18
Potri.001G091400	1.57	2.35	1.68	0.88	0.59	0.48	0.42	0.37	0.49	2.73	1.38	2.60	0.16	0.30	0.07	1.60	0.78	0.34	26.91	10.11	12.57	0.59	0.78	0.98	0.00	0.00	0.00	0.43	1.33	0.17	0.21	0.00	0.25	0.00	0.00	0.77	1.58	1.02	1.45	0.32	0.28	0.71	0.13	0.30	1.34	0.62	1.58	1.34	0.39
Potri.001G091500	2.67	0.86	1.49	9.88	8.44	8.76	3.48	2.72	3.40	1.93	1.72	1.49	3.41	7.86	4.72	3.49	2.23	1.07	4.72	1.83	1.38	5.73	5.08	4.13	1.59	1.84	2.59	0.00	1.48	0.00	10.88	8.69	8.73	2.68	2.87	3.29	0.89	1.82	2.46	12.62	9.68	12.19	1.26	2.77	2.51	5.16	8.49	13.03	4.67
Potri.001G091600	2.47	2.40	2.02	4.16	3.70	3.63	2.66	2.07	3.13	3.28	3.58	3.06	3.01	3.46	4.03	3.24	3.25	3.19	2.78	2.45	2.80	3.11	2.32	2.99	2.04	2.81	2.36	1.93	1.55	2.14	4.43	3.25	3.18	1.82	1.37	1.25	3.93	5.26	3.93	4.52	6.53	5.99	6.53	5.71	5.03	2.59	3.25	3.34	4.80
Potri.001G091700	9.39	12.78	11.39	10.90	10.68	9.36	1.54	2.36	1.44	5.73	3.32	8.84	8.01	10.94	9.15	1.77	2.36	2.50	10.31	4.68	8.18	40.41	32.83	33.60	0.86	1.40	1.01	0.43	0.37	0.62	4.67	5.44	3.93	0.68	0.93	1.06	1.70	3.22	4.16	40.85	12.99	35.80	4.34	3.63	3.17	11.93	21.44	19.84	5.60
Potri.001G091800	9.79	10.80	9.21	13.24	11.95	14.36	7.00	7.01	6.62	7.16	8.10	8.69	8.74	8.84	10.94	11.70	11.01	12.92	7.39	7.31	7.78	10.26	9.89	9.06	9.07	8.98	6.92	13.95	14.83	13.76	15.16	11.61	13.69	10.33	8.68	5.72	6.37	7.05	5.93	7.32	11.02	7.53	11.41	11.10	11.24	7.96	10.65	9.33	11.21
Potri.001G091900	87.48	86.26	76.72	53.40	57.73	56.98	46.81	44.37	46.80	68.47	87.58	77.00	45.68	39.93	40.03	41.66	40.38	34.62	105.45	94.99	90.04	70.41	60.97	59.08	54.05	52.30	47.49	47.26	48.84	45.14	53.29	71.74	66.16	40.51	41.95	37.01	70.80	71.33	72.13	47.65	48.03	44.77	35.27	33.03	35.98	83.97	73.35	75.28	43.56
Potri.001G092000	5.24	5.31	4.99	9.70	9.42	9.60	8.44	6.92	7.71	6.27	7.06	6.79	24.60	15.51	18.73	8.82	11.18	11.08	3.53	2.50	2.90	11.35	10.87	10.44	10.21	10.00	9.02	7.45	8.53	7.62	13.26	16.07	14.67	14.83	14.19	19.78	3.31	2.51	3.35	12.08	9.16	11.44	11.18	8.99	10.37	7.58	7.74	8.93	18.50
Potri.001G092100	0.17	0.07	0.09	0.13	0.11	0.23	0.20	0.06	0.12	0.40	0.07	0.16	3.30	6.06	11.50	0.81	2.19	3.81	0.00	0.00	0.00	0.14	0.07	0.13	0.39	0.07	0.11	0.00	0.00	0.00	0.27	0.21	0.39	0.04	0.00	0.00	0.00	0.00	0.00	0.15	0.27	0.00	0.32	0.43	0.06	0.53	0.83	0.72	13.81
Potri.001G092200	0.66	0.60	0.56	5.76	6.83	7.84	0.29	0.17	0.17	0.14	0.33	0.16	0.94	1.94	1.23	1.60	0.60	0.64	0.05	0.07	0.10	8.02	10.98	4.94	0.38	0.05	0.34	0.30	0.46	0.18	2.58	0.81	0.73	0.06	0.06	0.10	0.15	0.15	0.14	7.78	6.51	4.36	0.23	0.31	0.46	2.92	7.16	5.60	1.99
Potri.001G092300	8.39	9.35	8.68	8.73	8.36	9.16	7.29	7.37	7.47	7.57	7.77	8.13	10.76	9.96	10.64	10.41	11.21	10.75	12.96	9.36	9.62	11.56	11.15	11.01	5.53	5.50	6.40	10.02	9.37	8.97	10.51	8.89	9.05	7.94	8.92	3.20	5.09	6.29	5.04	6.82	5.96	7.17	4.76	6.92	6.99	8.94	12.33	10.96	9.33
Potri.001G092400	23.35	22.14	21.17	0.45	0.35	0.16	0.13	0.19	0.11	7.83	6.83	17.90	0.09	0.40	0.44	0.10	0.31	0.21	12.49	11.02	11.62	0.53	0.68	0.59	0.00	0.04	0.00	0.65	0.91	0.99	0.39	0.22	0.37	0.10	0.00	0.06	16.62	18.65	15.99	0.06	0.23	0.14	0.00	0.09	0.00	18.08	25.81	31.04	0.74
Potri.001G092500	36.86	33.45	33.70	41.90	41.93	42.03	12.85	15.10	12.53	47.98	43.73	40.39	54.59	33.42	31.88	21.54	19.20	16.77	34.54	34.99	33.84	44.72	35.23	37.68	13.80	12.82	15.84	60.75	64.47	54.63	77.03	87.34	81.80	28.73	22.94	17.54	34.47	35.19	32.04	37.44	46.19	39.04	12.76	16.68	14.37	36.29	37.82	38.72	30.70
Potri.001G092600	20.52	19.95	23.96	20.44	18.53	17.83	44.94	41.89	44.99	32.46	24.12	32.10	28.00	44.13	54.70	49.02	51.91	58.60	27.06	16.99	16.76	24.47	32.43	39.06	40.40	35.85	39.51	19.82	23.68	17.73	16.45	15.39	14.56	22.19	24.73	22.75	28.50	32.27	25.14	17.08	11.94	23.77	50.13	61.79	52.80	36.16	46.06	38.99	37.11
Potri.001G092700	0.00	0.00	0.00	1.40	1.99	0.98	4.62	1.05	2.05	0.00	0.00	0.00	5.17	3.75	2.56	0.31	0.25	0.18	0.00	0.00	0.00	2.86	3.49	1.54	5.39	4.98	6.26	0.00	0.00	0.00	0.37	0.29	0.48	0.11	0.22	0.00	0.00	0.00	0.00	1.24	2.32	0.92	0.35	0.19	0.00	0.00	0.00	0.00	0.17
Potri.001G092800	1.52	1.16	1.18	6.40	5.51	7.76	5.36	3.08	2.95	1.29	1.62	1.30	3.74	4.79	4.71	2.86	3.16	3.30	1.48	1.54	1.73	3.52	3.45	3.18	5.21	5.28	5.16	1.64	0.79	0.93	3.63	1.90	1.61	0.52	0.32	0.15	1.31	1.00	1.40	3.32	4.00	3.87	2.14	2.93	2.44	1.42	2.18	1.08	5.54
Potri.001G092900	0.85	1.75	1.71	2.83	2.51	3.37	1.83	4.22	4.08	1.33	0.39	0.62	24.53	89.02	40.49	14.56	9.97	6.84	14.00	6.59	17.28	10.23	10.00	8.67	0.70	0.88	2.12	0.10	0.18	0.12	0.99	0.70	0.92	0.33	0.12	0.14	0.34	0.49	0.94	0.91	0.45	1.02	0.32	0.42	0.57	0.99	3.32	1.53	11.26
Potri.001G093000	0.00	0.00	0.31	0.00	0.19	0.36	0.00	0.16	0.32	0.40	0.54	0.36	0.00	0.19	0.34	0.00	0.00	0.18	0.00	0.00	0.00	0.00	0.00	0.00	0.00	0.00	0.00	0.00	0.00	0.00	0.56	0.19	0.33	0.45	0.22	0.00	0.00	0.00	0.00	0.00	0.00	0.00	0.00	0.00	0.35	0.18	0.00	0.00	0.17
Potri.001G093100	1334.84	1293.26	1378.79	10.46	4.67	6.07	4.05	3.34	1.85	834.06	860.13	838.96	8.16	12.59	32.70	1.28	0.75	1.40	835.19	905.23	938.17	19.52	25.92	23.16	2.33	1.82	0.66	73.79	47.32	97.49	2.69	4.05	0.90	0.00	0.00	0.14	796.83	837.76	1001.30	34.01	18.02	122.40	12.08	111.89	11.66	700.69	654.44	804.56	20.40
Potri.001G093200	0.00	0.00	0.00	0.00	0.00	0.00	0.00	0.00	0.00	0.00	0.00	0.00	0.00	0.00	0.00	0.00	0.00	0.00	0.00	0.00	0.00	0.00	0.00	0.00	0.00	0.00	0.00	0.00	0.00	0.00	0.00	0.00	0.00	0.00	0.00	0.00	0.00	0.00	0.00	0.00	0.00	0.00	0.00	0.00	0.00	0.00	0.00	0.00	0.00
Potri.001G093300	22.69	20.57	21.81	1.67	2.21	2.96	1.47	1.26	0.95	15.26	13.84	8.08	1.00	0.20	0.36	0.95	1.49	0.70	29.78	31.05	28.85	0.27	0.65	0.45	0.33	0.20	0.48	31.45	38.42	26.73	2.09	1.88	1.88	0.31	0.23	0.00	23.12	25.39	31.04	0.29	0.09	0.11	0.12	0.54	1.35	25.70	26.36	44.35	1.19
Potri.001G093400	0.00	0.00	0.00	0.00	0.00	0.35	0.00	0.00	0.00	0.00	0.00	0.00	0.00	0.00	0.00	0.00	0.00	0.00	0.00	0.00	0.00	0.00	0.00	0.00	0.00	0.00	0.00	0.00	0.00	0.00	0.00	0.00	0.00	0.00	0.00	0.00	0.00	0.00	0.00	0.00	0.00	0.00	0.00	0.00	0.00	0.00	0.00	0.00	0.00
Potri.001G093500	4.00	4.83	3.57	11.80	9.80	9.42	0.08	0.07	0.14	4.30	4.18	5.32	6.25	5.68	8.75	1.19	0.97	0.71	8.09	10.08	8.33	26.16	29.28	38.68	0.00	0.08	0.17	6.69	5.10	4.38	5.06	3.44	4.34	0.20	0.00	0.11	6.72	6.50	6.78	6.10	1.94	6.24	0.00	0.17	0.00	4.58	4.68	3.07	4.39
Potri.001G093600	12.78	12.92	14.43	3.95	4.65	4.35	6.59	7.30	6.22	7.95	8.72	9.48	2.75	2.93	2.58	8.63	6.16	5.63	5.11	6.47	6.82	6.75	5.12	5.69	3.10	5.92	4.42	8.77	7.83	8.80	4.46	4.80	6.60	5.37	4.67	5.66	5.81	4.84	6.88	2.13	4.41	2.31	13.57	5.87	9.49	6.37	6.41	7.88	2.77
Potri.001G093700	0.46	0.49	0.45	21.51	19.57	20.11	1.66	3.70	2.00	0.17	0.15	0.15	4.38	9.05	11.14	0.52	0.63	0.45	0.08	0.11	0.08	18.18	20.06	10.39	0.91	0.52	1.06	0.00	0.10	0.14	10.58	3.41	3.63	0.05	0.00	0.16	0.08	0.08	0.28	30.38	15.75	27.70	1.09	0.88	4.41	0.75	0.58	1.61	8.51
Potri.001G093800	6.10	6.17	5.34	6.49	6.27	6.32	21.04	15.46	14.78	4.49	4.92	5.08	4.65	6.19	5.24	9.05	11.82	11.95	3.53	3.16	4.46	8.84	8.63	7.07	14.38	18.41	18.75	7.55	5.85	7.89	10.02	9.16	8.27	19.28	16.82	26.12	5.26	5.12	3.56	6.51	4.36	6.04	22.30	13.75	11.06	4.29	4.93	5.97	4.34
Potri.001G093900	6.28	8.82	7.91	0.99	0.84	0.95	0.74	0.80	0.86	3.41	3.46	3.91	1.12	0.53	0.68	1.55	1.42	0.77	7.95	4.50	5.87	1.08	1.34	1.21	1.42	1.16	0.94	2.79	3.30	3.22	1.65	1.48	1.16	1.19	1.20	0.46	6.17	7.06	8.76	1.59	1.93	1.07	1.25	1.66	1.57	3.27	2.92	2.48	0.36
Potri.001G094000	0.62	0.40	0.35	0.00	0.64	0.20	0.81	0.72	0.18	0.15	0.00	0.00	0.00	0.00	0.00	0.00	0.38	0.20	0.00	0.00	0.00	0.21	0.21	0.61	0.00	0.21	0.22	0.00	0.55	0.00	0.00	0.00	0.00	0.25	0.73	0.28	2.50	1.27	0.77	0.31	0.00	0.00	0.39	1.72	0.78	0.00	0.00	0.22	0.19
Potri.001G094100	53.96	58.10	50.32	25.86	27.17	27.22	21.94	21.21	20.92	49.55	47.56	45.62	30.16	25.05	25.87	26.02	25.58	28.19	39.02	37.95	36.43	22.80	18.83	21.01	19.97	25.34	23.20	52.74	51.27	47.61	32.71	32.08	32.28	18.27	15.79	15.22	31.76	33.04	31.60	7.90	9.87	8.04	17.20	15.18	16.16	38.76	34.14	29.86	29.19
Potri.001G094200	4.47	4.52	3.38	2.68	3.09	3.28	3.05	3.57	2.81	3.66	4.13	3.61	2.27	2.66	2.31	2.80	4.98	3.83	3.75	2.91	3.93	2.29	2.44	2.26	2.27	1.97	2.33	5.07	7.23	5.97	7.38	7.71	7.05	9.42	8.95	7.31	1.62	1.86	2.07	4.11	3.44	3.87	2.03	3.57	2.55	5.94	4.72	7.89	2.38
Potri.001G094300	0.04	0.13	0.18	0.12	0.13	0.21	0.17	0.34	0.33	0.00	0.04	0.08	0.28	0.09	0.16	0.14	0.51	0.87	0.04	0.00	0.00	0.00	0.00	0.13	0.22	0.45	0.18	0.00	0.00	0.00	0.17	0.04	0.08	0.41	0.25	0.23	0.00	0.09	0.00	0.00	0.06	0.00	0.16	0.45	0.24	0.00	0.04	0.14	0.08
Potri.001G094400	13.97	14.86	12.62	17.10	16.45	15.69	13.32	13.72	13.56	9.72	9.13	9.53	16.12	14.64	13.55	18.04	17.77	17.52	9.65	7.21	7.77	14.52	15.27	13.85	15.09	15.56	12.53	14.07	14.22	13.37	19.58	20.14	18.54	23.65	23.81	17.80	10.89	10.84	10.39	18.97	15.80	22.58	18.44	26.52	17.54	11.78	12.91	12.92	12.59
Potri.001G094500	8.85	8.19	7.96	2.68	3.06	2.95	5.10	4.43	4.12	6.99	8.21	6.46	3.74	3.77	3.38	4.51	4.36	3.55	8.57	7.27	7.94	2.33	2.08	2.32	5.47	5.07	4.53	3.97	5.17	5.27	3.76	3.60	3.30	3.73	3.11	2.20	5.53	5.23	5.08	3.62	4.48	3.42	4.53	4.42	4.22	7.25	5.24	6.22	2.88
Potri.001G094600	2.80	2.72	2.35	4.47	3.59	4.08	3.94	3.25	3.87	2.62	3.30	2.98	4.31	4.73	4.89	2.75	3.59	2.54	0.71	1.16	1.35	3.29	3.96	2.05	5.28	4.03	4.76	1.59	1.92	1.82	3.32	2.84	1.95	2.26	2.47	1.88	0.35	0.45	0.40	2.35	3.41	1.96	3.21	1.73	3.70	2.16	2.82	1.97	3.71
Potri.001G094700	0.84	1.18	0.63	53.62	57.27	58.32	3.02	6.04	4.77	0.81	0.54	0.98	26.09	44.11	50.00	7.34	10.90	4.52	0.38	0.43	0.10	33.42	37.81	22.84	5.54	4.65	7.21	0.14	0.00	0.11	43.61	27.22	23.81	11.47	12.08	16.83	0.00	0.19	0.00	21.78	44.89	19.25	8.44	8.16	17.73	6.42	16.07	12.23	75.66
Potri.001G094800	1.98	1.82	1.16	2.73	2.46	2.61	0.21	0.18	0.27	1.50	1.88	2.30	1.51	1.17	1.76	1.46	0.74	0.41	1.25	1.78	1.56	3.05	1.86	1.66	0.07	0.07	0.04	3.32	2.06	3.66	1.55	0.94	1.11	0.08	0.00	0.00	8.22	5.05	5.80	2.27	0.84	0.94	0.00	0.22	0.07	2.05	3.48	5.13	2.25
Potri.001G094900	241.77	227.49	224.12	369.96	387.29	364.72	317.21	372.63	315.19	297.23	281.80	246.48	987.30	662.52	533.92	392.65	357.38	321.13	268.97	246.35	248.14	489.35	450.86	498.41	364.29	392.45	339.75	298.16	319.07	301.51	317.34	352.36	325.37	201.36	184.01	323.50	302.50	265.40	290.27	360.93	429.22	362.26	434.48	354.34	468.30	212.05	204.91	194.75	487.99
Potri.001G095000	0.00	0.00	0.00	0.00	0.00	0.00	0.00	0.00	0.00	0.00	0.00	0.00	0.00	0.00	0.00	0.00	0.00	0.00	0.00	0.00	0.00	0.00	0.00	0.00	0.00	0.00	0.00	0.00	0.00	0.00	0.00	0.00	0.00	0.00	0.00	0.00	0.00	0.00	0.00	0.00	0.00	0.00	0.00	0.00	0.00	0.00	0.00	0.00	0.00
Potri.001G095100	0.45	0.37	0.44	0.29	0.31	0.80	0.52	0.46	0.77	0.27	0.22	0.79	0.08	0.08	0.42	0.42	0.41	0.36	0.76	0.55	0.62	0.47	0.45	0.07	0.31	0.70	0.56	0.69	0.40	1.01	0.15	0.23	0.33	0.45	0.53	0.41	0.15	0.00	0.97	0.79	0.20	0.38	0.14	0.16	0.14	0.44	0.76	0.24	0.62
Potri.001G095200	0.42	0.71	0.68	6.82	6.28	5.94	1.52	2.20	1.50	0.21	0.23	0.32	2.13	3.13	4.34	1.02	0.92	0.95	0.05	0.24	0.00	4.30	4.59	3.02	1.57	0.89	1.37	0.59	0.21	0.28	4.23	2.32	2.26	3.09	2.74	1.25	0.00	0.16	0.19	4.15	3.22	3.40	0.88	0.70	0.97	0.65	1.02	0.90	3.50
Potri.001G095300	5.40	4.31	4.91	6.71	5.89	6.08	5.29	4.48	4.88	3.97	4.09	3.47	9.01	8.38	7.83	6.43	6.10	6.90	5.12	4.53	4.19	8.98	10.66	9.68	6.57	6.40	5.92	2.44	3.09	3.67	5.90	6.29	5.63	3.99	4.41	2.62	4.94	3.49	4.86	14.49	14.15	13.73	6.43	6.11	8.41	2.58	2.34	2.50	5.30
Potri.001G095400	0.00	0.00	0.00	0.00	0.00	0.00	0.00	0.00	0.00	0.00	0.00	0.00	0.00	0.00	0.00	0.00	0.00	0.00	0.00	0.00	0.00	0.00	0.00	0.00	0.00	0.00	0.00	0.00	0.00	0.00	0.00	0.00	0.00	0.00	0.00	0.00	0.00	0.00	0.00	0.00	0.00	0.00	0.00	0.00	0.00	0.00	0.00	0.00	0.00
Potri.001G095500	4.12	4.78	5.11	4.29	3.89	4.91	3.46	3.90	4.23	3.65	4.02	4.05	3.17	4.51	3.30	4.72	4.81	5.59	3.84	3.07	3.39	3.89	3.58	3.67	2.90	3.64	3.62	5.26	6.38	5.96	6.06	5.25	5.74	5.43	5.41	2.31	2.06	2.54	1.73	4.69	4.49	4.17	5.01	4.49	4.34	3.46	4.58	4.20	3.60
Potri.001G095600	1.25	1.46	1.20	7.42	6.56	6.41	0.72	1.04	0.95	0.80	0.83	0.88	2.40	2.39	3.13	0.66	0.66	0.42	0.47	0.47	0.56	9.28	9.66	10.44	0.51	0.42	0.32	0.18	0.16	0.11	4.22	3.16	2.27	11.53	13.41	5.21	0.48	0.46	0.67	2.70	2.58	2.67	0.40	0.22	1.10	2.52	3.40	5.65	3.87
Potri.001G095700	0.00	0.00	0.00	0.00	0.00	0.00	0.00	0.00	0.00	0.00	0.00	0.00	0.00	0.00	0.00	0.00	0.00	0.00	0.00	0.00	0.00	0.00	0.00	0.00	0.00	0.00	0.00	0.00	0.00	0.00	0.00	0.00	0.00	0.00	0.00	0.00	0.00	0.00	0.00	0.00	0.00	0.00	0.00	0.00	0.00	0.00	0.00	0.00	0.00
Potri.001G095800	68.67	59.50	67.40	72.11	78.40	79.03	47.25	53.69	48.95	39.29	38.59	35.63	42.54	48.70	48.61	49.49	60.46	46.97	71.34	76.61	66.98	65.15	60.20	56.82	58.98	88.37	92.40	58.21	60.84	61.38	72.10	75.12	61.56	38.67	35.29	17.44	36.99	36.11	32.07	68.05	49.69	84.48	32.85	49.19	29.32	42.80	56.19	54.48	45.97
Potri.001G095900	0.00	0.00	0.00	0.00	0.00	0.00	0.00	0.00	0.00	0.00	0.00	0.00	0.00	0.00	0.00	0.08	0.03	0.00	0.00	0.00	0.00	0.00	0.00	0.00	0.00	0.00	0.00	0.00	0.00	0.00	0.04	0.00	0.00	0.00	0.00	0.00	0.00	0.00	0.00	0.00	0.00	0.00	0.07	0.00	0.00	0.00	0.00	0.00	0.03
Potri.001G096000	0.00	0.00	0.00	7.02	5.06	5.16	1.16	1.74	0.90	0.00	0.00	0.00	2.87	2.85	3.34	1.26	0.85	0.72	0.00	0.00	0.00	1.67	4.09	2.26	0.51	0.45	0.53	0.00	0.00	0.15	1.56	0.77	0.54	0.00	0.22	0.25	0.00	0.00	0.00	2.52	2.55	1.45	0.23	0.39	0.47	0.12	0.38	0.26	2.85
Potri.001G096100	5.24	5.45	5.52	5.77	4.65	4.71	7.85	8.62	8.42	5.68	5.75	5.40	8.91	7.56	7.21	8.71	8.87	7.60	3.84	4.37	3.72	5.53	4.96	5.30	8.23	7.70	7.85	4.91	4.67	3.54	8.07	5.52	5.51	6.16	5.83	3.52	2.29	2.39	3.30	3.78	5.57	4.56	5.34	8.53	5.91	4.71	5.33	5.58	7.51
Potri.001G096200	1.26	1.39	1.51	4.36	4.56	3.80	4.08	6.23	4.58	1.68	1.97	2.38	7.90	6.49	5.88	5.03	4.90	3.94	0.83	0.90	0.88	3.61	3.24	2.95	4.76	4.52	4.01	1.18	1.30	1.19	4.48	3.23	3.52	2.16	2.44	1.70	0.66	0.33	0.60	4.20	4.52	4.00	2.30	3.39	3.06	1.70	1.72	2.26	5.43
Potri.001G096300	0.00	0.23	0.20	0.23	0.00	0.23	0.00	0.00	0.00	0.00	0.23	0.23	0.00	0.00	0.00	0.00	0.00	0.00	0.00	0.00	0.00	0.00	0.00	0.00	0.25	0.00	0.25	0.00	0.00	0.29	0.00	0.00	0.00	0.00	0.28	0.00	0.00	0.00	0.00	0.00	0.00	0.00	0.00	0.50	0.00	0.00	0.00	0.00	0.00
Potri.001G096400	1.82	1.26	1.09	6.59	7.01	7.61	14.25	12.01	14.33	1.66	1.39	2.44	7.14	10.64	7.46	14.23	26.00	25.80	2.13	1.59	1.65	7.78	5.91	4.81	15.05	17.33	13.21	1.09	0.92	0.94	4.39	3.27	3.43	4.09	4.19	1.41	0.39	0.96	0.66	5.33	6.50	5.05	1.82	3.28	2.60	2.01	2.84	2.34	5.70
Potri.001G096500	2.04	1.12	0.32	74.65	93.77	80.73	0.00	0.00	0.00	2.21	2.59	1.47	27.80	12.73	8.25	0.14	0.12	0.00	0.26	0.58	0.13	23.41	13.32	12.97	0.00	0.00	0.13	1.55	3.22	1.87	27.15	16.55	18.59	0.00	0.00	0.00	0.00	0.00	0.00	9.15	14.98	6.57	0.00	0.00	0.00	5.80	3.46	2.14	8.15
Potri.001G096600	0.00	0.10	0.00	27.84	26.36	22.62	0.11	0.19	0.00	0.00	0.00	0.10	3.31	6.84	9.57	0.00	0.20	0.10	0.00	0.00	0.00	9.12	13.73	8.44	0.00	0.00	0.00	0.00	0.00	0.00	5.82	3.22	3.77	0.00	0.00	0.00	0.00	0.00	0.00	11.28	16.09	6.63	0.20	0.00	0.41	0.00	0.00	0.11	7.78
Potri.001G096700	33.21	34.02	48.30	21.73	26.22	21.06	55.78	57.23	49.52	49.06	33.50	32.70	46.35	33.01	44.01	53.62	55.20	52.41	16.25	13.19	12.23	43.63	34.65	44.06	46.67	53.51	47.08	21.32	23.29	15.37	16.05	17.28	19.27	75.10	80.20	81.40	30.07	30.21	30.00	85.89	29.38	99.75	155.26	154.46	123.44	25.61	30.28	25.79	14.99
Potri.001G096800	0.00	0.00	0.00	29.29	33.38	27.32	0.09	0.33	0.08	0.00	0.09	0.09	3.14	5.07	6.01	0.00	0.17	0.00	0.00	0.00	0.00	27.31	31.66	21.60	0.00	0.10	0.10	0.00	0.00	0.00	13.67	9.84	12.02	0.00	0.22	0.13	0.00	0.00	0.00	36.30	21.08	34.48	0.00	0.20	0.00	0.37	0.10	1.00	7.51
Potri.001G096900	0.00	0.17	0.30	13.68	11.15	10.36	51.29	72.81	65.64	0.06	0.09	0.17	2.80	5.78	2.61	41.09	25.50	15.45	0.18	0.00	0.00	4.28	6.49	3.97	70.16	46.92	64.87	0.13	0.35	0.00	5.82	3.27	2.93	39.30	42.01	54.20	0.00	0.18	0.00	3.96	9.67	2.20	17.12	7.71	14.76	0.17	0.09	0.00	8.94
Potri.001G097000	0.00	0.00	0.00	0.00	0.00	0.00	0.00	0.00	0.00	0.00	0.00	0.00	0.00	0.00	0.00	0.00	0.00	0.00	0.00	0.00	0.00	0.00	0.00	0.00	0.00	0.00	0.00	0.00	0.00	0.00	0.00	0.00	0.00	0.00	0.00	0.00	0.00	0.00	0.00	0.00	0.00	0.00	0.00	0.00	0.42	0.00	0.00	0.00	0.00
Potri.001G097100	0.00	0.00	0.00	0.00	0.10	0.00	0.00	0.00	0.00	0.00	0.00	0.00	0.00	0.00	0.00	0.00	0.00	0.00	0.00	0.00	0.00	0.10	0.10	0.19	0.10	0.00	0.00	0.00	0.00	0.00	0.00	0.00	0.17	0.00	0.00	0.00	0.00	0.00	0.00	0.00	0.00	0.00	0.00	0.00	0.00	0.00	0.00	0.00	0.00
Potri.001G097200	19.50	22.05	26.48	28.35	30.54	33.48	24.80	30.75	25.33	22.58	21.41	24.07	24.73	25.56	26.24	36.28	38.15	45.04	15.76	11.87	12.18	31.80	33.81	46.40	29.30	31.22	26.51	17.34	17.89	18.54	39.48	44.94	46.99	35.19	34.08	28.31	18.16	22.56	18.12	20.28	42.82	20.91	19.79	26.77	19.57	22.29	24.92	26.19	40.38
Potri.001G097300	4.81	4.15	6.37	0.00	0.00	0.00	0.00	0.03	0.00	7.91	5.26	10.14	0.00	0.00	0.00	0.00	0.00	0.00	2.36	4.00	3.65	0.00	0.00	0.00	0.00	0.00	0.00	1.57	1.42	2.61	0.00	0.00	0.00	0.00	0.31	0.00	4.49	5.87	7.34	0.00	0.00	0.00	0.00	0.00	0.00	8.34	12.89	6.67	0.00
Potri.001G097400	8.64	8.93	8.07	16.27	16.52	15.34	22.82	18.34	21.99	6.16	6.99	7.43	20.59	20.78	22.79	21.38	21.93	21.48	2.97	2.44	3.33	21.06	21.64	20.01	34.18	29.40	29.06	2.31	2.61	2.04	9.01	6.37	6.76	8.57	9.37	6.23	3.06	4.17	2.81	14.46	10.96	12.82	22.06	25.45	21.88	7.18	8.73	8.77	19.64
Potri.001G097500	19.89	19.40	18.76	10.88	12.31	13.41	10.43	10.97	10.94	21.22	20.73	22.89	13.08	11.83	11.68	11.59	11.91	13.15	20.97	23.69	24.99	10.43	8.59	9.04	11.06	11.12	12.08	36.12	29.80	36.52	20.70	19.80	20.46	22.06	22.00	24.80	12.57	15.89	14.36	8.44	11.69	7.22	8.42	8.76	9.63	18.25	20.22	20.00	12.01
Potri.001G097600	0.33	0.36	0.29	1.58	2.36	2.38	6.29	6.74	6.49	0.44	0.19	0.48	2.52	1.94	1.98	2.92	3.71	5.74	0.29	0.28	0.25	1.14	0.82	0.42	2.46	4.25	2.98	0.10	0.20	0.00	2.45	1.34	1.51	1.46	1.30	0.79	0.13	0.18	0.32	0.65	0.94	0.86	4.12	3.74	6.68	0.71	0.72	0.70	3.86
Potri.001G097700	99.76	89.25	89.55	128.88	122.15	121.75	76.54	78.23	75.96	99.43	82.73	90.44	165.49	199.61	221.52	97.33	109.61	111.21	121.65	109.09	119.80	136.26	115.98	121.76	105.40	108.45	104.02	93.00	95.46	90.91	104.45	107.44	100.69	58.08	50.90	53.02	218.49	228.03	209.41	235.09	167.65	247.99	129.19	143.94	140.44	102.63	115.20	117.82	210.45
Potri.001G097800	3.91	5.70	4.72	6.14	5.71	5.35	3.89	4.77	4.78	3.87	4.68	4.54	3.44	5.78	4.38	6.70	5.63	9.52	4.74	4.90	5.10	7.01	7.27	5.04	5.69	4.11	4.52	10.71	11.58	10.44	6.59	6.42	7.51	7.93	9.75	7.48	4.14	3.68	4.19	13.16	6.93	14.04	9.12	11.25	8.52	3.69	5.39	3.94	3.67
Potri.001G097900	0.00	0.04	0.03	0.00	0.08	0.00	0.00	0.00	0.00	0.00	0.00	0.00	0.00	0.08	0.00	0.00	0.00	0.00	0.00	0.03	0.00	0.04	0.07	0.00	0.00	0.00	0.00	0.00	0.00	0.00	0.04	0.00	0.00	0.00	0.00	0.00	0.00	0.00	0.00	0.23	0.10	0.00	0.00	0.00	0.00	0.04	0.00	0.04	0.07
Potri.001G098000	0.03	0.10	0.06	3.03	2.47	2.71	0.24	0.21	0.33	0.05	0.03	0.03	2.10	2.43	2.67	0.27	0.38	0.34	0.04	0.00	0.00	1.18	1.63	0.82	0.25	0.07	0.33	0.00	0.00	0.04	1.64	0.82	1.15	0.21	0.45	0.00	0.00	0.00	0.00	1.93	2.62	2.26	0.07	0.29	0.85	0.00	0.04	0.00	1.88
Potri.001G098100	2.11	2.70	3.55	1.16	0.46	0.75	0.00	0.00	0.09	1.37	0.11	1.17	0.85	0.69	0.82	0.75	1.01	0.86	27.78	12.41	18.68	1.03	0.66	0.54	0.00	0.00	0.00	0.51	0.44	0.41	0.11	0.00	0.29	0.00	0.00	0.00	0.89	1.14	2.87	1.00	0.29	0.00	0.00	0.00	0.21	0.32	1.34	0.81	0.91
Potri.001G098200	1.00	1.10	0.53	0.00	0.00	0.00	0.00	0.00	0.00	0.72	0.12	0.72	0.00	0.00	0.00	0.00	0.00	0.12	0.63	0.11	0.52	0.00	0.00	0.00	0.00	0.00	0.00	0.00	0.00	0.00	0.00	0.00	0.00	0.00	0.00	0.00	0.76	0.51	1.39	0.00	0.00	0.00	0.00	0.00	0.00	0.00	0.00	0.13	0.00
Potri.001G098300	4.80	5.13	6.33	11.77	12.76	13.02	3.83	3.83	3.83	2.95	2.39	3.23	5.87	9.14	7.21	5.17	6.18	3.87	4.82	2.60	3.58	21.87	26.83	25.29	8.03	8.12	7.08	0.84	0.89	0.51	6.25	5.81	4.71	2.39	1.86	1.56	0.92	0.94	1.41	17.12	13.81	17.45	9.55	16.37	8.35	4.41	7.19	5.33	10.34
Potri.001G098400	0.07	0.07	0.06	0.41	0.37	0.28	0.00	0.13	0.12	0.00	0.07	0.00	0.32	0.23	0.40	0.08	0.33	0.07	0.00	0.00	0.15	0.45	0.50	0.64	0.30	0.07	0.15	0.00	0.00	0.09	0.51	0.52	0.63	0.09	0.09	0.10	0.00	0.00	0.00	0.11	0.29	0.12	0.00	0.00	0.00	0.00	0.07	0.08	0.46
Potri.001G098500	11.75	11.48	12.66	12.78	12.72	13.66	9.56	8.85	9.66	13.68	13.30	12.04	13.78	11.04	10.63	10.84	10.77	12.20	10.25	8.55	8.31	8.59	6.84	6.10	7.97	8.81	7.64	4.78	5.98	5.94	15.16	11.94	12.12	8.19	6.96	7.66	11.06	11.86	11.53	21.27	31.18	22.46	20.64	21.47	23.51	14.16	14.14	12.66	12.70
Potri.001G098600	22.39	20.72	20.50	22.21	24.48	23.87	21.86	21.31	21.58	22.28	22.26	21.85	19.50	22.83	20.67	25.60	21.83	22.67	29.52	25.16	26.48	23.25	21.78	21.31	19.51	21.02	24.19	27.68	25.76	26.34	30.92	33.05	31.52	26.27	23.71	14.97	18.97	17.75	18.19	15.52	20.12	12.78	16.20	19.13	16.68	21.76	23.90	22.87	19.97
Potri.001G098700	1.25	1.58	1.63	2.12	2.31	2.42	1.72	1.76	1.82	1.36	1.29	1.43	1.72	2.03	2.15	1.78	1.74	1.91	0.77	0.36	0.57	1.99	1.67	1.28	2.45	1.63	1.82	0.53	0.85	0.56	1.79	1.27	1.14	1.54	1.96	0.65	0.95	1.34	1.95	6.72	7.62	5.71	6.50	5.88	6.04	1.54	1.85	2.13	2.35
Potri.001G098800	1.28	1.34	1.54	5.98	5.82	7.51	4.91	4.65	3.82	1.27	1.90	1.19	12.53	22.57	14.38	4.30	5.32	2.54	1.29	1.52	0.64	8.80	10.10	10.75	1.06	1.15	0.99	1.47	0.32	0.72	13.37	12.77	7.57	0.04	0.04	0.19	0.63	1.27	0.45	2.32	4.33	2.01	1.11	1.08	2.14	1.27	1.29	1.23	10.95
Potri.001G098900	0.21	0.30	0.43	0.00	0.00	0.00	0.00	0.00	0.00	0.52	0.10	0.20	0.22	0.00	0.00	0.12	0.00	0.00	0.00	0.00	0.00	0.00	0.00	0.10	0.00	0.00	0.00	0.00	0.14	0.00	0.00	0.11	0.00	0.00	0.00	0.00	0.00	0.00	0.00	0.00	0.00	0.00	0.00	0.43	0.00	0.70	0.62	0.11	0.00
Potri.001G099000	0.00	0.00	0.00	2.06	3.44	4.06	0.00	0.00	0.00	0.00	0.00	0.00	2.23	2.27	1.08	0.16	0.27	0.00	0.44	0.00	0.15	6.30	5.64	6.54	0.00	0.00	0.00	0.00	0.00	0.18	0.44	1.05	1.14	0.00	0.00	0.00	0.00	0.00	0.00	2.83	1.54	4.11	0.00	0.00	0.00	0.00	0.00	0.00	0.80
Potri.001G099100	0.05	0.00	0.16	0.78	0.79	0.56	0.05	0.08	0.04	0.07	0.09	0.14	0.32	0.40	0.31	0.05	0.09	0.09	0.00	0.00	0.00	0.30	0.48	0.57	0.05	0.05	0.05	0.00	0.00	0.06	0.63	0.35	0.13	0.06	0.06	0.00	0.00	0.00	0.00	0.50	0.13	0.00	0.09	0.00	0.00	0.05	0.05	0.05	0.18
Potri.001G099200	6.45	6.83	6.74	8.36	9.68	8.35	15.48	18.64	15.06	8.55	9.35	10.38	19.47	17.71	18.50	13.64	14.54	14.08	7.53	6.81	6.99	17.73	14.72	14.07	19.88	17.31	20.81	27.48	20.34	23.72	30.58	37.11	36.30	34.34	31.58	20.11	7.81	6.25	7.33	15.94	7.97	13.60	15.88	17.20	19.58	8.81	9.31	8.05	10.87
Potri.001G099300	62.51	56.09	58.19	8.43	7.24	7.60	1.78	2.71	3.50	58.84	68.20	64.97	8.13	8.44	8.15	3.48	4.58	7.54	84.62	105.07	95.57	5.95	4.83	4.75	4.04	5.31	3.67	73.38	76.93	65.41	5.66	6.27	4.20	0.77	0.94	0.57	104.77	95.21	94.55	7.03	4.87	8.43	0.91	4.89	3.01	64.39	62.11	46.81	7.46
Potri.001G099400	3.80	4.90	6.47	7.12	6.06	5.48	6.73	15.33	12.28	1.20	1.74	2.71	7.22	15.05	9.32	20.96	24.04	21.18	10.28	5.94	8.23	13.17	21.39	20.76	3.04	3.40	2.88	2.25	1.88	1.90	3.00	1.74	3.13	1.33	2.07	1.25	9.23	8.82	15.50	7.07	7.84	7.12	5.33	6.39	6.62	2.27	5.52	4.84	4.63
Potri.001G099500	0.09	0.46	0.08	0.62	0.87	0.36	0.09	0.66	0.32	0.07	0.09	0.36	0.72	0.39	0.78	0.42	0.69	1.00	0.48	0.35	0.19	1.36	0.66	0.92	0.00	0.00	0.10	6.87	9.78	4.83	3.86	8.15	6.91	28.82	30.03	43.58	0.00	0.19	0.17	1.97	0.25	0.63	0.53	0.20	0.18	0.09	0.57	0.59	0.95
Potri.001G099600	10.61	9.31	8.91	32.16	38.27	37.64	13.05	12.76	15.22	10.44	11.70	8.73	16.34	19.20	18.16	22.58	21.66	19.37	9.22	8.30	8.86	18.77	21.38	23.02	24.05	31.08	29.46	11.35	13.76	10.88	21.87	18.68	21.63	14.23	13.82	9.92	8.02	9.60	6.14	19.34	28.25	21.34	18.22	36.74	16.15	8.26	11.79	11.44	28.14
Potri.001G099700	1.20	0.74	0.87	3.87	3.25	3.14	10.47	10.96	8.44	0.70	0.84	0.96	2.19	1.97	1.94	8.06	8.19	7.02	1.18	0.73	0.62	3.98	2.48	2.83	8.44	9.48	9.75	2.12	3.14	2.27	2.43	2.74	2.06	2.16	2.15	3.53	0.47	1.02	0.74	4.43	2.94	4.37	20.30	12.46	12.88	0.81	1.71	1.74	1.40
Potri.001G099800	0.78	0.86	1.05	5.59	3.30	3.59	113.25	80.77	96.22	0.04	0.10	0.05	2.78	3.83	4.46	44.34	41.97	50.27	0.00	0.00	0.05	3.48	4.44	4.26	109.85	110.78	134.01	0.00	0.00	0.00	2.49	2.24	2.08	29.03	31.09	41.89	0.00	0.21	0.67	9.15	7.94	5.60	98.05	89.44	81.98	0.15	0.37	0.11	2.46
Potri.001G099900	2.88	2.40	2.04	3.00	1.66	1.94	2.52	2.91	2.66	2.37	2.49	2.22	1.77	2.88	3.54	1.92	2.57	3.27	2.60	2.17	2.29	2.24	2.71	1.92	2.79	2.82	2.77	1.45	3.02	1.23	3.38	3.84	2.51	3.34	2.25	1.56	3.45	2.27	2.80	1.96	3.66	2.77	2.85	3.36	3.03	2.10	2.23	3.12	2.58
Potri.001G100000	1.43	0.92	1.20	25.87	22.95	22.78	8.28	7.33	6.86	0.68	0.65	0.64	19.21	27.79	29.26	20.53	13.85	7.91	0.98	0.95	0.85	21.54	24.04	17.15	7.87	8.00	9.23	1.48	1.58	1.78	20.61	12.11	13.03	2.74	2.39	2.17	2.44	2.42	3.15	15.59	17.86	15.41	8.53	8.22	11.94	5.18	8.50	10.19	18.88
Potri.001G100100	6.08	3.88	4.87	34.13	27.99	28.15	31.65	38.52	32.18	6.59	6.43	4.37	78.44	70.14	55.67	26.54	21.82	16.17	5.39	4.61	3.53	21.06	20.03	24.71	18.18	12.90	17.78	3.03	3.16	2.44	32.19	33.74	28.44	18.41	17.20	27.58	4.58	1.75	4.91	23.57	44.27	24.47	34.16	31.82	36.42	3.86	5.45	4.58	43.37
Potri.001G100200	0.05	0.22	0.27	2.74	2.83	2.35	3.50	2.53	2.77	0.33	0.31	0.43	1.68	1.36	1.13	6.19	7.50	6.56	0.14	0.00	0.09	0.93	0.45	0.93	0.74	1.45	1.15	0.07	0.06	0.06	0.59	0.42	0.51	0.22	0.00	0.24	0.00	0.00	0.00	1.08	1.01	0.53	0.85	0.75	3.57	5.69	6.91	27.03	1.82
Potri.001G100300	90.61	88.37	77.02	4.29	5.61	4.15	10.33	8.92	9.43	85.46	100.87	106.30	6.28	6.19	5.20	8.45	11.20	7.55	114.82	146.85	132.45	4.39	3.04	3.68	11.96	10.58	7.97	128.48	106.68	124.53	5.40	5.62	5.43	7.49	6.68	5.21	183.17	192.11	169.21	13.39	6.92	19.51	15.22	22.15	16.63	87.88	78.44	75.07	3.59
Potri.001G100400	0.00	0.00	0.00	0.22	0.00	0.00	0.00	0.00	0.00	0.00	0.00	0.00	0.00	0.00	0.00	0.00	0.00	0.00	0.00	0.00	0.00	0.00	0.00	0.00	0.00	0.00	0.00	0.00	0.00	0.00	0.00	0.00	0.00	0.00	0.00	0.00	0.00	0.00	0.00	0.35	0.00	0.00	0.00	0.00	0.00	0.00	0.00	0.00	0.43
Potri.001G100500	0.08	0.31	0.20	5.48	5.87	4.43	0.23	0.28	0.07	0.34	0.08	0.15	2.52	7.68	5.80	0.09	0.00	0.08	0.40	0.36	0.00	4.09	5.60	2.87	0.00	0.00	0.00	0.12	0.00	0.19	5.47	4.25	4.78	0.10	0.00	0.00	0.64	0.32	0.73	3.68	5.24	5.54	0.00	0.83	0.30	0.31	0.32	0.66	7.10
Potri.001G100600	0.39	0.41	0.57	0.40	0.59	0.58	0.39	0.46	0.67	0.59	0.53	0.70	0.46	0.35	0.32	0.71	0.84	1.04	0.29	0.24	0.30	0.51	0.52	0.72	0.64	0.35	0.67	0.84	0.59	0.74	0.87	0.62	0.85	0.88	0.89	0.32	0.26	0.16	0.39	0.90	0.59	0.74	0.74	0.49	0.64	0.56	0.58	0.52	0.43
Potri.001G100700	1.37	1.22	1.33	6.63	5.06	5.56	8.37	8.21	7.99	0.49	0.87	1.52	5.01	7.63	7.34	4.79	5.86	7.18	0.14	0.10	0.25	7.03	9.99	9.88	12.74	7.83	8.60	0.29	0.04	0.17	4.16	2.17	2.99	5.57	6.53	4.53	1.54	1.96	1.42	11.21	5.53	15.29	4.33	6.32	5.56	1.83	3.14	2.72	5.70
Potri.001G100800	140.34	149.37	133.31	20.56	22.00	20.19	0.11	0.05	0.14	120.82	145.80	132.38	18.42	14.79	11.04	0.24	0.10	0.05	118.38	102.77	106.49	33.64	21.06	24.31	0.17	0.08	0.03	60.72	66.45	59.02	16.92	15.03	16.05	0.07	0.03	0.04	202.69	193.26	218.42	73.02	39.14	89.34	0.10	0.17	0.05	116.32	107.05	109.00	10.14
Potri.001G100900	1.69	1.34	1.35	5.51	4.99	6.40	1.95	2.58	2.21	0.56	0.29	1.27	2.90	4.48	3.78	1.58	1.18	0.72	0.14	0.15	0.26	7.95	7.06	5.67	2.57	1.80	1.87	0.63	0.40	0.91	4.97	3.38	3.13	2.39	2.76	2.93	0.39	0.11	0.71	5.37	1.57	6.47	1.40	1.55	1.66	1.58	1.78	2.60	4.31
Potri.001G101000	0.00	0.77	0.53	11.03	13.28	10.01	0.15	0.96	0.94	0.11	0.15	0.45	9.50	5.74	9.62	0.18	0.72	1.37	0.48	0.43	0.49	15.45	12.39	16.50	1.29	1.63	1.00	0.96	0.21	0.58	6.15	4.06	4.54	1.52	1.67	0.64	0.32	0.32	0.58	44.55	10.20	45.87	2.97	4.59	2.67	0.92	0.48	1.32	5.18
Potri.001G101100	19.12	20.12	20.75	69.02	76.20	71.20	34.73	31.93	33.41	18.88	16.58	16.69	66.26	63.08	60.27	49.31	38.23	36.73	17.44	14.45	14.72	79.55	67.50	61.27	29.40	34.26	26.99	27.13	28.75	23.07	41.33	36.88	36.48	19.05	19.14	15.21	15.29	14.32	16.65	61.17	51.88	50.65	23.60	21.74	25.48	14.52	17.06	15.26	45.36
Potri.001G101200	0.00	0.00	0.00	4.00	4.10	4.16	0.18	0.08	0.04	0.00	0.00	0.00	4.58	4.11	2.85	0.00	0.13	0.04	0.00	0.00	0.00	8.95	6.53	5.84	0.14	0.00	0.05	0.00	0.12	0.06	2.20	2.22	2.69	0.72	1.03	0.37	0.00	0.00	0.00	4.40	1.46	2.90	0.00	0.29	0.09	0.00	0.00	0.05	1.34
Potri.001G101300	13.92	15.36	14.46	19.71	20.95	20.24	14.81	15.77	17.14	12.94	11.34	11.83	14.21	14.35	15.63	17.90	17.47	16.45	13.80	8.92	9.74	16.93	16.98	15.15	14.86	13.49	16.60	12.91	15.86	13.70	24.09	20.68	19.97	31.43	32.32	35.13	6.98	7.65	7.72	12.85	13.82	12.52	15.92	15.21	13.83	12.51	14.25	16.15	18.43
Potri.001G101400	22.76	25.34	24.34	50.80	50.35	49.36	36.67	33.69	32.73	17.90	17.25	17.26	22.33	27.54	26.32	33.77	30.87	33.15	19.42	14.09	14.56	25.44	24.63	22.25	31.71	30.22	27.58	13.21	14.87	16.34	27.85	24.88	25.61	23.36	23.47	20.24	17.89	19.11	19.05	28.45	44.85	25.10	25.50	22.37	23.40	13.42	16.85	17.47	31.37
Potri.001G101500	0.21	0.00	0.18	1.39	1.30	2.23	0.41	0.00	0.54	0.00	0.00	0.00	2.08	1.97	1.17	0.71	0.19	0.82	0.00	0.19	0.00	1.09	1.05	0.62	0.00	0.66	0.00	0.00	0.28	0.00	2.11	1.52	2.58	0.00	0.25	0.00	0.00	0.00	0.00	0.63	2.78	2.80	0.40	0.00	0.00	0.20	0.42	0.22	2.50
Potri.001G101600	3.26	3.23	2.21	17.60	16.64	17.52	16.99	11.76	15.53	2.06	1.98	2.77	26.52	22.67	20.79	9.03	15.57	13.52	0.70	1.21	0.79	36.09	38.73	37.52	18.08	20.66	17.10	2.17	1.80	1.52	21.21	20.56	18.99	7.48	8.43	5.85	0.96	0.82	1.35	40.46	32.35	44.74	13.71	11.41	15.67	3.33	2.47	2.83	17.10
Potri.001G101700	9.24	10.28	10.60	8.42	8.90	7.54	10.26	8.70	10.36	15.24	16.38	14.74	20.30	19.27	21.49	12.46	13.39	13.90	12.77	11.72	10.97	10.54	10.93	11.79	11.73	11.42	11.54	6.37	7.84	5.59	15.18	15.89	14.36	14.32	14.95	10.32	9.04	10.31	8.97	8.40	7.82	8.34	8.47	10.44	9.69	16.59	18.97	26.21	25.01
Potri.001G101800	4.27	3.79	3.61	4.45	4.76	4.46	8.94	9.69	9.58	3.05	4.13	3.06	5.13	4.01	4.29	6.52	5.72	6.57	4.57	3.05	3.31	4.33	3.37	4.08	5.55	6.18	7.08	1.38	1.73	1.68	3.90	4.14	4.22	6.00	5.94	3.46	0.84	1.25	1.00	4.44	3.17	4.08	8.50	10.51	5.90	4.54	4.49	3.44	4.66
Potri.001G101900	6.92	8.01	6.88	23.72	20.88	20.72	14.98	14.30	13.93	12.13	11.92	12.11	17.79	17.02	18.57	11.61	11.51	10.18	12.24	10.79	11.54	17.74	17.89	15.24	17.17	19.39	17.05	17.26	17.52	13.73	28.99	20.32	22.21	16.22	15.91	8.57	3.75	3.94	4.34	12.68	11.83	13.60	8.04	13.39	8.37	11.42	12.34	13.92	19.34
Potri.001G102000	25.35	29.15	24.32	45.86	45.14	47.73	28.72	34.05	30.70	27.54	31.37	29.03	27.85	32.60	30.49	37.51	37.29	30.24	15.41	14.42	13.96	28.98	32.15	30.23	68.34	63.77	54.85	20.46	23.94	20.56	81.54	77.39	77.03	32.37	31.67	16.37	11.28	10.72	11.84	15.47	21.19	15.79	10.84	12.19	15.12	35.05	36.38	45.05	35.55
Potri.001G102100	40.29	42.86	47.93	44.75	45.27	47.19	46.76	51.68	45.25	57.33	54.07	53.75	39.40	44.55	41.22	46.57	50.29	44.78	35.45	26.86	35.35	35.26	34.44	34.15	81.52	83.95	84.14	34.25	38.54	37.40	92.45	78.32	73.81	63.19	59.75	28.78	20.46	23.84	22.95	23.52	34.67	22.39	19.39	20.93	20.60	47.39	47.62	53.41	41.61
Potri.001G102200	6.42	6.17	6.54	10.57	10.32	10.35	5.88	6.94	6.59	5.32	4.70	4.72	12.53	13.78	14.14	10.80	9.98	13.98	5.74	5.16	5.65	10.19	11.73	13.24	4.31	4.06	4.22	5.80	6.81	6.29	9.20	9.44	10.86	6.75	4.57	3.40	3.06	3.44	4.31	5.91	7.23	5.17	1.71	2.70	1.77	6.78	9.36	9.57	12.22
Potri.001G102300	11.16	12.10	11.94	34.20	32.61	36.15	10.41	20.73	13.64	8.06	6.59	8.32	31.40	59.36	52.30	23.07	22.04	63.06	28.37	15.58	22.89	228.35	338.11	424.57	4.52	4.03	4.91	6.65	9.27	5.86	12.86	11.68	13.53	7.47	6.89	4.71	5.89	7.55	7.39	11.89	8.85	10.76	3.08	4.36	2.58	8.22	9.96	9.49	19.99
Potri.001G102400	3.25	8.64	8.84	240.45	264.10	247.29	30.71	56.93	67.82	3.72	5.53	2.91	285.63	399.46	410.40	152.83	49.98	36.80	2.43	0.78	0.80	170.21	141.99	112.77	16.25	7.83	19.26	8.68	23.84	8.27	208.56	163.87	308.95	43.76	42.81	31.78	1.56	1.88	4.04	159.20	346.23	120.47	43.06	31.57	168.09	21.73	47.64	93.78	1412.94
Potri.001G102500	0.19	0.84	0.40	0.36	0.35	0.60	0.33	0.29	0.45	0.80	0.65	0.83	0.84	0.55	0.36	0.59	0.70	0.37	0.15	0.18	0.10	0.40	0.53	0.56	0.59	0.75	0.76	0.73	1.09	1.35	1.20	0.84	1.05	0.98	0.68	0.39	0.48	0.39	0.27	0.72	1.02	0.72	0.36	1.00	0.18	0.51	0.73	0.71	0.40
Potri.001G102600	3.40	3.79	3.61	3.68	4.15	4.23	0.73	0.52	1.06	2.06	1.55	2.11	2.08	2.81	4.06	3.87	1.41	2.95	8.19	3.75	5.05	9.06	6.31	6.01	0.00	0.31	0.11	2.73	3.12	2.74	3.89	4.01	6.10	0.42	0.41	0.13	0.40	0.51	1.20	4.48	4.95	3.15	0.19	0.10	0.75	1.64	2.41	1.67	4.38
Potri.001G102700	0.00	0.00	0.00	0.00	0.00	0.00	0.00	0.00	0.00	0.00	0.00	0.00	0.00	0.00	0.00	0.00	0.00	0.00	0.00	0.00	0.00	0.00	0.00	0.00	0.00	0.00	0.00	0.00	0.00	0.00	0.00	0.00	0.00	0.00	0.00	0.00	0.00	0.00	0.00	0.00	0.00	0.00	0.00	0.00	0.00	0.00	0.00	0.00	0.00
Potri.001G102800	0.00	0.00	0.00	0.13	0.00	0.00	0.00	0.00	0.00	0.00	0.00	0.00	0.15	0.00	0.00	0.00	0.00	0.00	0.00	0.00	0.00	0.14	0.00	0.00	0.00	0.00	0.00	0.00	0.00	0.00	0.00	0.00	0.00	0.00	0.00	0.00	0.00	0.00	0.00	0.00	0.00	0.00	0.00	0.00	0.00	0.00	0.00	0.00	0.00
Potri.001G102900	11.92	15.60	16.02	8.54	9.57	10.12	18.51	16.02	17.33	13.04	16.77	12.79	17.65	14.39	13.21	23.34	24.32	21.43	4.66	2.54	3.44	12.15	12.68	12.81	20.77	24.08	19.44	3.15	3.93	3.08	10.24	9.85	8.12	10.56	9.97	5.66	2.55	1.86	5.12	10.89	11.56	10.72	14.53	12.54	15.21	14.39	13.36	16.81	9.56
Potri.001G103000	0.00	0.15	0.07	1.10	0.95	0.82	0.00	0.14	0.00	0.17	0.07	0.07	0.93	0.40	0.64	0.26	0.21	0.22	0.00	0.00	0.16	7.58	8.00	10.59	0.00	0.00	0.00	0.00	0.10	0.00	0.85	0.48	0.47	0.00	0.00	0.00	0.00	0.00	0.14	1.62	2.14	8.36	0.00	0.00	0.00	0.07	0.08	0.00	0.49
Potri.001G103100	1.01	1.02	1.30	2.21	2.26	2.11	1.84	2.08	2.05	0.65	0.91	0.97	2.17	2.06	2.40	2.06	2.33	1.60	0.55	0.46	0.48	1.67	1.76	1.59	3.06	2.69	1.79	0.22	0.24	0.40	3.28	2.23	1.95	2.60	1.99	1.07	0.51	0.22	0.87	1.67	3.14	1.14	2.24	2.77	2.24	1.08	0.76	0.91	2.20
Potri.001G103200	0.00	0.00	0.00	0.04	0.00	0.00	0.00	0.00	0.00	0.00	0.00	0.00	0.00	0.00	0.00	0.00	0.00	0.00	0.00	0.00	0.00	0.00	0.00	0.00	0.00	0.04	0.04	0.00	0.00	0.05	0.00	0.00	0.03	0.04	0.04	0.00	0.00	0.00	0.00	0.00	0.00	0.00	0.00	0.00	0.00	0.00	0.00	0.00	0.00
Potri.001G103300	14.13	13.34	12.80	1.32	0.97	0.88	1.52	1.38	1.45	10.23	10.71	14.60	1.27	1.75	1.48	2.24	2.66	2.54	10.79	10.38	11.26	1.57	2.04	1.16	2.79	2.42	2.03	28.86	26.40	30.81	5.56	5.19	4.86	5.22	4.63	2.36	4.64	4.08	3.15	2.16	0.97	2.49	1.98	3.00	2.12	12.64	10.12	10.67	0.46
Potri.001G103400	3.85	4.52	4.33	5.12	5.99	6.18	1.03	0.77	0.88	3.29	3.06	3.62	5.36	5.09	5.51	1.60	1.39	1.49	5.07	3.59	3.42	5.01	3.68	3.32	0.39	0.40	0.20	1.16	1.14	1.30	4.51	4.67	3.86	0.69	0.67	0.64	3.56	2.92	3.06	5.44	4.86	4.53	1.33	1.43	0.97	5.76	6.44	12.23	7.20
Potri.001G103500	0.00	0.00	0.00	0.00	0.00	0.00	0.00	0.00	0.00	0.00	0.00	0.00	0.00	0.00	0.00	0.00	0.00	0.00	0.00	0.00	0.00	0.00	0.00	0.00	0.00	0.00	0.00	0.00	0.00	0.00	0.00	0.00	0.00	0.00	0.00	0.00	0.00	0.00	0.00	0.00	0.00	0.00	0.00	0.00	0.00	0.00	0.00	0.00	0.00
Potri.001G103600	5.25	5.04	4.46	28.11	31.67	30.62	10.32	8.75	9.88	2.83	3.26	4.30	23.54	24.74	15.23	16.77	19.77	24.03	2.38	1.98	2.10	27.77	30.61	30.41	12.04	9.20	9.99	1.69	2.24	1.94	33.60	28.45	33.48	15.66	15.40	7.95	2.94	3.45	4.76	35.32	43.28	30.50	8.38	11.51	9.80	1.94	3.52	1.96	17.60
Potri.001G103700	2.01	2.49	2.04	12.46	10.61	12.95	5.51	5.52	5.14	0.40	0.87	1.46	7.37	8.08	4.81	8.17	8.98	11.75	1.19	0.57	0.36	10.52	9.66	9.57	5.18	4.39	4.04	0.84	0.28	0.76	14.84	11.50	12.11	5.85	6.36	2.80	0.28	0.43	0.51	13.38	18.23	11.53	3.14	4.62	2.74	1.07	1.12	1.45	8.11
Potri.001G103800	14.45	13.81	15.70	15.25	17.40	15.63	11.66	10.95	12.05	16.36	15.76	13.96	15.63	13.94	15.88	10.74	12.53	12.35	12.86	13.65	10.89	13.34	11.60	12.65	13.24	11.91	11.60	9.25	15.12	8.78	12.41	9.86	11.34	5.80	5.18	4.21	11.19	11.15	12.11	13.01	12.71	10.12	10.49	12.67	12.00	13.60	15.17	15.67	17.01
Potri.001G103900	0.00	0.00	0.00	0.00	0.12	0.33	0.00	0.10	0.00	0.00	0.00	0.00	0.00	0.00	0.00	0.00	0.00	0.00	0.00	0.00	0.00	0.00	0.00	0.00	0.00	0.00	0.12	0.00	0.00	0.00	0.00	0.12	0.00	0.55	0.00	0.00	0.00	0.00	0.00	0.00	0.00	0.00	0.00	0.00	0.00	0.00	0.00	0.00	0.00
Potri.001G104000	1.19	1.61	1.64	9.41	8.84	10.49	4.77	4.33	4.89	1.25	0.94	1.43	2.94	4.14	4.38	4.41	4.28	5.22	1.08	0.35	0.64	5.47	6.24	6.18	5.75	4.87	6.49	0.78	0.49	1.03	4.17	2.31	2.71	3.25	3.09	1.55	0.92	0.53	0.81	3.81	4.82	3.36	7.26	7.98	8.08	1.53	1.94	1.98	5.06
Potri.001G104100	0.29	0.28	0.24	0.00	0.00	0.00	0.00	0.00	0.25	0.00	0.00	0.00	0.00	0.00	0.00	0.33	0.27	0.28	0.00	0.00	0.00	0.00	0.00	0.00	0.30	0.00	0.00	0.00	0.00	0.36	0.29	0.00	0.25	0.00	0.00	0.00	0.00	0.00	1.61	0.87	0.38	0.00	0.00	0.00	0.00	0.00	0.00	0.00	0.00
Potri.001G104200	0.34	0.44	0.53	2.62	2.25	2.41	3.90	3.58	3.01	0.33	0.21	0.39	2.32	2.21	2.27	2.95	2.88	2.54	0.34	0.20	0.07	2.66	2.61	1.53	5.18	3.70	4.05	0.29	0.29	0.29	2.77	2.61	2.17	3.89	3.20	1.72	0.29	0.25	0.22	1.98	1.30	1.64	1.95	2.31	2.08	0.44	0.63	1.09	1.61
Potri.001G104300	7.38	7.39	7.99	6.46	8.19	7.68	10.15	9.58	9.26	11.18	9.46	9.85	8.99	7.70	9.34	8.86	10.96	9.33	6.10	3.89	4.00	9.71	10.25	8.19	10.34	11.10	9.93	7.89	8.05	7.88	13.40	13.36	14.83	18.52	17.58	16.32	3.35	4.75	4.83	6.82	7.50	6.68	7.67	9.61	7.34	11.03	9.70	11.00	8.54
Potri.001G104400	27.62	33.72	29.41	9.06	9.10	8.38	8.23	10.55	9.74	20.39	20.44	27.25	7.19	9.67	8.80	12.21	10.40	22.68	43.20	38.43	41.12	11.58	14.54	17.06	4.39	4.87	6.58	26.11	26.97	27.72	9.05	13.35	16.59	27.07	34.84	39.17	80.76	90.15	92.35	4.65	6.32	4.86	6.09	6.86	7.77	34.45	37.60	46.53	8.55
Potri.001G104500	9.42	10.57	10.93	20.10	21.86	21.60	10.37	9.69	10.86	20.18	18.52	19.14	34.31	42.97	48.86	17.07	23.95	29.64	9.87	8.89	9.80	21.24	20.75	19.35	11.69	12.08	11.70	10.26	10.85	8.65	28.09	24.22	23.56	7.70	6.54	3.86	9.61	11.18	8.29	11.17	12.23	10.78	5.63	6.53	6.29	23.19	25.32	24.35	40.24
Potri.001G104600	0.28	0.43	0.54	16.72	16.58	18.22	149.38	124.25	139.60	0.03	0.04	0.04	7.09	16.25	16.01	84.36	79.34	81.47	0.00	0.00	0.04	9.68	12.56	9.14	136.62	129.36	205.98	0.18	0.00	0.05	8.21	3.96	3.92	24.16	19.41	52.44	0.00	0.25	0.30	35.27	25.96	19.98	283.50	204.08	205.09	0.31	0.20	0.51	5.51
Potri.001G104700	9.43	13.36	10.61	18.77	19.00	18.80	16.86	16.67	15.81	10.98	13.35	11.68	23.07	15.63	15.32	16.08	17.31	15.89	7.45	4.87	5.15	15.75	16.48	17.04	18.87	19.29	18.72	4.39	6.45	5.79	21.52	21.94	21.83	22.20	24.50	18.38	5.49	6.71	6.78	19.90	23.29	20.94	25.85	24.43	23.32	13.11	13.28	15.91	16.21
Potri.001G104800	1.78	1.90	1.57	2.17	1.66	1.59	1.33	1.23	1.23	2.73	3.61	3.10	1.72	1.50	1.22	1.76	2.21	1.52	1.59	1.52	1.01	1.80	1.86	1.20	1.39	1.63	1.26	4.90	3.96	3.89	4.63	3.37	3.93	3.22	2.05	1.20	4.27	3.21	2.20	1.33	2.64	1.06	2.08	2.03	2.48	1.93	1.88	1.60	1.16
Potri.001G104900	3.14	3.77	3.41	7.32	7.65	8.11	5.37	5.80	5.34	3.18	3.70	3.79	8.64	7.70	8.39	8.02	7.05	6.46	2.13	1.60	1.51	9.41	9.12	7.06	7.68	6.71	5.38	2.15	2.80	2.45	9.71	8.73	8.70	5.17	5.98	3.28	1.39	1.47	1.66	7.53	7.46	6.24	6.68	7.33	7.54	3.09	4.09	4.41	5.40
Potri.001G105000	0.00	0.00	0.00	0.00	0.00	0.00	0.00	0.00	0.11	0.00	0.00	0.00	0.00	0.00	0.00	0.00	0.12	0.00	0.00	0.00	0.00	0.00	0.00	0.00	0.13	0.00	0.00	0.00	0.00	0.00	0.00	0.13	0.00	0.00	0.00	0.00	0.00	0.00	0.24	0.19	0.00	0.43	0.24	0.81	0.00	0.00	0.13	0.00	0.00
Potri.001G105100	7.45	6.21	5.57	56.21	52.52	53.06	10.61	10.26	12.99	9.48	8.44	9.56	39.82	35.93	31.71	10.97	12.52	11.95	8.55	10.26	8.27	36.70	33.02	30.98	12.50	13.95	12.82	12.31	9.90	10.02	30.52	24.61	25.53	6.38	6.84	3.14	7.67	7.90	5.91	19.26	47.62	22.76	7.01	6.55	8.25	5.31	4.90	4.15	43.26
Potri.001G105200	26.06	30.83	26.50	38.85	47.59	48.05	11.92	12.20	14.15	43.54	42.71	57.81	33.34	46.63	64.53	14.37	12.53	15.32	109.36	76.75	99.60	30.35	42.29	37.15	12.74	13.87	16.75	57.68	51.78	57.46	34.96	36.90	40.01	18.89	12.27	34.73	205.25	298.51	159.44	33.99	57.19	27.87	25.07	28.45	28.95	32.68	37.35	29.46	152.85
Potri.001G105300	0.00	0.00	0.00	0.08	0.09	0.08	0.00	0.00	0.00	0.00	0.00	0.00	0.00	0.00	0.00	0.00	0.00	0.00	0.00	0.00	0.00	0.04	0.00	0.00	0.00	0.00	0.00	0.00	0.00	0.00	0.00	0.00	0.00	0.00	0.00	0.00	0.00	0.00	0.00	0.00	0.00	0.07	0.00	0.00	0.00	0.00	0.00	0.00	0.04
Potri.001G105400	0.00	0.02	0.10	1.61	2.08	2.19	0.00	0.00	0.00	0.05	0.04	0.07	0.20	0.60	0.49	0.00	0.00	0.02	0.00	0.02	0.00	1.89	1.25	0.91	0.00	0.00	0.00	0.00	0.00	0.00	0.42	0.19	0.24	0.03	0.00	0.00	0.05	0.05	0.00	1.36	1.75	0.85	0.00	0.00	0.00	0.02	0.07	0.00	1.21
Potri.001G105500	0.00	0.00	0.00	0.00	0.00	0.00	0.00	0.00	0.00	0.00	0.00	0.00	0.00	0.00	0.00	0.00	0.00	0.00	0.00	0.00	0.00	0.00	0.00	0.00	0.00	0.00	0.00	0.00	0.00	0.00	0.00	0.00	0.00	0.00	0.00	0.00	0.00	0.00	0.00	0.00	0.00	0.00	0.00	0.00	0.00	0.00	0.00	0.00	0.00
Potri.001G105600	34.44	33.02	30.35	26.68	29.42	28.46	23.82	25.69	26.07	39.85	42.53	42.00	25.86	24.75	27.35	22.24	22.32	21.40	42.41	41.76	40.63	19.48	19.65	18.41	24.61	26.54	24.32	36.13	34.80	31.41	25.41	22.72	23.05	12.12	12.49	9.44	29.85	30.75	29.86	17.19	28.22	16.11	16.73	14.35	19.51	27.20	29.07	28.24	32.80
Potri.001G105700	0.00	0.00	0.00	0.00	0.00	0.00	0.00	0.00	0.00	0.00	0.00	0.00	0.00	0.00	0.00	0.00	0.00	0.00	0.00	0.00	0.00	0.00	0.00	0.00	0.31	0.00	0.00	0.00	0.00	0.00	0.00	0.00	0.00	0.00	0.00	0.00	0.00	0.00	0.00	0.00	0.00	0.00	0.00	0.00	0.00	0.00	0.00	0.00	0.00
Potri.001G105800	0.66	0.34	0.70	1.73	1.13	1.04	21.32	10.77	20.46	0.25	0.23	0.23	8.18	3.67	2.55	9.47	11.21	7.61	0.31	0.28	0.23	3.27	2.59	3.68	18.15	26.86	23.47	0.10	0.12	0.11	1.37	1.68	0.98	4.54	4.82	2.01	0.31	0.23	0.12	1.78	2.65	3.48	2.82	4.17	5.09	0.30	0.18	0.30	0.44
Potri.001G105900	83.94	81.57	80.09	95.30	96.24	94.92	131.73	151.63	143.24	84.62	72.84	90.94	89.83	138.96	144.12	163.76	220.87	222.55	145.07	138.62	149.10	272.58	337.74	427.38	109.14	117.99	103.33	53.80	44.48	67.01	82.01	173.11	188.76	85.54	91.48	102.83	106.86	98.07	102.67	97.75	101.88	104.91	49.07	57.95	56.91	69.97	113.41	154.56	59.19
Potri.001G106000	10.21	11.23	9.47	8.69	9.24	9.03	7.73	7.14	6.26	11.33	12.20	11.68	7.21	6.39	7.24	6.89	6.88	7.25	9.99	12.44	8.93	6.88	6.30	6.39	6.24	5.82	5.27	12.56	13.77	13.41	14.12	16.14	14.31	6.58	6.14	2.99	5.25	5.14	4.74	4.12	8.30	5.15	3.28	3.52	4.55	9.42	10.02	8.96	7.82
Potri.001G106100	0.95	0.59	1.12	27.25	21.88	22.04	258.91	296.70	272.95	0.50	0.46	0.45	6.94	15.70	14.56	150.42	137.13	88.76	0.13	0.24	0.27	10.81	12.05	7.85	338.03	258.15	389.96	0.52	0.23	0.42	8.45	3.20	4.14	21.19	21.25	82.97	0.09	0.35	0.24	16.89	14.01	12.62	318.66	196.89	243.41	0.92	1.08	1.22	8.35
Potri.001G106200	0.00	0.00	0.00	0.12	0.13	0.12	0.00	0.00	0.11	0.09	0.00	0.00	0.00	0.00	0.00	0.00	0.00	0.00	0.00	0.00	0.00	0.00	0.00	0.00	0.26	0.39	0.13	0.00	0.00	0.00	0.00	0.00	0.00	0.00	0.00	0.17	0.00	0.00	0.00	0.00	0.00	0.00	0.00	0.52	0.00	0.00	0.00	0.00	0.00
Potri.001G106300	0.00	0.00	0.00	2.01	2.30	3.41	0.00	0.00	0.00	0.00	0.00	0.00	0.26	1.11	0.33	0.00	0.00	0.00	0.00	0.00	0.00	2.44	6.11	3.00	0.00	0.12	0.00	0.00	0.00	0.00	0.24	0.00	0.10	0.00	0.00	0.00	0.00	0.00	0.00	0.18	0.16	0.00	0.00	0.00	0.00	0.00	0.00	0.00	0.65
Potri.001G106400	0.00	0.00	0.00	1.64	1.48	1.60	0.00	0.00	0.00	0.00	0.00	0.00	0.87	0.38	0.67	0.08	0.00	0.00	0.00	0.00	0.00	0.97	0.72	0.49	0.00	0.00	0.00	0.00	0.00	0.00	0.43	0.15	0.44	0.00	0.08	0.00	0.00	0.00	0.00	0.32	0.86	0.00	0.00	0.00	0.00	0.00	0.00	0.00	1.58
Potri.001G106500	0.00	0.00	0.00	0.00	0.00	0.00	0.00	0.00	0.00	0.00	0.00	0.00	0.24	0.00	0.00	0.00	0.00	0.00	0.00	0.00	0.23	0.00	0.00	0.00	0.00	0.00	0.00	0.00	0.00	0.00	0.00	0.00	0.00	0.00	0.00	0.00	0.00	0.00	0.00	0.00	0.00	0.00	0.00	0.00	0.00	0.00	0.00	0.00	0.00
Potri.001G106600	4.87	6.16	5.84	15.05	15.11	15.21	4.58	4.66	4.17	3.32	3.94	3.93	11.29	11.72	11.71	5.22	4.49	3.52	1.02	1.08	1.02	11.73	10.34	9.57	5.32	3.63	3.56	2.62	1.93	2.47	11.95	10.03	7.71	7.90	9.48	4.30	1.54	0.95	1.77	14.92	10.07	12.05	3.71	3.87	6.02	4.37	4.29	4.32	7.89
Potri.001G106700	0.08	0.04	0.09	1.12	0.94	1.04	1.34	1.52	1.91	0.02	0.00	0.02	0.41	0.58	0.61	0.63	0.74	0.54	0.02	0.00	0.00	0.47	0.68	0.65	1.57	1.61	1.19	0.00	0.00	0.00	0.25	0.17	0.15	1.28	1.22	0.70	0.08	0.04	0.00	1.92	0.99	0.97	1.41	2.03	2.26	0.04	0.04	0.13	0.42
Potri.001G106800	0.68	1.06	1.26	11.30	10.25	9.93	0.13	0.06	0.23	0.39	0.00	0.07	5.21	6.07	7.66	5.10	3.65	4.73	7.22	2.80	4.34	12.88	11.48	9.43	0.07	0.00	0.00	0.10	0.45	0.00	5.02	8.39	6.82	0.00	0.00	0.00	0.14	0.00	0.13	17.66	8.87	13.88	0.13	0.00	0.00	0.20	1.09	0.78	3.35
Potri.001G106900	0.00	0.00	0.00	0.00	0.00	0.40	0.00	0.00	0.00	0.00	0.00	0.00	0.00	0.00	0.00	0.00	0.00	0.00	0.00	0.00	0.00	4.02	2.45	1.81	0.00	0.00	0.00	0.00	0.00	0.00	0.21	0.00	0.00	0.00	0.00	0.00	0.00	0.00	0.00	0.92	0.00	0.68	0.00	0.00	0.00	0.00	0.00	0.00	0.00
Potri.001G107000	2.73	2.93	3.56	14.25	11.20	11.25	198.32	144.23	169.52	1.61	2.84	1.58	29.94	35.67	43.38	110.61	112.74	111.55	1.67	1.90	1.11	17.98	16.84	16.56	184.88	147.70	193.98	1.63	1.24	0.79	17.43	13.96	13.15	62.71	70.77	80.43	1.30	1.91	2.65	26.71	17.62	18.25	302.12	262.87	172.37	2.78	2.02	3.31	19.46
Potri.001G107100	0.33	0.00	0.00	0.00	0.00	0.00	0.00	0.00	0.00	0.00	0.11	0.00	0.00	0.00	0.00	0.00	0.00	0.00	0.00	0.00	0.11	0.00	0.00	0.00	0.00	0.00	0.00	0.00	0.00	0.00	0.00	0.00	0.00	0.13	0.00	0.00	0.00	0.00	0.00	0.00	0.00	0.00	0.00	0.00	0.21	0.00	0.11	0.00	0.00
Potri.001G107200	6.89	7.32	5.20	13.04	12.78	11.73	9.13	8.26	9.45	7.84	8.14	6.36	25.44	17.79	19.41	9.02	7.74	5.99	6.14	8.24	4.61	15.79	15.55	15.79	7.90	7.47	6.08	8.24	8.23	6.86	20.42	16.10	14.71	7.38	11.48	6.78	6.80	4.96	5.66	19.08	12.72	24.29	12.38	13.01	18.23	4.70	7.25	8.29	19.93
Potri.001G107300	4.79	5.69	5.94	2.88	3.02	2.73	2.26	2.20	2.80	4.16	4.16	4.23	2.52	2.81	2.28	4.11	4.15	5.46	2.17	1.27	1.66	2.92	3.30	2.41	3.26	2.86	2.49	3.13	4.55	3.95	8.42	5.34	5.23	6.89	6.57	3.24	0.86	1.64	2.13	3.44	2.75	3.96	2.87	5.29	4.63	4.59	4.58	3.81	1.44
Potri.001G107400	1.84	1.79	2.01	3.31	4.73	3.37	0.18	0.81	1.25	3.33	3.74	3.53	7.06	5.75	5.28	3.72	3.36	4.28	2.42	2.53	1.90	3.23	2.20	1.80	0.38	0.19	0.19	4.20	3.19	4.95	3.87	3.98	2.09	0.22	0.22	0.99	1.85	0.75	0.00	3.58	2.68	3.06	0.00	0.38	1.39	1.07	0.74	1.54	1.85
Potri.001G107500	33.84	34.28	37.20	29.59	31.91	32.55	24.42	21.97	23.17	42.04	40.94	34.78	48.86	37.12	37.73	31.66	25.76	26.38	54.71	48.55	54.14	40.02	35.31	42.16	33.19	31.97	32.43	48.75	50.79	44.08	43.78	47.06	45.78	36.10	32.53	29.10	61.36	66.12	64.11	41.71	39.17	35.16	35.57	40.71	39.08	35.70	35.27	31.73	38.67
Potri.001G107600	86.63	125.39	105.54	50.49	56.92	45.90	1.27	1.73	3.62	58.28	109.97	26.03	167.66	82.37	83.25	82.07	17.61	16.18	41.62	30.96	24.76	98.97	41.19	51.43	3.92	1.73	1.37	6.28	5.91	5.65	29.80	39.21	92.08	2.60	2.61	1.16	18.61	19.81	13.35	89.87	192.80	64.63	5.23	20.42	21.93	27.79	20.55	12.28	228.17
Potri.001G107700	0.00	0.00	0.00	0.00	0.00	0.00	0.00	0.00	0.00	0.00	0.00	0.00	0.00	0.00	0.00	0.00	0.00	0.00	0.00	0.00	0.00	0.00	0.00	0.00	0.00	0.00	0.00	0.00	0.00	0.00	0.00	0.00	0.00	0.00	0.00	0.00	0.00	0.00	0.00	0.00	0.00	0.00	0.00	0.00	0.00	0.00	0.00	0.00	0.00
Potri.001G107800	13.46	28.31	35.17	0.00	0.00	0.00	0.00	0.00	0.00	3.81	5.03	4.81	0.21	0.59	0.23	2.71	0.87	1.54	2.06	1.39	0.65	0.00	0.00	0.00	0.00	0.00	0.00	0.58	1.60	0.62	0.00	0.00	0.00	0.00	0.00	0.00	1.66	1.43	2.93	0.00	0.00	0.00	0.00	0.00	0.00	5.53	15.52	11.97	1.74
Potri.001G107900	0.00	0.00	0.00	0.00	0.00	0.00	0.00	0.00	0.00	0.00	0.00	0.00	0.00	0.00	0.00	0.00	0.00	0.00	0.00	0.00	0.00	0.00	0.00	0.00	0.00	0.00	0.00	0.00	0.00	0.00	0.00	0.00	0.00	0.00	0.00	0.00	0.00	0.00	0.00	0.00	0.00	0.00	0.00	0.00	0.00	0.00	0.00	0.00	0.00
Potri.001G108000	0.00	0.00	0.00	0.00	0.00	0.00	0.00	0.00	0.00	0.00	0.00	0.00	0.00	0.00	0.00	0.00	0.00	0.00	0.00	0.00	0.00	0.00	0.00	0.00	0.00	0.00	0.00	0.00	0.00	0.00	0.00	0.00	0.00	0.00	0.00	0.00	0.00	0.00	0.00	0.00	0.00	0.00	0.00	0.00	0.00	0.00	0.00	0.00	0.00
Potri.001G108100	15.13	12.61	13.04	13.08	14.10	13.18	11.11	15.10	15.68	28.42	25.12	25.09	30.40	17.05	21.86	21.98	23.31	25.53	16.47	14.92	14.92	15.40	12.24	13.90	25.16	25.46	24.14	22.49	28.58	23.07	58.31	76.87	72.60	45.80	43.57	71.17	12.28	12.81	16.49	11.26	15.92	11.89	3.58	4.61	3.63	14.99	19.64	21.01	18.84
Potri.001G108200	28.31	33.23	28.66	44.29	49.36	44.33	50.21	51.82	53.85	35.21	37.99	35.76	63.98	52.91	48.49	44.88	44.61	43.50	30.90	26.55	24.12	52.40	46.00	49.40	53.38	50.37	55.85	45.90	43.01	41.70	69.91	96.58	88.41	89.83	84.69	127.80	49.95	50.69	45.49	35.31	27.17	36.64	34.36	34.67	33.97	26.44	30.12	31.60	46.08
Potri.001G108300	3.92	3.69	4.38	16.37	16.21	16.82	3.55	5.16	3.38	10.10	6.39	6.61	14.03	17.27	13.24	12.60	3.73	4.98	4.14	3.37	2.41	30.81	28.15	29.16	1.68	1.64	1.05	12.52	12.91	11.57	12.51	5.54	7.35	3.45	2.68	4.01	9.87	8.13	6.48	13.81	5.56	13.90	2.42	3.16	3.96	7.02	10.82	12.49	17.94
Potri.001G108400	3.94	4.50	4.74	4.91	5.56	6.47	7.41	6.87	7.07	3.21	3.92	3.50	6.43	5.62	4.89	7.31	8.32	7.37	1.74	1.37	1.26	5.69	5.13	4.84	6.25	7.50	5.95	1.54	1.90	1.59	6.78	5.21	5.14	3.31	3.46	2.27	1.75	2.14	2.88	7.04	10.65	6.79	9.17	9.70	10.25	3.64	4.21	6.08	5.17
Potri.001G108500	0.00	0.00	0.00	0.00	0.00	0.00	0.00	0.00	0.00	0.00	0.00	0.00	0.00	0.00	0.00	0.00	0.04	0.00	0.00	0.00	0.00	0.00	0.00	0.05	0.00	0.00	0.00	0.00	0.00	0.00	0.00	0.00	0.00	0.00	0.00	0.00	0.00	0.00	0.00	0.00	0.00	0.00	0.00	0.00	0.00	0.00	0.00	0.00	0.00
Potri.001G108600	0.00	0.00	0.00	0.05	0.34	0.32	0.00	0.00	0.00	0.00	0.00	0.00	0.00	0.00	0.05	0.00	0.00	0.00	0.00	0.00	0.00	0.40	0.49	0.22	0.00	0.00	0.00	0.00	0.00	0.00	0.11	0.11	0.05	0.00	0.00	0.00	0.00	0.00	0.00	0.25	0.07	0.00	0.00	0.00	0.00	0.00	0.00	0.00	0.20
Potri.001G108700	1.05	1.20	1.53	4.70	5.15	4.65	8.22	6.62	6.09	1.78	1.85	1.57	2.95	2.85	4.43	4.40	3.78	4.32	0.69	0.75	1.13	3.01	3.67	3.61	6.35	4.82	4.97	2.15	2.30	2.45	2.78	2.35	2.75	2.64	2.63	1.90	0.37	0.00	0.42	0.55	1.81	0.61	1.80	1.42	1.29	1.19	1.51	1.29	6.79
Potri.001G108800	10.26	10.22	14.62	12.18	15.04	12.32	3.57	3.12	3.29	7.90	8.03	26.58	10.29	11.84	18.48	8.01	9.76	26.13	9.20	8.77	7.44	9.33	12.78	17.12	6.07	6.93	4.13	46.48	48.72	50.09	3.72	2.40	2.20	5.47	5.34	8.53	53.99	78.57	53.52	13.53	8.23	17.23	24.12	35.40	24.01	6.98	9.67	10.50	14.31
Potri.001G108900	0.00	0.00	0.00	0.00	0.00	0.00	0.00	0.00	0.00	0.00	0.00	0.00	0.00	0.00	0.00	0.00	0.00	0.00	0.00	0.00	0.00	0.00	0.00	0.00	0.00	0.00	0.00	0.00	0.00	0.00	0.00	0.00	0.00	0.00	0.00	0.00	0.00	0.00	0.00	0.00	0.00	0.00	0.00	0.00	0.00	0.00	0.00	0.00	0.00
Potri.001G109000	0.07	0.00	0.06	0.10	0.11	0.07	0.40	0.78	0.76	0.00	0.03	0.00	0.22	0.28	0.22	0.42	0.31	0.60	0.00	0.00	0.00	0.14	0.31	0.27	1.05	0.96	0.69	0.00	0.00	0.00	0.17	0.07	0.06	0.16	0.12	0.09	0.00	0.00	0.06	0.26	0.18	0.11	0.90	0.36	0.84	0.03	0.00	0.00	0.12
Potri.001G109100	0.00	0.00	0.00	1.64	1.47	1.43	0.00	0.00	0.04	0.00	0.00	0.00	0.28	0.43	0.52	0.00	0.00	0.00	0.00	0.00	0.00	1.27	1.07	0.70	0.00	0.00	0.05	0.00	0.00	0.00	0.51	0.26	0.31	0.00	0.00	0.00	0.00	0.00	0.00	0.92	1.15	2.04	0.00	0.00	0.00	0.00	0.00	0.00	0.79
Potri.001G109200	9.93	10.89	10.23	15.71	15.90	15.34	15.22	18.58	20.25	10.66	12.84	9.79	14.55	14.42	12.63	13.79	14.53	19.72	8.41	6.84	6.72	16.61	14.45	13.89	17.21	16.48	14.85	6.18	7.35	6.54	18.06	14.02	13.12	14.25	13.81	8.99	7.43	7.47	7.44	13.66	13.27	11.94	13.29	13.13	13.82	9.05	9.98	9.78	12.63
Potri.001G109300	0.00	0.00	0.00	0.00	0.00	0.00	18.56	38.05	42.13	0.00	0.04	0.04	0.00	0.00	0.00	6.60	5.79	31.75	0.00	0.00	0.00	0.00	0.00	0.00	2.57	3.32	1.46	0.00	0.00	0.00	0.00	0.00	0.00	2.45	1.73	11.39	0.00	0.00	0.00	0.00	0.00	0.00	5.21	16.55	4.14	0.00	0.00	0.00	0.00
Potri.001G109400	0.07	0.16	0.10	3.13	3.17	3.28	0.26	0.65	0.37	0.02	0.02	0.05	0.61	1.36	2.19	0.14	0.11	0.02	0.07	0.04	0.05	2.29	3.05	1.68	0.22	0.10	0.15	0.00	0.00	0.00	1.16	0.40	0.38	0.29	0.20	0.36	0.00	0.05	0.04	2.13	1.24	1.97	0.32	0.40	0.68	0.19	0.17	0.33	1.74
Potri.001G109500	13.34	13.78	15.47	20.61	21.90	19.52	24.72	22.81	21.98	14.83	15.06	14.99	22.94	19.85	20.00	20.52	20.96	19.74	17.58	12.93	12.82	19.09	19.63	18.56	21.32	20.01	20.59	11.76	12.89	12.04	21.08	17.96	18.62	15.56	14.65	7.10	21.91	22.95	25.60	40.32	25.09	47.74	39.50	46.26	35.62	15.51	17.44	19.12	19.65
Potri.001G109600	2.86	2.04	1.73	3.34	2.38	3.22	2.89	3.12	3.61	2.55	3.32	3.81	2.79	4.13	3.55	5.11	3.66	3.24	3.48	3.52	3.27	3.82	4.31	3.84	4.34	3.93	4.68	3.93	5.11	3.98	4.29	3.82	3.20	4.62	5.83	3.30	2.87	4.93	3.47	8.68	6.07	10.84	5.21	8.45	6.46	2.16	3.91	3.74	1.79
Potri.001G109700	1.40	0.75	0.82	0.46	0.29	0.60	0.07	0.00	0.06	0.15	0.47	0.27	0.23	0.51	0.26	0.00	0.00	0.13	0.07	0.19	0.14	0.43	0.42	0.14	0.57	0.36	0.44	0.32	0.00	0.17	0.07	0.00	0.30	0.00	0.08	0.00	0.42	0.14	0.00	0.00	0.00	0.12	0.00	0.00	0.00	1.35	1.54	4.38	0.25
Potri.001G109800	7.73	10.02	6.68	7.67	7.76	6.48	8.11	7.04	7.61	7.50	13.76	10.26	7.19	6.37	6.99	7.43	9.86	6.89	9.50	9.14	8.19	5.46	4.44	5.77	22.36	21.90	17.39	8.29	8.88	7.41	10.04	11.31	11.03	5.65	5.64	6.53	10.76	12.18	8.46	4.37	5.10	4.49	5.51	9.99	7.78	7.85	9.71	12.25	5.95
Potri.001G109900	0.00	0.00	0.00	0.00	0.00	0.09	0.10	0.00	0.00	0.00	0.00	0.00	0.00	0.00	0.09	0.00	0.00	0.09	0.00	0.00	0.00	0.10	0.00	0.00	0.00	0.00	0.10	0.00	0.00	0.00	0.10	0.10	0.25	0.00	0.23	0.00	0.00	0.00	0.00	0.00	0.13	0.00	0.00	0.00	0.00	0.19	0.00	0.00	0.09
Potri.001G110000	26.28	21.32	19.56	42.42	45.06	41.66	25.81	22.86	26.29	22.46	25.12	23.03	44.39	33.81	37.90	32.46	30.52	34.52	27.59	26.38	27.39	38.64	34.62	33.82	31.26	29.74	28.83	32.43	36.63	30.81	54.78	49.29	48.84	26.69	26.88	18.70	27.39	35.18	28.38	36.94	58.39	39.25	34.69	40.72	38.10	22.87	27.47	28.60	42.23
Potri.001G110100	22.88	22.67	22.33	24.85	24.43	24.91	32.44	30.00	32.24	20.12	25.13	24.18	16.16	18.97	15.01	27.83	28.18	26.68	23.62	23.64	24.82	20.54	19.08	16.70	30.74	32.45	28.58	24.80	22.53	23.94	22.27	20.95	20.36	25.21	24.66	19.55	9.89	10.34	9.87	11.97	10.48	9.34	18.73	16.74	15.19	21.06	20.61	21.78	16.40
Potri.001G110200	442.41	418.04	403.83	17.06	16.14	15.12	32.09	35.14	31.16	418.70	440.33	541.56	21.86	24.23	22.71	29.71	39.66	36.43	487.56	540.83	551.26	26.76	26.04	25.01	60.11	59.56	52.49	677.83	537.16	672.54	29.77	27.11	26.52	81.05	80.03	71.24	839.19	813.08	709.14	29.44	11.79	37.34	30.51	42.61	31.94	371.47	342.42	280.78	11.61
Potri.001G110300	0.97	1.48	1.13	0.56	0.69	0.97	2.96	3.19	3.36	0.46	0.47	1.39	0.29	0.31	0.14	1.51	1.02	0.32	0.30	0.17	0.08	0.69	0.63	0.69	5.22	2.78	4.89	0.17	0.10	0.27	0.52	0.31	0.46	1.35	1.84	0.70	0.22	0.53	0.96	0.50	0.25	0.19	0.49	0.31	0.21	1.12	1.31	1.68	0.14
Potri.001G110400	0.00	0.00	0.00	0.04	0.00	0.00	0.00	0.03	0.03	0.00	0.00	0.00	0.00	0.00	0.00	0.04	0.00	0.00	0.00	0.00	0.00	0.00	0.00	0.00	0.00	0.00	0.00	0.00	0.00	0.00	0.00	0.04	0.00	0.00	0.00	0.00	0.00	0.00	0.00	0.00	0.00	0.00	0.00	0.00	0.00	0.00	0.00	0.00	0.00
Potri.001G110500	0.07	0.00	0.00	0.21	0.08	0.28	0.07	0.13	0.00	0.00	0.00	0.00	0.16	0.15	0.27	0.08	0.00	0.07	0.00	0.00	0.00	1.89	1.31	2.65	0.00	0.08	0.08	0.00	0.00	0.00	0.00	0.08	0.13	0.00	0.00	0.00	0.00	0.00	0.00	0.00	0.10	0.00	0.00	0.00	0.00	0.00	0.00	0.08	0.47
Potri.001G110600	0.00	0.00	0.00	0.00	0.00	0.00	0.00	0.00	0.00	0.00	0.00	0.00	0.00	0.00	0.00	0.00	0.00	0.00	0.00	0.00	0.00	0.00	0.00	0.00	0.00	0.00	0.00	0.00	0.00	0.00	0.00	0.00	0.00	0.00	0.00	0.00	0.00	0.00	0.00	0.00	0.00	0.00	0.00	0.00	0.00	0.00	0.00	0.00	0.00
Potri.001G110700	0.28	0.28	0.00	18.61	13.57	12.10	4.11	24.78	5.26	0.51	0.07	0.41	2.80	6.43	10.25	1.36	3.04	2.54	0.50	0.98	1.39	21.25	32.93	29.53	0.00	0.00	0.00	0.22	0.28	0.17	3.13	3.88	2.85	0.00	0.08	0.00	0.14	0.00	0.39	1.70	2.16	1.18	0.13	0.00	0.40	0.07	0.36	0.22	5.26
Potri.001G110800	0.32	0.21	0.00	22.51	15.54	14.05	3.01	21.64	2.88	0.23	0.00	0.00	6.26	10.23	10.27	1.42	4.53	2.56	0.43	0.58	2.51	64.15	95.86	102.44	0.00	0.00	0.00	0.00	0.14	0.00	4.34	3.16	3.97	0.13	0.00	0.00	0.00	0.00	0.00	0.95	0.98	0.70	0.00	0.00	0.00	0.10	0.00	0.11	11.02
Potri.001G110900	0.13	0.08	0.04	1.35	0.85	0.79	0.00	0.04	0.04	0.03	0.04	0.04	0.38	0.81	1.72	0.05	0.00	0.04	0.00	0.00	0.00	4.16	8.15	9.03	0.22	0.09	0.05	0.00	0.00	0.00	0.04	0.04	0.00	0.00	0.00	0.00	0.00	0.00	0.00	0.45	0.17	0.36	0.00	0.00	0.00	0.04	0.17	0.14	0.51
Potri.001G111000	23.67	29.98	27.62	14.73	14.30	13.77	10.90	10.09	9.99	25.28	27.00	25.93	8.43	5.32	6.97	17.09	14.41	19.09	40.35	24.62	27.02	23.21	17.26	20.99	8.03	9.85	7.37	8.76	10.39	10.05	6.35	6.22	6.78	6.99	8.50	10.03	58.93	60.01	61.99	50.72	42.21	58.19	26.95	31.46	27.26	16.47	23.49	20.95	6.29
Potri.001G111100	8.64	9.10	8.83	9.96	11.07	11.06	6.98	7.55	8.29	8.06	8.92	8.42	11.01	10.38	11.74	9.35	11.01	13.36	9.03	5.74	7.42	9.44	10.03	11.01	8.24	8.03	9.65	6.53	7.83	7.52	9.33	9.32	10.01	11.73	12.95	11.34	9.76	10.77	9.61	7.87	11.04	7.55	9.01	5.73	8.22	7.90	8.28	8.51	10.97
Potri.001G111200	0.00	0.00	0.00	0.17	0.18	0.17	0.00	0.08	0.00	0.00	0.00	0.08	0.00	0.00	0.00	0.00	0.00	0.00	0.00	0.00	0.00	0.00	0.00	0.09	0.09	0.09	0.00	0.00	0.00	0.00	0.17	0.00	0.00	0.21	0.00	0.00	0.00	0.00	0.00	0.00	0.00	0.15	0.00	0.00	0.00	0.00	0.09	0.00	0.00
Potri.001G111300	2.10	2.39	2.85	4.69	4.37	4.54	2.86	3.43	3.13	1.69	1.36	1.99	3.31	2.97	3.80	3.08	4.27	4.10	0.41	0.32	0.28	4.04	4.66	4.14	2.78	2.68	3.13	0.41	0.62	0.35	5.11	3.46	3.11	2.53	2.47	1.01	0.94	1.38	1.11	4.13	6.70	4.57	4.27	4.03	3.81	1.19	1.30	1.35	2.69
Potri.001G111400	14.19	15.77	14.77	19.45	20.97	19.54	20.34	23.22	19.67	15.43	15.32	13.55	16.04	16.70	15.60	15.71	21.37	17.74	10.44	9.46	10.08	14.10	12.29	11.49	11.71	12.04	11.37	11.95	11.05	12.18	21.51	20.44	20.04	14.79	14.92	13.03	6.34	6.76	8.58	10.04	16.56	8.91	10.92	10.67	13.40	14.18	15.15	19.50	19.70
Potri.001G111500	2.16	2.40	2.94	0.15	0.11	0.05	0.13	0.30	0.09	0.13	0.08	0.25	0.00	0.03	0.05	0.00	0.00	0.00	0.00	0.00	0.03	0.05	0.08	0.05	0.03	0.00	0.00	0.00	0.00	0.00	0.13	0.03	0.11	0.06	0.12	0.07	0.11	0.00	0.15	0.00	0.03	0.00	0.00	0.05	0.00	1.99	2.22	5.10	0.00
Potri.001G111600	12.73	15.50	14.02	2.07	1.21	1.54	1.61	2.20	1.72	4.68	5.56	7.33	0.28	0.52	0.23	3.11	1.07	1.46	4.89	3.77	3.94	0.65	0.96	0.41	0.60	0.70	0.27	2.23	2.96	2.26	0.38	0.09	0.22	0.30	0.35	0.45	4.64	3.09	5.98	1.76	1.72	0.21	1.19	0.44	1.82	3.17	2.20	0.88	0.35
Potri.001G111700	15.39	14.50	14.52	96.72	95.02	90.84	97.06	58.14	66.72	13.31	12.28	15.15	57.46	64.39	66.85	69.68	75.79	59.90	13.05	11.76	11.23	65.05	62.06	67.79	58.87	69.89	58.61	12.85	14.23	13.43	77.42	57.37	50.81	28.03	32.97	23.78	12.69	16.00	13.20	53.79	63.02	51.52	122.43	77.46	99.83	10.25	11.64	12.07	65.07
Potri.001G111800	16.93	17.41	17.11	6.82	7.19	7.94	7.49	5.46	6.30	17.17	17.27	22.99	14.05	9.34	9.31	9.12	9.29	11.12	14.09	15.96	12.76	7.54	7.42	8.16	5.62	5.56	5.20	36.60	35.42	36.40	15.13	19.05	17.07	9.67	10.52	13.33	26.21	22.38	21.80	13.96	9.25	14.67	7.02	10.85	9.52	13.83	13.61	10.51	5.51
Potri.001G111900	0.00	0.00	0.00	0.00	0.00	0.00	0.00	0.00	0.00	0.00	0.00	0.00	0.00	0.00	0.00	0.00	0.00	0.00	0.00	0.00	0.00	0.00	0.00	0.00	0.00	0.00	0.00	0.00	0.00	0.00	0.00	0.00	0.00	0.00	0.00	0.00	0.00	0.00	0.00	0.00	0.00	0.00	0.00	0.00	0.00	0.00	0.00	0.00	0.00
Potri.001G112000	23.12	21.72	22.95	44.81	45.46	49.23	47.09	46.75	44.66	17.48	18.89	21.97	13.24	19.12	20.30	36.96	30.02	35.62	21.16	22.59	20.93	21.71	28.80	22.70	29.94	35.71	33.24	18.20	18.22	16.73	24.87	20.48	21.98	33.16	35.34	34.86	34.92	35.32	30.53	13.40	24.07	11.97	28.17	18.34	22.34	15.12	17.58	17.40	21.48
Potri.001G112100	4.26	4.30	4.23	16.68	17.49	18.21	0.76	0.41	0.72	2.44	2.71	2.69	5.00	4.89	9.37	4.25	3.23	3.86	4.45	3.25	3.87	12.79	10.32	16.56	0.80	0.95	0.86	1.85	1.62	1.49	6.52	11.06	11.92	0.28	0.08	0.05	1.56	2.35	1.50	14.19	22.93	9.10	0.95	1.55	0.57	1.96	2.07	3.96	8.02
Potri.001G112200	68.40	82.72	72.23	49.34	49.08	45.47	128.30	120.20	135.29	48.49	56.56	51.53	43.45	37.88	38.78	72.02	71.31	85.04	44.23	43.30	41.50	45.93	33.43	36.37	115.51	110.01	125.49	40.62	39.96	44.12	33.36	32.82	31.08	70.09	60.71	59.49	30.52	28.80	39.17	52.38	51.62	49.33	119.89	105.17	90.90	36.96	31.37	35.67	31.18
Potri.001G112300	11.00	10.08	10.76	14.46	14.37	14.13	15.60	13.75	14.56	10.34	9.02	9.65	15.32	15.12	14.09	13.71	15.57	14.34	10.85	8.16	8.50	12.52	13.24	12.48	14.00	12.83	14.47	8.45	8.82	7.37	14.19	11.57	11.67	12.80	13.27	8.81	11.03	10.37	10.76	19.24	17.47	18.33	16.40	16.66	15.35	10.27	11.17	12.06	13.51
Potri.001G112400	6.01	5.08	5.95	4.89	3.79	6.41	2.33	5.51	2.78	3.10	3.22	3.71	9.97	15.03	14.73	1.67	1.90	1.90	5.84	5.72	6.50	13.49	10.65	12.04	4.08	4.62	3.71	3.25	3.16	4.94	7.73	7.29	5.50	1.15	1.26	1.68	8.61	7.54	6.92	19.56	3.22	18.39	7.95	8.54	5.59	4.95	7.84	6.91	4.18
Potri.001G112500	0.00	0.00	0.13	1.30	1.33	1.54	0.00	0.27	0.00	0.00	0.00	0.00	0.33	0.48	0.85	0.09	0.00	0.00	0.00	0.07	0.00	0.63	1.52	1.12	0.00	0.08	0.00	0.00	0.00	0.00	2.75	1.65	2.13	0.00	0.00	0.10	0.00	0.00	0.00	0.68	0.40	0.76	0.00	0.00	0.00	0.00	0.08	0.00	0.91
Potri.001G112600	7.33	9.78	9.80	34.16	39.85	34.35	29.69	23.68	23.89	26.79	20.95	18.50	56.80	38.80	30.58	31.21	35.93	29.95	15.26	11.95	9.74	16.02	12.11	15.04	15.37	17.06	18.89	9.24	9.75	8.19	52.98	44.53	36.58	12.42	10.92	9.71	17.53	13.40	20.12	15.12	25.14	9.95	8.94	8.05	9.60	37.48	43.14	123.25	30.54
Potri.001G112700	7.29	7.93	8.57	9.11	8.74	8.15	13.63	15.40	13.89	10.71	9.17	11.18	11.20	9.58	8.87	13.63	14.24	10.91	7.66	6.09	6.28	8.27	7.45	6.92	15.98	12.96	14.63	11.54	12.72	12.27	12.01	11.29	12.23	11.97	12.14	8.66	3.59	4.37	4.14	5.55	4.25	4.48	8.70	12.02	8.89	10.75	12.19	13.20	7.58
Potri.001G112800	0.00	0.00	0.00	2.38	1.94	1.29	6.09	4.60	3.68	0.00	0.00	0.08	0.17	0.98	0.65	3.26	3.01	2.05	0.00	0.00	0.00	0.97	0.55	0.54	4.18	3.91	4.90	0.00	0.00	0.00	0.71	0.65	0.48	1.99	2.03	0.85	0.00	0.00	0.00	0.12	0.62	0.13	0.89	1.80	1.18	0.00	0.00	0.08	0.14
Potri.001G112900	0.00	0.00	0.00	0.64	0.79	0.74	0.00	0.08	0.16	0.00	0.00	0.00	0.00	0.20	0.09	0.00	0.00	0.00	0.00	0.00	0.00	0.00	0.19	0.00	0.00	0.20	0.00	0.00	0.00	0.00	0.00	0.00	0.00	0.00	0.11	0.13	0.00	0.00	0.00	0.00	0.13	0.00	0.00	0.00	0.00	0.00	0.00	0.00	0.44
Potri.001G113000	163.79	165.92	174.24	0.00	0.00	0.00	0.28	0.29	0.15	169.41	183.12	195.73	0.12	0.23	0.03	0.12	0.07	0.04	108.71	123.44	136.12	0.04	0.00	0.18	0.37	0.45	0.19	47.05	47.99	48.01	0.00	0.00	0.00	0.04	0.09	0.10	99.92	104.15	94.68	0.00	0.00	0.00	0.07	0.08	0.00	162.11	104.40	73.13	0.00
Potri.001G113100	271.63	79.93	142.01	156.56	135.22	146.00	9.12	7.11	8.30	18.59	18.76	106.51	19.83	47.25	30.05	3.51	3.30	8.78	75.74	31.84	21.81	96.08	96.67	54.13	19.22	12.28	8.42	0.81	0.18	0.38	33.75	16.99	19.20	0.38	0.42	0.12	13.84	9.69	35.12	84.88	52.42	83.16	0.84	2.42	2.52	68.15	303.07	143.69	35.85
Potri.001G113200	32.26	30.09	32.24	29.72	35.08	36.19	16.52	18.63	18.22	35.10	28.71	31.52	22.25	28.61	26.78	24.53	23.00	26.97	34.68	31.85	35.23	26.96	20.84	23.78	13.05	15.77	14.45	51.72	52.58	48.60	45.99	53.09	46.75	24.23	25.81	18.00	38.08	34.27	36.19	17.97	20.92	16.35	9.95	8.91	13.36	30.26	39.68	38.25	30.94
Potri.001G113300	32.16	25.38	35.52	20.02	23.44	20.65	11.99	17.23	14.55	26.47	20.37	26.16	11.91	24.14	21.28	17.76	18.06	19.36	28.03	27.83	28.25	21.63	16.52	14.63	10.14	13.99	10.68	37.75	36.95	39.85	28.74	30.30	24.84	18.94	17.13	11.49	28.50	30.58	32.49	17.57	10.39	13.88	7.86	10.31	9.68	30.47	32.63	37.63	18.36
Potri.001G113400	0.00	0.00	0.00	0.86	1.97	1.55	0.00	0.00	0.00	0.00	0.00	0.00	0.89	0.63	1.03	0.00	0.00	0.00	0.00	0.00	0.00	1.35	1.21	0.99	0.00	0.00	0.00	0.00	0.00	0.00	1.82	1.46	1.23	0.00	0.00	0.00	0.00	0.00	0.00	0.45	0.53	0.00	0.00	0.00	0.00	0.00	0.00	0.00	0.55
Potri.001G113500	4.40	5.08	4.40	4.44	4.14	3.91	5.39	5.09	5.04	5.40	6.39	5.79	5.70	4.45	4.70	5.00	5.86	4.74	4.42	3.45	2.90	4.44	3.12	3.22	5.14	4.74	3.79	3.54	3.42	2.26	7.38	6.71	7.28	4.43	4.11	3.34	2.34	2.44	2.60	3.57	5.56	3.78	5.85	5.54	5.73	5.30	5.35	5.57	3.88
Potri.001G113600	9.21	9.18	9.13	9.59	8.41	8.80	12.79	14.15	13.63	9.08	7.94	7.82	12.25	11.39	11.56	15.51	15.06	14.19	9.84	8.29	8.66	14.07	12.62	13.84	14.33	13.90	13.86	7.01	8.78	7.21	10.67	11.43	11.91	11.30	13.75	19.71	14.41	14.90	12.75	17.26	8.39	16.00	19.49	22.84	14.71	9.00	10.98	10.05	9.09
Potri.001G113700	0.00	0.00	0.00	0.00	0.00	0.03	0.00	0.00	0.00	0.00	0.00	0.00	0.00	0.00	0.00	0.00	0.00	0.00	0.00	0.00	0.04	14.75	13.04	14.36	0.00	0.00	0.00	0.00	0.00	0.00	0.00	0.04	0.00	0.00	0.00	0.00	0.00	0.00	0.00	1.62	1.52	10.17	0.00	0.00	0.00	0.00	0.00	0.04	0.00
Potri.001G113800	15.51	8.22	10.16	6.65	7.06	7.11	6.08	4.06	6.49	3.56	5.72	3.24	9.19	9.05	7.75	7.00	4.35	3.42	17.50	16.05	13.08	11.93	11.74	11.35	15.13	16.35	13.07	3.80	11.95	4.76	22.77	28.11	27.72	21.53	27.10	12.66	2.08	1.63	2.72	8.67	6.87	8.32	1.50	1.74	3.29	5.77	3.80	3.54	7.37
Potri.001G113900	2.53	1.97	2.23	0.00	0.04	0.00	0.00	0.03	0.03	1.35	1.24	1.72	0.00	0.00	0.00	0.00	0.00	0.04	8.36	6.35	5.94	0.00	0.00	0.00	0.00	0.00	0.00	2.90	3.63	2.19	0.16	0.36	0.68	0.05	0.18	0.05	37.89	45.06	40.16	0.00	0.00	0.06	0.00	0.00	0.00	5.54	7.64	10.81	0.00
Potri.001G114000	0.00	0.05	0.09	0.15	0.16	0.20	0.00	0.00	0.00	0.00	0.00	0.15	0.00	0.00	0.00	0.00	0.00	0.00	0.00	0.00	0.00	0.05	0.21	0.05	0.00	0.00	0.06	0.00	0.00	0.00	0.05	0.05	0.09	0.00	0.00	0.21	0.11	0.00	0.00	0.00	0.00	0.09	0.00	0.00	0.00	0.00	0.16	0.06	0.19
Potri.001G114100	1.86	1.46	1.87	9.21	7.55	7.36	9.64	8.54	8.26	0.97	0.88	0.72	2.54	3.74	1.84	6.71	4.71	3.64	0.60	0.51	0.44	5.76	5.23	3.77	6.12	5.49	7.43	0.35	0.39	0.32	3.37	1.95	1.88	2.09	2.08	2.94	0.66	1.07	0.60	6.06	5.27	5.65	12.68	8.09	9.83	1.36	1.61	1.47	2.15
Potri.001G114200	0.00	0.00	0.00	0.00	0.00	0.00	0.00	0.00	0.00	0.00	0.00	0.00	0.00	0.00	0.00	0.00	0.00	0.00	0.00	0.00	0.00	0.00	0.00	0.00	0.00	0.00	0.00	0.00	0.00	0.00	0.00	0.00	0.00	0.00	0.00	0.00	0.00	0.00	0.00	0.00	0.00	0.00	0.00	0.00	0.00	0.00	0.00	0.00	0.00
Potri.001G114300	0.07	0.07	0.12	0.00	0.08	0.00	0.00	0.06	0.00	0.00	0.00	0.00	0.00	0.00	0.07	0.00	0.00	0.07	0.07	0.00	0.00	0.00	0.00	0.00	0.00	0.00	0.00	0.33	0.10	0.09	0.00	0.00	0.06	0.00	0.00	0.00	0.00	0.00	0.27	0.00	0.00	0.00	0.00	0.00	0.00	0.00	0.00	0.00	0.00
Potri.001G114400	3.39	2.98	3.31	1.93	1.42	1.61	3.04	2.45	2.95	4.40	4.12	4.40	3.04	2.62	2.66	1.88	2.63	2.05	2.58	1.87	1.62	2.44	2.28	1.89	2.91	3.29	3.01	4.93	5.09	4.14	2.08	2.89	2.58	2.72	3.09	2.40	2.20	2.31	1.82	3.22	2.94	2.85	4.19	3.34	5.41	5.40	4.81	5.65	2.46
Potri.001G114500	0.62	0.97	0.73	1.79	1.81	1.90	3.95	3.63	4.89	0.32	0.33	0.26	0.60	0.95	1.08	2.88	2.75	3.16	0.02	0.04	0.02	1.64	1.24	0.83	4.62	3.96	4.44	0.06	0.03	0.10	0.98	0.44	0.43	2.45	2.89	1.60	0.34	0.09	0.24	1.05	0.53	0.74	2.24	2.87	1.40	0.64	0.70	1.09	1.45
Potri.001G114600	33.63	37.84	34.69	24.60	24.48	23.10	28.33	27.56	25.74	18.16	22.61	19.57	21.19	23.96	25.69	17.76	21.72	19.57	35.07	37.09	37.01	37.46	45.86	45.44	26.58	28.39	26.01	24.57	25.79	23.46	32.90	33.70	30.04	19.27	15.79	11.54	48.71	44.18	47.91	29.11	20.55	29.27	22.11	25.26	21.23	24.55	25.90	30.45	31.55
Potri.001G114700	0.00	0.00	0.13	0.00	0.00	0.00	0.00	0.00	0.00	0.00	0.00	0.00	0.00	0.00	0.00	0.00	0.00	0.00	0.00	0.00	0.00	0.00	0.00	0.00	0.00	0.00	0.00	0.00	0.00	0.00	0.16	0.00	0.00	0.00	0.00	0.00	0.00	0.00	0.00	0.00	0.00	0.00	0.00	0.00	0.00	0.00	0.00	0.00	0.00
Potri.001G114800	26.69	24.25	27.36	2.13	1.93	1.45	2.39	2.63	1.92	30.62	35.75	41.00	2.10	1.99	2.99	2.83	2.26	1.96	39.92	55.88	52.80	1.51	1.79	1.62	2.62	2.49	3.30	60.60	49.89	61.04	2.03	1.16	1.74	1.99	1.24	0.56	40.64	46.80	41.26	2.30	1.04	1.56	2.12	1.56	2.19	24.75	20.53	13.93	1.61
Potri.001G114900	0.50	0.11	0.00	0.26	0.57	0.53	20.98	19.48	22.26	0.04	0.00	0.00	2.18	1.89	1.48	21.48	19.66	11.05	0.17	0.05	0.00	0.40	0.44	0.43	29.36	43.18	34.14	0.25	0.00	0.20	0.39	0.40	0.39	11.09	7.52	2.22	0.00	0.00	0.10	3.13	1.82	2.29	39.80	24.34	39.41	0.05	0.00	0.17	0.25
Potri.001G115000	24.87	20.43	24.02	69.07	77.53	77.04	32.88	33.12	31.33	27.48	23.81	24.16	52.58	51.12	48.72	44.38	39.85	36.22	35.18	33.54	37.55	64.29	60.59	80.70	27.37	23.58	33.49	42.86	49.95	46.62	90.96	117.82	109.51	85.04	79.68	105.79	81.80	114.40	57.56	95.26	45.50	98.99	45.31	65.28	35.99	19.09	24.32	24.66	56.42
Potri.001G115100	3.05	3.00	4.08	5.37	4.66	4.91	6.56	5.57	5.52	3.71	4.65	3.95	9.18	6.65	6.16	7.17	8.04	5.21	1.83	1.55	1.82	6.26	6.70	6.72	4.78	5.03	5.74	2.99	2.89	2.88	11.31	10.45	9.56	8.69	8.40	4.80	2.44	1.08	2.71	4.35	4.39	4.34	4.83	6.29	3.88	1.86	2.21	2.04	4.33
Potri.001G115200	0.40	0.31	0.20	28.38	36.70	34.15	0.00	0.21	0.00	0.17	0.23	0.46	20.06	20.39	22.30	0.00	0.00	0.00	0.25	0.44	0.50	21.79	16.29	13.73	0.00	0.00	0.00	0.49	0.21	0.59	16.05	12.29	10.84	0.19	0.19	0.22	0.32	0.33	0.60	21.22	15.23	19.58	0.00	0.00	0.00	0.23	0.08	0.17	30.57
Potri.001G115300	0.00	0.00	0.00	0.00	0.00	0.00	0.00	0.00	0.00	0.00	0.00	0.00	0.00	0.00	0.00	0.00	0.00	0.00	0.00	0.00	0.00	0.00	0.00	0.00	0.00	0.00	0.00	0.00	0.00	0.00	0.00	0.00	0.00	0.00	0.00	0.00	0.00	0.00	0.00	0.00	0.00	0.00	0.00	0.00	0.00	0.00	0.00	0.00	0.00
Potri.001G115400	0.00	0.00	0.00	0.14	0.20	0.23	0.33	0.25	0.20	0.03	0.00	0.05	0.89	0.10	0.22	0.11	0.18	0.05	0.00	0.00	0.05	0.15	0.00	0.05	0.20	0.10	0.15	0.07	0.00	0.06	2.06	2.08	1.68	0.06	0.28	0.65	0.00	0.00	0.09	0.93	0.76	0.16	0.09	0.10	0.36	0.00	0.00	0.00	0.26
Potri.001G115500	40.74	43.00	45.90	16.96	15.33	17.76	15.53	17.51	18.83	48.56	52.34	51.09	16.49	14.71	17.55	16.90	17.72	17.04	64.43	55.86	59.29	24.03	18.82	23.50	27.80	28.23	23.82	21.57	27.08	23.10	16.36	16.04	14.63	11.59	11.78	9.15	95.80	105.21	106.47	55.49	24.98	51.36	43.28	38.28	43.08	48.88	46.50	56.01	14.65
Potri.001G115600	4.86	6.30	6.99	11.26	9.33	11.35	24.23	25.70	29.35	4.61	3.17	4.02	9.18	12.34	10.39	15.49	19.58	19.08	7.35	5.35	6.18	13.15	13.52	15.39	33.16	29.64	28.69	1.44	1.73	1.46	9.44	10.08	8.33	15.14	14.78	23.67	3.68	3.67	3.32	15.58	12.60	14.99	23.74	30.48	21.45	5.73	7.62	7.23	9.87
Potri.001G115700	0.00	0.00	0.00	0.00	0.00	0.30	0.00	0.00	0.00	0.00	0.00	0.00	0.00	0.00	0.00	0.00	0.00	0.00	0.00	0.00	0.00	0.00	0.00	0.00	0.00	0.00	0.00	0.00	0.00	0.00	0.00	0.00	0.00	0.00	0.00	0.00	0.00	0.00	0.00	0.00	0.00	0.00	0.00	0.00	0.00	0.00	0.00	0.00	0.00
Potri.001G115800	10.92	10.55	11.11	39.16	34.58	39.47	12.63	9.87	12.14	15.03	11.24	10.94	52.56	53.45	52.17	14.52	16.60	13.11	15.49	12.25	12.50	48.18	36.93	36.84	17.68	16.43	13.58	7.83	12.77	9.84	36.68	33.71	35.91	6.80	6.45	3.69	3.75	3.70	2.84	70.59	52.42	75.30	10.02	11.30	10.62	15.46	21.52	21.13	43.07
Potri.001G115900	57.60	55.24	48.53	21.58	22.22	20.72	21.56	22.07	22.72	66.15	80.47	80.94	28.00	23.09	24.44	20.63	23.20	19.98	102.63	111.38	96.72	28.33	24.91	26.86	31.28	29.92	30.42	107.71	105.30	101.20	25.50	22.44	22.54	21.76	19.12	22.98	76.19	72.85	68.80	22.46	21.75	19.66	20.81	19.34	22.62	72.41	72.78	71.81	20.42
Potri.001G116000	19.09	18.47	17.28	20.83	20.46	19.58	24.55	23.31	25.74	23.13	25.44	21.79	47.57	35.40	42.23	24.64	23.02	24.17	24.72	26.72	23.38	47.90	45.57	39.39	36.48	33.02	31.03	28.66	29.21	25.70	24.62	22.54	22.60	23.74	21.94	19.52	24.82	28.69	25.80	70.07	33.72	71.61	33.43	30.80	38.91	20.05	25.41	24.10	20.83
Potri.001G116100	3.73	4.19	3.96	13.61	9.67	12.33	6.28	6.00	5.23	4.97	4.62	5.46	8.24	8.10	8.16	4.84	6.02	4.37	4.30	5.09	4.66	6.27	6.31	6.65	4.95	4.95	5.54	7.25	7.92	6.47	18.11	14.14	15.70	5.28	4.77	4.04	3.94	4.55	3.87	5.28	14.59	6.63	3.08	2.86	4.55	4.18	4.80	5.21	13.80
Potri.001G116200	0.00	0.00	0.00	0.43	0.35	0.55	0.00	0.30	0.29	0.00	0.00	0.00	0.50	1.07	0.84	0.26	0.10	0.55	0.00	0.00	0.00	0.35	0.11	0.00	0.35	0.36	0.12	0.00	0.00	0.00	0.23	0.12	0.30	0.69	0.27	0.00	0.00	0.00	0.00	0.17	0.30	0.00	0.00	0.00	0.21	0.00	0.11	0.12	0.94
Potri.001G116300	0.00	0.06	0.00	0.00	0.07	0.00	0.00	0.06	0.06	0.00	0.00	0.00	0.07	0.00	0.06	0.29	0.12	0.13	0.00	0.00	0.00	0.00	0.06	0.06	0.00	0.07	0.00	0.00	0.00	0.00	0.00	0.20	0.06	0.16	0.00	0.00	0.00	0.00	0.00	0.00	0.17	0.00	0.00	0.00	0.00	0.00	0.00	0.00	0.18
Potri.001G116400	0.00	0.00	0.00	0.00	0.00	0.00	0.00	0.00	0.00	0.00	0.26	0.00	0.00	0.28	0.00	0.00	0.00	0.00	0.00	0.00	0.00	0.00	0.27	0.00	0.00	0.00	0.00	0.41	0.00	0.33	0.00	0.00	0.00	0.00	0.00	0.00	0.00	0.00	0.00	0.00	0.00	0.00	0.00	0.00	0.00	0.00	0.00	0.00	0.00
Potri.001G116500	6.16	7.08	7.00	36.98	37.37	37.19	6.65	9.97	9.17	5.37	5.56	6.03	38.87	32.48	34.48	8.53	12.25	12.13	2.47	2.53	2.38	41.02	43.75	32.71	12.23	9.38	9.58	3.71	3.61	4.59	51.45	52.29	49.23	23.59	18.09	12.78	0.82	1.48	1.59	19.83	18.58	20.84	6.65	6.97	14.81	11.84	25.09	20.67	45.47
Potri.001G116600	0.97	0.70	0.84	6.53	6.39	6.96	5.50	5.51	5.16	0.29	0.60	0.67	4.01	4.67	3.13	2.70	3.28	1.54	0.58	0.36	0.39	7.16	7.46	5.15	8.65	6.23	6.40	0.27	0.34	0.61	4.49	3.58	2.78	3.90	3.79	2.89	1.00	0.65	1.51	11.83	6.64	13.42	5.02	8.15	6.73	0.85	1.16	1.40	3.27
Potri.001G116700	3.49	3.29	3.10	0.29	0.11	0.00	1.31	1.79	1.22	2.97	5.75	3.54	0.67	0.21	0.19	1.04	1.50	1.59	5.61	7.89	9.52	0.32	0.10	0.40	3.15	2.02	2.06	2.96	2.73	3.26	0.62	0.00	0.36	1.73	1.81	1.79	5.57	7.97	6.63	0.15	1.08	0.85	3.48	1.49	3.66	3.97	3.82	4.19	0.37
Potri.001G116800	1.95	1.57	2.13	0.08	0.07	0.11	1.06	1.12	1.32	1.14	1.97	1.63	0.02	0.12	0.02	0.73	0.74	0.72	2.07	1.85	1.71	0.07	0.04	0.07	2.46	2.02	1.99	3.10	3.85	2.99	0.47	0.25	0.39	1.49	1.61	2.87	3.43	3.76	3.73	0.13	0.09	0.07	1.06	2.33	1.81	1.52	1.87	1.76	0.16
Potri.001G116900	3.48	4.06	4.10	3.40	3.43	3.63	4.46	3.86	3.82	3.15	3.92	3.02	4.26	3.43	3.44	3.31	3.43	3.23	1.56	1.11	1.29	4.44	3.90	3.66	4.30	4.09	3.41	1.45	1.71	1.30	4.11	3.17	2.86	3.40	3.71	2.00	1.11	1.01	1.29	3.18	2.90	3.60	3.45	3.43	3.69	3.59	3.45	3.97	3.53
Potri.001G117000	6.34	5.17	4.86	0.09	0.29	0.13	0.00	0.00	0.04	3.44	2.91	3.28	0.41	0.19	0.04	0.05	0.00	0.00	2.30	3.09	3.24	0.19	0.05	0.14	0.00	0.00	0.00	1.26	2.52	1.58	0.32	0.29	0.20	0.06	0.16	0.00	0.46	0.76	0.60	0.07	0.06	0.23	0.00	0.00	0.09	7.44	5.03	4.84	0.21
Potri.001G117100	5.64	6.10	5.37	4.48	5.41	5.38	4.69	3.58	3.85	6.58	5.56	6.43	5.71	5.53	4.77	5.85	4.95	6.28	8.84	4.82	5.16	6.42	4.45	4.48	4.03	4.25	4.17	6.54	7.86	6.95	6.17	5.70	5.39	4.48	3.75	2.86	2.57	2.72	3.93	4.30	3.09	3.36	2.71	2.77	2.60	5.20	5.41	6.97	4.67
Potri.001G117200	8.05	8.44	8.19	6.76	6.85	7.38	5.91	5.83	6.18	9.25	9.69	8.55	6.99	6.59	6.80	7.34	7.45	6.60	5.35	5.28	5.79	6.58	5.63	6.14	8.53	6.91	7.95	6.89	7.33	6.20	12.71	10.06	9.22	11.05	9.83	4.82	4.17	5.87	5.92	3.95	5.18	4.73	5.46	4.75	5.16	8.52	8.46	9.07	7.23
Potri.001G117300	0.00	0.00	0.00	0.00	0.00	0.00	0.00	0.00	0.00	0.00	0.00	0.00	0.00	0.00	0.00	0.00	0.00	0.00	0.00	0.00	0.00	0.00	0.00	0.00	0.00	0.00	0.00	0.00	0.00	0.00	0.00	0.00	0.00	0.00	0.00	0.00	0.00	0.00	0.00	0.00	0.00	0.00	0.00	0.00	0.00	0.00	0.00	0.00	0.00
Potri.001G117400	42.93	39.25	40.92	26.96	22.98	25.30	28.40	28.52	27.94	36.25	32.22	31.89	28.18	30.94	30.69	26.99	29.83	27.29	43.62	40.11	43.12	23.69	21.89	20.41	32.60	34.41	34.16	31.83	34.71	34.77	40.69	51.19	48.60	130.66	154.37	237.43	49.69	52.53	46.80	44.92	41.97	43.87	34.57	39.31	40.11	39.12	41.69	43.07	28.24
Potri.001G117500	7.90	7.83	8.20	3.45	3.02	2.67	6.30	4.81	5.05	11.22	10.16	9.30	4.36	4.36	4.23	5.32	5.06	5.27	11.91	14.16	11.24	4.21	4.39	3.78	4.63	5.36	6.34	17.62	20.36	18.16	6.10	7.74	5.61	10.30	10.63	14.28	3.29	4.01	3.12	2.52	1.01	1.99	3.08	3.85	1.95	7.70	8.11	7.76	2.49
Potri.001G117600	0.30	0.51	0.64	2.79	3.57	2.62	0.67	0.99	2.06	0.55	0.15	0.43	2.24	2.36	0.91	3.48	2.55	4.90	0.61	0.90	0.31	3.59	2.33	2.44	0.31	0.55	0.48	2.75	2.21	2.86	2.42	3.19	3.56	1.27	0.80	0.71	0.46	0.62	0.28	3.39	2.40	3.39	0.14	0.94	0.85	0.29	0.68	0.87	1.17
Potri.001G117700	10.38	10.82	9.31	3.64	4.60	3.95	3.96	4.41	3.71	13.64	16.17	16.24	4.35	4.20	3.94	5.17	5.78	4.58	12.33	13.49	12.40	3.06	2.60	2.65	5.17	5.13	4.21	14.47	13.98	13.60	5.90	6.92	8.21	13.60	12.31	20.48	12.11	10.26	10.32	4.53	5.71	4.35	5.11	3.87	5.10	11.21	9.97	8.52	4.41
Potri.001G117800	5.61	5.63	5.25	13.75	12.56	12.65	2.83	4.53	3.61	1.38	3.03	2.53	17.17	16.59	21.31	4.82	5.11	4.54	1.99	2.24	2.15	12.13	10.10	9.33	4.17	3.25	2.91	1.56	1.14	1.93	13.26	13.80	10.12	3.54	4.08	5.74	1.39	1.76	1.23	12.90	13.85	12.59	1.10	2.54	4.80	2.31	2.96	2.85	18.72
Potri.001G117900	47.63	37.91	37.85	158.24	144.77	142.97	120.37	124.28	116.40	31.61	30.58	32.04	143.22	151.94	167.00	106.57	94.26	76.20	54.20	50.57	46.26	130.98	134.55	122.55	120.36	112.75	121.58	62.93	64.95	59.13	92.20	91.37	83.41	86.91	103.84	89.19	45.82	45.44	42.87	122.59	135.25	104.76	100.21	91.30	107.65	30.48	39.01	36.86	146.82
Potri.001G118000	13.19	12.02	12.96	24.81	22.81	23.19	14.81	13.84	14.97	16.68	14.15	14.85	20.02	16.47	18.32	15.47	14.51	14.78	10.01	8.74	8.79	15.36	12.73	12.98	14.81	12.38	13.86	21.19	19.87	15.37	25.21	22.70	22.94	16.49	16.25	11.45	6.88	6.48	6.49	13.69	20.74	12.17	12.49	13.09	14.97	11.32	15.50	13.81	22.79
Potri.001G118100	21.86	20.19	23.16	42.51	41.69	42.18	11.43	16.99	12.69	24.77	21.30	17.22	26.26	32.45	35.18	24.98	19.03	25.44	21.47	22.33	23.06	24.73	22.47	21.28	10.71	9.88	11.21	45.12	57.45	50.08	47.90	37.37	42.39	18.28	13.88	10.45	27.64	28.96	23.78	28.93	49.75	32.70	15.08	15.51	21.49	14.03	22.07	16.72	35.38
Potri.001G118200	89.01	83.18	94.90	20.16	20.16	22.08	4.14	5.46	3.46	29.40	29.33	29.63	5.55	7.80	6.05	1.74	1.57	1.08	33.01	35.06	31.49	31.14	28.95	23.72	7.34	5.17	6.92	7.74	11.06	9.52	5.48	4.10	2.62	2.00	2.21	1.17	20.71	21.07	28.81	19.60	12.06	18.35	2.36	1.64	3.28	38.70	26.79	22.12	3.58
Potri.001G118300	133.89	140.67	146.03	43.59	47.47	46.63	128.22	94.60	108.14	106.75	119.71	91.43	75.10	57.35	37.16	97.51	86.37	56.48	88.77	71.41	77.19	64.84	59.31	56.97	144.76	144.10	114.88	56.43	57.84	59.88	25.16	21.35	18.39	56.84	62.19	38.52	83.88	75.00	99.74	150.71	78.67	188.36	221.80	347.07	228.58	124.09	100.14	116.23	21.84
Potri.001G118400	33.36	25.29	32.45	0.08	0.08	0.16	1.51	1.13	1.20	16.72	33.72	12.67	1.59	1.30	0.45	0.32	0.22	0.08	17.35	26.38	20.80	0.00	0.04	0.20	0.74	0.88	1.07	67.26	65.22	63.13	0.08	0.12	0.14	1.17	0.86	2.06	115.46	103.97	134.69	4.35	5.55	6.79	11.80	13.79	12.61	30.49	18.18	9.90	0.07
Potri.001G118500	29.31	28.22	31.49	22.12	19.85	18.49	17.77	12.81	14.88	22.00	28.68	21.73	21.13	22.67	12.34	10.90	8.92	7.37	24.71	29.91	21.81	17.72	15.40	12.20	10.17	11.39	10.01	50.93	50.07	50.13	10.30	7.02	8.71	10.52	12.96	15.31	45.27	35.74	40.95	37.73	41.08	44.61	45.48	52.51	41.04	25.92	32.87	31.10	21.16
Potri.001G118600	0.00	0.00	0.00	0.00	0.00	0.00	0.00	0.00	0.00	0.00	0.00	0.00	0.00	0.00	0.00	0.00	0.00	0.00	0.00	0.00	0.00	0.00	0.00	0.00	0.00	0.00	0.00	0.00	0.00	0.00	0.09	0.19	0.00	0.00	0.00	0.00	0.00	0.00	0.00	0.00	0.00	0.00	0.00	0.00	0.00	0.00	0.00	0.00	0.00
Potri.001G118700	7.37	8.69	8.12	15.68	13.17	15.54	10.91	10.54	10.03	6.03	7.54	6.49	10.58	9.87	11.30	14.45	10.79	13.20	6.35	7.79	7.60	10.13	10.96	9.39	12.34	12.16	10.97	16.98	14.59	14.59	15.98	15.67	16.57	23.05	23.47	18.77	6.47	6.69	7.46	17.13	13.54	13.15	14.08	10.67	15.59	7.08	7.68	8.97	11.26
Potri.001G118800	2.66	2.77	3.35	7.44	6.11	6.43	73.90	73.12	63.58	0.60	0.24	0.99	18.42	23.53	44.56	47.29	56.84	48.10	0.45	0.45	0.05	5.68	3.47	4.09	35.58	54.44	51.76	0.22	0.20	0.12	7.96	7.60	6.44	35.46	39.31	47.46	0.10	0.20	1.27	5.37	7.34	5.23	87.24	54.54	53.62	0.95	1.19	1.29	42.67
Potri.001G118900	25.37	27.67	26.38	29.58	28.75	29.16	39.59	42.66	37.39	19.84	20.18	16.99	35.40	32.98	31.32	35.50	37.26	36.34	17.75	15.81	15.96	35.64	37.22	35.36	44.49	45.40	40.83	4.54	6.23	4.41	22.43	21.36	18.82	16.48	15.21	9.97	16.93	14.16	13.82	50.60	39.37	50.00	34.23	40.12	33.74	17.98	20.02	25.81	31.42
Potri.001G119000	11.66	12.61	13.89	57.13	61.14	66.15	35.00	36.62	39.43	8.59	7.13	13.65	45.41	66.37	120.71	40.31	37.18	45.18	11.13	8.58	9.59	54.23	55.76	51.29	28.38	34.64	32.85	8.18	7.65	7.03	32.67	24.46	27.05	15.63	17.17	14.68	7.41	8.60	7.63	54.81	55.90	35.44	49.18	33.30	40.49	37.43	51.95	70.14	147.60
Potri.001G119100	39.12	39.21	38.49	9.18	7.95	7.72	4.62	5.11	4.53	48.24	51.60	58.90	11.72	10.69	11.91	4.12	4.72	4.83	56.18	63.24	57.67	15.12	13.77	12.63	9.46	6.66	6.91	24.70	25.30	22.92	8.49	6.54	6.10	3.74	2.27	1.87	49.70	52.09	51.83	10.40	12.01	12.28	4.17	3.19	4.96	60.64	51.69	51.79	13.56
Potri.001G119200	0.26	0.00	0.00	0.00	0.00	0.00	0.00	0.00	0.00	0.00	0.00	0.00	0.00	0.00	0.00	0.00	0.00	0.25	0.00	0.24	0.00	0.27	0.00	0.50	0.26	0.00	0.00	0.00	0.00	0.00	0.00	0.26	0.22	0.31	0.00	0.00	0.00	0.00	0.00	0.00	0.00	0.00	0.00	0.00	0.00	0.00	0.00	0.00	0.00
Potri.001G119300	45.98	52.31	54.17	0.78	0.65	0.73	0.00	0.17	0.11	31.31	50.16	36.39	0.62	0.72	2.10	0.07	0.06	0.12	18.00	41.79	30.04	0.20	0.06	0.25	0.00	0.00	0.00	19.53	9.31	12.47	0.57	0.26	0.28	0.08	0.15	0.08	20.66	10.96	40.78	0.57	0.33	0.21	0.00	0.13	0.24	60.08	23.02	20.07	3.86
Potri.001G119400	0.00	0.00	0.00	0.00	0.00	0.00	0.00	0.00	0.00	0.00	0.00	0.00	0.00	0.00	0.00	0.00	0.00	0.00	0.00	0.00	0.00	0.00	0.00	0.00	0.00	0.00	0.00	0.00	0.00	0.00	0.00	0.00	0.00	0.00	0.00	0.00	0.00	0.00	0.00	0.00	0.00	0.00	0.00	0.00	0.00	0.00	0.00	0.00	0.00
Potri.001G119500	55.24	50.38	53.42	46.75	47.44	45.80	40.96	53.02	46.03	46.53	54.15	35.04	60.88	39.29	39.51	60.99	48.99	48.54	43.08	41.92	42.66	54.60	53.54	50.65	60.20	52.03	50.45	67.02	72.63	70.90	134.59	235.24	269.09	274.26	317.04	563.96	37.94	32.96	50.60	57.57	42.69	52.02	30.99	39.01	41.69	33.12	44.28	47.70	31.26
Potri.001G119600	0.00	0.00	0.00	0.00	0.00	0.00	0.00	0.00	0.00	0.00	0.00	0.00	0.00	0.00	0.00	0.22	0.09	0.10	0.00	0.00	0.00	0.00	0.00	0.00	0.00	0.00	0.11	0.00	0.00	0.00	0.00	0.00	0.00	0.00	0.00	0.00	0.00	0.00	0.00	0.00	0.00	0.00	0.00	0.00	0.37	0.00	0.00	0.00	0.00
Potri.001G119700	3.57	3.34	3.55	3.33	3.41	3.59	7.07	5.30	6.14	4.06	4.20	3.65	4.22	4.39	5.61	7.08	5.60	6.62	2.16	2.51	1.61	3.89	4.85	4.25	6.04	6.41	6.80	3.11	3.27	2.60	3.81	3.80	3.58	4.88	4.33	2.37	2.80	3.18	2.50	4.35	3.30	3.47	6.79	5.88	6.39	3.41	4.00	3.26	4.34
Potri.001G119800	39.41	38.68	36.93	17.99	11.88	14.69	21.66	18.04	22.05	66.95	71.24	49.66	54.91	51.01	30.21	25.03	27.31	15.53	70.76	62.17	51.87	44.92	46.23	51.32	36.21	33.17	34.40	43.75	44.57	41.49	35.22	38.69	35.12	12.42	8.82	7.78	33.94	30.37	31.40	16.91	11.22	23.30	17.27	18.65	23.61	49.76	30.15	21.77	15.94
Potri.001G119900	0.59	1.03	1.59	0.11	0.12	0.11	0.00	0.00	0.00	0.94	0.46	0.91	0.00	0.00	0.55	0.00	0.22	0.11	7.89	6.05	6.45	0.00	0.00	0.00	0.00	0.00	0.00	0.90	1.73	0.58	0.00	0.00	0.00	0.00	0.00	0.00	0.71	1.21	0.65	0.00	0.00	0.00	0.00	0.00	0.00	0.80	0.71	0.99	0.11
Potri.001G120000	0.04	0.08	0.03	0.62	0.38	0.47	1.17	1.15	1.68	0.09	0.04	0.04	0.72	0.64	0.91	1.89	1.20	1.43	0.00	0.04	0.04	0.59	0.25	0.24	0.93	0.89	1.22	0.06	0.05	0.15	0.41	0.38	0.32	0.64	0.63	0.11	0.00	0.17	0.00	0.49	0.43	0.34	1.86	1.97	1.85	0.04	0.08	0.09	0.75
Potri.001G120100	0.00	0.00	0.00	0.00	0.00	0.00	0.00	0.00	0.00	0.00	0.00	0.00	0.00	0.00	0.00	0.00	0.00	0.00	0.00	0.00	0.00	0.00	0.00	0.00	0.00	0.00	0.00	0.00	0.00	0.00	0.00	0.00	0.00	0.00	0.00	0.00	0.00	0.00	0.00	0.00	0.00	0.00	0.00	0.00	0.00	0.00	0.00	0.00	0.00
Potri.001G120200	0.10	0.09	0.16	0.00	0.00	0.00	0.00	0.04	0.00	0.00	0.00	0.00	0.00	0.00	0.00	0.00	0.00	0.05	0.00	0.00	0.00	0.00	0.00	0.00	0.49	0.79	0.20	0.00	0.06	0.00	0.00	0.10	0.21	0.35	0.84	0.13	0.10	0.00	0.09	0.00	0.00	0.00	0.00	0.40	0.09	0.00	0.00	0.00	0.00
Potri.001G120300	0.98	1.17	1.25	47.41	42.05	42.91	34.27	51.12	32.96	0.57	0.49	0.59	8.68	17.01	16.76	11.32	10.68	5.36	0.48	0.41	0.52	26.63	35.13	24.76	45.13	19.02	40.40	0.51	0.34	0.72	16.30	11.98	10.50	26.90	28.78	11.45	0.56	0.69	0.83	29.91	19.59	20.23	14.71	10.58	25.41	1.88	2.97	5.15	12.53
Potri.001G120400	19.13	22.63	22.17	26.62	25.50	28.57	15.86	18.92	16.92	18.80	22.29	24.12	15.37	18.63	25.08	13.80	14.88	14.43	11.13	10.15	12.01	17.74	21.86	16.51	25.22	23.46	23.00	9.02	9.77	9.02	16.08	10.11	9.55	9.46	9.13	6.66	12.78	14.25	11.93	13.84	21.55	13.99	9.34	11.87	13.63	19.29	21.78	24.83	25.75
Potri.001G120500	0.39	0.60	0.51	5.96	7.50	7.96	0.47	0.42	1.01	0.03	0.13	0.38	0.67	0.96	1.09	0.15	0.28	0.59	0.00	0.24	0.00	3.34	6.13	3.29	0.36	0.18	0.37	0.13	0.00	0.00	1.27	0.27	0.99	0.11	0.51	1.65	0.09	0.09	0.00	3.20	3.52	1.31	0.33	0.55	1.07	0.38	0.22	0.46	1.88
Potri.001G120600	0.00	0.00	0.16	0.00	0.00	0.18	0.00	0.00	0.00	0.00	0.00	0.18	0.00	0.00	0.00	0.00	0.00	0.00	0.00	0.00	0.00	0.00	0.19	0.36	0.00	0.00	0.00	0.00	0.00	0.00	0.00	0.00	0.00	0.00	0.00	0.25	0.00	0.00	0.00	0.00	0.00	0.00	0.00	0.00	0.00	0.00	0.00	0.20	0.00
Potri.001G120700	0.32	0.13	0.08	0.21	0.56	0.39	0.13	0.28	0.31	0.13	0.22	0.35	0.15	0.24	0.08	0.20	0.21	0.04	0.09	0.00	0.00	0.19	0.36	0.40	0.37	0.09	0.14	0.00	0.06	0.00	0.14	0.09	0.00	0.66	0.75	0.06	0.00	0.09	0.08	0.41	0.18	0.45	1.11	0.85	1.02	0.26	0.00	0.09	0.12
Potri.001G120800	8.76	7.52	7.40	13.36	13.13	12.66	12.30	14.70	12.89	7.74	7.75	8.79	9.59	9.97	8.74	12.06	13.47	12.01	6.28	6.11	7.02	11.42	14.00	14.86	10.62	9.27	11.12	8.16	7.02	5.77	11.39	9.73	9.70	14.89	14.38	15.57	6.52	7.96	5.91	10.73	8.56	11.16	12.04	10.70	9.14	6.37	8.34	7.86	7.49
Potri.001G120900	10.96	11.57	10.88	16.03	16.66	16.56	11.26	11.44	12.87	10.85	9.59	13.50	8.70	11.39	11.40	9.98	9.46	9.71	8.97	7.79	8.54	11.49	11.54	9.85	11.05	10.72	11.22	9.39	8.02	8.86	8.40	7.63	6.53	5.97	4.89	5.23	6.52	7.57	6.21	10.96	13.00	11.04	8.91	8.10	7.89	8.95	10.94	12.23	13.14
Potri.001G121000	4.32	5.48	7.06	5.57	5.31	5.18	3.57	3.67	4.29	5.76	6.19	5.36	8.36	9.26	9.56	6.04	5.64	6.81	4.08	3.38	3.45	7.52	7.42	7.00	6.51	4.96	5.11	1.80	1.18	1.14	5.81	5.15	4.66	3.32	2.29	1.60	2.56	3.21	3.13	4.88	3.81	5.00	2.47	2.91	3.35	6.36	6.65	9.59	9.68
Potri.001G121100	23.68	22.21	23.52	8.60	9.94	8.89	13.53	15.06	14.35	33.21	32.06	34.51	32.34	27.26	31.51	18.75	19.66	20.19	32.83	29.72	26.27	16.70	15.27	15.08	16.50	18.85	15.89	43.20	55.43	44.27	17.44	19.03	18.09	14.05	13.59	10.14	15.09	14.30	17.07	7.81	6.90	5.87	10.19	10.34	10.79	41.82	45.40	45.48	38.26
Potri.001G121200	9.05	9.97	9.47	4.80	5.14	4.70	10.53	8.93	9.84	7.25	9.56	7.40	6.86	5.66	4.61	10.13	10.83	10.06	4.90	5.06	3.98	6.76	6.86	6.39	15.85	14.80	14.24	3.89	4.98	3.88	6.78	6.80	6.52	9.41	8.14	4.45	1.29	1.45	2.32	10.90	8.72	11.09	7.23	8.99	7.86	7.35	6.48	7.90	3.59
Potri.001G121300	1.91	1.68	1.57	9.66	9.90	8.46	2.92	2.06	2.42	0.39	0.60	0.89	13.96	9.61	7.60	2.94	3.68	3.01	0.22	0.04	0.00	8.79	4.73	6.04	6.54	5.25	5.21	0.00	0.00	0.16	6.30	4.39	3.49	1.87	1.62	0.54	0.00	0.27	0.66	20.58	14.37	21.19	6.69	5.36	7.18	1.72	0.89	0.56	3.89
Potri.001G121400	32.72	36.25	29.33	5.64	5.76	5.01	71.36	51.58	62.89	23.68	28.50	23.55	8.17	10.15	10.44	29.01	33.45	32.89	8.58	8.05	6.78	5.07	5.25	4.42	81.31	70.28	92.15	4.16	4.40	2.71	3.27	2.49	1.90	15.00	14.41	16.86	4.30	4.21	3.21	4.22	3.67	3.49	62.59	41.37	37.46	28.55	29.42	33.70	5.49
Potri.001G121500	0.00	0.00	0.00	0.00	0.00	0.00	0.00	0.00	0.00	0.00	0.00	0.00	0.00	0.00	0.00	0.00	0.00	0.00	0.00	0.00	0.00	0.00	0.00	0.00	0.00	0.00	0.00	0.00	0.00	0.00	0.00	0.00	0.00	0.00	0.00	0.00	0.00	0.00	0.00	0.00	0.00	0.00	0.00	0.00	0.00	0.00	0.00	0.00	0.00
Potri.001G121600	0.45	0.50	0.93	6.20	3.27	3.87	13.99	12.25	12.87	0.19	0.06	0.00	2.06	5.67	4.38	8.23	8.58	7.97	0.13	0.06	0.13	2.68	3.87	3.55	14.94	10.63	11.33	0.00	0.09	0.00	2.34	1.47	0.74	4.69	5.80	2.79	0.00	0.00	0.24	7.66	4.37	6.58	19.67	12.96	14.15	1.45	4.31	3.06	1.90
Potri.001G121700	2.85	3.05	3.10	3.81	4.14	4.60	7.70	8.72	10.26	2.48	2.43	2.32	2.32	3.83	3.37	7.53	6.38	6.54	1.09	0.45	0.75	3.52	4.24	2.46	9.07	7.24	8.62	0.42	0.82	0.60	2.61	1.31	1.70	5.47	7.16	5.93	1.39	1.53	2.49	3.43	2.79	2.09	8.79	7.36	10.14	2.93	3.19	3.57	3.38
Potri.001G121800	0.00	0.00	0.00	5.21	6.31	5.71	0.10	0.00	0.00	0.00	0.00	0.00	0.12	0.55	0.29	0.00	0.00	0.00	0.00	0.10	0.00	10.60	13.80	3.21	0.00	0.00	0.00	0.00	0.00	0.00	5.30	1.42	1.29	0.00	0.00	0.00	0.00	0.00	0.00	8.87	10.77	2.82	0.00	0.00	0.00	0.00	0.00	0.00	0.68
Potri.001G121900	0.00	0.00	0.00	22.50	2.37	14.54	34.57	44.09	21.49	0.00	0.00	0.00	1.66	8.08	4.10	46.24	22.74	8.57	0.06	0.06	0.13	40.37	59.28	31.58	82.99	46.69	69.99	0.00	0.00	0.00	2.79	1.38	2.86	13.74	9.56	17.13	0.00	0.12	0.00	32.30	13.86	64.57	40.81	41.93	125.06	0.12	0.00	0.13	1.44
Potri.001G122000	0.00	0.00	0.00	0.00	0.00	0.00	0.00	0.00	0.00	0.00	0.00	0.00	0.00	0.00	0.00	0.00	0.00	0.00	0.00	0.00	0.00	0.00	0.00	0.00	0.00	0.00	0.00	0.00	0.00	0.00	0.00	0.00	0.00	0.00	0.00	0.00	0.00	0.00	0.00	0.00	0.00	0.00	0.00	0.00	0.00	0.00	0.00	0.00	0.00
Potri.001G122100	0.00	0.00	0.00	0.94	1.41	1.47	0.00	0.00	0.00	0.00	0.00	0.00	0.00	0.16	0.07	0.00	0.00	0.00	0.00	0.00	0.00	2.67	7.13	1.79	0.00	0.00	0.00	0.00	0.00	0.00	0.23	0.16	0.00	0.00	0.36	0.10	0.00	0.00	0.00	4.45	0.81	2.66	0.00	0.00	0.00	0.00	0.00	0.00	0.00
Potri.001G122200	16.19	16.43	15.90	76.78	72.95	79.73	25.16	30.78	28.02	21.06	18.40	16.48	33.74	42.60	44.01	27.11	25.64	24.24	16.44	19.62	15.77	30.55	28.36	24.67	19.07	21.11	22.67	26.35	24.20	26.37	47.81	44.53	46.08	19.28	19.55	16.35	12.90	13.01	11.34	22.02	69.62	20.87	10.61	13.58	15.53	10.86	13.47	11.75	89.23
Potri.001G122300	0.00	0.00	0.00	0.00	0.00	0.00	0.00	0.00	0.00	0.00	0.00	0.00	0.00	0.00	0.00	0.00	0.00	0.00	0.00	0.00	0.00	0.00	0.00	0.00	0.00	0.00	0.00	0.00	0.00	0.00	0.00	0.00	0.00	0.00	0.00	0.00	0.00	0.00	0.00	0.00	0.00	0.00	0.00	0.00	0.00	0.00	0.00	0.00	0.00
Potri.001G122400	3.44	3.65	4.21	43.34	44.03	43.58	60.92	51.35	50.61	2.84	2.16	3.00	37.61	55.48	56.67	45.40	42.75	43.21	5.25	3.27	3.09	76.62	75.99	55.70	66.48	59.46	72.12	1.83	2.02	2.13	59.85	50.60	51.25	34.23	35.64	33.06	2.61	2.29	2.73	67.37	35.24	56.78	72.24	76.09	56.99	3.29	3.78	3.65	34.79
Potri.001G122500	0.00	0.39	0.34	0.00	0.00	0.00	0.00	0.35	0.00	0.15	0.19	0.19	0.00	0.00	0.19	0.00	0.18	0.58	0.00	0.00	0.00	0.00	0.00	0.20	0.62	0.42	0.43	0.00	0.27	0.00	0.40	0.21	0.18	0.48	0.71	0.00	0.00	0.00	0.37	0.00	0.00	0.00	0.00	0.00	0.00	0.00	0.40	0.00	0.18
Potri.001G122600	0.12	0.12	0.20	0.00	0.00	0.00	0.00	0.00	0.00	0.09	1.15	0.11	0.00	0.00	0.00	0.00	0.00	0.00	0.00	0.00	0.00	0.00	0.00	0.00	0.00	0.00	0.00	0.00	0.00	0.00	0.00	0.00	0.00	0.00	0.00	0.00	0.00	0.00	0.44	0.00	0.00	0.00	0.00	0.00	0.00	0.35	0.36	0.25	0.00
Potri.001G122700	13.21	13.77	12.35	19.33	19.23	17.37	24.79	24.58	24.25	17.63	19.61	19.09	25.08	29.02	31.38	17.24	22.10	17.39	19.11	21.10	18.23	22.61	15.88	16.78	22.82	24.28	23.83	19.25	20.64	20.31	19.54	18.13	15.95	7.63	7.02	7.22	17.09	12.66	17.37	19.40	14.28	15.62	18.54	22.04	25.80	19.36	15.23	15.47	22.62
Potri.001G122800	10.49	11.26	13.01	9.43	9.25	9.86	4.59	5.33	3.92	5.36	6.46	7.47	7.15	8.20	5.80	4.13	3.66	2.49	7.31	7.71	8.28	7.42	7.45	5.89	5.03	5.97	5.87	3.67	3.69	3.70	5.96	5.12	5.01	3.15	3.14	1.37	12.45	9.41	17.48	12.32	12.41	12.62	7.15	4.21	7.51	5.54	5.94	7.44	5.68
Potri.001G122900	0.00	0.00	0.00	0.00	0.00	0.00	0.00	0.00	0.00	0.00	0.00	0.00	0.00	0.00	0.00	0.00	0.00	0.00	0.00	0.00	0.00	0.00	0.00	0.00	0.00	0.00	0.00	0.00	0.00	0.00	0.00	0.00	0.00	0.00	0.00	0.00	0.00	0.00	0.00	0.00	0.00	0.00	0.00	0.00	0.00	0.00	0.00	0.00	0.00
Potri.001G123000	2.34	3.20	2.02	5.78	4.86	5.02	2.42	3.06	2.80	1.44	2.79	2.04	5.19	3.50	3.55	3.93	3.44	3.59	3.20	4.34	3.82	4.74	4.30	3.36	2.39	1.49	3.27	6.98	5.75	5.95	6.93	7.92	8.03	6.12	7.26	6.64	2.07	1.26	1.78	3.08	4.44	4.11	1.55	2.29	2.07	1.06	1.04	1.22	4.14
Potri.001G123100	0.52	0.72	0.59	1.53	1.39	1.09	0.04	0.04	0.07	0.54	0.51	0.46	0.96	0.50	0.81	0.24	0.12	0.17	0.62	0.60	0.77	1.31	1.52	1.71	0.13	0.05	0.00	0.53	0.87	0.53	2.75	4.40	3.16	0.11	0.05	0.00	0.09	0.09	0.32	2.54	2.71	3.41	0.16	0.00	0.00	0.34	0.40	0.27	0.88
Potri.001G123200	11.52	10.08	10.71	12.60	11.00	11.05	11.87	9.94	10.72	9.21	9.96	10.16	9.14	9.29	9.66	10.77	11.85	11.93	11.93	11.19	10.09	9.06	8.11	8.05	9.22	8.99	9.10	10.99	13.85	11.27	16.98	14.98	13.89	12.71	13.28	7.64	15.21	14.12	14.53	10.60	11.07	12.09	13.00	11.06	10.06	11.66	12.18	11.83	10.25
Potri.001G123300	0.00	0.00	0.00	0.86	0.77	0.44	0.00	0.00	0.00	0.00	0.00	0.00	0.17	0.16	0.14	0.00	0.00	0.00	0.00	0.00	0.00	0.16	0.15	0.00	0.00	0.00	0.00	0.00	0.20	0.00	0.30	0.00	0.13	0.00	0.00	0.00	0.00	0.00	0.00	0.00	0.00	0.00	0.00	0.00	0.00	0.00	0.00	0.00	0.28
Potri.001G123400	5.58	6.33	5.51	4.56	5.37	5.74	7.36	6.37	6.82	4.43	4.55	4.99	6.96	7.20	6.47	8.62	9.48	8.33	3.28	2.01	2.63	6.28	6.01	6.86	6.32	7.22	6.51	2.73	3.93	3.36	7.93	6.89	6.51	10.71	10.59	4.77	2.59	2.54	3.34	6.48	6.57	6.04	7.41	8.86	8.22	6.05	6.28	7.08	5.53
Potri.001G123500	55.09	54.14	52.25	65.99	68.48	71.10	80.68	73.51	73.86	40.41	38.32	39.92	71.69	64.80	57.65	68.94	77.47	67.28	37.28	22.79	25.63	79.66	79.57	91.38	70.03	68.89	66.05	32.53	35.30	33.14	94.23	95.60	89.63	102.58	105.27	67.47	34.30	34.92	40.30	70.49	74.16	71.27	77.77	86.70	74.31	49.95	47.68	58.49	68.97
Potri.001G123600	16.05	15.56	16.52	11.83	12.97	11.88	11.91	12.09	12.84	15.67	13.70	14.09	16.16	12.93	12.66	18.72	19.37	20.15	11.62	8.56	10.05	19.26	19.07	17.52	15.59	13.20	13.15	21.63	24.69	26.15	25.72	23.81	23.88	28.14	23.86	14.04	10.47	8.76	10.09	19.96	11.09	24.25	19.40	25.05	18.00	10.17	13.63	12.11	8.21
Potri.001G123700	0.61	0.64	0.45	1.72	1.40	1.34	2.13	2.32	2.56	0.38	0.54	0.53	0.66	1.02	0.84	1.84	1.33	1.03	0.28	0.30	0.31	1.12	1.51	1.11	3.31	2.38	2.51	0.23	0.64	0.18	0.91	0.55	0.51	1.52	2.49	0.92	0.10	0.15	0.00	0.72	0.43	0.46	1.66	1.05	1.57	0.51	0.84	0.71	0.76
Potri.001G123800	16.84	19.47	17.35	12.41	13.01	12.96	17.28	18.25	16.57	30.39	33.58	21.54	13.46	10.89	8.13	20.59	22.84	11.47	13.47	10.31	9.58	12.79	11.00	10.02	19.92	20.03	19.26	10.26	13.08	10.34	11.85	10.34	10.33	7.91	7.17	3.54	2.54	3.05	3.81	5.86	8.89	5.16	8.38	7.86	9.82	27.63	26.03	35.13	6.65
Potri.001G123900	0.00	0.00	0.00	0.14	0.30	0.42	0.00	0.00	0.00	0.00	0.00	0.00	0.00	0.00	0.00	0.00	0.00	0.00	0.00	0.00	0.00	0.30	0.43	0.42	0.00	0.00	0.00	0.00	0.00	0.00	0.00	0.15	0.13	0.00	0.00	0.00	0.00	0.00	0.00	0.65	0.00	0.00	0.00	0.00	0.00	0.00	0.00	0.00	0.13
Potri.001G124000	13.62	14.46	13.52	17.53	17.98	17.97	15.41	16.06	16.91	13.91	12.93	15.65	18.92	17.43	18.22	17.58	19.91	18.91	7.98	6.27	6.90	14.07	12.89	12.33	19.89	18.35	17.81	8.18	9.25	8.69	18.59	17.61	17.22	22.78	22.43	14.34	11.32	10.07	11.25	16.27	25.16	17.14	18.35	17.68	15.98	13.08	16.12	15.50	22.10
Potri.001G124100	8.14	6.17	6.84	4.77	4.68	5.56	5.34	6.54	5.40	8.71	6.77	8.27	4.81	4.40	5.72	5.11	5.12	5.91	11.29	9.16	7.22	5.20	4.05	5.17	5.00	4.81	3.79	14.46	12.34	11.53	10.98	10.14	9.59	11.95	10.43	11.81	15.38	18.30	14.44	4.74	4.83	4.60	5.52	4.91	4.59	6.15	7.12	6.48	3.86
Potri.001G124200	9.50	10.62	8.75	4.27	4.34	4.69	5.62	10.67	7.38	23.57	20.38	23.47	5.02	8.10	9.62	7.82	7.91	8.27	8.98	5.54	6.92	7.32	8.66	7.04	4.89	4.38	4.95	14.96	18.24	16.07	7.82	8.43	8.52	7.09	5.93	4.00	77.71	79.51	96.55	17.86	22.08	31.34	7.46	8.85	9.35	27.83	33.13	30.17	8.97
Potri.001G124300	13.82	15.44	13.83	12.10	12.23	10.98	14.00	12.33	12.23	13.25	13.87	13.16	12.02	12.48	12.64	16.45	16.41	16.62	12.36	9.25	10.96	13.46	13.59	13.74	21.90	19.63	20.90	6.40	7.71	6.18	9.10	7.51	7.33	13.81	13.70	8.46	10.59	11.67	9.79	19.56	12.48	22.62	19.29	23.69	18.43	13.15	12.66	14.04	10.43
Potri.001G124400	1.20	1.72	1.38	0.00	0.00	0.00	0.00	0.00	0.00	2.37	1.77	4.42	0.00	0.00	0.00	0.00	0.00	0.00	3.26	4.34	3.52	0.07	0.00	0.00	0.00	0.00	0.07	2.68	1.68	2.85	0.00	0.00	0.00	0.00	0.15	0.08	8.51	6.71	6.07	0.00	0.00	0.00	0.00	0.13	0.00	3.36	1.40	0.60	0.00
Potri.001G124500	16.75	19.31	16.23	26.46	30.06	29.25	44.39	41.74	43.27	24.80	27.70	24.96	38.41	33.27	31.33	38.83	33.98	32.69	18.56	15.65	17.05	26.53	24.77	23.75	42.46	40.77	41.93	34.61	33.06	31.29	30.90	33.73	31.56	28.50	28.43	27.54	14.97	13.65	12.91	19.65	26.51	19.97	51.45	32.90	44.40	15.17	17.36	18.07	26.78
Potri.001G124600	0.00	0.00	0.00	0.00	0.00	0.00	0.00	0.00	0.00	0.00	0.00	0.00	0.00	0.00	0.00	0.00	0.00	0.00	0.00	0.00	0.00	0.00	0.00	0.00	0.00	0.00	0.00	0.00	0.00	0.00	0.00	0.00	0.00	0.00	0.00	0.00	0.00	0.00	0.00	0.00	0.00	0.00	0.00	0.00	0.00	0.00	0.00	0.00	0.00
Potri.001G124700	0.00	0.00	0.09	0.10	0.43	0.40	0.00	0.00	0.00	0.00	0.00	0.00	0.00	0.11	0.10	0.00	0.00	0.00	0.00	0.00	0.00	0.54	0.10	0.00	0.00	0.00	0.00	0.16	0.00	0.00	0.21	0.00	0.18	0.00	0.00	0.00	0.00	0.00	0.00	0.16	0.55	0.17	0.00	0.00	0.00	0.00	0.00	0.11	0.38
Potri.001G124800	0.00	0.00	0.00	0.00	0.00	0.00	0.00	0.00	0.00	0.00	0.00	0.00	0.00	0.00	0.00	0.00	0.00	0.00	0.00	0.00	0.00	0.00	0.00	0.00	0.00	0.00	0.00	0.00	0.00	0.00	0.00	0.00	0.00	0.00	0.00	0.00	0.00	0.00	0.00	0.00	0.00	0.00	0.00	0.00	0.00	0.00	0.00	0.00	0.00
Potri.001G124900	14.66	15.09	15.33	3.14	3.41	2.49	2.18	1.85	2.27	20.93	24.04	28.03	3.16	2.65	3.34	3.15	3.72	3.77	12.74	11.32	13.20	2.82	2.83	2.60	3.58	4.35	2.62	57.68	53.79	60.91	7.00	5.14	4.20	7.33	6.56	3.23	15.46	16.77	14.82	6.27	5.87	5.76	7.14	6.52	8.36	19.49	18.45	15.96	1.57
Potri.001G125000	0.22	0.18	0.13	1.12	1.71	1.42	0.22	0.30	0.20	0.12	0.28	0.25	0.41	0.73	1.06	0.15	0.11	0.20	0.07	0.02	0.07	0.97	1.02	0.92	0.32	0.09	0.29	0.05	0.07	0.02	0.39	0.32	0.25	0.17	0.26	0.05	0.03	0.04	0.00	0.90	0.68	0.80	0.13	0.11	0.32	0.32	0.24	0.59	0.52
Potri.001G125100	0.11	0.64	0.84	0.42	0.23	0.32	0.98	0.29	0.28	0.16	0.11	0.32	0.36	0.58	0.00	0.62	0.60	0.21	1.12	0.51	1.37	0.11	0.88	0.54	0.34	0.11	0.82	0.00	0.00	0.00	0.11	0.11	0.10	0.40	0.00	0.00	2.45	0.90	1.23	0.50	0.00	0.18	1.25	1.15	1.87	0.64	0.22	1.04	1.11
Potri.001G125200	9.59	7.93	10.63	12.34	13.14	12.14	10.61	11.05	10.91	5.90	6.06	6.81	12.49	13.18	11.90	14.61	15.35	14.80	6.96	6.25	6.44	12.85	13.15	12.24	8.23	8.52	8.34	6.26	8.91	7.72	22.70	24.37	23.48	31.87	27.50	28.72	6.71	8.37	8.27	18.82	15.06	18.20	11.19	16.26	13.45	8.79	10.91	11.04	10.90
Potri.001G125300	0.00	0.00	0.00	0.00	0.11	0.00	0.00	0.00	0.00	0.00	0.00	0.00	0.00	0.00	0.00	0.00	0.00	0.00	0.00	0.00	0.00	0.00	0.00	0.00	0.00	0.00	0.00	0.00	0.00	0.00	0.00	0.00	0.00	0.00	0.00	0.00	0.00	0.00	0.00	0.00	0.00	0.00	0.00	0.00	0.00	0.00	0.00	0.00	0.00
Potri.001G125400	0.00	0.00	0.00	0.22	0.16	0.07	0.00	0.00	0.00	0.00	0.00	0.00	0.00	0.08	0.00	0.00	0.00	0.00	0.00	0.00	0.00	0.24	0.00	0.08	0.00	0.00	0.00	0.00	0.00	0.00	0.00	0.00	0.00	0.00	0.00	0.00	0.00	0.00	0.00	0.00	0.10	0.00	0.00	0.00	0.00	0.00	0.00	0.00	0.00
Potri.001G125500	0.00	0.00	0.00	0.00	0.00	0.06	0.00	0.00	0.00	0.00	0.00	0.00	0.00	0.00	0.00	0.00	0.00	0.00	0.00	0.00	0.00	0.07	0.00	0.00	0.00	0.00	0.00	0.00	0.00	0.00	0.00	0.00	0.00	0.00	0.00	0.00	0.00	0.00	0.00	0.00	0.00	0.00	0.00	0.00	0.00	0.00	0.00	0.07	0.00
Potri.001G125600	0.00	0.00	0.00	0.00	0.00	0.00	0.00	0.00	0.00	0.00	0.00	0.00	0.00	0.00	0.00	0.00	0.00	0.00	0.00	0.00	0.00	0.00	0.00	0.00	0.00	0.00	0.00	0.00	0.00	0.00	0.00	0.00	0.00	0.12	0.00	0.00	0.00	0.00	0.00	0.00	0.00	0.00	0.00	0.00	0.00	0.00	0.00	0.00	0.00
Potri.001G125700	3.73	3.92	3.36	8.91	10.55	10.73	5.35	4.61	4.98	5.51	5.10	4.20	9.78	10.00	9.07	6.04	6.24	5.29	3.31	2.22	2.58	8.77	7.77	9.63	7.28	5.94	6.43	3.45	4.45	4.51	16.61	14.18	14.71	10.05	8.77	4.81	2.09	1.81	1.64	5.52	7.11	6.14	2.75	3.20	3.11	4.36	3.60	4.67	10.43
Potri.001G125800	8.71	9.04	7.14	2.36	2.79	2.53	1.48	1.17	1.47	10.19	10.12	10.49	4.06	3.00	2.67	2.56	2.24	1.96	7.68	7.18	7.91	2.49	2.23	1.90	1.15	1.47	1.55	10.46	11.40	11.42	4.22	4.04	3.01	1.30	1.32	1.04	7.01	7.13	6.85	2.83	3.01	3.08	1.46	1.43	1.21	10.31	9.49	9.16	3.19
Potri.001G125900	0.00	0.00	0.00	0.00	0.00	0.00	0.00	0.00	0.00	0.00	0.00	0.00	0.00	0.00	0.00	0.00	0.00	0.00	0.00	0.00	0.00	0.00	0.00	0.00	0.00	0.00	0.00	0.00	0.00	0.00	0.00	0.00	0.00	0.00	0.12	0.00	0.00	0.00	0.00	0.00	0.00	0.00	0.00	0.00	0.00	0.00	0.00	0.00	0.00
Potri.001G126000	0.00	0.00	0.00	0.00	0.00	0.00	0.00	0.00	0.00	0.00	0.00	0.00	0.00	0.00	0.00	0.00	0.00	0.00	0.00	0.00	0.00	0.00	0.00	0.00	0.00	0.00	0.00	0.00	0.00	0.00	0.00	0.00	0.00	0.00	0.00	0.00	0.00	0.00	0.00	0.00	0.00	0.00	0.00	0.00	0.00	0.00	0.00	0.00	0.00
Potri.001G126100	2.74	2.80	3.34	39.88	32.98	32.94	99.67	122.97	108.66	1.13	1.41	1.41	33.14	45.08	39.74	88.06	69.12	44.85	0.69	0.57	0.77	26.75	23.86	20.08	150.27	91.57	114.91	0.16	0.17	0.52	32.11	21.47	19.49	97.91	95.13	44.64	0.47	0.83	0.95	39.93	27.22	31.78	75.71	78.13	127.55	2.84	2.52	2.40	25.58
Potri.001G126200	3.18	3.89	4.20	3.54	4.58	4.33	5.93	3.93	4.41	3.85	5.81	4.57	4.35	3.62	3.60	4.24	4.62	4.79	2.37	1.77	1.44	3.35	3.69	3.48	4.76	5.02	4.92	0.80	1.01	1.39	3.82	3.12	2.97	4.46	4.49	2.90	1.06	1.86	1.33	5.31	4.24	3.46	4.56	4.33	4.05	3.19	3.35	4.04	4.08
Potri.001G126300	0.00	0.05	0.00	0.33	0.41	0.44	0.44	0.75	0.39	0.00	0.00	0.00	0.28	0.31	0.23	0.51	0.41	0.15	0.00	0.00	0.00	1.30	1.55	1.72	0.46	0.42	0.43	0.00	0.00	0.00	0.15	0.10	0.18	0.36	0.36	0.14	0.00	0.00	0.00	0.30	0.33	0.59	0.57	0.63	1.80	0.10	0.00	0.00	0.28
Potri.001G126400	31.04	27.03	28.01	28.03	29.13	27.55	34.70	35.63	33.19	22.03	20.76	17.94	46.47	45.97	36.76	42.80	49.90	43.39	26.60	23.56	26.98	48.70	41.33	44.23	40.07	41.98	36.76	30.83	30.53	35.04	38.74	50.60	46.36	76.72	82.85	96.18	23.63	24.86	26.58	70.81	31.25	80.00	54.34	62.79	55.72	30.83	33.61	36.49	26.76
Potri.001G126500	17.39	15.63	16.75	17.62	17.55	15.96	21.78	20.68	18.40	16.53	18.59	20.63	23.68	17.46	21.32	17.27	16.94	15.37	23.81	19.84	18.03	20.85	16.55	16.66	17.54	16.47	16.18	33.05	30.61	29.56	32.12	30.42	26.70	28.31	32.56	19.89	15.62	16.70	17.58	20.03	16.11	16.56	13.79	12.44	20.79	21.71	25.36	31.14	17.01
Potri.001G126600	0.00	0.00	0.00	0.00	0.00	0.00	0.00	0.00	0.00	0.00	0.00	0.00	0.00	0.00	0.00	0.00	0.00	0.00	0.00	0.00	0.00	0.00	0.00	0.00	0.00	0.00	0.00	0.00	0.00	0.00	0.00	0.00	0.00	0.00	0.00	0.00	0.00	0.00	0.00	0.00	0.00	0.00	0.00	0.00	0.00	0.00	0.00	0.00	0.00
Potri.001G126700	0.64	0.54	0.74	3.86	3.49	3.66	1.10	1.19	1.16	0.72	0.54	0.73	1.27	1.25	1.48	1.30	1.46	1.78	0.24	0.11	0.17	3.01	4.34	4.19	1.19	1.04	1.19	0.79	0.43	0.10	4.52	2.89	4.12	4.14	5.93	2.69	0.64	0.74	0.37	2.21	3.91	2.13	1.06	0.50	1.05	0.39	0.40	0.54	2.05
Potri.001G126800	0.00	0.00	0.00	0.18	0.35	0.33	0.14	0.17	0.25	0.00	0.00	0.00	0.32	0.46	0.09	0.05	0.13	0.00	0.00	0.00	0.00	0.35	0.19	0.14	0.15	0.05	0.21	0.00	0.00	0.00	0.34	0.10	0.34	0.53	0.46	0.59	0.00	0.00	0.00	0.51	0.00	0.16	0.00	0.20	0.00	0.00	0.00	0.00	0.22
Potri.001G126900	0.00	0.00	0.00	0.00	0.00	0.00	0.00	0.00	0.00	0.00	0.00	0.00	0.00	0.00	0.00	0.00	0.00	0.00	0.00	0.00	0.00	0.00	0.00	0.00	0.00	0.00	0.00	0.00	0.00	0.00	0.00	0.00	0.00	0.00	0.00	0.00	0.00	0.00	0.00	0.00	0.00	0.00	0.00	0.00	0.00	0.00	0.00	0.00	0.00
Potri.001G127000	1.89	1.59	3.03	6.43	4.46	5.99	36.14	34.09	35.42	0.18	0.40	0.63	2.69	6.56	6.51	23.07	22.18	21.40	0.00	0.00	0.17	8.36	12.06	6.33	41.75	31.68	45.76	0.12	0.00	0.00	2.87	2.70	1.72	12.43	14.54	13.66	0.00	0.00	0.45	6.74	3.03	4.63	22.22	15.00	18.79	0.95	1.73	2.49	2.84
Potri.001G127100	2.04	1.51	2.23	13.54	11.44	12.43	52.79	46.88	52.38	0.47	0.50	0.90	4.90	8.59	11.14	33.40	33.30	35.22	0.13	0.21	0.07	8.98	9.66	6.90	52.14	48.95	62.83	0.10	0.04	0.12	6.57	4.40	4.64	22.30	20.79	19.20	0.20	0.26	0.78	7.02	7.91	4.79	33.42	24.12	26.12	0.69	1.40	1.25	7.42
Potri.001G127200	0.00	0.00	0.00	0.00	0.00	0.00	0.00	0.00	0.00	0.00	0.00	0.00	0.00	0.00	0.00	0.20	0.16	0.17	0.00	0.00	0.00	0.00	0.00	0.00	0.00	0.00	0.00	0.00	0.00	0.00	0.00	0.00	0.00	0.21	0.00	0.24	0.00	0.00	0.00	0.00	0.46	0.00	0.00	0.00	0.00	0.00	0.00	0.00	0.00
Potri.001G127300	4.49	5.57	4.95	6.32	4.97	5.28	4.35	4.54	4.16	6.51	6.31	7.32	3.95	3.99	3.50	2.85	2.47	2.31	2.92	3.32	3.40	4.97	6.75	5.14	4.83	4.58	6.65	6.11	6.71	6.81	3.61	2.37	2.07	0.92	0.81	0.98	3.23	2.68	3.45	5.04	4.74	4.68	5.43	5.43	3.96	6.84	6.03	5.21	2.30
Potri.001G127400	0.00	0.00	0.00	0.05	0.00	0.00	0.00	0.00	0.00	0.00	0.00	0.00	0.00	0.00	0.00	0.00	0.00	0.00	0.00	0.00	0.00	0.16	0.00	0.10	0.00	0.00	0.00	0.00	0.00	0.00	0.00	0.00	0.00	0.00	0.00	0.00	0.00	0.00	0.00	0.32	0.07	0.26	0.00	0.00	0.00	0.00	0.00	0.00	0.00
Potri.001G127500	0.14	0.13	0.11	0.00	0.00	0.00	0.00	0.00	0.00	0.29	0.13	0.13	0.15	0.71	0.00	0.00	0.00	0.00	0.00	0.12	0.42	0.14	0.00	0.00	0.00	0.00	0.00	0.21	0.00	0.17	0.00	0.00	0.00	0.00	0.00	0.00	0.00	0.00	0.00	0.00	0.00	0.00	0.00	0.00	0.00	0.13	0.14	0.00	0.62
Potri.001G127600	12.20	10.30	7.88	2.52	3.03	2.91	0.20	0.32	0.28	12.84	13.73	11.53	8.43	11.45	15.43	0.32	0.48	0.48	17.77	17.83	18.15	2.24	1.30	1.56	0.17	0.13	0.00	8.82	10.72	7.89	2.00	2.32	1.82	0.10	0.05	0.22	10.20	11.13	7.64	0.24	0.59	0.27	0.08	0.09	0.23	5.15	4.08	3.39	22.57
Potri.001G127700	1.59	1.76	2.07	0.41	0.45	0.59	3.69	2.69	5.36	0.39	0.77	0.69	0.12	0.19	0.33	1.42	0.59	2.34	12.60	4.74	6.68	0.90	1.22	1.56	0.63	0.67	0.88	0.27	0.05	0.04	0.36	0.56	1.07	0.48	0.21	1.46	1.16	1.70	2.14	0.76	0.48	0.30	4.22	3.54	3.20	0.04	0.22	0.23	0.03
Potri.001G127800	0.00	0.00	0.00	0.20	1.11	1.66	0.00	0.00	0.00	0.00	0.00	0.00	0.00	0.45	0.40	0.00	0.00	0.00	0.00	0.00	0.00	1.34	0.86	0.21	0.00	0.00	0.00	0.00	0.00	0.00	0.00	0.00	0.19	0.00	0.00	0.00	0.00	0.00	0.00	0.65	0.00	0.00	0.00	0.00	0.00	0.00	0.00	0.00	0.40
Potri.001G127900	0.00	0.00	0.00	2.32	1.92	2.67	0.26	0.19	0.27	0.00	0.00	0.00	0.47	0.89	0.15	0.24	0.49	0.21	0.00	0.00	0.00	1.16	1.17	0.57	0.27	0.11	0.51	0.00	0.00	0.00	0.27	0.11	0.23	0.32	0.25	0.07	0.00	0.00	0.00	1.52	2.25	1.24	0.10	0.00	0.00	0.00	0.00	0.00	1.95
Potri.001G128000	0.00	0.00	0.00	0.00	0.00	0.00	0.00	0.00	0.00	0.00	0.00	0.00	0.00	0.00	0.00	0.00	0.00	0.00	0.00	0.00	0.00	0.00	0.00	0.00	0.00	0.00	0.00	0.00	0.00	0.00	0.00	0.00	0.00	0.00	0.00	0.00	0.00	0.00	0.00	0.00	0.00	0.00	0.00	0.00	0.00	0.00	0.00	0.00	0.00
Potri.001G128100	0.21	0.08	0.00	0.48	0.09	0.20	75.50	39.43	79.98	0.18	0.33	0.28	5.80	4.50	4.00	64.96	81.63	32.54	0.85	0.58	0.43	1.26	0.50	0.95	194.61	222.96	195.73	0.06	0.06	0.10	0.84	0.43	0.15	45.10	52.15	17.29	0.00	0.43	0.08	2.77	1.00	3.70	35.87	57.47	34.06	0.12	0.13	0.31	0.23
Potri.001G128200	16.36	17.71	18.73	2.69	1.89	3.03	7.74	7.75	9.05	10.32	12.86	14.05	2.51	4.29	4.74	4.63	5.21	6.74	15.33	16.50	14.37	2.89	2.58	1.83	8.83	8.19	8.54	14.68	14.20	13.71	12.75	23.44	25.83	22.74	21.22	28.88	41.10	40.38	44.44	0.78	0.73	0.40	1.24	1.01	0.65	15.20	19.38	14.88	4.68
Potri.001G128300	0.15	0.24	0.42	0.90	1.33	1.54	0.00	0.04	0.00	0.00	0.00	0.10	0.27	1.30	0.65	0.11	0.09	0.00	0.05	0.00	0.00	1.13	0.70	0.44	0.05	0.00	0.00	0.00	0.00	0.00	0.20	0.21	0.09	0.00	0.00	0.00	0.00	0.00	0.09	0.75	0.59	0.75	0.00	0.00	0.00	0.00	0.00	0.00	0.46
Potri.001G128400	0.00	0.02	0.04	0.04	0.07	0.10	0.04	0.02	0.02	0.00	0.00	0.00	0.00	0.09	0.02	0.74	0.14	0.19	0.06	0.02	0.02	0.04	0.13	0.08	0.00	0.00	0.00	0.03	0.00	0.03	0.11	0.09	0.09	0.00	0.00	0.00	0.00	0.00	0.04	0.06	0.11	0.07	0.04	0.00	0.00	0.02	0.04	0.00	0.02
Potri.001G128500	0.00	0.00	0.00	6.84	8.26	7.53	0.00	0.00	0.00	0.00	0.00	0.00	6.69	2.45	2.33	0.00	0.00	0.00	0.00	0.00	0.00	5.03	3.25	2.20	0.00	0.00	0.00	0.00	0.00	0.00	4.13	2.98	2.62	0.00	0.00	0.00	0.00	0.00	0.00	9.29	6.58	9.62	0.00	0.00	0.00	0.00	0.00	0.00	3.77
Potri.001G128600	2.81	2.50	2.31	12.29	10.10	10.36	4.70	6.09	4.43	1.99	3.73	2.86	16.79	11.38	7.63	6.89	5.97	3.68	3.67	4.88	3.80	9.35	8.09	7.10	5.03	5.22	6.50	2.67	4.90	2.93	17.49	16.45	15.17	17.26	18.44	20.77	12.47	11.73	9.30	24.49	17.46	30.83	4.63	9.86	8.14	3.00	3.24	2.82	6.20
Potri.001G128700	3.45	4.44	3.87	6.47	7.34	7.23	4.94	4.23	4.61	5.02	5.43	3.80	7.27	6.44	6.67	5.28	5.40	6.19	2.84	2.01	2.65	5.03	4.78	4.70	4.82	5.33	4.26	3.03	3.47	3.02	8.16	8.44	7.65	6.32	6.57	6.14	1.50	2.56	2.25	3.24	6.79	3.88	3.19	4.79	3.56	3.84	3.85	4.54	6.96
Potri.001G128800	3.18	3.33	2.99	10.88	9.71	11.96	10.09	9.73	10.26	3.69	3.64	4.01	11.92	11.54	11.76	8.97	9.65	8.79	2.42	2.72	2.76	11.26	9.61	9.99	10.41	11.97	9.47	4.32	3.90	4.50	12.93	12.24	12.20	9.83	8.36	8.10	2.27	2.14	1.39	10.57	12.98	10.43	6.70	8.10	6.22	3.85	3.92	4.78	11.16
Potri.001G128900	0.00	0.00	0.00	0.00	0.00	0.00	0.00	0.00	0.00	0.00	0.00	0.00	0.00	0.00	0.00	0.00	0.00	0.00	0.00	0.00	0.00	0.00	0.00	0.00	0.00	0.00	0.00	0.00	0.00	0.00	0.00	0.00	0.00	0.00	0.00	0.00	0.00	0.00	0.00	0.00	0.00	0.00	0.00	0.00	0.00	0.00	0.00	0.00	0.00
Potri.001G129000	12.51	14.23	13.10	16.34	14.96	12.41	18.73	18.75	17.49	12.70	14.71	11.94	18.01	15.29	11.92	14.53	15.85	11.11	6.11	5.93	5.47	19.86	20.15	16.36	21.66	19.13	20.65	7.09	6.84	6.44	15.61	11.40	11.80	25.77	24.86	16.04	10.44	9.55	12.59	32.82	28.47	32.19	23.79	27.32	26.65	9.81	8.69	8.34	8.27
Potri.001G129100	37.33	36.55	37.60	43.26	43.25	42.73	25.08	24.79	25.48	33.30	29.54	27.85	34.82	34.74	35.73	45.68	36.89	44.36	34.13	31.84	31.84	29.53	32.74	26.23	23.69	22.68	23.18	37.70	37.59	37.48	40.01	38.18	41.55	31.34	29.35	24.62	21.92	24.75	20.35	29.58	41.02	23.03	24.87	23.90	27.92	28.03	34.95	31.82	41.06
Potri.001G129200	0.00	0.00	0.00	0.00	0.00	0.00	0.00	0.00	0.00	0.00	0.00	0.00	0.00	0.00	0.00	0.00	0.00	0.00	0.00	0.00	0.00	0.00	0.05	0.00	0.00	0.00	0.00	0.00	0.00	0.00	0.00	0.00	0.00	0.06	0.00	0.00	0.00	0.00	0.00	0.00	0.00	0.00	0.00	0.00	0.00	0.00	0.00	0.00	0.00
Potri.001G129300	0.00	0.00	0.00	0.00	0.00	0.00	0.00	0.00	0.00	0.00	0.00	0.00	0.00	0.00	0.00	0.00	0.00	0.00	0.00	0.00	0.00	0.00	0.00	0.00	0.00	0.00	0.00	0.00	0.00	0.00	0.00	0.00	0.00	0.00	0.00	0.00	0.00	0.00	0.00	0.00	0.00	0.00	0.00	0.00	0.00	0.00	0.00	0.00	0.00
Potri.001G129400	0.00	0.00	0.00	0.00	0.04	0.00	0.04	0.03	0.03	0.00	0.00	0.00	0.00	0.04	0.04	0.00	0.00	0.00	0.00	0.00	0.00	0.00	0.04	0.00	0.00	0.04	0.04	0.00	0.11	0.05	0.16	0.12	0.07	0.24	0.19	0.37	0.00	0.00	0.00	0.00	0.00	0.07	0.00	0.08	0.00	0.00	0.00	0.04	0.00
Potri.001G129500	18.37	14.76	15.56	40.15	39.71	41.58	20.37	25.59	20.45	20.52	18.29	21.91	32.67	32.68	30.45	17.82	15.54	16.83	26.22	32.93	32.83	27.41	23.90	26.94	25.01	28.34	25.64	38.68	33.34	36.25	35.89	34.41	35.26	21.70	23.78	24.87	32.06	39.95	36.49	61.72	59.16	63.24	37.84	45.68	45.82	20.53	18.55	22.12	39.16
Potri.001G129600	13.70	11.90	14.28	20.38	21.93	23.41	21.40	19.86	22.69	15.78	14.66	16.23	37.88	40.61	36.68	26.30	32.48	29.85	12.38	9.21	10.59	27.00	31.35	26.46	25.36	26.24	26.92	9.67	10.56	10.25	15.48	10.63	10.80	11.69	11.82	10.72	7.77	8.44	8.57	19.14	22.65	15.96	14.76	18.49	17.13	21.01	25.23	27.16	27.43
Potri.001G129700	22.60	24.14	21.48	15.44	16.14	16.39	16.75	15.47	17.14	19.16	17.11	20.30	17.22	17.04	15.49	20.54	20.21	21.13	21.92	15.17	17.82	21.55	18.82	18.87	19.41	18.34	17.57	20.36	22.04	20.75	19.43	24.04	22.14	26.91	28.33	27.65	28.48	34.16	29.66	44.18	14.23	50.30	24.11	43.57	30.08	31.40	34.47	35.63	12.64
Potri.001G129800	21.90	22.21	21.17	30.01	31.21	31.11	37.70	35.97	35.99	27.85	28.76	28.06	42.90	35.31	32.93	38.33	33.88	32.84	31.05	23.05	22.75	31.45	24.50	26.41	31.88	31.90	27.94	18.29	19.82	14.78	44.32	46.75	46.49	28.30	26.63	18.73	42.61	44.77	41.56	67.31	49.15	73.32	85.91	77.45	78.98	28.24	30.90	32.51	35.57
Potri.001G129900	9.65	10.12	8.67	7.99	8.38	9.05	8.61	8.35	7.68	9.89	7.84	7.82	9.57	9.68	10.60	11.41	10.24	11.89	11.66	8.83	8.96	9.60	9.02	8.45	8.89	8.01	8.93	13.33	15.89	14.82	8.68	9.83	9.68	16.58	13.48	12.58	3.18	6.97	4.17	17.22	10.01	16.75	10.12	13.98	10.73	12.83	12.79	18.74	7.67
Potri.001G130000	0.00	0.00	0.00	0.00	0.00	0.00	0.00	0.00	0.00	0.00	0.00	0.00	0.00	0.00	0.00	0.00	0.00	0.00	0.00	0.00	0.00	0.00	0.00	0.00	0.00	0.00	0.00	0.00	0.00	0.00	0.11	0.00	0.00	0.00	0.00	0.00	0.00	0.00	0.00	0.00	0.00	0.00	0.00	0.00	0.00	0.00	0.00	0.00	0.00
Potri.001G130100	3.16	3.29	2.62	2.32	2.24	2.55	2.60	2.25	2.15	6.39	3.43	4.40	1.96	2.07	2.59	2.45	2.45	2.00	1.14	1.28	0.88	2.41	2.17	1.64	3.99	3.31	3.17	2.96	3.32	2.33	3.39	2.21	1.94	2.81	2.29	1.41	0.39	0.88	0.36	3.67	3.65	4.85	2.05	3.08	2.64	9.77	4.54	5.95	2.17
Potri.001G130200	116.83	140.46	103.32	89.62	90.57	85.19	63.06	45.65	55.54	108.61	134.64	119.14	103.05	84.42	95.82	51.36	41.93	40.60	151.52	185.97	136.75	74.06	54.00	57.27	55.22	50.67	48.66	100.12	105.05	95.02	51.52	49.98	49.11	26.79	30.50	22.01	124.68	95.94	121.23	59.63	62.10	56.34	38.21	36.94	42.70	74.81	91.63	104.31	114.66
Potri.001G130300	0.00	0.00	0.00	0.00	0.00	0.00	0.00	0.00	0.00	0.00	0.00	0.00	0.00	0.00	0.00	0.00	0.00	0.00	0.00	0.00	0.00	0.00	0.00	0.00	0.00	0.00	0.00	0.00	0.00	0.00	0.00	0.00	0.00	0.00	0.00	0.00	0.00	0.00	0.00	0.00	0.00	0.00	0.00	0.00	0.00	0.00	0.00	0.00	0.00
Potri.001G130400	2.22	1.95	1.84	0.92	1.09	1.08	2.56	2.10	1.96	2.00	1.61	1.92	1.66	1.17	1.71	2.15	2.05	2.06	1.41	1.78	2.25	1.00	1.48	1.10	2.27	2.30	2.73	2.72	2.79	2.52	1.97	1.50	1.32	2.89	3.03	2.33	1.28	1.18	1.57	2.50	2.04	2.42	4.34	5.68	3.02	1.76	2.05	2.96	0.80
Potri.001G130500	8.99	12.08	8.76	11.22	14.76	14.94	10.36	11.37	10.10	13.82	14.11	14.27	21.18	17.27	21.13	14.76	15.99	14.81	9.75	5.92	7.64	16.01	11.80	15.33	13.32	14.90	13.46	10.91	15.97	13.17	17.25	18.88	19.20	10.30	8.70	7.05	6.36	7.05	7.97	16.01	18.98	12.90	13.94	16.00	16.22	9.96	10.49	10.01	21.86
Potri.001G130600	0.71	0.76	0.78	0.34	0.44	0.62	0.42	0.31	0.18	1.28	0.89	1.29	0.86	0.67	0.66	0.24	0.45	0.48	0.22	0.39	0.66	0.59	0.28	0.90	0.44	0.22	0.30	1.19	0.85	1.21	1.14	0.59	0.56	0.34	0.58	0.29	0.57	0.58	0.53	0.42	0.09	0.47	0.13	0.30	0.27	1.10	1.14	0.82	0.78
Potri.001G130700	0.50	0.43	0.33	8.50	8.83	7.31	0.27	0.24	0.24	0.16	0.16	0.32	4.56	9.40	7.69	0.00	0.15	0.16	0.39	0.20	0.11	4.92	7.28	4.83	0.11	0.17	0.23	0.17	0.30	0.68	10.81	6.40	9.10	0.33	0.07	0.00	0.22	0.00	0.72	5.06	7.76	2.58	0.21	1.15	0.00	0.48	0.45	0.87	13.93
Potri.001G130800	0.99	0.78	0.57	12.12	12.63	13.24	2.19	1.64	1.84	1.21	1.02	0.99	8.08	4.05	3.04	1.26	1.78	1.04	1.45	0.80	0.99	21.98	12.87	13.68	0.91	1.34	0.92	0.82	0.47	0.26	7.46	5.49	5.92	2.18	2.65	1.20	1.23	1.54	0.78	20.43	10.42	19.86	3.63	6.35	2.43	1.89	2.72	6.05	3.41
Potri.001G130900	10.10	9.90	8.36	7.11	5.78	6.54	9.23	8.65	8.80	9.61	11.35	10.23	12.97	8.93	8.79	9.80	10.39	8.92	9.38	8.13	8.51	5.95	5.74	5.79	10.93	10.76	10.88	19.52	17.04	19.02	11.55	12.54	11.10	15.25	12.84	9.39	4.97	6.55	3.95	6.82	6.66	6.78	9.78	5.86	7.57	9.16	10.20	9.60	8.64
Potri.001G131000	80.93	87.33	85.70	209.75	198.98	205.63	57.23	76.79	68.60	83.76	75.45	72.78	126.12	131.92	157.80	143.00	103.84	142.13	93.90	92.39	89.57	128.11	122.85	108.48	61.47	55.15	58.80	198.88	210.28	196.75	175.92	168.80	183.91	129.08	127.42	108.06	93.15	96.41	76.91	114.47	185.16	97.64	68.71	65.76	84.73	67.81	100.04	92.38	175.32
Potri.001G131100	0.00	0.00	0.00	0.00	0.00	0.00	0.00	0.00	0.00	0.00	0.00	0.00	0.00	0.00	0.00	0.00	0.00	0.00	0.00	0.00	0.00	0.00	0.00	0.00	0.00	0.00	0.00	0.00	0.00	0.00	0.00	0.00	0.00	0.00	0.00	0.00	0.00	0.00	0.00	0.00	0.00	0.00	0.00	0.00	0.00	0.00	0.00	0.00	0.00
Potri.001G131200	0.00	0.00	0.00	0.00	0.00	0.00	0.00	0.00	0.00	0.00	0.00	0.00	0.00	0.00	0.00	0.00	0.00	0.00	0.00	0.00	0.00	0.00	0.00	0.00	0.00	0.00	0.00	0.00	0.00	0.00	0.00	0.00	0.00	0.00	0.00	0.00	0.00	0.00	0.00	0.00	0.00	0.00	0.00	0.00	0.00	0.00	0.00	0.00	0.00
Potri.001G131300	30.64	29.16	34.27	19.63	18.69	17.00	13.17	13.90	14.18	48.27	38.25	49.26	22.64	24.70	26.48	12.26	16.59	18.93	34.53	39.21	38.59	16.72	16.83	17.19	17.59	21.29	16.92	47.63	44.90	48.37	20.48	18.97	18.19	21.01	19.63	17.95	47.39	43.79	46.82	9.09	17.92	9.08	8.30	10.45	8.28	38.07	48.01	39.13	33.28
Potri.001G131400	11.71	13.91	11.92	55.48	55.20	60.37	13.92	14.65	14.09	8.51	7.39	8.57	17.12	22.62	20.43	17.59	11.34	10.61	3.46	2.35	2.36	64.28	86.49	75.79	19.14	14.62	15.43	10.34	8.38	10.66	37.16	31.50	30.90	17.37	17.83	20.08	21.63	21.67	28.03	31.30	30.15	26.98	13.00	9.80	17.75	19.16	27.59	31.48	33.54
Potri.001G131500	11.65	8.81	6.51	5.53	4.83	5.74	11.42	8.22	13.87	30.36	25.40	16.45	4.52	6.09	6.15	3.67	2.88	4.61	21.78	20.43	25.09	4.73	4.22	3.70	1.35	2.08	2.18	11.67	20.99	9.95	4.42	3.49	5.61	1.52	2.50	3.24	15.68	16.19	8.69	20.41	11.06	40.05	9.83	8.36	5.61	23.39	25.34	43.74	4.61
Potri.001G131600	10.49	8.06	10.26	3.34	3.92	2.84	1.22	0.83	1.95	7.10	6.27	7.50	3.03	2.48	2.03	2.78	1.04	3.41	16.99	11.17	12.10	3.24	2.56	2.89	2.34	1.68	2.42	4.49	4.06	3.84	1.62	0.29	1.50	0.11	0.00	0.38	8.82	12.28	7.75	4.85	2.39	6.97	0.36	2.58	0.18	3.23	4.60	4.59	0.96
Potri.001G131700	0.49	0.57	0.16	0.18	0.10	0.28	0.10	0.00	0.08	0.63	0.56	0.93	0.11	0.10	0.18	0.44	0.18	0.38	0.39	0.45	0.70	0.00	0.39	0.00	0.20	0.30	0.00	0.30	0.52	0.12	0.10	0.00	0.00	0.12	0.00	0.00	0.20	0.80	0.36	0.00	0.00	0.00	0.00	0.00	0.00	0.09	0.39	0.61	0.09
Potri.001G131800	0.32	0.09	0.52	1.17	1.10	1.03	0.00	0.09	0.11	0.21	0.34	0.28	0.96	1.18	1.38	0.04	0.12	0.03	0.07	0.03	0.13	0.90	1.10	0.86	0.13	0.03	0.03	0.30	0.26	0.20	1.04	0.70	0.57	0.04	0.08	0.09	0.20	0.07	0.30	1.99	1.58	1.94	0.12	0.40	0.06	0.25	0.33	0.34	1.16
Potri.001G131900	0.00	0.00	0.00	0.00	0.00	0.00	0.00	0.00	0.00	0.00	0.00	0.00	0.00	0.00	0.00	0.00	0.00	0.00	0.00	0.00	0.00	0.00	0.00	0.00	0.00	0.00	0.00	0.00	0.00	0.00	0.00	0.00	0.00	0.00	0.00	0.00	0.00	0.00	0.00	0.00	0.00	0.00	0.00	0.00	0.00	0.00	0.00	0.00	0.00
Potri.001G132000	62.41	59.77	54.54	1.04	0.24	0.45	3.63	4.50	4.33	93.76	90.02	100.64	1.58	1.57	3.21	3.83	5.33	5.04	84.96	98.23	93.66	0.90	1.38	1.13	11.73	9.36	10.47	121.86	113.78	120.84	3.41	2.56	2.12	3.20	2.72	0.93	77.13	74.19	79.25	0.61	0.76	1.92	2.51	1.57	2.18	74.99	71.90	55.27	2.54
Potri.001G132100	0.08	0.00	0.00	0.08	0.17	0.47	0.00	0.00	0.00	0.18	0.16	0.16	1.17	1.54	1.06	0.00	0.00	0.00	0.00	0.08	0.08	0.25	0.49	0.48	0.00	0.00	0.00	0.00	0.00	0.00	0.33	0.08	0.65	0.10	0.19	0.00	0.00	0.17	0.00	0.37	0.22	0.14	0.00	0.00	0.00	0.24	0.17	0.34	0.98
Potri.001G132200	0.00	0.00	0.00	0.10	0.00	0.00	0.00	0.00	0.00	0.00	0.00	0.00	0.00	0.00	0.00	0.00	0.00	0.00	0.00	0.00	0.00	0.00	0.00	0.00	0.00	0.00	0.00	0.00	0.00	0.00	0.00	0.00	0.00	0.00	0.00	0.00	0.00	0.00	0.00	0.00	0.00	0.00	0.00	0.00	0.00	0.00	0.00	0.00	0.00
Potri.001G132300	0.00	0.00	0.00	0.00	0.00	0.00	0.00	0.00	0.00	0.00	0.00	0.00	0.00	0.00	0.00	0.00	0.12	0.00	0.00	0.00	0.00	0.00	0.00	0.00	0.00	0.00	0.00	0.00	0.00	0.00	0.00	0.00	0.00	0.00	0.00	0.00	0.00	0.00	0.00	0.00	0.00	0.00	0.00	0.00	0.00	0.00	0.00	0.00	0.00
Potri.001G132400	5.52	7.21	6.24	5.26	5.67	5.49	6.21	5.82	6.36	8.31	9.41	7.85	7.24	6.36	6.36	7.01	6.60	6.44	6.60	5.51	6.30	6.91	5.67	5.93	8.20	7.98	6.13	9.55	11.02	9.34	8.78	9.18	9.21	8.88	8.62	6.69	3.82	4.44	6.27	8.39	6.87	8.43	9.12	8.29	7.57	7.14	6.47	7.77	5.83
Potri.001G132500	0.60	0.93	0.80	1.18	0.67	0.80	0.35	0.52	0.56	1.42	0.92	0.97	1.76	1.49	1.16	0.47	0.76	0.46	0.84	0.82	0.55	0.49	0.30	0.41	0.30	0.49	0.31	0.54	1.66	1.45	2.02	1.96	1.25	0.57	0.14	0.16	0.48	0.49	1.10	0.71	0.47	0.79	0.56	0.74	0.45	1.04	0.60	1.56	1.09
Potri.001G132600	3.14	3.14	3.19	1.40	1.99	1.64	2.85	2.22	2.36	5.48	5.18	4.61	3.54	2.11	2.52	2.28	2.32	1.61	5.24	3.60	3.72	2.95	3.08	2.03	3.55	3.69	3.37	2.31	3.56	2.09	2.73	2.85	3.27	2.67	3.15	2.86	3.25	4.82	2.90	3.52	3.48	3.69	3.57	3.85	3.65	4.21	4.23	3.48	2.57
Potri.001G132700	17.06	16.51	14.71	36.02	34.68	34.23	31.04	32.69	34.73	18.19	19.70	20.13	26.19	26.07	25.66	22.51	21.71	23.10	17.71	18.91	18.40	21.49	21.63	20.14	25.88	28.58	25.56	17.44	18.48	18.19	24.40	20.98	21.23	14.58	12.55	15.48	19.75	17.79	18.39	20.26	31.32	19.72	22.99	17.45	24.71	19.22	20.15	22.71	29.95
Potri.001G132800	5.22	5.88	5.55	17.02	14.77	16.14	3.21	4.26	3.40	5.14	4.47	5.56	8.15	10.28	10.11	5.76	6.17	5.82	10.22	7.35	9.58	24.28	24.50	28.16	2.32	2.57	2.18	6.51	5.26	5.75	11.64	11.86	14.57	4.35	3.90	2.54	8.70	6.45	6.99	11.44	14.49	13.07	3.25	4.02	4.51	3.34	7.44	6.91	16.86
Potri.001G132900	11.88	14.13	14.56	16.47	17.13	17.66	19.39	19.49	19.61	11.65	10.72	11.24	13.28	13.35	13.49	19.40	18.70	19.33	8.55	4.47	6.29	15.60	15.25	15.04	19.31	18.63	20.68	3.44	4.33	4.19	20.49	20.08	19.62	20.45	22.69	17.40	6.49	7.33	6.81	15.35	21.31	15.76	15.03	16.19	16.78	11.35	10.95	12.91	12.05
Potri.001G133000	6.97	4.24	4.62	17.05	16.26	19.74	1.90	1.99	1.50	12.21	9.85	9.98	14.21	14.14	19.51	3.12	3.11	3.30	15.21	12.28	15.19	40.47	45.52	68.41	5.25	3.27	3.06	54.52	48.06	56.07	24.36	33.51	33.24	14.51	11.59	23.79	33.51	50.35	22.69	28.10	16.93	35.02	9.73	13.88	6.41	7.45	10.84	9.75	19.18
Potri.001G133100	1.23	0.76	1.09	0.12	0.13	0.12	0.51	1.13	0.61	2.77	1.94	3.79	0.14	0.20	0.30	0.73	0.89	0.82	0.46	0.30	0.40	0.27	0.26	0.32	0.66	0.60	1.10	1.57	1.38	0.95	0.26	0.20	0.23	0.39	0.46	0.78	3.26	4.24	4.43	0.10	0.17	0.11	1.22	0.81	1.10	1.57	2.48	2.04	0.59
Potri.001G133200	21.38	18.84	17.36	6.06	7.07	6.28	66.77	75.50	66.13	43.97	39.12	58.59	5.18	9.59	9.96	49.30	53.36	40.71	36.12	44.72	48.03	2.90	3.21	2.40	38.59	44.73	63.06	52.62	60.19	50.14	6.34	4.93	5.17	42.37	37.08	35.08	57.63	77.10	49.00	1.43	4.11	1.19	47.12	32.63	39.95	14.03	12.22	12.16	12.52
Potri.001G133300	0.24	0.18	0.10	8.74	8.56	8.43	56.60	52.42	52.75	0.22	0.29	0.00	8.53	8.80	12.17	18.09	20.87	23.61	1.90	0.55	0.50	11.02	10.45	11.28	49.33	54.97	70.15	0.28	0.24	0.52	14.43	18.41	16.66	70.97	71.22	54.88	0.00	0.62	0.33	29.53	20.97	40.26	21.16	19.10	12.94	0.06	0.24	0.00	4.52
Potri.001G133400	3.13	3.54	4.00	5.15	5.68	6.15	0.84	1.28	2.63	3.75	4.06	4.57	5.50	8.12	5.99	2.41	4.73	5.06	3.04	2.04	2.48	5.13	6.14	5.54	1.27	0.85	0.50	1.24	2.23	1.26	4.68	4.99	4.68	0.57	0.86	0.75	1.98	1.67	3.81	7.38	5.66	8.27	4.28	6.07	10.65	6.52	9.15	10.38	5.84
Potri.001G133500	2.61	2.06	2.27	2.21	2.00	2.12	1.70	2.31	1.83	2.88	2.95	3.40	3.07	2.75	2.62	3.58	3.61	3.80	3.40	2.62	2.33	3.37	3.14	2.77	2.50	2.42	2.65	4.59	5.30	5.37	8.44	7.50	7.20	5.96	5.43	2.25	1.33	1.35	0.97	2.18	1.02	1.28	2.02	2.46	2.17	3.30	4.65	4.03	1.73
Potri.001G133600	4.94	5.97	4.39	4.27	4.93	4.55	2.84	5.49	3.96	6.53	6.55	7.10	6.34	7.78	7.31	7.05	5.53	6.83	5.72	5.49	4.88	7.35	7.58	8.90	5.99	6.36	5.97	6.32	8.73	7.24	6.07	4.80	4.81	6.29	4.98	4.46	8.65	8.51	8.09	14.77	6.24	12.32	7.58	11.75	10.35	5.47	8.52	7.76	4.90
Potri.001G133700	0.00	0.00	0.00	0.00	0.00	0.00	0.00	0.04	0.00	0.00	0.00	0.00	0.00	0.00	0.00	0.00	0.00	0.00	0.00	0.00	0.00	1.15	0.44	0.61	0.00	0.14	0.00	0.00	0.00	0.00	0.00	0.00	0.00	0.00	0.00	0.00	0.00	0.00	0.00	0.07	0.06	0.52	0.00	0.00	0.08	0.00	0.00	0.00	0.00
Potri.001G133800	0.23	0.50	0.35	13.63	12.50	14.91	5.16	7.08	6.10	0.12	0.16	0.20	7.72	10.18	9.76	4.57	5.10	2.69	0.05	0.02	0.07	21.77	23.23	12.50	9.75	8.35	7.70	0.32	0.16	0.31	7.91	5.09	4.60	4.11	4.65	2.71	0.05	0.05	0.09	13.36	4.97	11.40	4.45	4.29	9.55	2.61	5.16	7.52	8.31
Potri.001G133900	1.21	0.68	0.70	2.47	2.24	2.36	3.62	2.84	3.68	1.33	1.36	0.93	6.06	4.36	4.37	4.70	5.96	4.06	0.78	0.92	0.97	3.80	3.67	3.58	5.63	5.28	4.72	0.87	0.58	0.61	6.81	6.42	5.50	3.67	4.61	3.16	0.74	0.27	0.31	3.76	4.25	4.01	2.27	4.54	2.71	1.56	1.21	1.65	3.80
Potri.001G134000	221.59	200.81	191.71	0.03	0.00	0.10	1.22	1.34	0.97	164.89	227.19	245.24	0.23	0.22	0.16	0.52	0.45	0.38	341.68	465.41	453.08	0.29	0.49	0.45	0.80	1.29	0.71	319.34	271.39	303.74	0.04	0.15	0.12	1.37	1.80	1.53	343.49	311.60	367.85	0.05	0.23	0.35	0.54	0.74	0.40	192.53	121.91	96.61	0.00
Potri.001G134100	8.62	8.03	8.97	27.99	25.82	26.27	59.33	45.71	52.11	6.45	6.78	7.09	17.80	21.03	25.63	35.33	30.38	41.22	4.48	3.61	4.10	26.86	28.88	28.71	65.33	55.44	69.30	12.65	13.59	11.88	15.37	15.01	16.92	31.10	30.95	31.26	3.99	3.42	3.74	12.77	9.21	11.19	44.85	35.11	26.28	7.29	12.24	11.36	25.03
Potri.001G134200	0.00	0.00	0.00	0.00	0.00	0.00	0.00	0.00	0.00	0.00	0.00	0.00	0.00	0.00	0.00	0.00	0.00	0.00	0.00	0.00	0.00	0.00	0.00	0.00	0.00	0.00	0.00	0.00	0.00	0.00	0.00	0.00	0.00	0.00	0.00	0.00	0.00	0.00	0.00	0.00	0.00	0.00	0.00	0.00	0.00	0.00	0.00	0.00	0.00
Potri.001G134300	0.00	0.00	0.00	10.15	11.18	10.17	0.00	0.00	0.00	0.00	0.00	0.00	5.51	4.33	3.75	0.03	0.05	0.00	0.03	0.00	0.03	11.67	7.11	9.02	0.00	0.00	0.00	0.00	0.04	0.00	11.67	12.49	10.16	0.00	0.00	0.00	0.00	0.05	0.05	11.86	6.99	14.79	0.00	0.00	0.00	0.00	0.00	0.03	3.81
Potri.001G134400	0.00	0.00	0.00	0.00	0.00	0.02	0.00	0.00	0.00	0.00	0.00	0.00	0.00	0.03	0.02	0.00	0.00	0.00	0.00	0.00	0.00	0.75	0.48	0.36	0.00	0.00	0.00	0.00	0.00	0.00	0.00	0.08	0.08	0.00	0.00	0.00	0.00	0.00	0.00	0.15	0.32	0.49	0.00	0.00	0.00	0.00	0.00	0.00	0.00
Potri.001G134500	7.26	10.86	8.81	4.06	5.31	4.05	0.00	0.03	0.25	7.11	6.01	6.48	2.07	1.54	0.70	0.62	0.37	0.37	14.17	9.67	9.94	2.21	1.73	1.59	0.00	0.00	0.00	4.19	6.60	5.28	1.51	1.14	1.29	0.03	0.00	0.08	8.23	7.77	7.78	4.04	2.15	3.23	0.00	0.00	0.00	6.02	6.54	10.06	1.33
Potri.001G134600	0.00	0.00	0.00	0.00	0.00	0.00	0.00	0.00	0.00	0.00	0.00	0.00	0.00	0.00	0.00	0.00	0.00	0.00	0.00	0.00	0.00	0.00	0.00	0.00	0.00	0.00	0.00	0.00	0.00	0.00	0.00	0.00	0.00	0.00	0.00	0.00	0.00	0.00	0.00	0.00	0.00	0.00	0.00	0.00	0.00	0.00	0.00	0.00	0.00
Potri.001G134700	0.08	0.08	0.02	0.80	0.66	0.55	0.03	0.05	0.07	0.07	0.00	0.07	1.13	0.43	0.50	0.06	0.09	0.02	1.23	0.73	0.48	1.97	1.38	1.99	0.03	0.05	0.03	0.08	0.21	0.09	1.83	1.03	0.99	0.06	0.18	0.14	0.26	0.05	0.05	1.35	0.54	1.41	0.00	0.05	0.19	0.02	0.05	0.19	0.35
Potri.001G134800	1.99	1.38	1.45	2.34	2.62	2.79	2.16	1.55	1.83	2.00	2.23	2.16	3.89	2.54	3.53	2.53	2.65	2.08	1.03	0.74	0.64	2.44	1.63	2.10	1.90	1.62	1.54	1.43	1.25	1.38	3.14	2.05	1.88	2.88	3.16	1.16	1.40	1.04	1.44	4.46	2.95	6.43	3.70	3.58	3.08	2.55	2.49	2.98	2.80
Potri.001G134900	0.00	0.08	0.00	1.38	1.32	1.10	0.36	0.47	0.41	0.02	0.00	0.00	0.56	0.30	0.42	1.06	1.09	0.99	0.00	0.00	0.00	0.50	0.26	0.28	0.06	0.15	0.12	0.00	0.04	0.00	0.60	0.24	0.30	0.00	0.00	0.00	0.00	0.00	0.05	2.47	1.43	2.42	0.16	0.18	0.43	0.00	0.00	0.00	0.18
Potri.001G135000	26.69	23.65	24.55	23.53	22.72	23.53	43.31	48.63	50.93	30.60	30.49	28.62	28.90	28.44	24.67	32.90	31.97	33.93	30.78	38.70	33.52	20.52	17.17	16.65	40.99	55.00	40.21	36.96	35.09	32.43	18.40	17.84	16.28	18.26	19.52	26.35	49.53	46.34	45.87	41.23	29.13	43.15	44.49	47.28	51.96	35.53	39.81	48.41	23.16
Potri.001G135100	2.72	2.90	2.58	7.97	6.94	5.15	102.26	108.07	87.97	1.21	1.10	0.42	18.08	18.08	11.20	65.52	66.84	37.72	1.51	0.56	1.09	8.15	8.03	6.53	115.84	130.35	146.95	0.53	0.70	1.39	8.69	6.69	5.52	25.48	22.20	12.75	1.06	1.08	0.97	10.63	10.78	10.22	31.92	26.49	25.59	1.45	1.41	0.83	5.85
Potri.001G135200	26.58	25.77	24.01	64.35	55.53	57.05	42.25	38.19	42.00	21.54	22.31	21.84	31.19	33.34	39.34	34.91	36.19	34.75	32.45	32.03	24.95	35.77	33.73	31.51	37.63	35.29	36.24	35.24	43.31	36.70	45.94	38.78	40.15	35.26	36.08	28.57	36.23	32.33	32.52	35.14	54.27	34.20	26.82	28.39	33.16	18.77	26.94	25.11	43.67
Potri.001G135300	5.21	5.64	6.22	7.30	6.74	6.97	8.09	7.50	7.27	4.87	5.77	5.28	11.82	10.00	9.31	8.48	9.05	7.49	3.03	2.43	2.82	8.33	8.59	7.24	9.00	7.42	7.72	5.33	4.59	4.73	8.71	8.17	7.37	7.61	7.15	3.32	2.53	1.92	3.10	13.72	10.77	11.41	11.23	14.07	11.51	4.85	5.92	6.41	7.32
Potri.001G135400	18.04	16.18	17.12	1.50	1.00	1.36	4.78	4.21	4.70	17.44	12.39	15.65	2.87	1.54	1.43	3.66	3.16	2.25	15.81	15.46	13.71	0.56	0.40	0.66	4.75	4.92	4.66	20.49	24.31	22.19	3.57	3.60	2.56	4.46	3.56	3.08	8.86	8.32	10.20	1.46	1.02	2.35	3.23	3.01	3.92	18.35	13.74	11.56	1.11
Potri.001G135500	3.02	2.58	2.63	9.72	9.72	8.72	7.37	6.60	7.28	3.86	3.81	2.97	10.41	10.92	9.47	10.67	10.95	10.94	3.62	3.20	3.34	7.26	7.37	6.59	8.71	9.97	8.30	1.90	2.11	2.47	8.14	5.73	6.53	3.73	3.94	1.63	3.48	3.31	3.40	12.34	15.66	14.09	11.31	12.27	10.60	2.43	2.97	3.20	6.73
Potri.001G135600	0.00	0.00	0.00	0.00	0.00	0.00	0.00	0.00	0.00	0.00	0.00	0.00	0.00	0.00	0.00	0.00	0.00	0.00	0.00	0.00	0.00	0.00	0.00	0.00	0.00	0.00	0.00	0.00	0.00	0.00	0.00	0.00	0.00	0.00	0.00	0.00	0.00	0.00	0.00	0.00	0.00	0.00	0.00	0.00	0.00	0.00	0.00	0.00	0.00
Potri.001G135700	10.94	10.14	7.85	19.51	18.60	17.84	15.53	14.65	14.79	10.57	11.64	9.42	18.09	17.12	14.53	14.26	13.04	14.97	13.12	11.53	9.82	18.81	18.14	17.42	14.45	10.82	15.14	11.47	12.33	12.90	14.73	12.65	10.08	8.21	7.87	6.11	19.63	15.69	13.73	41.68	28.22	43.28	22.78	26.19	23.20	7.32	11.24	9.65	10.82
Potri.001G135800	6.82	6.18	6.04	11.24	12.49	10.28	4.33	3.70	4.00	8.79	7.84	6.89	6.46	6.04	7.32	6.10	5.21	7.22	7.93	8.94	7.89	6.27	5.13	4.86	4.90	3.82	3.90	12.59	13.11	9.67	12.62	11.95	12.46	8.43	4.66	6.44	7.04	9.23	5.96	9.23	16.66	8.88	4.51	6.32	6.06	6.96	6.95	9.74	13.04
Potri.001G135900	17.24	16.97	18.49	21.11	19.33	20.31	16.08	13.54	15.13	13.59	14.20	13.33	14.83	13.92	14.85	17.03	14.64	17.98	11.11	11.78	11.39	19.11	18.51	18.68	15.22	14.93	14.52	12.04	13.83	10.92	21.96	21.39	22.53	21.75	19.43	14.33	17.40	17.32	19.36	26.58	24.95	30.59	21.54	30.18	20.72	16.29	15.90	20.60	17.90
Potri.001G136000	4.58	5.80	6.54	6.61	6.16	7.01	5.69	5.27	5.97	5.74	6.24	6.07	6.75	7.85	8.07	7.99	6.31	7.72	3.10	3.83	3.98	6.97	7.34	8.77	6.31	7.38	5.82	3.15	6.44	5.47	8.10	8.48	8.83	6.90	7.01	5.98	4.11	3.77	4.75	7.29	9.48	6.96	8.07	8.23	8.05	5.90	5.84	5.45	7.82
Potri.001G136100	0.27	0.32	0.32	23.83	28.22	27.23	4.05	5.32	4.02	1.02	0.74	1.04	16.18	19.15	24.76	3.60	4.75	4.99	0.60	0.60	0.73	23.91	21.44	18.54	2.00	3.77	1.67	0.41	1.08	0.66	16.72	13.98	12.04	3.01	2.11	1.17	0.33	0.56	0.70	33.45	29.90	26.54	5.52	2.71	4.19	1.05	1.37	2.50	46.38
Potri.001G136200	1.12	1.17	1.44	5.47	6.22	7.09	13.99	20.25	15.37	1.56	1.04	1.40	6.59	7.82	8.42	11.16	14.32	10.62	1.03	0.85	1.22	22.71	27.83	30.83	9.94	13.97	11.15	1.22	1.49	1.44	6.76	8.11	8.57	10.83	9.53	5.93	0.89	1.21	1.44	4.70	7.47	4.46	10.06	9.18	7.34	1.62	2.15	1.97	12.81
Potri.001G136300	8.58	8.45	7.18	7.75	7.20	6.67	14.31	11.99	13.11	10.16	9.93	9.81	10.70	10.20	11.55	12.04	12.43	12.27	9.31	8.77	7.51	9.80	7.73	6.33	14.39	14.30	14.02	6.63	6.27	5.61	11.72	10.89	9.33	8.99	10.18	7.00	9.24	9.63	8.42	9.39	8.65	9.36	12.19	10.68	10.01	8.35	9.71	9.47	8.57
Potri.001G136400	0.15	0.00	0.09	4.59	3.87	4.13	4.87	7.37	5.94	0.13	0.07	0.04	4.54	4.93	3.93	14.54	7.62	4.91	0.11	0.03	0.12	3.73	2.78	1.90	9.90	6.93	8.17	0.17	0.25	0.05	3.88	2.19	2.57	5.26	9.48	3.41	0.15	0.00	0.00	3.18	1.82	2.30	4.08	3.73	9.26	0.11	0.04	0.08	3.38
Potri.001G136500	0.00	0.00	0.00	0.00	0.00	0.00	0.00	0.00	0.00	0.13	0.17	0.00	0.00	0.00	0.00	0.00	0.00	0.00	0.00	0.00	0.00	0.00	0.00	0.00	0.00	0.00	0.00	0.27	0.00	0.00	0.00	0.00	0.00	0.00	0.00	0.24	0.71	0.00	0.00	0.26	0.47	0.29	0.33	0.00	0.67	0.00	0.00	0.19	0.00
Potri.001G136600	71.47	73.70	60.44	10.70	12.99	9.80	9.95	9.08	9.78	62.55	60.84	64.59	25.31	17.88	20.99	13.77	13.27	12.27	50.95	42.81	51.16	13.43	12.24	12.34	14.94	16.41	13.20	41.99	43.83	43.99	17.26	14.50	15.52	25.43	26.16	26.33	73.25	71.92	74.73	28.36	29.74	31.76	36.89	30.58	51.09	77.86	57.91	64.29	22.20
Potri.001G136700	0.00	0.00	0.00	0.08	0.00	0.00	0.00	0.00	0.00	0.00	0.00	0.00	0.00	0.00	0.00	0.00	0.00	0.00	0.00	0.00	0.00	0.00	0.09	0.09	0.00	0.00	0.00	0.00	0.00	0.00	0.00	0.00	0.00	0.00	0.00	0.00	0.00	0.00	0.00	0.00	0.00	0.00	0.00	0.00	0.00	0.00	0.00	0.00	0.08
Potri.001G136800	5.54	5.02	4.90	17.56	17.87	16.95	5.64	6.81	4.34	7.21	6.05	5.44	9.01	8.26	10.30	5.64	6.70	6.55	5.09	5.60	5.03	6.31	6.81	7.62	4.84	5.21	5.16	12.93	14.43	12.71	20.02	17.70	16.65	7.71	7.96	5.19	3.37	3.87	3.77	5.22	14.52	5.57	3.70	2.88	4.65	5.01	5.49	6.33	11.77
Potri.001G136900	68.45	80.91	70.90	9.41	9.90	10.19	8.52	9.07	8.43	76.01	86.83	87.56	9.17	8.27	10.71	8.69	8.02	8.97	76.38	81.45	79.76	9.67	9.64	10.10	9.00	8.63	8.58	93.65	90.95	90.50	10.22	9.49	9.75	9.13	7.37	7.08	84.07	81.42	81.19	10.71	9.53	10.77	7.94	10.30	10.99	101.87	100.16	88.53	10.15
Potri.001G137000	5.63	5.92	5.28	9.49	8.43	8.80	6.02	8.69	7.46	7.19	7.57	6.43	13.25	11.80	12.53	10.52	7.95	8.75	4.56	4.42	3.97	10.83	10.68	9.86	9.50	7.14	9.03	4.34	4.93	5.09	11.76	8.98	9.45	5.59	6.56	5.55	5.56	7.28	6.58	13.95	14.92	13.17	10.33	10.24	13.40	5.36	5.90	5.89	12.20
Potri.001G137100	0.08	0.16	0.28	0.16	0.17	0.24	0.16	0.22	0.07	0.36	0.24	0.32	0.54	0.69	1.38	0.28	0.23	0.24	0.25	0.45	0.09	2.13	1.64	1.62	0.17	0.17	0.09	0.13	0.55	0.50	2.23	6.47	5.05	0.20	0.19	0.67	0.17	0.17	0.15	0.37	0.11	0.27	0.47	0.00	0.16	0.32	0.42	0.17	0.75
Potri.001G137200	64.84	67.64	64.58	88.85	94.90	93.31	61.16	58.43	58.18	74.10	66.22	68.63	122.36	99.66	102.11	77.91	74.17	71.49	44.61	36.43	38.72	71.16	62.48	67.88	61.22	56.54	57.97	40.09	52.28	41.32	80.08	81.32	83.00	52.48	49.98	50.56	51.66	53.46	58.15	57.14	92.26	61.70	71.01	73.38	69.91	74.26	74.88	76.59	128.36
Potri.001G137300	0.00	0.00	0.00	0.00	0.00	0.00	0.00	0.00	0.00	0.00	0.00	0.00	0.00	0.00	0.00	0.00	0.00	0.00	0.00	0.00	0.00	0.00	0.00	0.00	0.00	0.00	0.00	0.00	0.00	0.00	0.00	0.00	0.00	0.00	0.00	0.00	0.00	0.00	0.00	0.00	0.00	0.00	0.00	0.00	0.00	0.00	0.00	0.00	0.00
Potri.001G137400	0.00	0.00	0.00	0.00	0.06	0.05	0.00	0.00	0.00	0.00	0.00	0.00	0.06	0.12	0.00	0.00	0.00	0.00	0.00	0.00	0.00	0.00	0.00	0.00	0.06	0.00	0.00	0.00	0.00	0.00	0.00	0.00	0.00	0.07	0.00	0.00	0.00	0.00	0.00	0.00	0.00	0.19	0.32	0.23	0.11	0.00	0.00	0.00	0.00
Potri.001G137500	1.18	0.43	1.36	0.42	0.00	0.28	0.00	0.00	0.25	1.17	2.14	0.99	1.13	0.46	0.68	0.66	0.40	0.28	0.45	0.13	0.61	0.30	0.15	0.29	0.45	0.31	0.16	0.45	0.20	0.36	1.18	0.45	0.51	0.35	0.35	0.59	1.18	0.60	0.82	1.32	0.19	0.73	0.83	0.61	1.11	0.86	0.59	0.62	0.13
Potri.001G137600	1.89	2.15	1.95	1.82	2.27	3.09	0.00	0.00	0.00	1.13	1.79	1.91	2.85	2.74	1.84	0.00	0.00	0.00	1.19	0.98	1.03	5.11	4.18	3.24	0.00	0.00	0.00	0.87	1.47	0.83	3.03	2.79	2.49	0.00	0.00	0.00	1.15	1.31	1.65	6.07	2.59	5.03	0.00	0.67	0.13	2.17	2.54	2.72	2.51
Potri.001G137700	0.65	0.99	0.89	3.90	3.65	3.93	4.18	3.94	3.42	0.50	0.71	0.76	1.34	2.25	1.98	3.62	3.54	3.46	0.17	0.21	0.17	2.06	2.88	1.84	3.41	3.09	3.95	0.31	0.46	0.42	2.06	1.53	2.33	3.44	3.79	5.27	0.21	0.42	0.45	1.92	2.91	1.49	1.65	2.46	1.46	0.49	0.62	0.77	2.26
Potri.001G137800	0.16	0.27	0.31	0.07	0.05	0.02	0.00	0.00	0.00	0.10	0.07	0.22	0.00	0.00	0.04	0.00	0.00	0.00	0.21	0.08	0.07	0.19	0.09	0.09	0.00	0.00	0.00	0.03	0.03	0.03	0.02	0.00	0.02	0.00	0.00	0.03	0.18	0.00	0.09	0.14	0.27	0.00	0.00	0.00	0.00	0.04	0.07	0.14	0.04
Potri.001G137900	85.80	85.64	81.05	9.98	8.81	8.12	10.17	11.46	10.85	86.29	95.63	108.78	9.30	9.67	10.42	10.33	11.05	8.56	114.66	111.65	128.52	9.72	9.20	8.47	16.68	15.87	14.30	218.14	184.97	212.18	11.09	11.24	10.00	10.00	10.98	8.87	153.89	154.05	143.31	12.89	8.18	16.87	16.15	19.99	16.29	116.19	114.47	109.09	6.48
Potri.001G138000	0.34	0.22	0.28	2.13	1.27	1.41	6.85	8.37	9.01	0.16	0.33	0.22	0.74	1.52	1.25	3.67	3.49	4.47	0.68	0.41	0.46	4.76	6.38	6.28	6.11	7.82	9.89	0.00	0.45	0.14	0.90	0.00	0.20	1.36	1.06	1.82	0.23	0.00	0.42	1.85	0.89	1.12	6.58	1.41	2.54	2.73	4.08	6.72	1.65
Potri.001G138100	2.49	2.92	2.74	9.41	10.86	9.37	4.88	5.21	5.12	3.48	3.76	3.28	6.98	6.25	7.52	5.70	5.67	5.92	2.36	2.89	2.41	5.24	4.84	5.22	5.78	5.32	4.77	5.35	4.83	4.56	13.52	13.34	13.98	6.11	5.24	4.11	2.29	2.22	2.01	4.03	7.05	3.19	3.71	3.02	4.97	2.66	3.60	4.12	10.88
Potri.001G138200	0.48	0.12	0.30	1.14	1.11	1.16	0.24	0.84	0.51	0.35	0.47	0.23	0.26	1.38	1.00	0.54	0.00	0.70	0.00	0.22	0.12	0.37	1.32	1.18	0.37	0.62	0.76	0.55	0.32	1.18	1.93	2.98	2.10	5.51	5.94	5.83	0.24	0.25	0.00	0.36	0.48	0.20	0.45	0.25	0.45	0.93	0.00	0.88	0.66
Potri.001G138300	10.74	12.16	11.46	3.47	4.91	3.53	2.13	2.04	1.75	4.18	6.19	6.83	1.95	2.43	2.52	0.75	1.62	2.64	10.82	11.26	10.33	17.67	16.60	22.69	1.94	1.21	1.06	7.09	8.95	7.00	2.28	3.67	4.57	11.45	13.47	10.62	23.82	20.70	22.31	30.27	6.90	34.49	5.45	7.99	3.97	4.09	3.75	2.85	1.32
Potri.001G138400	17.63	18.23	18.60	53.38	55.92	49.87	43.37	42.91	37.37	25.31	23.32	24.87	28.10	31.61	27.15	26.87	30.14	25.26	25.81	22.39	20.11	30.57	29.71	27.99	30.75	27.31	30.70	38.17	44.06	41.70	55.24	54.84	50.02	84.02	92.50	99.87	17.31	16.55	19.28	28.81	55.55	27.39	25.99	22.18	21.87	17.28	21.28	21.97	34.11
Potri.001G138500	17.68	18.04	18.06	47.96	46.52	46.06	58.52	46.43	53.60	15.05	17.46	17.46	43.18	34.09	36.85	34.28	36.47	40.10	17.02	18.46	16.62	40.45	37.97	40.15	46.84	44.98	48.21	31.85	38.52	37.78	40.08	42.12	41.72	59.18	55.73	63.77	24.10	20.61	21.07	41.48	48.04	39.40	52.99	34.90	40.61	13.15	17.31	15.98	35.15
Potri.001G138600	0.00	0.00	0.00	0.00	0.00	0.00	0.33	0.59	0.00	0.00	0.00	0.00	0.00	0.00	0.31	0.00	0.00	0.32	0.00	0.00	0.00	0.00	0.00	0.00	0.00	0.35	0.00	0.00	0.00	0.00	0.00	0.34	0.00	0.00	0.00	0.45	0.00	0.00	0.00	0.50	0.00	0.00	0.63	0.00	0.00	0.00	0.00	0.00	0.00
Potri.001G138700	2.64	2.78	3.33	6.25	4.60	3.88	11.30	9.82	8.62	3.08	3.41	3.87	3.14	4.12	5.77	5.27	5.22	5.47	3.20	3.43	3.79	4.24	3.87	3.09	8.56	8.75	8.07	20.95	36.90	21.06	8.15	6.05	4.93	6.10	4.14	3.16	1.33	1.05	1.76	2.52	3.29	2.44	5.81	3.97	4.55	2.27	3.10	3.00	4.89
Potri.001G138800	0.88	0.57	0.86	1.18	0.83	0.42	4.03	5.20	4.75	0.11	0.00	0.07	1.13	0.92	1.49	4.61	3.21	3.98	0.00	0.00	0.00	0.76	0.29	0.43	3.00	3.42	4.27	0.00	0.10	0.00	0.73	0.68	0.32	2.30	1.55	1.68	0.15	0.00	0.27	0.66	0.58	0.12	8.57	7.94	5.66	0.28	0.15	0.15	0.54
Potri.001G138900	9.14	9.26	9.57	9.86	9.55	9.93	9.09	7.93	8.79	8.85	8.83	8.95	26.88	16.16	14.70	15.91	14.55	13.75	7.98	7.85	6.80	10.14	8.27	8.93	8.91	10.80	7.82	16.53	18.78	18.29	17.58	21.64	18.54	15.37	13.26	12.99	6.76	5.06	6.89	7.84	7.58	6.25	4.35	5.08	5.08	8.05	9.52	9.40	13.01
Potri.001G139000	0.00	0.00	0.00	0.00	0.00	0.00	0.00	0.00	0.07	0.00	0.00	0.00	0.00	0.00	0.00	0.00	0.00	0.00	0.00	0.00	0.00	0.00	0.00	0.00	0.00	0.09	0.00	0.00	0.00	0.00	0.00	0.00	0.00	0.00	0.00	0.00	0.00	0.00	0.00	0.00	0.00	0.00	0.32	0.00	0.00	0.00	0.00	0.00	0.00
Potri.001G139100	2.87	2.84	2.75	4.55	3.83	3.59	1.97	1.75	2.59	4.27	4.60	4.62	5.59	5.49	5.62	3.22	3.76	3.00	3.02	2.94	3.31	3.43	4.11	3.81	3.87	4.93	3.09	11.40	12.05	11.69	7.57	6.32	4.75	4.69	3.77	2.16	2.77	2.46	2.86	4.11	3.94	5.05	1.73	3.70	2.48	4.77	4.09	4.02	4.35
Potri.001G139200	1.15	1.00	0.94	1.04	1.33	1.15	0.62	0.85	0.73	1.09	1.23	1.50	1.02	1.02	0.63	1.04	0.78	0.85	0.64	0.65	0.73	1.26	1.21	1.17	0.85	0.46	0.83	1.00	1.59	1.43	2.88	2.29	2.00	1.35	1.49	0.79	0.25	0.35	0.45	0.80	1.22	1.05	0.41	0.71	0.83	1.02	1.23	1.25	1.05
Potri.001G139300	1.05	0.85	0.73	1.08	1.18	0.84	1.20	0.94	1.50	1.06	1.06	0.74	1.34	0.88	1.10	1.37	1.52	1.35	0.50	0.32	0.41	1.54	1.39	0.95	1.02	1.52	1.37	1.74	1.49	1.49	3.41	4.53	4.54	6.35	5.76	6.09	0.25	0.15	0.09	0.93	1.22	1.16	0.80	1.04	1.36	0.92	0.85	0.86	1.00
Potri.001G139400	13.52	11.55	10.63	10.21	9.18	10.43	14.04	14.22	12.81	10.34	9.39	9.69	11.65	10.15	9.94	12.65	14.12	14.03	10.72	10.20	9.12	9.57	9.12	8.76	12.90	12.64	14.93	4.84	6.43	5.26	9.94	10.43	9.36	13.66	14.98	13.92	4.15	6.00	5.46	12.33	10.35	13.48	14.24	15.40	11.76	13.09	16.25	15.84	10.13
Potri.001G139500	9.04	6.75	7.64	5.93	5.20	6.05	43.39	42.73	41.37	8.52	7.44	9.01	9.60	11.15	7.27	32.87	41.37	28.93	4.48	5.65	5.30	4.71	5.40	5.05	26.73	32.57	33.83	6.98	5.63	7.05	11.22	9.20	7.38	20.41	20.75	11.99	1.98	1.80	1.57	2.30	3.79	3.10	9.73	10.36	8.32	9.14	8.50	8.25	5.21
Potri.001G139600	14.75	16.40	17.98	2.57	1.05	1.06	0.89	0.62	0.44	6.75	6.42	6.72	1.71	1.90	2.31	0.70	0.75	1.18	1.24	1.14	1.83	0.88	1.92	0.82	1.56	1.69	1.05	1.15	1.56	1.13	0.82	1.40	0.69	0.14	0.18	0.16	3.30	2.26	7.62	2.68	5.58	2.40	1.45	1.99	1.61	9.85	8.09	8.16	1.64
Potri.001G139700	2.03	1.87	2.09	0.00	0.00	0.00	0.03	0.06	0.06	0.83	0.50	1.08	0.00	0.00	0.00	0.00	0.00	0.00	0.42	0.19	0.36	0.00	0.02	0.00	0.02	0.00	0.02	0.05	0.07	0.13	0.00	0.00	0.00	0.02	0.04	0.00	0.28	0.11	0.16	0.00	0.00	0.00	0.00	0.00	0.16	1.65	1.45	1.35	0.00
Potri.001G139800	15.03	15.22	14.60	9.62	8.70	9.69	3.76	3.73	4.35	12.02	12.67	11.85	8.76	10.70	11.08	6.46	4.95	6.29	13.43	13.66	12.64	11.59	9.80	10.37	5.94	4.42	5.81	18.69	18.29	16.33	13.27	10.65	12.37	8.21	9.52	3.80	12.00	12.75	13.69	10.59	5.77	10.89	4.72	5.99	5.21	13.37	18.07	17.02	8.95
Potri.001G139900	0.05	0.10	0.00	5.47	5.83	5.62	2.09	1.91	2.13	0.08	0.20	0.10	6.22	4.82	4.48	2.69	1.62	1.41	0.00	0.05	0.00	3.49	2.49	1.83	2.24	1.19	1.76	0.00	0.00	0.00	2.34	2.15	1.87	0.82	0.61	0.42	0.00	0.00	0.10	9.27	5.44	10.74	1.86	0.98	2.35	0.20	0.10	0.22	1.76
Potri.001G140000	3.51	3.49	2.95	4.53	4.70	5.27	3.19	3.89	3.90	1.73	1.65	2.21	2.11	3.07	2.73	3.12	3.20	5.42	2.95	2.31	2.25	5.16	6.08	5.77	2.93	2.57	2.40	4.03	5.01	2.56	4.62	3.57	3.70	3.86	4.78	3.57	9.03	9.97	11.07	4.22	2.71	5.40	2.34	5.96	3.62	2.28	2.41	2.28	3.05
Potri.001G140100	0.00	0.00	0.00	0.00	0.00	0.00	0.00	0.00	0.00	0.00	0.00	0.00	0.00	0.00	0.00	0.00	0.00	0.00	0.00	0.00	0.00	0.00	0.00	0.00	0.00	0.00	0.00	0.00	0.00	0.00	0.00	0.00	0.00	0.00	0.00	0.00	0.00	0.00	0.00	0.00	0.00	0.00	0.00	0.00	0.00	0.00	0.00	0.00	0.00
Potri.001G140200	11.68	13.35	11.61	19.94	24.72	27.07	13.11	13.17	14.12	29.98	25.89	39.37	23.55	34.47	53.80	17.09	25.70	45.33	7.88	7.34	9.11	20.00	25.12	35.72	9.56	12.14	11.49	25.39	25.44	25.13	15.20	8.99	9.16	8.48	8.20	6.51	27.08	31.84	28.97	9.46	8.80	9.12	8.03	9.86	11.33	64.78	109.46	151.02	73.15
Potri.001G140300	37.10	35.37	33.42	33.14	36.48	35.06	30.79	34.26	30.92	31.69	29.87	30.96	41.71	39.81	46.20	37.04	39.18	48.54	45.59	35.59	37.14	52.60	43.94	43.25	32.52	32.69	32.34	34.18	40.03	33.48	52.83	62.64	61.36	58.29	55.79	65.35	45.25	56.96	46.99	81.99	44.42	85.39	57.21	71.67	55.60	45.85	58.31	82.55	35.18
Potri.001G140400	0.00	0.12	0.05	0.06	0.06	0.00	0.00	0.00	0.00	1.42	1.78	0.59	0.00	0.00	0.06	0.00	0.00	0.12	0.00	0.06	0.00	7.07	7.07	6.89	0.00	0.00	0.00	0.09	0.24	0.07	0.37	1.26	0.70	0.00	0.00	0.00	0.37	0.00	0.00	0.18	0.16	0.61	0.00	0.00	0.00	9.43	9.74	32.27	0.22
Potri.001G140500	27.95	23.98	26.38	20.76	23.64	25.17	14.36	17.79	19.59	14.71	13.88	12.00	23.33	12.40	9.54	20.97	28.61	25.60	24.87	32.69	26.68	49.61	38.76	38.17	21.55	15.68	16.50	13.42	15.23	14.56	52.78	51.74	49.87	7.71	6.76	4.78	35.18	35.05	39.47	18.00	14.25	18.05	2.01	5.06	2.45	11.78	12.53	8.32	9.54
Potri.001G140600	29.38	27.30	28.10	28.86	28.98	29.75	24.50	26.16	24.49	33.24	26.55	25.41	36.13	41.71	38.36	32.02	33.91	33.95	24.26	22.99	21.60	45.98	44.78	42.05	30.71	30.32	32.45	31.56	33.46	30.52	42.67	41.54	39.41	33.64	31.21	18.00	20.05	17.88	21.08	25.25	27.76	20.74	14.30	13.64	17.86	24.25	26.47	28.05	30.60
Potri.001G140700	68.13	36.62	45.29	20.79	21.65	23.48	4.75	1.47	3.59	8.73	8.92	22.74	4.04	8.33	4.43	0.65	1.39	1.53	8.43	5.45	3.86	20.82	23.64	14.79	4.53	2.95	3.07	0.72	0.21	0.45	3.06	2.12	1.84	0.06	0.00	0.07	4.45	3.45	7.89	39.24	24.36	46.70	0.40	0.77	0.30	13.89	33.73	21.91	4.14
Potri.001G140800	17.40	18.13	16.73	11.02	11.23	10.43	14.02	13.14	13.97	14.93	13.22	15.49	13.27	11.79	10.75	16.05	14.80	16.80	14.05	13.23	14.07	12.11	10.61	11.51	15.65	16.56	17.03	13.58	15.46	15.11	16.18	16.01	14.23	14.13	11.63	7.79	11.02	12.21	13.22	15.31	11.96	14.58	16.46	19.08	17.89	18.66	19.04	17.19	11.70
Potri.001G140900	0.00	0.14	0.20	0.67	0.44	0.50	7.74	5.99	8.30	0.03	0.00	0.05	0.05	0.20	0.26	3.42	2.47	3.04	0.05	0.00	0.00	0.34	0.05	0.14	10.37	8.58	9.66	0.00	0.06	0.00	0.14	0.15	0.08	3.32	3.02	1.92	0.10	0.00	0.09	1.07	0.50	0.71	17.83	16.24	9.21	0.14	0.00	0.00	0.04
Potri.001G141000	0.00	0.00	0.00	0.00	0.00	0.00	0.00	0.00	0.00	0.00	0.00	0.00	0.00	0.00	0.00	0.00	0.00	0.00	0.00	0.00	0.00	0.00	0.00	0.00	0.00	0.00	0.00	0.00	0.00	0.00	0.00	0.00	0.00	0.00	0.00	0.00	0.00	0.00	0.00	0.00	0.00	0.00	0.00	0.00	0.00	0.00	0.00	0.00	0.00
Potri.001G141100	1.03	1.36	1.25	0.70	0.85	0.60	0.00	0.00	0.00	0.06	0.04	0.16	0.09	0.26	0.50	0.00	0.00	0.04	0.25	0.30	0.51	2.85	2.01	2.75	0.21	0.00	0.04	1.88	0.77	1.87	0.33	0.64	0.36	0.00	0.05	0.00	0.25	0.08	0.92	0.25	0.11	0.41	0.23	0.09	0.08	0.20	0.00	0.00	0.11
Potri.001G141200	18.20	16.32	14.69	3.92	4.86	3.55	3.89	7.72	4.68	6.55	6.88	6.22	4.69	6.93	5.37	7.43	5.87	4.97	3.37	4.33	3.81	4.04	3.85	2.95	6.64	6.16	6.48	7.11	7.13	6.65	2.93	3.06	2.79	1.14	0.53	0.48	2.44	2.21	4.99	7.00	3.39	4.12	1.27	1.78	4.91	9.81	4.62	6.04	2.71
Potri.001G141300	63.40	67.21	56.94	6.92	8.12	7.50	2.53	2.68	2.88	65.89	62.62	88.03	7.25	6.49	9.10	3.20	3.43	2.65	87.64	103.77	106.37	9.10	11.50	10.78	7.76	6.52	7.91	127.82	127.66	134.01	18.29	14.40	12.26	12.05	7.21	9.91	178.43	179.06	180.05	6.03	4.26	7.15	4.86	4.25	6.17	110.61	77.72	55.88	6.88
Potri.001G141400	0.72	0.35	0.52	41.36	36.94	42.52	3.61	5.14	3.52	0.41	0.49	0.34	12.98	19.24	18.90	2.92	3.12	1.88	0.26	0.05	0.16	21.34	25.97	21.94	5.18	3.50	2.59	0.16	0.27	0.37	17.42	10.21	9.90	1.72	1.74	0.89	0.31	0.52	0.85	10.16	15.52	8.32	2.21	3.93	6.24	1.63	3.65	4.87	25.71
Potri.001G141500	54.15	47.78	50.41	135.03	138.86	128.86	36.95	34.47	37.20	40.63	28.54	31.08	158.07	125.46	127.09	73.77	54.07	62.06	81.40	63.55	69.19	115.61	109.91	139.06	21.94	26.70	24.28	36.60	43.18	37.96	139.36	128.69	143.53	46.71	34.38	32.53	22.70	21.97	25.88	95.61	91.05	107.07	26.63	26.27	46.87	44.38	46.01	43.99	84.49
Potri.001G141600	21.17	20.85	26.91	6.08	8.09	8.97	5.95	7.89	4.55	29.25	19.21	28.05	6.17	8.64	6.75	9.48	7.57	8.67	19.38	18.91	16.69	8.64	8.48	10.46	9.17	7.64	4.13	6.14	11.72	9.00	4.69	3.87	4.92	2.09	2.04	1.36	16.12	16.54	24.03	9.07	5.91	8.89	5.85	7.06	5.84	26.31	37.28	34.19	5.34
Potri.001G141700	0.24	0.92	0.60	9.23	10.75	10.75	56.06	206.44	99.17	0.46	0.30	0.45	14.31	18.74	6.47	101.52	71.28	35.01	0.00	0.00	0.08	2.19	3.36	2.92	29.15	27.24	24.63	0.00	0.10	0.19	12.74	17.17	26.92	28.51	12.49	9.10	0.32	0.00	0.58	2.47	22.75	1.96	99.71	87.08	244.33	3.28	3.01	6.76	37.43
Potri.001G141800	0.00	0.00	0.00	0.27	0.52	0.28	2.82	5.03	3.98	0.00	0.00	0.00	0.95	0.15	0.27	4.93	4.66	2.16	0.00	0.00	0.00	0.07	0.00	0.07	2.50	2.01	1.07	0.00	0.00	0.00	0.65	0.52	0.94	6.32	3.21	1.06	0.00	0.00	0.00	0.11	0.29	0.12	11.79	12.43	15.29	0.00	0.00	0.08	1.64
Potri.001G141900	0.00	0.00	0.00	0.00	0.00	0.00	0.00	0.00	0.09	0.00	0.00	0.00	0.00	0.00	0.00	0.00	0.00	0.11	0.00	0.00	0.11	2.46	1.73	2.34	0.00	0.00	0.00	0.00	0.00	0.00	0.00	0.00	0.00	0.00	0.00	0.00	0.00	0.00	0.00	0.32	0.43	0.72	0.00	0.00	0.00	0.00	0.00	0.00	0.00
Potri.001G142000	0.21	0.05	0.15	1.12	0.80	0.80	0.18	0.45	0.20	0.11	0.07	0.07	0.28	0.40	0.55	0.14	0.16	0.12	0.05	0.02	0.08	0.61	0.75	0.35	0.19	0.08	0.30	0.08	0.14	0.19	0.41	0.16	0.18	0.12	0.06	0.07	0.00	0.16	0.14	0.66	0.31	0.30	0.34	0.22	0.34	0.23	0.29	0.51	0.40
Potri.001G142100	25.34	26.38	24.25	52.71	52.46	52.74	56.36	54.75	51.74	19.40	18.66	19.82	32.29	35.01	34.07	44.32	44.47	43.43	22.97	17.09	19.52	35.47	35.45	35.88	51.07	48.95	51.95	20.30	21.94	17.96	43.00	41.99	42.31	43.60	47.49	51.86	20.14	22.44	17.99	30.00	31.22	30.18	54.50	50.26	48.95	19.10	23.91	22.96	38.79
Potri.001G142200	44.49	48.80	53.64	87.52	73.28	75.07	31.30	67.71	36.65	15.91	18.49	22.28	56.35	67.83	58.05	49.81	56.47	112.82	21.57	18.27	27.42	164.27	203.79	237.53	13.86	14.75	13.90	17.11	16.94	17.80	58.50	55.47	64.52	55.36	62.62	38.96	12.29	10.54	15.13	49.14	36.49	53.51	16.65	29.33	21.71	14.93	20.92	12.73	32.40
Potri.001G142300	1.83	2.21	2.05	2.48	2.04	2.12	2.86	2.62	2.53	2.34	2.59	2.18	3.51	2.98	2.43	2.14	2.42	2.62	1.74	1.99	1.86	3.28	3.43	3.45	2.93	2.53	2.27	1.73	1.90	1.97	3.76	2.05	2.38	2.23	2.15	1.28	5.49	5.31	5.29	3.09	2.55	4.14	4.69	3.86	3.89	1.75	2.16	2.28	2.18
Potri.001G142400	11.50	11.28	11.57	21.24	23.86	22.29	12.49	13.95	13.79	10.77	10.19	9.08	23.16	26.52	19.99	24.53	20.90	24.95	12.30	8.83	12.53	23.83	20.44	25.86	10.61	13.03	12.41	13.20	13.55	14.91	15.96	21.04	19.71	26.96	25.56	19.70	15.92	19.24	16.51	35.88	15.96	33.96	25.58	21.44	25.64	11.08	14.74	16.40	14.03
Potri.001G142500	12.90	11.73	9.81	17.40	15.65	15.34	7.76	7.68	8.03	10.34	12.01	11.07	25.17	29.51	26.61	8.29	8.23	7.60	10.21	12.07	8.95	14.87	10.38	12.32	3.54	2.98	4.28	16.55	18.95	16.10	21.92	27.22	24.66	7.76	6.75	4.81	45.48	48.05	42.57	63.44	27.08	66.25	16.67	18.05	13.66	12.43	11.79	11.42	15.90
Potri.001G142600	54.55	59.07	56.12	6.79	6.41	6.62	8.15	8.56	7.95	63.52	86.10	98.56	4.57	3.69	3.94	4.72	4.05	5.20	64.48	86.56	83.87	3.50	3.88	3.85	6.15	6.79	6.70	33.51	23.33	34.28	6.09	5.19	5.56	6.83	5.79	3.96	80.94	64.64	81.74	3.59	3.61	3.09	2.77	2.69	2.88	26.23	15.25	12.92	4.72
Potri.001G142700	0.00	0.00	0.00	0.91	0.72	1.09	0.00	0.00	0.00	0.13	0.00	0.00	0.10	0.54	0.64	0.00	0.00	0.08	0.00	0.24	0.27	0.81	0.69	0.43	0.00	0.00	0.00	0.00	0.12	0.00	0.78	0.36	0.38	0.10	0.00	0.12	0.00	0.00	0.32	0.13	0.46	0.72	0.00	0.00	0.16	0.17	0.35	0.09	0.56
Potri.001G142800	0.18	0.09	0.08	77.20	81.15	72.49	0.05	0.00	0.00	0.03	0.09	0.04	71.21	41.19	31.90	0.15	0.04	0.09	0.19	0.00	0.19	70.35	52.04	58.18	0.14	0.00	0.05	0.07	0.06	0.06	59.39	68.83	59.48	0.28	0.27	0.62	0.18	0.09	0.08	57.69	60.05	56.66	0.00	0.29	0.09	0.09	0.00	0.14	29.16
Potri.001G142900	0.10	0.00	0.08	0.00	0.00	0.00	0.00	0.00	0.00	0.00	0.00	0.19	0.00	0.00	0.00	0.00	0.00	0.00	0.00	0.00	0.10	3.69	3.66	4.37	0.00	0.00	0.00	0.00	0.00	0.00	0.00	0.00	0.00	0.00	0.00	0.00	0.20	0.41	0.00	1.04	0.66	10.40	0.00	0.00	0.00	0.00	0.00	0.00	0.00
Potri.001G143000	0.00	0.00	0.00	0.00	0.00	0.00	0.00	0.00	0.00	0.00	0.00	0.00	0.00	0.00	0.00	0.00	0.00	0.00	0.00	0.00	0.00	0.00	0.00	0.00	0.00	0.00	0.00	0.00	0.00	0.00	0.00	0.00	0.00	0.00	0.00	0.00	0.00	0.00	0.00	0.00	0.00	0.00	0.00	0.00	0.00	0.00	0.00	0.00	0.00
Potri.001G143100	0.00	0.00	0.00	0.00	0.00	0.00	0.00	0.00	0.00	0.00	0.00	0.00	0.00	0.00	0.00	0.00	0.00	0.00	0.00	0.00	0.00	0.00	0.00	0.00	0.00	0.00	0.00	0.00	0.00	0.00	0.00	0.00	0.00	0.00	0.00	0.00	0.00	0.00	0.00	0.00	0.00	0.00	0.00	0.00	0.00	0.00	0.00	0.00	0.00
Potri.001G143200	31.17	29.08	27.38	38.37	39.49	39.77	23.57	25.18	24.80	28.11	24.99	26.55	34.68	39.92	36.98	30.67	28.89	30.21	33.59	26.14	27.26	39.16	34.58	34.03	24.35	24.89	26.27	36.34	39.43	32.93	34.69	29.11	28.62	20.12	18.67	11.89	30.84	29.82	29.49	37.40	42.95	32.89	21.08	23.66	24.23	27.10	33.23	34.82	38.11
Potri.001G143300	0.00	0.00	0.00	0.00	0.00	0.00	0.00	0.00	0.00	0.00	0.00	0.00	0.00	0.08	0.00	0.08	0.00	0.00	0.00	0.00	0.00	0.00	0.00	0.00	0.00	0.00	0.00	0.00	0.00	0.00	0.00	0.00	0.00	0.00	0.00	0.00	0.00	0.00	0.00	0.00	0.00	0.00	0.28	0.00	0.00	0.00	0.00	0.00	0.00
Potri.001G143400	268.63	278.90	264.18	5.70	5.80	5.27	20.17	17.17	15.91	173.62	213.10	134.35	10.75	5.98	3.66	5.66	4.78	5.27	200.63	206.21	206.54	8.95	7.43	7.77	23.98	22.59	18.70	128.17	122.13	120.55	6.78	9.66	10.41	13.70	12.13	14.58	189.58	182.97	218.25	48.72	29.77	62.72	26.74	41.56	27.79	211.96	121.24	79.14	3.43
[truncated: 39,901 more rows]
[truncated: 32 more columns]
